# Supplementary material for: Deciphering Microbial Shifts in the Gut and Lung Microbiomes of COVID-19 Patients
Source: Microorganisms. 2024 May 24;12(6):1058. doi: 10.3390/microorganisms12061058 (PMC11205787; doi:10.3390/microorganisms12061058)
Supplement: Supplementary file 1 [file microorganisms-12-01058-s001.zip]

Archive with 7 entries (7 files):
- Supplementary Figure S1.png
- Supplementary Figure S2.png
- Supplementary File S1.xlsx
- Supplementary File S2.xlsx
- Supplementary File S3.xlsx
- Supplementary File S4.xlsx
- Supplementary File S5.xlsx
