# Supplementary material for: Deciphering Microbial Shifts in the Gut and Lung Microbiomes of COVID-19 Patients
Source: Microorganisms. 2024 May 24;12(6):1058. doi: 10.3390/microorganisms12061058 (PMC11205787; doi:10.3390/microorganisms12061058)
Supplement: Supplementary file 1 [file microorganisms-12-01058-s001.zip › Supplementary File S1.xlsx]

## Sheet: PRJDB13214
Run	Assay Type	AvgSpotLen	Bases	BioProject	BioSample	BioSampleModel	Bytes	Center Name	Collection_Date	Consent	DATASTORE filetype	DATASTORE provider	DATASTORE region	env_broad_scale	env_local_scale	env_medium	Experiment	geo_loc_name_country	geo_loc_name_country_continent	geo_loc_name	Host	Instrument	lat_lon	Library Name	LibraryLayout	LibrarySelection	LibrarySource	Organism	Platform	ReleaseDate	create_date	version	Sample Name	Sample_name	SRA Study
DRR354746	WGS	287	2936468852	PRJDB13214	SAMD00447339	MIMS.me.human-gut	951006728	RIKEN	missing	public	run.zq,sra	s3,ncbi,gs	ncbi.public,s3.us-east-1,gs.US	missing	missing	missing	DRX340657	Japan	Asia	Japan	Homo sapiens	Illumina NovaSeq 6000	missing		PAIRED	RANDOM	METAGENOMIC	human gut metagenome	ILLUMINA	2023-02-28 18:00:00	2023-02-28 20:56:00	1	SAMD00447339	C-1001	DRP009646
DRR354747	WGS	291	4504759265	PRJDB13214	SAMD00447340	MIMS.me.human-gut	1464560259	RIKEN	missing	public	run.zq,sra	ncbi,gs,s3	gs.US,ncbi.public,s3.us-east-1	missing	missing	missing	DRX340658	Japan	Asia	Japan	Homo sapiens	Illumina NovaSeq 6000	missing		PAIRED	RANDOM	METAGENOMIC	human gut metagenome	ILLUMINA	2023-02-28 18:00:00	2023-02-28 21:02:00	1	SAMD00447340	C-1002	DRP009646
DRR354748	WGS	290	4779387113	PRJDB13214	SAMD00447341	MIMS.me.human-gut	1551001246	RIKEN	missing	public	run.zq,sra	s3,ncbi,gs	s3.us-east-1,ncbi.public,gs.US	missing	missing	missing	DRX340659	Japan	Asia	Japan	Homo sapiens	Illumina NovaSeq 6000	missing		PAIRED	RANDOM	METAGENOMIC	human gut metagenome	ILLUMINA	2023-02-28 18:00:00	2023-02-28 20:39:00	1	SAMD00447341	C-1003	DRP009646
DRR354750	WGS	284	6869900932	PRJDB13214	SAMD00447343	MIMS.me.human-gut	2164638358	RIKEN	missing	public	run.zq,sra	ncbi,gs,s3	ncbi.public,s3.us-east-1,gs.US	missing	missing	missing	DRX340661	Japan	Asia	Japan	Homo sapiens	Illumina NovaSeq 6000	missing		PAIRED	RANDOM	METAGENOMIC	human gut metagenome	ILLUMINA	2023-02-28 18:00:00	2023-02-28 20:38:00	1	SAMD00447343	C-1005	DRP009646
DRR354752	WGS	290	6391983704	PRJDB13214	SAMD00447345	MIMS.me.human-gut	2021655104	RIKEN	missing	public	run.zq,sra	s3,ncbi,gs	s3.us-east-1,ncbi.public,gs.US	missing	missing	missing	DRX340663	Japan	Asia	Japan	Homo sapiens	Illumina NovaSeq 6000	missing		PAIRED	RANDOM	METAGENOMIC	human gut metagenome	ILLUMINA	2023-02-28 18:00:00	2023-02-28 20:58:00	1	SAMD00447345	C-1010	DRP009646
DRR354753	WGS	290	5783635348	PRJDB13214	SAMD00447346	MIMS.me.human-gut	1820495374	RIKEN	missing	public	run.zq,sra	s3,gs,ncbi	s3.us-east-1,gs.US,ncbi.public	missing	missing	missing	DRX340664	Japan	Asia	Japan	Homo sapiens	Illumina NovaSeq 6000	missing		PAIRED	RANDOM	METAGENOMIC	human gut metagenome	ILLUMINA	2023-02-28 18:00:00	2023-02-28 20:54:00	1	SAMD00447346	C-1011	DRP009646
DRR354755	WGS	289	6598750832	PRJDB13214	SAMD00447348	MIMS.me.human-gut	2089432542	RIKEN	missing	public	run.zq,sra	s3,gs,ncbi	gs.US,s3.us-east-1,ncbi.public	missing	missing	missing	DRX340666	Japan	Asia	Japan	Homo sapiens	Illumina NovaSeq 6000	missing		PAIRED	RANDOM	METAGENOMIC	human gut metagenome	ILLUMINA	2023-02-28 18:00:00	2023-02-28 20:56:00	1	SAMD00447348	C-1013	DRP009646
DRR354756	WGS	291	5301330806	PRJDB13214	SAMD00447349	MIMS.me.human-gut	1689865412	RIKEN	missing	public	run.zq,sra	s3,ncbi,gs	s3.us-east-1,ncbi.public,gs.US	missing	missing	missing	DRX340667	Japan	Asia	Japan	Homo sapiens	Illumina NovaSeq 6000	missing		PAIRED	RANDOM	METAGENOMIC	human gut metagenome	ILLUMINA	2023-02-28 18:00:00	2023-02-28 20:37:00	1	SAMD00447349	C-1014	DRP009646
DRR354758	WGS	287	2922153919	PRJDB13214	SAMD00447351	MIMS.me.human-gut	918374014	RIKEN	missing	public	run.zq,sra	gs,s3,ncbi	ncbi.public,gs.US,s3.us-east-1	missing	missing	missing	DRX340669	Japan	Asia	Japan	Homo sapiens	Illumina NovaSeq 6000	missing		PAIRED	RANDOM	METAGENOMIC	human gut metagenome	ILLUMINA	2023-02-28 18:00:00	2023-02-28 20:32:00	1	SAMD00447351	C-1016	DRP009646
DRR354759	WGS	289	9392780894	PRJDB13214	SAMD00447352	MIMS.me.human-gut	2992327082	RIKEN	missing	public	sra,run.zq	gs,ncbi,s3	ncbi.public,gs.US,s3.us-east-1	missing	missing	missing	DRX340670	Japan	Asia	Japan	Homo sapiens	Illumina NovaSeq 6000	missing		PAIRED	RANDOM	METAGENOMIC	human gut metagenome	ILLUMINA	2023-02-28 18:00:00	2023-02-28 20:44:00	1	SAMD00447352	C-1017	DRP009646
DRR354761	WGS	292	5980915220	PRJDB13214	SAMD00447354	MIMS.me.human-gut	1937650326	RIKEN	missing	public	sra,run.zq	gs,s3,ncbi	s3.us-east-1,gs.US,ncbi.public	missing	missing	missing	DRX340672	Japan	Asia	Japan	Homo sapiens	Illumina NovaSeq 6000	missing		PAIRED	RANDOM	METAGENOMIC	human gut metagenome	ILLUMINA	2023-02-28 18:00:00	2023-02-28 20:36:00	1	SAMD00447354	C-1020	DRP009646
DRR354762	WGS	289	6568615160	PRJDB13214	SAMD00447355	MIMS.me.human-gut	2076947406	RIKEN	missing	public	sra,run.zq	gs,ncbi,s3	s3.us-east-1,ncbi.public,gs.US	missing	missing	missing	DRX340673	Japan	Asia	Japan	Homo sapiens	Illumina NovaSeq 6000	missing		PAIRED	RANDOM	METAGENOMIC	human gut metagenome	ILLUMINA	2023-02-28 18:00:00	2023-02-28 20:59:00	1	SAMD00447355	C-1021	DRP009646
DRR354764	WGS	286	5146239952	PRJDB13214	SAMD00447357	MIMS.me.human-gut	1623943561	RIKEN	missing	public	sra,run.zq	gs,ncbi,s3	ncbi.public,s3.us-east-1,gs.US	missing	missing	missing	DRX340675	Japan	Asia	Japan	Homo sapiens	Illumina NovaSeq 6000	missing		PAIRED	RANDOM	METAGENOMIC	human gut metagenome	ILLUMINA	2023-02-28 18:00:00	2023-02-28 20:33:00	1	SAMD00447357	C-1023	DRP009646
DRR354766	WGS	290	4840030802	PRJDB13214	SAMD00447359	MIMS.me.human-gut	1547628984	RIKEN	missing	public	sra,run.zq	s3,gs,ncbi	s3.us-east-1,ncbi.public,gs.US	missing	missing	missing	DRX340677	Japan	Asia	Japan	Homo sapiens	Illumina NovaSeq 6000	missing		PAIRED	RANDOM	METAGENOMIC	human gut metagenome	ILLUMINA	2023-02-28 18:00:00	2023-02-28 20:52:00	1	SAMD00447359	C-1025	DRP009646
DRR354769	WGS	289	6500728833	PRJDB13214	SAMD00447362	MIMS.me.human-gut	2054535642	RIKEN	missing	public	sra,run.zq	gs,s3,ncbi	s3.us-east-1,gs.US,ncbi.public	missing	missing	missing	DRX340680	Japan	Asia	Japan	Homo sapiens	Illumina NovaSeq 6000	missing		PAIRED	RANDOM	METAGENOMIC	human gut metagenome	ILLUMINA	2023-02-28 18:00:00	2023-02-28 20:39:00	1	SAMD00447362	C-1031	DRP009646
DRR354771	WGS	290	5145645426	PRJDB13214	SAMD00447364	MIMS.me.human-gut	1626041931	RIKEN	missing	public	run.zq,sra	gs,s3,ncbi	s3.us-east-1,ncbi.public,gs.US	missing	missing	missing	DRX340682	Japan	Asia	Japan	Homo sapiens	Illumina NovaSeq 6000	missing		PAIRED	RANDOM	METAGENOMIC	human gut metagenome	ILLUMINA	2023-02-28 18:00:00	2023-02-28 21:01:00	1	SAMD00447364	C-1033	DRP009646
DRR354773	WGS	292	5328512527	PRJDB13214	SAMD00447366	MIMS.me.human-gut	1750801811	RIKEN	missing	public	run.zq,sra	s3,gs,ncbi	s3.us-east-1,ncbi.public,gs.US	missing	missing	missing	DRX340684	Japan	Asia	Japan	Homo sapiens	Illumina NovaSeq 6000	missing		PAIRED	RANDOM	METAGENOMIC	human gut metagenome	ILLUMINA	2023-02-28 18:00:00	2023-02-28 20:42:00	1	SAMD00447366	C-1035	DRP009646
DRR354775	WGS	291	6032115942	PRJDB13214	SAMD00447368	MIMS.me.human-gut	1967934023	RIKEN	missing	public	run.zq,sra	s3,ncbi,gs	gs.US,s3.us-east-1,ncbi.public	missing	missing	missing	DRX340686	Japan	Asia	Japan	Homo sapiens	Illumina NovaSeq 6000	missing		PAIRED	RANDOM	METAGENOMIC	human gut metagenome	ILLUMINA	2023-02-28 18:00:00	2023-02-28 21:02:00	1	SAMD00447368	C-1037	DRP009646
DRR354777	WGS	290	4678322648	PRJDB13214	SAMD00447370	MIMS.me.human-gut	1490316582	RIKEN	missing	public	run.zq,sra	ncbi,gs,s3	ncbi.public,gs.US,s3.us-east-1	missing	missing	missing	DRX340688	Japan	Asia	Japan	Homo sapiens	Illumina NovaSeq 6000	missing		PAIRED	RANDOM	METAGENOMIC	human gut metagenome	ILLUMINA	2023-02-28 18:00:00	2023-02-28 20:41:00	1	SAMD00447370	C-1039	DRP009646
DRR354779	WGS	292	4377913967	PRJDB13214	SAMD00447372	MIMS.me.human-gut	1429210608	RIKEN	missing	public	run.zq,sra	gs,s3,ncbi	ncbi.public,s3.us-east-1,gs.US	missing	missing	missing	DRX340690	Japan	Asia	Japan	Homo sapiens	Illumina NovaSeq 6000	missing		PAIRED	RANDOM	METAGENOMIC	human gut metagenome	ILLUMINA	2023-02-28 18:00:00	2023-02-28 21:00:00	1	SAMD00447372	C-1041	DRP009646
DRR354780	WGS	292	4702743841	PRJDB13214	SAMD00447373	MIMS.me.human-gut	1573744583	RIKEN	missing	public	run.zq,sra	gs,s3,ncbi	gs.US,s3.us-east-1,ncbi.public	missing	missing	missing	DRX340691	Japan	Asia	Japan	Homo sapiens	Illumina NovaSeq 6000	missing		PAIRED	RANDOM	METAGENOMIC	human gut metagenome	ILLUMINA	2023-02-28 18:00:00	2023-02-28 20:48:00	1	SAMD00447373	C-1042	DRP009646
DRR354781	WGS	291	4490524554	PRJDB13214	SAMD00447374	MIMS.me.human-gut	1431219023	RIKEN	missing	public	run.zq,sra	s3,ncbi,gs	s3.us-east-1,gs.US,ncbi.public	missing	missing	missing	DRX340692	Japan	Asia	Japan	Homo sapiens	Illumina NovaSeq 6000	missing		PAIRED	RANDOM	METAGENOMIC	human gut metagenome	ILLUMINA	2023-02-28 18:00:00	2023-02-28 20:56:00	1	SAMD00447374	C-1043	DRP009646
DRR354783	WGS	290	4760299695	PRJDB13214	SAMD00447376	MIMS.me.human-gut	1493105775	RIKEN	missing	public	sra,run.zq	s3,gs,ncbi	s3.us-east-1,gs.US,ncbi.public	missing	missing	missing	DRX340694	Japan	Asia	Japan	Homo sapiens	Illumina NovaSeq 6000	missing		PAIRED	RANDOM	METAGENOMIC	human gut metagenome	ILLUMINA	2023-02-28 18:00:00	2023-02-28 20:54:00	1	SAMD00447376	C-1045	DRP009646
DRR354784	WGS	290	5315862312	PRJDB13214	SAMD00447377	MIMS.me.human-gut	1666498318	RIKEN	missing	public	sra,run.zq	s3,gs,ncbi	gs.US,ncbi.public,s3.us-east-1	missing	missing	missing	DRX340695	Japan	Asia	Japan	Homo sapiens	Illumina NovaSeq 6000	missing		PAIRED	RANDOM	METAGENOMIC	human gut metagenome	ILLUMINA	2023-02-28 18:00:00	2023-02-28 20:33:00	1	SAMD00447377	C-1046	DRP009646
DRR354786	WGS	290	3832793377	PRJDB13214	SAMD00447379	MIMS.me.human-gut	1227193185	RIKEN	missing	public	run.zq,sra	ncbi,s3,gs	gs.US,s3.us-east-1,ncbi.public	missing	missing	missing	DRX340697	Japan	Asia	Japan	Homo sapiens	Illumina NovaSeq 6000	missing		PAIRED	RANDOM	METAGENOMIC	human gut metagenome	ILLUMINA	2023-02-28 18:00:00	2023-02-28 21:03:00	1	SAMD00447379	C-1048	DRP009646
DRR354787	WGS	290	4611080595	PRJDB13214	SAMD00447380	MIMS.me.human-gut	1459100964	RIKEN	missing	public	run.zq,sra	ncbi,gs,s3	gs.US,ncbi.public,s3.us-east-1	missing	missing	missing	DRX340698	Japan	Asia	Japan	Homo sapiens	Illumina NovaSeq 6000	missing		PAIRED	RANDOM	METAGENOMIC	human gut metagenome	ILLUMINA	2023-02-28 18:00:00	2023-02-28 20:54:00	1	SAMD00447380	C-1049	DRP009646
DRR354789	WGS	291	3930248537	PRJDB13214	SAMD00447382	MIMS.me.human-gut	1232815541	RIKEN	missing	public	run.zq,sra	gs,ncbi,s3	s3.us-east-1,ncbi.public,gs.US	missing	missing	missing	DRX340700	Japan	Asia	Japan	Homo sapiens	Illumina NovaSeq 6000	missing		PAIRED	RANDOM	METAGENOMIC	human gut metagenome	ILLUMINA	2023-02-28 18:00:00	2023-02-28 20:57:00	1	SAMD00447382	C-1051	DRP009646
DRR354791	WGS	293	5482348743	PRJDB13214	SAMD00447384	MIMS.me.human-gut	1772411534	RIKEN	missing	public	run.zq,sra	gs,ncbi,s3	ncbi.public,s3.us-east-1,gs.US	missing	missing	missing	DRX340702	Japan	Asia	Japan	Homo sapiens	Illumina NovaSeq 6000	missing		PAIRED	RANDOM	METAGENOMIC	human gut metagenome	ILLUMINA	2023-02-28 18:00:00	2023-02-28 21:02:00	1	SAMD00447384	C-1053	DRP009646
DRR354793	WGS	289	3210703807	PRJDB13214	SAMD00447386	MIMS.me.human-gut	1031976590	RIKEN	missing	public	run.zq,sra	gs,s3,ncbi	ncbi.public,s3.us-east-1,gs.US	missing	missing	missing	DRX340704	Japan	Asia	Japan	Homo sapiens	Illumina NovaSeq 6000	missing		PAIRED	RANDOM	METAGENOMIC	human gut metagenome	ILLUMINA	2023-02-28 18:00:00	2023-02-28 20:54:00	1	SAMD00447386	C-1055	DRP009646
DRR354794	WGS	292	4550708827	PRJDB13214	SAMD00447387	MIMS.me.human-gut	1453308239	RIKEN	missing	public	sra,run.zq	ncbi,gs,s3	s3.us-east-1,ncbi.public,gs.US	missing	missing	missing	DRX340705	Japan	Asia	Japan	Homo sapiens	Illumina NovaSeq 6000	missing		PAIRED	RANDOM	METAGENOMIC	human gut metagenome	ILLUMINA	2023-02-28 18:00:00	2023-02-28 20:40:00	1	SAMD00447387	C-1056	DRP009646
DRR354796	WGS	285	3734863335	PRJDB13214	SAMD00447389	MIMS.me.human-gut	1173951936	RIKEN	missing	public	run.zq,sra	gs,s3,ncbi	s3.us-east-1,gs.US,ncbi.public	missing	missing	missing	DRX340707	Japan	Asia	Japan	Homo sapiens	Illumina NovaSeq 6000	missing		PAIRED	RANDOM	METAGENOMIC	human gut metagenome	ILLUMINA	2023-02-28 18:00:00	2023-02-28 20:53:00	1	SAMD00447389	C-1058	DRP009646
DRR354798	WGS	287	4766885624	PRJDB13214	SAMD00447391	MIMS.me.human-gut	1522780396	RIKEN	missing	public	run.zq,sra	s3,ncbi,gs	s3.us-east-1,ncbi.public,gs.US	missing	missing	missing	DRX340709	Japan	Asia	Japan	Homo sapiens	Illumina NovaSeq 6000	missing		PAIRED	RANDOM	METAGENOMIC	human gut metagenome	ILLUMINA	2023-02-28 18:00:00	2023-02-28 20:48:00	1	SAMD00447391	C-1060	DRP009646
DRR354799	WGS	288	5603953487	PRJDB13214	SAMD00447392	MIMS.me.human-gut	1773809088	RIKEN	missing	public	sra,run.zq	s3,ncbi,gs	s3.us-east-1,ncbi.public,gs.US	missing	missing	missing	DRX340710	Japan	Asia	Japan	Homo sapiens	Illumina NovaSeq 6000	missing		PAIRED	RANDOM	METAGENOMIC	human gut metagenome	ILLUMINA	2023-02-28 18:00:00	2023-02-28 20:45:00	1	SAMD00447392	C-1061	DRP009646
DRR354800	WGS	291	5917948841	PRJDB13214	SAMD00447393	MIMS.me.human-gut	1914463611	RIKEN	missing	public	sra,run.zq	gs,ncbi,s3	ncbi.public,s3.us-east-1,gs.US	missing	missing	missing	DRX340711	Japan	Asia	Japan	Homo sapiens	Illumina NovaSeq 6000	missing		PAIRED	RANDOM	METAGENOMIC	human gut metagenome	ILLUMINA	2023-02-28 18:00:00	2023-02-28 20:39:00	1	SAMD00447393	C-1062	DRP009646
DRR354801	WGS	290	5414071679	PRJDB13214	SAMD00447394	MIMS.me.human-gut	1707219666	RIKEN	missing	public	run.zq,sra	s3,ncbi,gs	gs.US,ncbi.public,s3.us-east-1	missing	missing	missing	DRX340712	Japan	Asia	Japan	Homo sapiens	Illumina NovaSeq 6000	missing		PAIRED	RANDOM	METAGENOMIC	human gut metagenome	ILLUMINA	2023-02-28 18:00:00	2023-02-28 20:43:00	1	SAMD00447394	C-1063	DRP009646
DRR354803	WGS	291	7124509319	PRJDB13214	SAMD00447396	MIMS.me.human-gut	2286648755	RIKEN	missing	public	sra,run.zq	gs,s3,ncbi	gs.US,s3.us-east-1,ncbi.public	missing	missing	missing	DRX340714	Japan	Asia	Japan	Homo sapiens	Illumina NovaSeq 6000	missing		PAIRED	RANDOM	METAGENOMIC	human gut metagenome	ILLUMINA	2023-02-28 18:00:00	2023-02-28 20:40:00	1	SAMD00447396	C-1065	DRP009646
DRR354804	WGS	285	5562947869	PRJDB13214	SAMD00447397	MIMS.me.human-gut	1769192894	RIKEN	missing	public	run.zq,sra	s3,gs,ncbi	ncbi.public,gs.US,s3.us-east-1	missing	missing	missing	DRX340715	Japan	Asia	Japan	Homo sapiens	Illumina NovaSeq 6000	missing		PAIRED	RANDOM	METAGENOMIC	human gut metagenome	ILLUMINA	2023-02-28 18:00:00	2023-02-28 20:47:00	1	SAMD00447397	C-1066	DRP009646
DRR354806	WGS	291	6676604175	PRJDB13214	SAMD00447399	MIMS.me.human-gut	2104794779	RIKEN	missing	public	run.zq,sra	gs,ncbi,s3	gs.US,s3.us-east-1,ncbi.public	missing	missing	missing	DRX340717	Japan	Asia	Japan	Homo sapiens	Illumina NovaSeq 6000	missing		PAIRED	RANDOM	METAGENOMIC	human gut metagenome	ILLUMINA	2023-02-28 18:00:00	2023-02-28 20:40:00	1	SAMD00447399	C-1068	DRP009646
DRR354808	WGS	289	6357368070	PRJDB13214	SAMD00447401	MIMS.me.human-gut	1997873479	RIKEN	missing	public	run.zq,sra	ncbi,gs,s3	ncbi.public,gs.US,s3.us-east-1	missing	missing	missing	DRX340719	Japan	Asia	Japan	Homo sapiens	Illumina NovaSeq 6000	missing		PAIRED	RANDOM	METAGENOMIC	human gut metagenome	ILLUMINA	2023-02-28 18:00:00	2023-02-28 20:36:00	1	SAMD00447401	C-1070	DRP009646
DRR354810	WGS	290	7315974334	PRJDB13214	SAMD00447403	MIMS.me.human-gut	2310149246	RIKEN	missing	public	sra,run.zq	ncbi,s3,gs	gs.US,ncbi.public,s3.us-east-1	missing	missing	missing	DRX340721	Japan	Asia	Japan	Homo sapiens	Illumina NovaSeq 6000	missing		PAIRED	RANDOM	METAGENOMIC	human gut metagenome	ILLUMINA	2023-02-28 18:00:00	2023-02-28 20:52:00	1	SAMD00447403	C-1072	DRP009646
DRR354812	WGS	288	8485514405	PRJDB13214	SAMD00447405	MIMS.me.human-gut	2708163624	RIKEN	missing	public	sra,run.zq	ncbi,gs,s3	s3.us-east-1,ncbi.public,gs.US	missing	missing	missing	DRX340723	Japan	Asia	Japan	Homo sapiens	Illumina NovaSeq 6000	missing		PAIRED	RANDOM	METAGENOMIC	human gut metagenome	ILLUMINA	2023-02-28 18:00:00	2023-02-28 20:56:00	1	SAMD00447405	C-1075	DRP009646
DRR354814	WGS	291	5979530865	PRJDB13214	SAMD00447407	MIMS.me.human-gut	1916726876	RIKEN	missing	public	sra,run.zq	gs,s3,ncbi	ncbi.public,gs.US,s3.us-east-1	missing	missing	missing	DRX340725	Japan	Asia	Japan	Homo sapiens	Illumina NovaSeq 6000	missing		PAIRED	RANDOM	METAGENOMIC	human gut metagenome	ILLUMINA	2023-02-28 18:00:00	2023-02-28 20:46:00	1	SAMD00447407	C-1077	DRP009646
DRR354815	WGS	290	7220766074	PRJDB13214	SAMD00447408	MIMS.me.human-gut	2290828252	RIKEN	missing	public	run.zq,sra	s3,gs,ncbi	ncbi.public,s3.us-east-1,gs.US	missing	missing	missing	DRX340726	Japan	Asia	Japan	Homo sapiens	Illumina NovaSeq 6000	missing		PAIRED	RANDOM	METAGENOMIC	human gut metagenome	ILLUMINA	2023-02-28 18:00:00	2023-02-28 20:44:00	1	SAMD00447408	C-1078	DRP009646
DRR354817	WGS	290	6080220079	PRJDB13214	SAMD00447410	MIMS.me.human-gut	1946148558	RIKEN	missing	public	sra,run.zq	ncbi,s3,gs	ncbi.public,s3.us-east-1,gs.US	missing	missing	missing	DRX340728	Japan	Asia	Japan	Homo sapiens	Illumina NovaSeq 6000	missing		PAIRED	RANDOM	METAGENOMIC	human gut metagenome	ILLUMINA	2023-02-28 18:00:00	2023-02-28 20:53:00	1	SAMD00447410	C-1080	DRP009646
DRR354819	WGS	287	4922910672	PRJDB13214	SAMD00447412	MIMS.me.human-gut	1563163368	RIKEN	missing	public	sra,run.zq	ncbi,s3,gs	gs.US,s3.us-east-1,ncbi.public	missing	missing	missing	DRX340730	Japan	Asia	Japan	Homo sapiens	Illumina NovaSeq 6000	missing		PAIRED	RANDOM	METAGENOMIC	human gut metagenome	ILLUMINA	2023-02-28 18:00:00	2023-02-28 20:40:00	1	SAMD00447412	C-1082	DRP009646
DRR354820	WGS	290	8513394513	PRJDB13214	SAMD00447413	MIMS.me.human-gut	2918919810	RIKEN	missing	public	sra,run.zq	s3,ncbi,gs	gs.US,ncbi.public,s3.us-east-1	missing	missing	missing	DRX340731	Japan	Asia	Japan	Homo sapiens	Illumina NovaSeq 6000	missing		PAIRED	RANDOM	METAGENOMIC	human gut metagenome	ILLUMINA	2023-02-28 18:00:00	2023-02-28 20:53:00	1	SAMD00447413	C-1083	DRP009646
DRR354822	WGS	283	7025855991	PRJDB13214	SAMD00447415	MIMS.me.human-gut	2315882919	RIKEN	missing	public	sra,run.zq	ncbi,s3,gs	s3.us-east-1,gs.US,ncbi.public	missing	missing	missing	DRX340733	Japan	Asia	Japan	Homo sapiens	Illumina NovaSeq 6000	missing		PAIRED	RANDOM	METAGENOMIC	human gut metagenome	ILLUMINA	2023-02-28 18:00:00	2023-02-28 20:38:00	1	SAMD00447415	C-1085	DRP009646
DRR354825	WGS	290	7944257469	PRJDB13214	SAMD00447418	MIMS.me.human-gut	2618890386	RIKEN	missing	public	sra,run.zq	s3,ncbi,gs	ncbi.public,gs.US,s3.us-east-1	missing	missing	missing	DRX340736	Japan	Asia	Japan	Homo sapiens	Illumina NovaSeq 6000	missing		PAIRED	RANDOM	METAGENOMIC	human gut metagenome	ILLUMINA	2023-02-28 18:00:00	2023-02-28 20:53:00	1	SAMD00447418	C-1089	DRP009646
DRR354826	WGS	284	12784653005	PRJDB13214	SAMD00447419	MIMS.me.human-gut	4063298806	RIKEN	missing	public	sra,run.zq	ncbi,s3,gs	gs.US,s3.us-east-1,ncbi.public	missing	missing	missing	DRX340737	Japan	Asia	Japan	Homo sapiens	Illumina NovaSeq 6000	missing		PAIRED	RANDOM	METAGENOMIC	human gut metagenome	ILLUMINA	2023-02-28 18:00:00	2023-02-28 20:52:00	1	SAMD00447419	C-1090	DRP009646
DRR354828	WGS	283	5408915276	PRJDB13214	SAMD00447421	MIMS.me.human-gut	1754375490	RIKEN	missing	public	run.zq,sra	ncbi,gs,s3	gs.US,ncbi.public,s3.us-east-1	missing	missing	missing	DRX340739	Japan	Asia	Japan	Homo sapiens	Illumina NovaSeq 6000	missing		PAIRED	RANDOM	METAGENOMIC	human gut metagenome	ILLUMINA	2023-02-28 18:00:00	2023-02-28 20:59:00	1	SAMD00447421	C-1092	DRP009646
DRR354830	WGS	290	5440457094	PRJDB13214	SAMD00447423	MIMS.me.human-gut	1729358297	RIKEN	missing	public	sra,run.zq	gs,s3,ncbi	gs.US,ncbi.public,s3.us-east-1	missing	missing	missing	DRX340741	Japan	Asia	Japan	Homo sapiens	Illumina NovaSeq 6000	missing		PAIRED	RANDOM	METAGENOMIC	human gut metagenome	ILLUMINA	2023-02-28 18:00:00	2023-02-28 20:46:00	1	SAMD00447423	C-1094	DRP009646
DRR354832	WGS	288	12501818527	PRJDB13214	SAMD00447425	MIMS.me.human-gut	3946363361	RIKEN	missing	public	sra,run.zq	s3,gs,ncbi	ncbi.public,gs.US,s3.us-east-1	missing	missing	missing	DRX340743	Japan	Asia	Japan	Homo sapiens	Illumina NovaSeq 6000	missing		PAIRED	RANDOM	METAGENOMIC	human gut metagenome	ILLUMINA	2023-02-28 18:00:00	2023-02-28 21:00:00	1	SAMD00447425	C-1096	DRP009646
DRR354834	WGS	284	6950615554	PRJDB13214	SAMD00447427	MIMS.me.human-gut	2243803291	RIKEN	missing	public	run.zq,sra	ncbi,gs,s3	gs.US,ncbi.public,s3.us-east-1	missing	missing	missing	DRX340745	Japan	Asia	Japan	Homo sapiens	Illumina NovaSeq 6000	missing		PAIRED	RANDOM	METAGENOMIC	human gut metagenome	ILLUMINA	2023-02-28 18:00:00	2023-02-28 20:41:00	1	SAMD00447427	C-1098	DRP009646
DRR354835	WGS	287	9048754610	PRJDB13214	SAMD00447428	MIMS.me.human-gut	2958985231	RIKEN	missing	public	run.zq,sra	gs,ncbi,s3	ncbi.public,gs.US,s3.us-east-1	missing	missing	missing	DRX340746	Japan	Asia	Japan	Homo sapiens	Illumina NovaSeq 6000	missing		PAIRED	RANDOM	METAGENOMIC	human gut metagenome	ILLUMINA	2023-02-28 18:00:00	2023-02-28 20:51:00	1	SAMD00447428	C-1099	DRP009646
DRR354837	WGS	282	6374202917	PRJDB13214	SAMD00447430	MIMS.me.human-gut	2074576591	RIKEN	missing	public	sra,run.zq	ncbi,s3,gs	s3.us-east-1,gs.US,ncbi.public	missing	missing	missing	DRX340748	Japan	Asia	Japan	Homo sapiens	Illumina NovaSeq 6000	missing		PAIRED	RANDOM	METAGENOMIC	human gut metagenome	ILLUMINA	2023-02-28 18:00:00	2023-02-28 20:51:00	1	SAMD00447430	C-1101	DRP009646
DRR354839	WGS	289	6330869475	PRJDB13214	SAMD00447432	MIMS.me.human-gut	2083175922	RIKEN	missing	public	sra,run.zq	ncbi,gs,s3	ncbi.public,gs.US,s3.us-east-1	missing	missing	missing	DRX340750	Japan	Asia	Japan	Homo sapiens	Illumina NovaSeq 6000	missing		PAIRED	RANDOM	METAGENOMIC	human gut metagenome	ILLUMINA	2023-02-28 18:00:00	2023-02-28 20:02:00	1	SAMD00447432	C-1103	DRP009646
DRR354841	WGS	286	5141836931	PRJDB13214	SAMD00447434	MIMS.me.human-gut	1709477497	RIKEN	missing	public	run.zq,sra	ncbi,s3,gs	gs.US,ncbi.public,s3.us-east-1	missing	missing	missing	DRX340752	Japan	Asia	Japan	Homo sapiens	Illumina NovaSeq 6000	missing		PAIRED	RANDOM	METAGENOMIC	human gut metagenome	ILLUMINA	2023-02-28 18:00:00	2023-02-28 20:46:00	1	SAMD00447434	C-1105	DRP009646
DRR354843	WGS	282	7641622871	PRJDB13214	SAMD00447436	MIMS.me.human-gut	2473264063	RIKEN	missing	public	sra,run.zq	ncbi,s3,gs	s3.us-east-1,ncbi.public,gs.US	missing	missing	missing	DRX340754	Japan	Asia	Japan	Homo sapiens	Illumina NovaSeq 6000	missing		PAIRED	RANDOM	METAGENOMIC	human gut metagenome	ILLUMINA	2023-02-28 18:00:00	2023-02-28 21:02:00	1	SAMD00447436	C-1107	DRP009646
DRR354845	WGS	281	10590498376	PRJDB13214	SAMD00447438	MIMS.me.human-gut	3455049220	RIKEN	missing	public	run.zq,sra	s3,ncbi,gs	ncbi.public,gs.US,s3.us-east-1	missing	missing	missing	DRX340756	Japan	Asia	Japan	Homo sapiens	Illumina NovaSeq 6000	missing		PAIRED	RANDOM	METAGENOMIC	human gut metagenome	ILLUMINA	2023-02-28 18:00:00	2023-02-28 20:35:00	1	SAMD00447438	C-1109	DRP009646
DRR354847	WGS	282	5864631785	PRJDB13214	SAMD00447440	MIMS.me.human-gut	1902744562	RIKEN	missing	public	sra,run.zq	ncbi,gs,s3	gs.US,s3.us-east-1,ncbi.public	missing	missing	missing	DRX340758	Japan	Asia	Japan	Homo sapiens	Illumina NovaSeq 6000	missing		PAIRED	RANDOM	METAGENOMIC	human gut metagenome	ILLUMINA	2023-02-28 18:00:00	2023-02-28 20:55:00	1	SAMD00447440	C-1111	DRP009646
DRR354849	WGS	283	6482997501	PRJDB13214	SAMD00447442	MIMS.me.human-gut	2149251353	RIKEN	missing	public	sra,run.zq	gs,s3,ncbi	s3.us-east-1,ncbi.public,gs.US	missing	missing	missing	DRX340760	Japan	Asia	Japan	Homo sapiens	Illumina NovaSeq 6000	missing		PAIRED	RANDOM	METAGENOMIC	human gut metagenome	ILLUMINA	2023-02-28 18:00:00	2023-02-28 21:02:00	1	SAMD00447442	C-1113	DRP009646
DRR354850	WGS	286	6296929194	PRJDB13214	SAMD00447443	MIMS.me.human-gut	2054012397	RIKEN	missing	public	run.zq,sra	s3,gs,ncbi	ncbi.public,gs.US,s3.us-east-1	missing	missing	missing	DRX340761	Japan	Asia	Japan	Homo sapiens	Illumina NovaSeq 6000	missing		PAIRED	RANDOM	METAGENOMIC	human gut metagenome	ILLUMINA	2023-02-28 18:00:00	2023-02-28 20:47:00	1	SAMD00447443	C-1114	DRP009646
DRR354851	WGS	284	8120451785	PRJDB13214	SAMD00447444	MIMS.me.human-gut	2648102394	RIKEN	missing	public	sra,run.zq	s3,gs,ncbi	s3.us-east-1,gs.US,ncbi.public	missing	missing	missing	DRX340762	Japan	Asia	Japan	Homo sapiens	Illumina NovaSeq 6000	missing		PAIRED	RANDOM	METAGENOMIC	human gut metagenome	ILLUMINA	2023-02-28 18:00:00	2023-02-28 20:43:00	1	SAMD00447444	C-1115	DRP009646
DRR354853	WGS	273	6032486072	PRJDB13214	SAMD00447446	MIMS.me.human-gut	1970946340	RIKEN	missing	public	run.zq,sra	gs,s3,ncbi	gs.US,ncbi.public,s3.us-east-1	missing	missing	missing	DRX340764	Japan	Asia	Japan	Homo sapiens	Illumina NovaSeq 6000	missing		PAIRED	RANDOM	METAGENOMIC	human gut metagenome	ILLUMINA	2023-02-28 18:00:00	2023-02-28 20:49:00	1	SAMD00447446	C-1117	DRP009646
DRR354855	WGS	283	3032954411	PRJDB13214	SAMD00447448	MIMS.me.human-gut	989967368	RIKEN	missing	public	sra,run.zq	gs,ncbi,s3	ncbi.public,gs.US,s3.us-east-1	missing	missing	missing	DRX340766	Japan	Asia	Japan	Homo sapiens	Illumina NovaSeq 6000	missing		PAIRED	RANDOM	METAGENOMIC	human gut metagenome	ILLUMINA	2023-02-28 18:00:00	2023-02-28 20:39:00	1	SAMD00447448	C-1119	DRP009646
DRR354856	WGS	286	10065483306	PRJDB13214	SAMD00447449	MIMS.me.human-gut	3272689442	RIKEN	missing	public	sra,run.zq	ncbi,gs,s3	ncbi.public,s3.us-east-1,gs.US	missing	missing	missing	DRX340767	Japan	Asia	Japan	Homo sapiens	Illumina NovaSeq 6000	missing		PAIRED	RANDOM	METAGENOMIC	human gut metagenome	ILLUMINA	2023-02-28 18:00:00	2023-02-28 20:37:00	1	SAMD00447449	C-1120	DRP009646
DRR354858	WGS	277	5859191837	PRJDB13214	SAMD00447451	MIMS.me.human-gut	1933466106	RIKEN	missing	public	sra,run.zq	s3,gs,ncbi	gs.US,s3.us-east-1,ncbi.public	missing	missing	missing	DRX340769	Japan	Asia	Japan	Homo sapiens	Illumina NovaSeq 6000	missing		PAIRED	RANDOM	METAGENOMIC	human gut metagenome	ILLUMINA	2023-02-28 18:00:00	2023-02-28 20:40:00	1	SAMD00447451	C-1123	DRP009646
DRR354860	WGS	285	6066409446	PRJDB13214	SAMD00447453	MIMS.me.human-gut	2002576909	RIKEN	missing	public	sra,run.zq	gs,s3,ncbi	gs.US,ncbi.public,s3.us-east-1	missing	missing	missing	DRX340771	Japan	Asia	Japan	Homo sapiens	Illumina NovaSeq 6000	missing		PAIRED	RANDOM	METAGENOMIC	human gut metagenome	ILLUMINA	2023-02-28 18:00:00	2023-02-28 20:59:00	1	SAMD00447453	C-1125	DRP009646
DRR354862	WGS	275	7346202949	PRJDB13214	SAMD00447455	MIMS.me.human-gut	2413151302	RIKEN	missing	public	sra,run.zq	s3,gs,ncbi	s3.us-east-1,ncbi.public,gs.US	missing	missing	missing	DRX340773	Japan	Asia	Japan	Homo sapiens	Illumina NovaSeq 6000	missing		PAIRED	RANDOM	METAGENOMIC	human gut metagenome	ILLUMINA	2023-02-28 18:00:00	2023-02-28 20:44:00	1	SAMD00447455	C-1127	DRP009646
DRR354864	WGS	284	8810771249	PRJDB13214	SAMD00447457	MIMS.me.human-gut	2920132301	RIKEN	missing	public	run.zq,sra	s3,gs,ncbi	s3.us-east-1,ncbi.public,gs.US	missing	missing	missing	DRX340775	Japan	Asia	Japan	Homo sapiens	Illumina NovaSeq 6000	missing		PAIRED	RANDOM	METAGENOMIC	human gut metagenome	ILLUMINA	2023-02-28 18:00:00	2023-02-28 20:58:00	1	SAMD00447457	C-1129	DRP009646
DRR354866	WGS	283	7751557045	PRJDB13214	SAMD00447459	MIMS.me.human-gut	2531795621	RIKEN	missing	public	sra,run.zq	s3,gs,ncbi	ncbi.public,gs.US,s3.us-east-1	missing	missing	missing	DRX340777	Japan	Asia	Japan	Homo sapiens	Illumina NovaSeq 6000	missing		PAIRED	RANDOM	METAGENOMIC	human gut metagenome	ILLUMINA	2023-02-28 18:00:00	2023-02-28 20:47:00	1	SAMD00447459	C-1131	DRP009646
DRR354867	WGS	274	5440474413	PRJDB13214	SAMD00447460	MIMS.me.human-gut	1793270977	RIKEN	missing	public	sra,run.zq	gs,ncbi,s3	s3.us-east-1,ncbi.public,gs.US	missing	missing	missing	DRX340778	Japan	Asia	Japan	Homo sapiens	Illumina NovaSeq 6000	missing		PAIRED	RANDOM	METAGENOMIC	human gut metagenome	ILLUMINA	2023-02-28 18:00:00	2023-02-28 20:46:00	1	SAMD00447460	C-1132	DRP009646
DRR354869	WGS	283	6366481467	PRJDB13214	SAMD00447462	MIMS.me.human-gut	2084606357	RIKEN	missing	public	sra,run.zq	gs,s3,ncbi	ncbi.public,gs.US,s3.us-east-1	missing	missing	missing	DRX340780	Japan	Asia	Japan	Homo sapiens	Illumina NovaSeq 6000	missing		PAIRED	RANDOM	METAGENOMIC	human gut metagenome	ILLUMINA	2023-02-28 18:00:00	2023-02-28 20:47:00	1	SAMD00447462	C-1134	DRP009646
DRR354870	WGS	289	9321026258	PRJDB13214	SAMD00447463	MIMS.me.human-gut	3072959058	RIKEN	missing	public	sra,run.zq	s3,ncbi,gs	s3.us-east-1,ncbi.public,gs.US	missing	missing	missing	DRX340781	Japan	Asia	Japan	Homo sapiens	Illumina NovaSeq 6000	missing		PAIRED	RANDOM	METAGENOMIC	human gut metagenome	ILLUMINA	2023-02-28 18:00:00	2023-02-28 20:53:00	1	SAMD00447463	C-1135	DRP009646
DRR354872	WGS	285	7468234657	PRJDB13214	SAMD00447465	MIMS.me.human-gut	2445840764	RIKEN	missing	public	sra,run.zq	ncbi,gs,s3	s3.us-east-1,gs.US,ncbi.public	missing	missing	missing	DRX340783	Japan	Asia	Japan	Homo sapiens	Illumina NovaSeq 6000	missing		PAIRED	RANDOM	METAGENOMIC	human gut metagenome	ILLUMINA	2023-02-28 18:00:00	2023-02-28 20:51:00	1	SAMD00447465	C-1137	DRP009646
DRR354873	WGS	278	8308593272	PRJDB13214	SAMD00447466	MIMS.me.human-gut	2673289489	RIKEN	missing	public	sra,run.zq	ncbi,s3,gs	ncbi.public,s3.us-east-1,gs.US	missing	missing	missing	DRX340784	Japan	Asia	Japan	Homo sapiens	Illumina NovaSeq 6000	missing		PAIRED	RANDOM	METAGENOMIC	human gut metagenome	ILLUMINA	2023-02-28 18:00:00	2023-02-28 20:45:00	1	SAMD00447466	C-1138	DRP009646
DRR354874	WGS	279	11388497616	PRJDB13214	SAMD00447467	MIMS.me.human-gut	3717230925	RIKEN	missing	public	run.zq,sra	s3,gs,ncbi	gs.US,s3.us-east-1,ncbi.public	missing	missing	missing	DRX340785	Japan	Asia	Japan	Homo sapiens	Illumina NovaSeq 6000	missing		PAIRED	RANDOM	METAGENOMIC	human gut metagenome	ILLUMINA	2023-02-28 18:00:00	2023-02-28 20:40:00	1	SAMD00447467	C-1139	DRP009646
DRR354875	WGS	285	21541723850	PRJDB13214	SAMD00447468	MIMS.me.human-gut	7066162284	RIKEN	missing	public	run.zq,sra	ncbi,gs,s3	gs.US,s3.us-east-1,ncbi.public	missing	missing	missing	DRX340786	Japan	Asia	Japan	Homo sapiens	Illumina NovaSeq 6000	missing		PAIRED	RANDOM	METAGENOMIC	human gut metagenome	ILLUMINA	2023-02-28 18:00:00	2023-02-28 20:40:00	1	SAMD00447468	C-1140	DRP009646
DRR354876	WGS	287	6254145552	PRJDB13214	SAMD00447469	MIMS.me.human-gut	2061560345	RIKEN	missing	public	sra,run.zq	gs,s3,ncbi	ncbi.public,gs.US,s3.us-east-1	missing	missing	missing	DRX340787	Japan	Asia	Japan	Homo sapiens	Illumina NovaSeq 6000	missing		PAIRED	RANDOM	METAGENOMIC	human gut metagenome	ILLUMINA	2023-02-28 18:00:00	2023-02-28 20:34:00	1	SAMD00447469	C-1141	DRP009646
DRR354878	WGS	280	5441847357	PRJDB13214	SAMD00447471	MIMS.me.human-gut	1783625068	RIKEN	missing	public	run.zq,sra	gs,s3,ncbi	s3.us-east-1,ncbi.public,gs.US	missing	missing	missing	DRX340789	Japan	Asia	Japan	Homo sapiens	Illumina NovaSeq 6000	missing		PAIRED	RANDOM	METAGENOMIC	human gut metagenome	ILLUMINA	2023-02-28 18:00:00	2023-02-28 20:43:00	1	SAMD00447471	C-1143	DRP009646
DRR354879	WGS	284	6929153800	PRJDB13214	SAMD00447472	MIMS.me.human-gut	2271676070	RIKEN	missing	public	run.zq,sra	ncbi,gs,s3	ncbi.public,s3.us-east-1,gs.US	missing	missing	missing	DRX340790	Japan	Asia	Japan	Homo sapiens	Illumina NovaSeq 6000	missing		PAIRED	RANDOM	METAGENOMIC	human gut metagenome	ILLUMINA	2023-02-28 18:00:00	2023-02-28 20:50:00	1	SAMD00447472	C-1144	DRP009646
DRR354880	WGS	283	7210500054	PRJDB13214	SAMD00447473	MIMS.me.human-gut	2383853980	RIKEN	missing	public	sra,run.zq	s3,gs,ncbi	s3.us-east-1,gs.US,ncbi.public	missing	missing	missing	DRX340791	Japan	Asia	Japan	Homo sapiens	Illumina NovaSeq 6000	missing		PAIRED	RANDOM	METAGENOMIC	human gut metagenome	ILLUMINA	2023-02-28 18:00:00	2023-02-28 20:34:00	1	SAMD00447473	C-1145	DRP009646
DRR354881	WGS	286	13804556469	PRJDB13214	SAMD00447474	MIMS.me.human-gut	4546519899	RIKEN	missing	public	sra,run.zq	gs,ncbi,s3	gs.US,s3.us-east-1,ncbi.public	missing	missing	missing	DRX340792	Japan	Asia	Japan	Homo sapiens	Illumina NovaSeq 6000	missing		PAIRED	RANDOM	METAGENOMIC	human gut metagenome	ILLUMINA	2023-02-28 18:00:00	2023-02-28 21:02:00	1	SAMD00447474	C-1146	DRP009646
DRR354883	WGS	286	6397597901	PRJDB13214	SAMD00447476	MIMS.me.human-gut	2106270587	RIKEN	missing	public	run.zq,sra	ncbi,gs,s3	gs.US,s3.us-east-1,ncbi.public	missing	missing	missing	DRX340794	Japan	Asia	Japan	Homo sapiens	Illumina NovaSeq 6000	missing		PAIRED	RANDOM	METAGENOMIC	human gut metagenome	ILLUMINA	2023-02-28 18:00:00	2023-02-28 20:38:00	1	SAMD00447476	C-1148	DRP009646
DRR354885	WGS	282	8831209507	PRJDB13214	SAMD00447478	MIMS.me.human-gut	2898071574	RIKEN	missing	public	sra,run.zq	ncbi,s3,gs	s3.us-east-1,gs.US,ncbi.public	missing	missing	missing	DRX340796	Japan	Asia	Japan	Homo sapiens	Illumina NovaSeq 6000	missing		PAIRED	RANDOM	METAGENOMIC	human gut metagenome	ILLUMINA	2023-02-28 18:00:00	2023-02-28 20:33:00	1	SAMD00447478	C-1150	DRP009646
DRR354886	WGS	283	4916281446	PRJDB13214	SAMD00447479	MIMS.me.human-gut	1636657958	RIKEN	missing	public	run.zq,sra	ncbi,s3,gs	s3.us-east-1,ncbi.public,gs.US	missing	missing	missing	DRX340797	Japan	Asia	Japan	Homo sapiens	Illumina NovaSeq 6000	missing		PAIRED	RANDOM	METAGENOMIC	human gut metagenome	ILLUMINA	2023-02-28 18:00:00	2023-02-28 21:01:00	1	SAMD00447479	C-1151	DRP009646
DRR354887	WGS	282	5437695791	PRJDB13214	SAMD00447480	MIMS.me.human-gut	1782998192	RIKEN	missing	public	sra,run.zq	s3,ncbi,gs	s3.us-east-1,ncbi.public,gs.US	missing	missing	missing	DRX340798	Japan	Asia	Japan	Homo sapiens	Illumina NovaSeq 6000	missing		PAIRED	RANDOM	METAGENOMIC	human gut metagenome	ILLUMINA	2023-02-28 18:00:00	2023-02-28 20:51:00	1	SAMD00447480	C-1152	DRP009646
DRR354889	WGS	285	8955942394	PRJDB13214	SAMD00447482	MIMS.me.human-gut	2961721918	RIKEN	missing	public	run.zq,sra	gs,ncbi,s3	s3.us-east-1,ncbi.public,gs.US	missing	missing	missing	DRX340800	Japan	Asia	Japan	Homo sapiens	Illumina NovaSeq 6000	missing		PAIRED	RANDOM	METAGENOMIC	human gut metagenome	ILLUMINA	2023-02-28 18:00:00	2023-02-28 20:37:00	1	SAMD00447482	C-1154	DRP009646
DRR354891	WGS	283	9229082692	PRJDB13214	SAMD00447484	MIMS.me.human-gut	2998021367	RIKEN	missing	public	sra,run.zq	ncbi,gs,s3	ncbi.public,s3.us-east-1,gs.US	missing	missing	missing	DRX340802	Japan	Asia	Japan	Homo sapiens	Illumina NovaSeq 6000	missing		PAIRED	RANDOM	METAGENOMIC	human gut metagenome	ILLUMINA	2023-02-28 18:00:00	2023-02-28 20:47:00	1	SAMD00447484	C-1156	DRP009646
DRR354893	WGS	283	5831906342	PRJDB13214	SAMD00447486	MIMS.me.human-gut	1921860210	RIKEN	missing	public	sra,run.zq	gs,ncbi,s3	ncbi.public,gs.US,s3.us-east-1	missing	missing	missing	DRX340804	Japan	Asia	Japan	Homo sapiens	Illumina NovaSeq 6000	missing		PAIRED	RANDOM	METAGENOMIC	human gut metagenome	ILLUMINA	2023-02-28 18:00:00	2023-02-28 20:38:00	1	SAMD00447486	C-1158	DRP009646
DRR354895	WGS	291	11915172610	PRJDB13214	SAMD00447488	MIMS.me.human-gut	4021302487	RIKEN	missing	public	run.zq,sra	gs,ncbi,s3	s3.us-east-1,gs.US,ncbi.public	missing	missing	missing	DRX340806	Japan	Asia	Japan	Homo sapiens	Illumina NovaSeq 6000	missing		PAIRED	RANDOM	METAGENOMIC	human gut metagenome	ILLUMINA	2023-02-28 18:00:00	2023-02-28 20:49:00	1	SAMD00447488	C-1160	DRP009646
DRR354897	WGS	289	8183938703	PRJDB13214	SAMD00447490	MIMS.me.human-gut	2686700608	RIKEN	missing	public	run.zq,sra	s3,ncbi,gs	gs.US,s3.us-east-1,ncbi.public	missing	missing	missing	DRX340808	Japan	Asia	Japan	Homo sapiens	Illumina NovaSeq 6000	missing		PAIRED	RANDOM	METAGENOMIC	human gut metagenome	ILLUMINA	2023-02-28 18:00:00	2023-02-28 20:41:00	1	SAMD00447490	C-1162	DRP009646
DRR354898	WGS	285	3767412246	PRJDB13214	SAMD00447491	MIMS.me.human-gut	1221295845	RIKEN	missing	public	run.zq,sra	gs,ncbi,s3	gs.US,ncbi.public,s3.us-east-1	missing	missing	missing	DRX340809	Japan	Asia	Japan	Homo sapiens	Illumina NovaSeq 6000	missing		PAIRED	RANDOM	METAGENOMIC	human gut metagenome	ILLUMINA	2023-02-28 18:00:00	2023-02-28 20:48:00	1	SAMD00447491	C-1163	DRP009646
DRR354900	WGS	283	13582657634	PRJDB13214	SAMD00447493	MIMS.me.human-gut	4451064183	RIKEN	missing	public	sra,run.zq	ncbi,s3,gs	gs.US,ncbi.public,s3.us-east-1	missing	missing	missing	DRX340811	Japan	Asia	Japan	Homo sapiens	Illumina NovaSeq 6000	missing		PAIRED	RANDOM	METAGENOMIC	human gut metagenome	ILLUMINA	2023-02-28 18:00:00	2023-02-28 20:36:00	1	SAMD00447493	C-1165	DRP009646
DRR354901	WGS	286	17925569030	PRJDB13214	SAMD00447494	MIMS.me.human-gut	5926321608	RIKEN	missing	public	run.zq,sra	ncbi,gs,s3	s3.us-east-1,ncbi.public,gs.US	missing	missing	missing	DRX340812	Japan	Asia	Japan	Homo sapiens	Illumina NovaSeq 6000	missing		PAIRED	RANDOM	METAGENOMIC	human gut metagenome	ILLUMINA	2023-02-28 18:00:00	2023-02-28 20:58:00	1	SAMD00447494	C-1167	DRP009646
DRR354902	WGS	282	5597386119	PRJDB13214	SAMD00447495	MIMS.me.human-gut	1829993253	RIKEN	missing	public	run.zq,sra	s3,ncbi,gs	gs.US,s3.us-east-1,ncbi.public	missing	missing	missing	DRX340813	Japan	Asia	Japan	Homo sapiens	Illumina NovaSeq 6000	missing		PAIRED	RANDOM	METAGENOMIC	human gut metagenome	ILLUMINA	2023-02-28 18:00:00	2023-02-28 20:35:00	1	SAMD00447495	C-1169	DRP009646
DRR354903	WGS	288	7206442073	PRJDB13214	SAMD00447496	MIMS.me.human-gut	2349034413	RIKEN	missing	public	sra,run.zq	ncbi,gs,s3	gs.US,ncbi.public,s3.us-east-1	missing	missing	missing	DRX340814	Japan	Asia	Japan	Homo sapiens	Illumina NovaSeq 6000	missing		PAIRED	RANDOM	METAGENOMIC	human gut metagenome	ILLUMINA	2023-02-28 18:00:00	2023-02-28 20:49:00	1	SAMD00447496	C-1170	DRP009646
DRR354904	WGS	285	7829698881	PRJDB13214	SAMD00447497	MIMS.me.human-gut	2562808047	RIKEN	missing	public	sra,run.zq	ncbi,s3,gs	s3.us-east-1,ncbi.public,gs.US	missing	missing	missing	DRX340815	Japan	Asia	Japan	Homo sapiens	Illumina NovaSeq 6000	missing		PAIRED	RANDOM	METAGENOMIC	human gut metagenome	ILLUMINA	2023-02-28 18:00:00	2023-02-28 20:48:00	1	SAMD00447497	C-1171	DRP009646
DRR354906	WGS	286	6878728009	PRJDB13214	SAMD00447499	MIMS.me.human-gut	2241651850	RIKEN	missing	public	run.zq,sra	s3,gs,ncbi	gs.US,s3.us-east-1,ncbi.public	missing	missing	missing	DRX340817	Japan	Asia	Japan	Homo sapiens	Illumina NovaSeq 6000	missing		PAIRED	RANDOM	METAGENOMIC	human gut metagenome	ILLUMINA	2023-02-28 18:00:00	2023-02-28 20:34:00	1	SAMD00447499	C-1173	DRP009646
DRR354908	WGS	287	5708381507	PRJDB13214	SAMD00447501	MIMS.me.human-gut	1832365989	RIKEN	missing	public	sra,run.zq	ncbi,s3,gs	s3.us-east-1,gs.US,ncbi.public	missing	missing	missing	DRX340819	Japan	Asia	Japan	Homo sapiens	Illumina NovaSeq 6000	missing		PAIRED	RANDOM	METAGENOMIC	human gut metagenome	ILLUMINA	2023-02-28 18:00:00	2023-02-28 20:37:00	1	SAMD00447501	C-1175	DRP009646
DRR354909	WGS	289	3860547339	PRJDB13214	SAMD00447502	MIMS.me.human-gut	1235383194	RIKEN	missing	public	run.zq,sra	s3,gs,ncbi	s3.us-east-1,ncbi.public,gs.US	missing	missing	missing	DRX340820	Japan	Asia	Japan	Homo sapiens	Illumina NovaSeq 6000	missing		PAIRED	RANDOM	METAGENOMIC	human gut metagenome	ILLUMINA	2023-02-28 18:00:00	2023-02-28 20:48:00	1	SAMD00447502	C-1176	DRP009646
DRR354911	WGS	285	9219154734	PRJDB13214	SAMD00447504	MIMS.me.human-gut	2939278112	RIKEN	missing	public	sra,run.zq	gs,s3,ncbi	s3.us-east-1,ncbi.public,gs.US	missing	missing	missing	DRX340822	Japan	Asia	Japan	Homo sapiens	Illumina NovaSeq 6000	missing		PAIRED	RANDOM	METAGENOMIC	human gut metagenome	ILLUMINA	2023-02-28 18:00:00	2023-02-28 20:42:00	1	SAMD00447504	C-1178	DRP009646
DRR354913	WGS	286	6024811173	PRJDB13214	SAMD00447506	MIMS.me.human-gut	1912081782	RIKEN	missing	public	sra,run.zq	s3,ncbi,gs	s3.us-east-1,ncbi.public,gs.US	missing	missing	missing	DRX340824	Japan	Asia	Japan	Homo sapiens	Illumina NovaSeq 6000	missing		PAIRED	RANDOM	METAGENOMIC	human gut metagenome	ILLUMINA	2023-02-28 18:00:00	2023-02-28 20:41:00	1	SAMD00447506	C-1180	DRP009646
DRR354914	WGS	287	31419352761	PRJDB13214	SAMD00447507	MIMS.me.human-gut	9999731025	RIKEN	missing	public	run.zq,sra	ncbi,s3,gs	gs.US,s3.us-east-1,ncbi.public	missing	missing	missing	DRX340825	Japan	Asia	Japan	Homo sapiens	Illumina NovaSeq 6000	missing		PAIRED	RANDOM	METAGENOMIC	human gut metagenome	ILLUMINA	2023-02-28 18:00:00	2023-02-28 21:02:00	1	SAMD00447507	N-001	DRP009646
DRR354915	WGS	290	7845968959	PRJDB13214	SAMD00447508	MIMS.me.human-gut	2478412958	RIKEN	missing	public	sra,run.zq	gs,ncbi,s3	gs.US,s3.us-east-1,ncbi.public	missing	missing	missing	DRX340826	Japan	Asia	Japan	Homo sapiens	Illumina NovaSeq 6000	missing		PAIRED	RANDOM	METAGENOMIC	human gut metagenome	ILLUMINA	2023-02-28 18:00:00	2023-02-28 20:52:00	1	SAMD00447508	N-002	DRP009646
DRR354916	WGS	289	6529911170	PRJDB13214	SAMD00447509	MIMS.me.human-gut	2056133938	RIKEN	missing	public	run.zq,sra	ncbi,gs,s3	s3.us-east-1,ncbi.public,gs.US	missing	missing	missing	DRX340827	Japan	Asia	Japan	Homo sapiens	Illumina NovaSeq 6000	missing		PAIRED	RANDOM	METAGENOMIC	human gut metagenome	ILLUMINA	2023-02-28 18:00:00	2023-02-28 20:50:00	1	SAMD00447509	N-003	DRP009646
DRR354917	WGS	286	9560219865	PRJDB13214	SAMD00447510	MIMS.me.human-gut	3022062393	RIKEN	missing	public	sra,run.zq	s3,ncbi,gs	ncbi.public,gs.US,s3.us-east-1	missing	missing	missing	DRX340828	Japan	Asia	Japan	Homo sapiens	Illumina NovaSeq 6000	missing		PAIRED	RANDOM	METAGENOMIC	human gut metagenome	ILLUMINA	2023-02-28 18:00:00	2023-02-28 20:58:00	1	SAMD00447510	N-004	DRP009646
DRR354918	WGS	288	8599421477	PRJDB13214	SAMD00447511	MIMS.me.human-gut	2739297317	RIKEN	missing	public	run.zq,sra	gs,s3,ncbi	gs.US,ncbi.public,s3.us-east-1	missing	missing	missing	DRX340829	Japan	Asia	Japan	Homo sapiens	Illumina NovaSeq 6000	missing		PAIRED	RANDOM	METAGENOMIC	human gut metagenome	ILLUMINA	2023-02-28 18:00:00	2023-02-28 20:59:00	1	SAMD00447511	N-005	DRP009646
DRR354919	WGS	292	7334736124	PRJDB13214	SAMD00447512	MIMS.me.human-gut	2352934454	RIKEN	missing	public	run.zq,sra	gs,s3,ncbi	s3.us-east-1,gs.US,ncbi.public	missing	missing	missing	DRX340830	Japan	Asia	Japan	Homo sapiens	Illumina NovaSeq 6000	missing		PAIRED	RANDOM	METAGENOMIC	human gut metagenome	ILLUMINA	2023-02-28 18:00:00	2023-02-28 20:39:00	1	SAMD00447512	N-006	DRP009646
DRR354920	WGS	285	8054312368	PRJDB13214	SAMD00447513	MIMS.me.human-gut	2542447420	RIKEN	missing	public	run.zq,sra	ncbi,s3,gs	s3.us-east-1,ncbi.public,gs.US	missing	missing	missing	DRX340831	Japan	Asia	Japan	Homo sapiens	Illumina NovaSeq 6000	missing		PAIRED	RANDOM	METAGENOMIC	human gut metagenome	ILLUMINA	2023-02-28 18:00:00	2023-02-28 20:47:00	1	SAMD00447513	N-007	DRP009646
DRR354921	WGS	286	6089035157	PRJDB13214	SAMD00447514	MIMS.me.human-gut	1926123708	RIKEN	missing	public	run.zq,sra	gs,ncbi,s3	gs.US,s3.us-east-1,ncbi.public	missing	missing	missing	DRX340832	Japan	Asia	Japan	Homo sapiens	Illumina NovaSeq 6000	missing		PAIRED	RANDOM	METAGENOMIC	human gut metagenome	ILLUMINA	2023-02-28 18:00:00	2023-02-28 20:42:00	1	SAMD00447514	N-008	DRP009646
DRR354922	WGS	280	5466050409	PRJDB13214	SAMD00447515	MIMS.me.human-gut	1727547202	RIKEN	missing	public	sra,run.zq	ncbi,s3,gs	ncbi.public,gs.US,s3.us-east-1	missing	missing	missing	DRX340833	Japan	Asia	Japan	Homo sapiens	Illumina NovaSeq 6000	missing		PAIRED	RANDOM	METAGENOMIC	human gut metagenome	ILLUMINA	2023-02-28 18:00:00	2023-02-28 20:42:00	1	SAMD00447515	N-009	DRP009646
DRR354923	WGS	288	5275626625	PRJDB13214	SAMD00447516	MIMS.me.human-gut	1695125825	RIKEN	missing	public	sra,run.zq	ncbi,s3,gs	gs.US,s3.us-east-1,ncbi.public	missing	missing	missing	DRX340834	Japan	Asia	Japan	Homo sapiens	Illumina NovaSeq 6000	missing		PAIRED	RANDOM	METAGENOMIC	human gut metagenome	ILLUMINA	2023-02-28 18:00:00	2023-02-28 20:55:00	1	SAMD00447516	N-010	DRP009646
DRR354924	WGS	291	7469134541	PRJDB13214	SAMD00447517	MIMS.me.human-gut	2372843226	RIKEN	missing	public	sra,run.zq	s3,ncbi,gs	gs.US,s3.us-east-1,ncbi.public	missing	missing	missing	DRX340835	Japan	Asia	Japan	Homo sapiens	Illumina NovaSeq 6000	missing		PAIRED	RANDOM	METAGENOMIC	human gut metagenome	ILLUMINA	2023-02-28 18:00:00	2023-02-28 20:57:00	1	SAMD00447517	N-011	DRP009646
DRR354925	WGS	285	4415183615	PRJDB13214	SAMD00447518	MIMS.me.human-gut	1384140591	RIKEN	missing	public	run.zq,sra	ncbi,gs,s3	ncbi.public,s3.us-east-1,gs.US	missing	missing	missing	DRX340836	Japan	Asia	Japan	Homo sapiens	Illumina NovaSeq 6000	missing		PAIRED	RANDOM	METAGENOMIC	human gut metagenome	ILLUMINA	2023-02-28 18:00:00	2023-02-28 20:56:00	1	SAMD00447518	N-012	DRP009646
DRR354926	WGS	286	6423486916	PRJDB13214	SAMD00447519	MIMS.me.human-gut	2017613446	RIKEN	missing	public	sra,run.zq	gs,ncbi,s3	gs.US,ncbi.public,s3.us-east-1	missing	missing	missing	DRX340837	Japan	Asia	Japan	Homo sapiens	Illumina NovaSeq 6000	missing		PAIRED	RANDOM	METAGENOMIC	human gut metagenome	ILLUMINA	2023-02-28 18:00:00	2023-02-28 20:59:00	1	SAMD00447519	N-013	DRP009646
DRR354927	WGS	285	7922888729	PRJDB13214	SAMD00447520	MIMS.me.human-gut	2462304500	RIKEN	missing	public	run.zq,sra	gs,s3,ncbi	gs.US,ncbi.public,s3.us-east-1	missing	missing	missing	DRX340838	Japan	Asia	Japan	Homo sapiens	Illumina NovaSeq 6000	missing		PAIRED	RANDOM	METAGENOMIC	human gut metagenome	ILLUMINA	2023-02-28 18:00:00	2023-02-28 20:54:00	1	SAMD00447520	N-014	DRP009646
DRR354928	WGS	290	7845542863	PRJDB13214	SAMD00447521	MIMS.me.human-gut	2470832908	RIKEN	missing	public	run.zq,sra	ncbi,s3,gs	ncbi.public,s3.us-east-1,gs.US	missing	missing	missing	DRX340839	Japan	Asia	Japan	Homo sapiens	Illumina NovaSeq 6000	missing		PAIRED	RANDOM	METAGENOMIC	human gut metagenome	ILLUMINA	2023-02-28 18:00:00	2023-02-28 20:50:00	1	SAMD00447521	N-015	DRP009646
DRR354929	WGS	278	7342517112	PRJDB13214	SAMD00447522	MIMS.me.human-gut	2400471153	RIKEN	missing	public	sra,run.zq	gs,s3,ncbi	gs.US,s3.us-east-1,ncbi.public	missing	missing	missing	DRX340840	Japan	Asia	Japan	Homo sapiens	Illumina NovaSeq 6000	missing		PAIRED	RANDOM	METAGENOMIC	human gut metagenome	ILLUMINA	2023-02-28 18:00:00	2023-02-28 21:00:00	1	SAMD00447522	N-016	DRP009646
DRR354930	WGS	284	6236374668	PRJDB13214	SAMD00447523	MIMS.me.human-gut	1979269468	RIKEN	missing	public	run.zq,sra	s3,ncbi,gs	gs.US,ncbi.public,s3.us-east-1	missing	missing	missing	DRX340841	Japan	Asia	Japan	Homo sapiens	Illumina NovaSeq 6000	missing		PAIRED	RANDOM	METAGENOMIC	human gut metagenome	ILLUMINA	2023-02-28 18:00:00	2023-02-28 20:52:00	1	SAMD00447523	N-017	DRP009646
DRR354931	WGS	283	3744108469	PRJDB13214	SAMD00447524	MIMS.me.human-gut	1184916224	RIKEN	missing	public	run.zq,sra	ncbi,gs,s3	s3.us-east-1,ncbi.public,gs.US	missing	missing	missing	DRX340842	Japan	Asia	Japan	Homo sapiens	Illumina NovaSeq 6000	missing		PAIRED	RANDOM	METAGENOMIC	human gut metagenome	ILLUMINA	2023-02-28 18:00:00	2023-02-28 20:02:00	1	SAMD00447524	N-018	DRP009646
DRR354932	WGS	282	6014775256	PRJDB13214	SAMD00447525	MIMS.me.human-gut	1913463420	RIKEN	missing	public	run.zq,sra	ncbi,gs,s3	gs.US,ncbi.public,s3.us-east-1	missing	missing	missing	DRX340843	Japan	Asia	Japan	Homo sapiens	Illumina NovaSeq 6000	missing		PAIRED	RANDOM	METAGENOMIC	human gut metagenome	ILLUMINA	2023-02-28 18:00:00	2023-02-28 20:46:00	1	SAMD00447525	N-019	DRP009646
DRR354933	WGS	288	4913364921	PRJDB13214	SAMD00447526	MIMS.me.human-gut	1561103982	RIKEN	missing	public	sra,run.zq	gs,s3,ncbi	gs.US,ncbi.public,s3.us-east-1	missing	missing	missing	DRX340844	Japan	Asia	Japan	Homo sapiens	Illumina NovaSeq 6000	missing		PAIRED	RANDOM	METAGENOMIC	human gut metagenome	ILLUMINA	2023-02-28 18:00:00	2023-02-28 20:48:00	1	SAMD00447526	N-020	DRP009646
DRR354934	WGS	285	3664111892	PRJDB13214	SAMD00447527	MIMS.me.human-gut	1158541432	RIKEN	missing	public	sra,run.zq	gs,ncbi,s3	s3.us-east-1,ncbi.public,gs.US	missing	missing	missing	DRX340845	Japan	Asia	Japan	Homo sapiens	Illumina NovaSeq 6000	missing		PAIRED	RANDOM	METAGENOMIC	human gut metagenome	ILLUMINA	2023-02-28 18:00:00	2023-02-28 20:59:00	1	SAMD00447527	N-021	DRP009646
DRR354935	WGS	288	5839360191	PRJDB13214	SAMD00447528	MIMS.me.human-gut	1849230318	RIKEN	missing	public	run.zq,sra	s3,ncbi,gs	gs.US,s3.us-east-1,ncbi.public	missing	missing	missing	DRX340846	Japan	Asia	Japan	Homo sapiens	Illumina NovaSeq 6000	missing		PAIRED	RANDOM	METAGENOMIC	human gut metagenome	ILLUMINA	2023-02-28 18:00:00	2023-02-28 20:45:00	1	SAMD00447528	N-022	DRP009646
DRR354936	WGS	289	6132071407	PRJDB13214	SAMD00447529	MIMS.me.human-gut	1925064977	RIKEN	missing	public	sra,run.zq	gs,ncbi,s3	s3.us-east-1,ncbi.public,gs.US	missing	missing	missing	DRX340847	Japan	Asia	Japan	Homo sapiens	Illumina NovaSeq 6000	missing		PAIRED	RANDOM	METAGENOMIC	human gut metagenome	ILLUMINA	2023-02-28 18:00:00	2023-02-28 20:34:00	1	SAMD00447529	N-023	DRP009646
DRR354937	WGS	287	7645865430	PRJDB13214	SAMD00447530	MIMS.me.human-gut	2383600678	RIKEN	missing	public	sra,run.zq	s3,gs,ncbi	ncbi.public,gs.US,s3.us-east-1	missing	missing	missing	DRX340848	Japan	Asia	Japan	Homo sapiens	Illumina NovaSeq 6000	missing		PAIRED	RANDOM	METAGENOMIC	human gut metagenome	ILLUMINA	2023-02-28 18:00:00	2023-02-28 21:03:00	1	SAMD00447530	N-024	DRP009646
DRR354938	WGS	287	9323360683	PRJDB13214	SAMD00447531	MIMS.me.human-gut	2927732722	RIKEN	missing	public	sra,run.zq	ncbi,gs,s3	gs.US,ncbi.public,s3.us-east-1	missing	missing	missing	DRX340849	Japan	Asia	Japan	Homo sapiens	Illumina NovaSeq 6000	missing		PAIRED	RANDOM	METAGENOMIC	human gut metagenome	ILLUMINA	2023-02-28 18:00:00	2023-02-28 20:36:00	1	SAMD00447531	N-025	DRP009646
DRR354939	WGS	290	8370338359	PRJDB13214	SAMD00447532	MIMS.me.human-gut	2646424672	RIKEN	missing	public	sra,run.zq	gs,ncbi,s3	s3.us-east-1,ncbi.public,gs.US	missing	missing	missing	DRX340850	Japan	Asia	Japan	Homo sapiens	Illumina NovaSeq 6000	missing		PAIRED	RANDOM	METAGENOMIC	human gut metagenome	ILLUMINA	2023-02-28 18:00:00	2023-02-28 20:50:00	1	SAMD00447532	N-026	DRP009646
DRR354940	WGS	288	8265101262	PRJDB13214	SAMD00447533	MIMS.me.human-gut	2610097198	RIKEN	missing	public	run.zq,sra	s3,gs,ncbi	gs.US,s3.us-east-1,ncbi.public	missing	missing	missing	DRX340851	Japan	Asia	Japan	Homo sapiens	Illumina NovaSeq 6000	missing		PAIRED	RANDOM	METAGENOMIC	human gut metagenome	ILLUMINA	2023-02-28 18:00:00	2023-02-28 20:33:00	1	SAMD00447533	N-027	DRP009646
DRR354941	WGS	285	9236795854	PRJDB13214	SAMD00447534	MIMS.me.human-gut	2909886549	RIKEN	missing	public	sra,run.zq	s3,gs,ncbi	ncbi.public,s3.us-east-1,gs.US	missing	missing	missing	DRX340852	Japan	Asia	Japan	Homo sapiens	Illumina NovaSeq 6000	missing		PAIRED	RANDOM	METAGENOMIC	human gut metagenome	ILLUMINA	2023-02-28 18:00:00	2023-02-28 20:36:00	1	SAMD00447534	N-028	DRP009646
DRR354942	WGS	286	7932274867	PRJDB13214	SAMD00447535	MIMS.me.human-gut	2514560440	RIKEN	missing	public	sra,run.zq	gs,ncbi,s3	ncbi.public,s3.us-east-1,gs.US	missing	missing	missing	DRX340853	Japan	Asia	Japan	Homo sapiens	Illumina NovaSeq 6000	missing		PAIRED	RANDOM	METAGENOMIC	human gut metagenome	ILLUMINA	2023-02-28 18:00:00	2023-02-28 20:35:00	1	SAMD00447535	N-029	DRP009646
DRR354943	WGS	287	5770799514	PRJDB13214	SAMD00447536	MIMS.me.human-gut	1835719872	RIKEN	missing	public	run.zq,sra	s3,gs,ncbi	ncbi.public,gs.US,s3.us-east-1	missing	missing	missing	DRX340854	Japan	Asia	Japan	Homo sapiens	Illumina NovaSeq 6000	missing		PAIRED	RANDOM	METAGENOMIC	human gut metagenome	ILLUMINA	2023-02-28 18:00:00	2023-02-28 20:35:00	1	SAMD00447536	N-030	DRP009646
DRR354944	WGS	291	8504586675	PRJDB13214	SAMD00447537	MIMS.me.human-gut	2726735724	RIKEN	missing	public	run.zq,sra	s3,gs,ncbi	s3.us-east-1,gs.US,ncbi.public	missing	missing	missing	DRX340855	Japan	Asia	Japan	Homo sapiens	Illumina NovaSeq 6000	missing		PAIRED	RANDOM	METAGENOMIC	human gut metagenome	ILLUMINA	2023-02-28 18:00:00	2023-02-28 20:42:00	1	SAMD00447537	N-031	DRP009646
DRR354945	WGS	281	7904379940	PRJDB13214	SAMD00447538	MIMS.me.human-gut	2496926640	RIKEN	missing	public	run.zq,sra	s3,gs,ncbi	ncbi.public,s3.us-east-1,gs.US	missing	missing	missing	DRX340856	Japan	Asia	Japan	Homo sapiens	Illumina NovaSeq 6000	missing		PAIRED	RANDOM	METAGENOMIC	human gut metagenome	ILLUMINA	2023-02-28 18:00:00	2023-02-28 21:03:00	1	SAMD00447538	N-032	DRP009646
DRR354946	WGS	288	7499441531	PRJDB13214	SAMD00447539	MIMS.me.human-gut	2379571648	RIKEN	missing	public	run.zq,sra	ncbi,gs,s3	s3.us-east-1,ncbi.public,gs.US	missing	missing	missing	DRX340857	Japan	Asia	Japan	Homo sapiens	Illumina NovaSeq 6000	missing		PAIRED	RANDOM	METAGENOMIC	human gut metagenome	ILLUMINA	2023-02-28 18:00:00	2023-02-28 20:55:00	1	SAMD00447539	N-034	DRP009646
DRR354947	WGS	285	8129965372	PRJDB13214	SAMD00447540	MIMS.me.human-gut	2550671853	RIKEN	missing	public	run.zq,sra	s3,gs,ncbi	s3.us-east-1,gs.US,ncbi.public	missing	missing	missing	DRX340858	Japan	Asia	Japan	Homo sapiens	Illumina NovaSeq 6000	missing		PAIRED	RANDOM	METAGENOMIC	human gut metagenome	ILLUMINA	2023-02-28 18:00:00	2023-02-28 20:59:00	1	SAMD00447540	N-035	DRP009646
DRR354948	WGS	289	6823473872	PRJDB13214	SAMD00447541	MIMS.me.human-gut	2154993970	RIKEN	missing	public	run.zq,sra	ncbi,s3,gs	ncbi.public,s3.us-east-1,gs.US	missing	missing	missing	DRX340859	Japan	Asia	Japan	Homo sapiens	Illumina NovaSeq 6000	missing		PAIRED	RANDOM	METAGENOMIC	human gut metagenome	ILLUMINA	2023-02-28 18:00:00	2023-02-28 20:34:00	1	SAMD00447541	N-036	DRP009646
DRR354949	WGS	290	6980476442	PRJDB13214	SAMD00447542	MIMS.me.human-gut	2271662054	RIKEN	missing	public	sra,run.zq	s3,ncbi,gs	s3.us-east-1,gs.US,ncbi.public	missing	missing	missing	DRX340860	Japan	Asia	Japan	Homo sapiens	Illumina NovaSeq 6000	missing		PAIRED	RANDOM	METAGENOMIC	human gut metagenome	ILLUMINA	2023-02-28 18:00:00	2023-02-28 20:41:00	1	SAMD00447542	N-037	DRP009646
DRR354950	WGS	286	3897181410	PRJDB13214	SAMD00447543	MIMS.me.human-gut	1242438938	RIKEN	missing	public	run.zq,sra	gs,ncbi,s3	s3.us-east-1,ncbi.public,gs.US	missing	missing	missing	DRX340861	Japan	Asia	Japan	Homo sapiens	Illumina NovaSeq 6000	missing		PAIRED	RANDOM	METAGENOMIC	human gut metagenome	ILLUMINA	2023-02-28 18:00:00	2023-02-28 20:45:00	1	SAMD00447543	N-038	DRP009646
DRR354951	WGS	287	9564833095	PRJDB13214	SAMD00447544	MIMS.me.human-gut	3039517382	RIKEN	missing	public	run.zq,sra	gs,ncbi,s3	ncbi.public,gs.US,s3.us-east-1	missing	missing	missing	DRX340862	Japan	Asia	Japan	Homo sapiens	Illumina NovaSeq 6000	missing		PAIRED	RANDOM	METAGENOMIC	human gut metagenome	ILLUMINA	2023-02-28 18:00:00	2023-02-28 20:57:00	1	SAMD00447544	N-039	DRP009646
DRR354952	WGS	287	7756171988	PRJDB13214	SAMD00447545	MIMS.me.human-gut	2420235117	RIKEN	missing	public	sra,run.zq	ncbi,s3,gs	s3.us-east-1,gs.US,ncbi.public	missing	missing	missing	DRX340863	Japan	Asia	Japan	Homo sapiens	Illumina NovaSeq 6000	missing		PAIRED	RANDOM	METAGENOMIC	human gut metagenome	ILLUMINA	2023-02-28 18:00:00	2023-02-28 20:53:00	1	SAMD00447545	N-040	DRP009646
DRR354953	WGS	288	11505893003	PRJDB13214	SAMD00447546	MIMS.me.human-gut	3575284796	RIKEN	missing	public	run.zq,sra	gs,ncbi,s3	gs.US,ncbi.public,s3.us-east-1	missing	missing	missing	DRX340864	Japan	Asia	Japan	Homo sapiens	Illumina NovaSeq 6000	missing		PAIRED	RANDOM	METAGENOMIC	human gut metagenome	ILLUMINA	2023-02-28 18:00:00	2023-02-28 20:35:00	1	SAMD00447546	N-041	DRP009646
DRR354954	WGS	288	7523361361	PRJDB13214	SAMD00447547	MIMS.me.human-gut	2383638180	RIKEN	missing	public	run.zq,sra	s3,ncbi,gs	ncbi.public,s3.us-east-1,gs.US	missing	missing	missing	DRX340865	Japan	Asia	Japan	Homo sapiens	Illumina NovaSeq 6000	missing		PAIRED	RANDOM	METAGENOMIC	human gut metagenome	ILLUMINA	2023-02-28 18:00:00	2023-02-28 20:49:00	1	SAMD00447547	N-042	DRP009646
DRR354955	WGS	282	9990174729	PRJDB13214	SAMD00447548	MIMS.me.human-gut	3111374150	RIKEN	missing	public	run.zq,sra	s3,gs,ncbi	ncbi.public,s3.us-east-1,gs.US	missing	missing	missing	DRX340866	Japan	Asia	Japan	Homo sapiens	Illumina NovaSeq 6000	missing		PAIRED	RANDOM	METAGENOMIC	human gut metagenome	ILLUMINA	2023-02-28 18:00:00	2023-02-28 20:49:00	1	SAMD00447548	N-043	DRP009646
DRR354956	WGS	288	11411620447	PRJDB13214	SAMD00447549	MIMS.me.human-gut	3528898831	RIKEN	missing	public	sra,run.zq	s3,gs,ncbi	ncbi.public,s3.us-east-1,gs.US	missing	missing	missing	DRX340867	Japan	Asia	Japan	Homo sapiens	Illumina NovaSeq 6000	missing		PAIRED	RANDOM	METAGENOMIC	human gut metagenome	ILLUMINA	2023-02-28 18:00:00	2023-02-28 20:38:00	1	SAMD00447549	N-044	DRP009646
DRR354957	WGS	287	9069181707	PRJDB13214	SAMD00447550	MIMS.me.human-gut	2902247420	RIKEN	missing	public	sra,run.zq	gs,s3,ncbi	ncbi.public,s3.us-east-1,gs.US	missing	missing	missing	DRX340868	Japan	Asia	Japan	Homo sapiens	Illumina NovaSeq 6000	missing		PAIRED	RANDOM	METAGENOMIC	human gut metagenome	ILLUMINA	2023-02-28 18:00:00	2023-02-28 20:37:00	1	SAMD00447550	N-045	DRP009646
DRR354958	WGS	271	5108804695	PRJDB13214	SAMD00447551	MIMS.me.human-gut	1596574268	RIKEN	missing	public	sra,run.zq	ncbi,s3,gs	gs.US,s3.us-east-1,ncbi.public	missing	missing	missing	DRX340869	Japan	Asia	Japan	Homo sapiens	Illumina NovaSeq 6000	missing		PAIRED	RANDOM	METAGENOMIC	human gut metagenome	ILLUMINA	2023-02-28 18:00:00	2023-02-28 20:34:00	1	SAMD00447551	N-046	DRP009646
DRR354959	WGS	292	8553796872	PRJDB13214	SAMD00447552	MIMS.me.human-gut	2789814914	RIKEN	missing	public	sra,run.zq	ncbi,s3,gs	ncbi.public,gs.US,s3.us-east-1	missing	missing	missing	DRX340870	Japan	Asia	Japan	Homo sapiens	Illumina NovaSeq 6000	missing		PAIRED	RANDOM	METAGENOMIC	human gut metagenome	ILLUMINA	2023-02-28 18:00:00	2023-02-28 20:48:00	1	SAMD00447552	N-047	DRP009646
DRR354960	WGS	289	7617270390	PRJDB13214	SAMD00447553	MIMS.me.human-gut	2442816970	RIKEN	missing	public	run.zq,sra	gs,s3,ncbi	s3.us-east-1,ncbi.public,gs.US	missing	missing	missing	DRX340871	Japan	Asia	Japan	Homo sapiens	Illumina NovaSeq 6000	missing		PAIRED	RANDOM	METAGENOMIC	human gut metagenome	ILLUMINA	2023-02-28 18:00:00	2023-02-28 20:47:00	1	SAMD00447553	N-048	DRP009646
DRR354961	WGS	287	5995803596	PRJDB13214	SAMD00447554	MIMS.me.human-gut	1927781816	RIKEN	missing	public	sra,run.zq	s3,gs,ncbi	ncbi.public,gs.US,s3.us-east-1	missing	missing	missing	DRX340872	Japan	Asia	Japan	Homo sapiens	Illumina NovaSeq 6000	missing		PAIRED	RANDOM	METAGENOMIC	human gut metagenome	ILLUMINA	2023-02-28 18:00:00	2023-02-28 20:57:00	1	SAMD00447554	N-049	DRP009646
DRR354962	WGS	287	6628347785	PRJDB13214	SAMD00447555	MIMS.me.human-gut	2098258811	RIKEN	missing	public	sra,run.zq	gs,s3,ncbi	ncbi.public,s3.us-east-1,gs.US	missing	missing	missing	DRX340873	Japan	Asia	Japan	Homo sapiens	Illumina NovaSeq 6000	missing		PAIRED	RANDOM	METAGENOMIC	human gut metagenome	ILLUMINA	2023-02-28 18:00:00	2023-02-28 20:44:00	1	SAMD00447555	N-050	DRP009646
DRR354963	WGS	282	8069845739	PRJDB13214	SAMD00447556	MIMS.me.human-gut	2570113299	RIKEN	missing	public	run.zq,sra	s3,ncbi,gs	ncbi.public,gs.US,s3.us-east-1	missing	missing	missing	DRX340874	Japan	Asia	Japan	Homo sapiens	Illumina NovaSeq 6000	missing		PAIRED	RANDOM	METAGENOMIC	human gut metagenome	ILLUMINA	2023-02-28 18:00:00	2023-02-28 20:51:00	1	SAMD00447556	N-051	DRP009646
DRR354964	WGS	291	9587731685	PRJDB13214	SAMD00447557	MIMS.me.human-gut	3035220937	RIKEN	missing	public	run.zq,sra	s3,ncbi,gs	ncbi.public,gs.US,s3.us-east-1	missing	missing	missing	DRX340875	Japan	Asia	Japan	Homo sapiens	Illumina NovaSeq 6000	missing		PAIRED	RANDOM	METAGENOMIC	human gut metagenome	ILLUMINA	2023-02-28 18:00:00	2023-02-28 20:41:00	1	SAMD00447557	N-052	DRP009646
DRR354965	WGS	290	6601581605	PRJDB13214	SAMD00447558	MIMS.me.human-gut	2088799303	RIKEN	missing	public	run.zq,sra	gs,s3,ncbi	ncbi.public,gs.US,s3.us-east-1	missing	missing	missing	DRX340876	Japan	Asia	Japan	Homo sapiens	Illumina NovaSeq 6000	missing		PAIRED	RANDOM	METAGENOMIC	human gut metagenome	ILLUMINA	2023-02-28 18:00:00	2023-02-28 20:34:00	1	SAMD00447558	N-053	DRP009646
DRR354966	WGS	288	6114087985	PRJDB13214	SAMD00447559	MIMS.me.human-gut	1934450170	RIKEN	missing	public	run.zq,sra	ncbi,s3,gs	ncbi.public,gs.US,s3.us-east-1	missing	missing	missing	DRX340877	Japan	Asia	Japan	Homo sapiens	Illumina NovaSeq 6000	missing		PAIRED	RANDOM	METAGENOMIC	human gut metagenome	ILLUMINA	2023-02-28 18:00:00	2023-02-28 21:03:00	1	SAMD00447559	N-054	DRP009646
DRR354967	WGS	232	3913659494	PRJDB13214	SAMD00447560	MIMS.me.human-gut	1251228977	RIKEN	missing	public	run.zq,sra	s3,gs,ncbi	gs.US,s3.us-east-1,ncbi.public	missing	missing	missing	DRX340878	Japan	Asia	Japan	Homo sapiens	Illumina NovaSeq 6000	missing		PAIRED	RANDOM	METAGENOMIC	human gut metagenome	ILLUMINA	2023-02-28 18:00:00	2023-02-28 20:44:00	1	SAMD00447560	N-055	DRP009646
DRR354968	WGS	290	7729102767	PRJDB13214	SAMD00447561	MIMS.me.human-gut	2439735290	RIKEN	missing	public	sra,run.zq	s3,ncbi,gs	s3.us-east-1,ncbi.public,gs.US	missing	missing	missing	DRX340879	Japan	Asia	Japan	Homo sapiens	Illumina NovaSeq 6000	missing		PAIRED	RANDOM	METAGENOMIC	human gut metagenome	ILLUMINA	2023-02-28 18:00:00	2023-02-28 20:37:00	1	SAMD00447561	N-056	DRP009646
DRR354969	WGS	289	5434935917	PRJDB13214	SAMD00447562	MIMS.me.human-gut	1732094997	RIKEN	missing	public	run.zq,sra	ncbi,gs,s3	gs.US,ncbi.public,s3.us-east-1	missing	missing	missing	DRX340880	Japan	Asia	Japan	Homo sapiens	Illumina NovaSeq 6000	missing		PAIRED	RANDOM	METAGENOMIC	human gut metagenome	ILLUMINA	2023-02-28 18:00:00	2023-02-28 20:42:00	1	SAMD00447562	N-057	DRP009646
DRR354970	WGS	287	9069140837	PRJDB13214	SAMD00447563	MIMS.me.human-gut	2834201312	RIKEN	missing	public	sra,run.zq	gs,ncbi,s3	ncbi.public,s3.us-east-1,gs.US	missing	missing	missing	DRX340881	Japan	Asia	Japan	Homo sapiens	Illumina NovaSeq 6000	missing		PAIRED	RANDOM	METAGENOMIC	human gut metagenome	ILLUMINA	2023-02-28 18:00:00	2023-02-28 20:48:00	1	SAMD00447563	N-058	DRP009646
DRR354971	WGS	289	7048837514	PRJDB13214	SAMD00447564	MIMS.me.human-gut	2233219663	RIKEN	missing	public	run.zq,sra	s3,gs,ncbi	ncbi.public,gs.US,s3.us-east-1	missing	missing	missing	DRX340882	Japan	Asia	Japan	Homo sapiens	Illumina NovaSeq 6000	missing		PAIRED	RANDOM	METAGENOMIC	human gut metagenome	ILLUMINA	2023-02-28 18:00:00	2023-02-28 20:33:00	1	SAMD00447564	N-059	DRP009646
DRR354972	WGS	290	8637945274	PRJDB13214	SAMD00447565	MIMS.me.human-gut	2755309074	RIKEN	missing	public	sra,run.zq	s3,gs,ncbi	ncbi.public,gs.US,s3.us-east-1	missing	missing	missing	DRX340883	Japan	Asia	Japan	Homo sapiens	Illumina NovaSeq 6000	missing		PAIRED	RANDOM	METAGENOMIC	human gut metagenome	ILLUMINA	2023-02-28 18:00:00	2023-02-28 20:54:00	1	SAMD00447565	N-060	DRP009646
DRR354973	WGS	287	7248799637	PRJDB13214	SAMD00447566	MIMS.me.human-gut	2291358194	RIKEN	missing	public	sra,run.zq	s3,ncbi,gs	gs.US,s3.us-east-1,ncbi.public	missing	missing	missing	DRX340884	Japan	Asia	Japan	Homo sapiens	Illumina NovaSeq 6000	missing		PAIRED	RANDOM	METAGENOMIC	human gut metagenome	ILLUMINA	2023-02-28 18:00:00	2023-02-28 20:32:00	1	SAMD00447566	N-061	DRP009646
DRR354974	WGS	282	5059434594	PRJDB13214	SAMD00447567	MIMS.me.human-gut	1585802110	RIKEN	missing	public	run.zq,sra	ncbi,gs,s3	gs.US,ncbi.public,s3.us-east-1	missing	missing	missing	DRX340885	Japan	Asia	Japan	Homo sapiens	Illumina NovaSeq 6000	missing		PAIRED	RANDOM	METAGENOMIC	human gut metagenome	ILLUMINA	2023-02-28 18:00:00	2023-02-28 20:45:00	1	SAMD00447567	N-062	DRP009646
DRR354975	WGS	285	6379518744	PRJDB13214	SAMD00447568	MIMS.me.human-gut	2011865691	RIKEN	missing	public	sra,run.zq	s3,ncbi,gs	ncbi.public,gs.US,s3.us-east-1	missing	missing	missing	DRX340886	Japan	Asia	Japan	Homo sapiens	Illumina NovaSeq 6000	missing		PAIRED	RANDOM	METAGENOMIC	human gut metagenome	ILLUMINA	2023-02-28 18:00:00	2023-02-28 20:40:00	1	SAMD00447568	N-063	DRP009646
DRR354976	WGS	289	6883003289	PRJDB13214	SAMD00447569	MIMS.me.human-gut	2162498432	RIKEN	missing	public	run.zq,sra	ncbi,gs,s3	s3.us-east-1,gs.US,ncbi.public	missing	missing	missing	DRX340887	Japan	Asia	Japan	Homo sapiens	Illumina NovaSeq 6000	missing		PAIRED	RANDOM	METAGENOMIC	human gut metagenome	ILLUMINA	2023-02-28 18:00:00	2023-02-28 20:38:00	1	SAMD00447569	N-064	DRP009646
DRR354977	WGS	289	8111852045	PRJDB13214	SAMD00447570	MIMS.me.human-gut	2591018420	RIKEN	missing	public	sra,run.zq	gs,ncbi,s3	ncbi.public,s3.us-east-1,gs.US	missing	missing	missing	DRX340888	Japan	Asia	Japan	Homo sapiens	Illumina NovaSeq 6000	missing		PAIRED	RANDOM	METAGENOMIC	human gut metagenome	ILLUMINA	2023-02-28 18:00:00	2023-02-28 20:55:00	1	SAMD00447570	N-065	DRP009646
DRR354978	WGS	287	5728878189	PRJDB13214	SAMD00447571	MIMS.me.human-gut	1821292148	RIKEN	missing	public	sra,run.zq	gs,ncbi,s3	ncbi.public,gs.US,s3.us-east-1	missing	missing	missing	DRX340889	Japan	Asia	Japan	Homo sapiens	Illumina NovaSeq 6000	missing		PAIRED	RANDOM	METAGENOMIC	human gut metagenome	ILLUMINA	2023-02-28 18:00:00	2023-02-28 20:39:00	1	SAMD00447571	N-066	DRP009646
DRR354979	WGS	287	6069758726	PRJDB13214	SAMD00447572	MIMS.me.human-gut	1927768352	RIKEN	missing	public	sra,run.zq	gs,s3,ncbi	s3.us-east-1,ncbi.public,gs.US	missing	missing	missing	DRX340890	Japan	Asia	Japan	Homo sapiens	Illumina NovaSeq 6000	missing		PAIRED	RANDOM	METAGENOMIC	human gut metagenome	ILLUMINA	2023-02-28 18:00:00	2023-02-28 20:32:00	1	SAMD00447572	N-068	DRP009646
DRR354980	WGS	282	3863275730	PRJDB13214	SAMD00447573	MIMS.me.human-gut	1229568177	RIKEN	missing	public	run.zq,sra	ncbi,s3,gs	gs.US,ncbi.public,s3.us-east-1	missing	missing	missing	DRX340891	Japan	Asia	Japan	Homo sapiens	Illumina NovaSeq 6000	missing		PAIRED	RANDOM	METAGENOMIC	human gut metagenome	ILLUMINA	2023-02-28 18:00:00	2023-02-28 20:39:00	1	SAMD00447573	N-069	DRP009646
DRR354981	WGS	279	5583873334	PRJDB13214	SAMD00447574	MIMS.me.human-gut	1760778718	RIKEN	missing	public	sra,run.zq	s3,ncbi,gs	gs.US,ncbi.public,s3.us-east-1	missing	missing	missing	DRX340892	Japan	Asia	Japan	Homo sapiens	Illumina NovaSeq 6000	missing		PAIRED	RANDOM	METAGENOMIC	human gut metagenome	ILLUMINA	2023-02-28 18:00:00	2023-02-28 20:42:00	1	SAMD00447574	N-070	DRP009646
DRR354982	WGS	285	6364587851	PRJDB13214	SAMD00447575	MIMS.me.human-gut	2053301860	RIKEN	missing	public	sra,run.zq	s3,gs,ncbi	s3.us-east-1,gs.US,ncbi.public	missing	missing	missing	DRX340893	Japan	Asia	Japan	Homo sapiens	Illumina NovaSeq 6000	missing		PAIRED	RANDOM	METAGENOMIC	human gut metagenome	ILLUMINA	2023-02-28 18:00:00	2023-02-28 20:44:00	1	SAMD00447575	N-071	DRP009646
DRR354983	WGS	285	5357940512	PRJDB13214	SAMD00447576	MIMS.me.human-gut	1695154302	RIKEN	missing	public	run.zq,sra	gs,s3,ncbi	gs.US,s3.us-east-1,ncbi.public	missing	missing	missing	DRX340894	Japan	Asia	Japan	Homo sapiens	Illumina NovaSeq 6000	missing		PAIRED	RANDOM	METAGENOMIC	human gut metagenome	ILLUMINA	2023-02-28 18:00:00	2023-02-28 20:58:00	1	SAMD00447576	N-073	DRP009646
DRR354984	WGS	291	8545902284	PRJDB13214	SAMD00447577	MIMS.me.human-gut	2747348197	RIKEN	missing	public	sra,run.zq	gs,ncbi,s3	s3.us-east-1,gs.US,ncbi.public	missing	missing	missing	DRX340895	Japan	Asia	Japan	Homo sapiens	Illumina NovaSeq 6000	missing		PAIRED	RANDOM	METAGENOMIC	human gut metagenome	ILLUMINA	2023-02-28 18:00:00	2023-02-28 20:46:00	1	SAMD00447577	N-074	DRP009646
DRR354985	WGS	290	6787116649	PRJDB13214	SAMD00447578	MIMS.me.human-gut	2159408213	RIKEN	missing	public	sra,run.zq	gs,s3,ncbi	ncbi.public,s3.us-east-1,gs.US	missing	missing	missing	DRX340896	Japan	Asia	Japan	Homo sapiens	Illumina NovaSeq 6000	missing		PAIRED	RANDOM	METAGENOMIC	human gut metagenome	ILLUMINA	2023-02-28 18:00:00	2023-02-28 20:45:00	1	SAMD00447578	N-075	DRP009646
DRR354986	WGS	286	4543273627	PRJDB13214	SAMD00447579	MIMS.me.human-gut	1421669543	RIKEN	missing	public	run.zq,sra	s3,gs,ncbi	s3.us-east-1,gs.US,ncbi.public	missing	missing	missing	DRX340897	Japan	Asia	Japan	Homo sapiens	Illumina NovaSeq 6000	missing		PAIRED	RANDOM	METAGENOMIC	human gut metagenome	ILLUMINA	2023-02-28 18:00:00	2023-02-28 20:58:00	1	SAMD00447579	N-076	DRP009646
DRR354987	WGS	285	9743239937	PRJDB13214	SAMD00447580	MIMS.me.human-gut	3057502126	RIKEN	missing	public	sra,run.zq	ncbi,gs,s3	gs.US,ncbi.public,s3.us-east-1	missing	missing	missing	DRX340898	Japan	Asia	Japan	Homo sapiens	Illumina NovaSeq 6000	missing		PAIRED	RANDOM	METAGENOMIC	human gut metagenome	ILLUMINA	2023-02-28 18:00:00	2023-02-28 20:54:00	1	SAMD00447580	N-077	DRP009646
DRR354988	WGS	286	6937637980	PRJDB13214	SAMD00447581	MIMS.me.human-gut	2152956878	RIKEN	missing	public	run.zq,sra	ncbi,gs,s3	s3.us-east-1,gs.US,ncbi.public	missing	missing	missing	DRX340899	Japan	Asia	Japan	Homo sapiens	Illumina NovaSeq 6000	missing		PAIRED	RANDOM	METAGENOMIC	human gut metagenome	ILLUMINA	2023-02-28 18:00:00	2023-02-28 21:00:00	1	SAMD00447581	N-078	DRP009646
DRR354989	WGS	287	8023160637	PRJDB13214	SAMD00447582	MIMS.me.human-gut	2564173690	RIKEN	missing	public	run.zq,sra	ncbi,gs,s3	ncbi.public,s3.us-east-1,gs.US	missing	missing	missing	DRX340900	Japan	Asia	Japan	Homo sapiens	Illumina NovaSeq 6000	missing		PAIRED	RANDOM	METAGENOMIC	human gut metagenome	ILLUMINA	2023-02-28 18:00:00	2023-02-28 20:43:00	1	SAMD00447582	N-079	DRP009646
DRR354990	WGS	291	10688927286	PRJDB13214	SAMD00447583	MIMS.me.human-gut	3340086294	RIKEN	missing	public	sra,run.zq	ncbi,gs,s3	s3.us-east-1,ncbi.public,gs.US	missing	missing	missing	DRX340901	Japan	Asia	Japan	Homo sapiens	Illumina NovaSeq 6000	missing		PAIRED	RANDOM	METAGENOMIC	human gut metagenome	ILLUMINA	2023-02-28 18:00:00	2023-02-28 20:56:00	1	SAMD00447583	N-080	DRP009646
DRR354991	WGS	285	5624273519	PRJDB13214	SAMD00447584	MIMS.me.human-gut	1778624191	RIKEN	missing	public	sra,run.zq	s3,ncbi,gs	gs.US,ncbi.public,s3.us-east-1	missing	missing	missing	DRX340902	Japan	Asia	Japan	Homo sapiens	Illumina NovaSeq 6000	missing		PAIRED	RANDOM	METAGENOMIC	human gut metagenome	ILLUMINA	2023-02-28 18:00:00	2023-02-28 20:44:00	1	SAMD00447584	N-081	DRP009646
DRR354992	WGS	289	5944679007	PRJDB13214	SAMD00447585	MIMS.me.human-gut	1873532914	RIKEN	missing	public	run.zq,sra	gs,ncbi,s3	ncbi.public,s3.us-east-1,gs.US	missing	missing	missing	DRX340903	Japan	Asia	Japan	Homo sapiens	Illumina NovaSeq 6000	missing		PAIRED	RANDOM	METAGENOMIC	human gut metagenome	ILLUMINA	2023-02-28 18:00:00	2023-02-28 20:49:00	1	SAMD00447585	N-083	DRP009646
DRR354993	WGS	285	13400156116	PRJDB13214	SAMD00447586	MIMS.me.human-gut	4231446324	RIKEN	missing	public	run.zq,sra	gs,s3,ncbi	gs.US,ncbi.public,s3.us-east-1	missing	missing	missing	DRX340904	Japan	Asia	Japan	Homo sapiens	Illumina NovaSeq 6000	missing		PAIRED	RANDOM	METAGENOMIC	human gut metagenome	ILLUMINA	2023-02-28 18:00:00	2023-02-28 21:01:00	1	SAMD00447586	N-084	DRP009646
DRR354994	WGS	289	9091316323	PRJDB13214	SAMD00447587	MIMS.me.human-gut	2861400293	RIKEN	missing	public	sra,run.zq	gs,ncbi,s3	s3.us-east-1,ncbi.public,gs.US	missing	missing	missing	DRX340905	Japan	Asia	Japan	Homo sapiens	Illumina NovaSeq 6000	missing		PAIRED	RANDOM	METAGENOMIC	human gut metagenome	ILLUMINA	2023-02-28 18:00:00	2023-02-28 20:56:00	1	SAMD00447587	N-086	DRP009646
DRR354995	WGS	288	8168544830	PRJDB13214	SAMD00447588	MIMS.me.human-gut	2575107606	RIKEN	missing	public	sra,run.zq	gs,ncbi,s3	s3.us-east-1,gs.US,ncbi.public	missing	missing	missing	DRX340906	Japan	Asia	Japan	Homo sapiens	Illumina NovaSeq 6000	missing		PAIRED	RANDOM	METAGENOMIC	human gut metagenome	ILLUMINA	2023-02-28 18:00:00	2023-02-28 21:00:00	1	SAMD00447588	N-087	DRP009646
DRR354996	WGS	288	6749118708	PRJDB13214	SAMD00447589	MIMS.me.human-gut	2121366481	RIKEN	missing	public	run.zq,sra	ncbi,s3,gs	s3.us-east-1,ncbi.public,gs.US	missing	missing	missing	DRX340907	Japan	Asia	Japan	Homo sapiens	Illumina NovaSeq 6000	missing		PAIRED	RANDOM	METAGENOMIC	human gut metagenome	ILLUMINA	2023-02-28 18:00:00	2023-02-28 20:52:00	1	SAMD00447589	N-088	DRP009646
DRR354997	WGS	287	5152796320	PRJDB13214	SAMD00447590	MIMS.me.human-gut	1658716461	RIKEN	missing	public	run.zq,sra	s3,ncbi,gs	ncbi.public,s3.us-east-1,gs.US	missing	missing	missing	DRX340908	Japan	Asia	Japan	Homo sapiens	Illumina NovaSeq 6000	missing		PAIRED	RANDOM	METAGENOMIC	human gut metagenome	ILLUMINA	2023-02-28 18:00:00	2023-02-28 20:56:00	1	SAMD00447590	N-089	DRP009646
DRR354998	WGS	289	6345935492	PRJDB13214	SAMD00447591	MIMS.me.human-gut	2010361279	RIKEN	missing	public	sra,run.zq	s3,ncbi,gs	s3.us-east-1,gs.US,ncbi.public	missing	missing	missing	DRX340909	Japan	Asia	Japan	Homo sapiens	Illumina NovaSeq 6000	missing		PAIRED	RANDOM	METAGENOMIC	human gut metagenome	ILLUMINA	2023-02-28 18:00:00	2023-02-28 20:33:00	1	SAMD00447591	N-091	DRP009646
DRR354999	WGS	287	6529403350	PRJDB13214	SAMD00447592	MIMS.me.human-gut	2058418914	RIKEN	missing	public	sra,run.zq	s3,ncbi,gs	s3.us-east-1,ncbi.public,gs.US	missing	missing	missing	DRX340910	Japan	Asia	Japan	Homo sapiens	Illumina NovaSeq 6000	missing		PAIRED	RANDOM	METAGENOMIC	human gut metagenome	ILLUMINA	2023-02-28 18:00:00	2023-02-28 20:33:00	1	SAMD00447592	N-092	DRP009646
DRR355000	WGS	289	9632614274	PRJDB13214	SAMD00447593	MIMS.me.human-gut	3120524277	RIKEN	missing	public	run.zq,sra	ncbi,s3,gs	s3.us-east-1,gs.US,ncbi.public	missing	missing	missing	DRX340911	Japan	Asia	Japan	Homo sapiens	Illumina NovaSeq 6000	missing		PAIRED	RANDOM	METAGENOMIC	human gut metagenome	ILLUMINA	2023-02-28 18:00:00	2023-02-28 20:44:00	1	SAMD00447593	N-093	DRP009646
DRR355001	WGS	285	7516336211	PRJDB13214	SAMD00447594	MIMS.me.human-gut	2381250852	RIKEN	missing	public	sra,run.zq	s3,gs,ncbi	gs.US,s3.us-east-1,ncbi.public	missing	missing	missing	DRX340912	Japan	Asia	Japan	Homo sapiens	Illumina NovaSeq 6000	missing		PAIRED	RANDOM	METAGENOMIC	human gut metagenome	ILLUMINA	2023-02-28 18:00:00	2023-02-28 20:54:00	1	SAMD00447594	N-094	DRP009646
DRR355002	WGS	280	8400888415	PRJDB13214	SAMD00447595	MIMS.me.human-gut	2658920155	RIKEN	missing	public	sra,run.zq	gs,ncbi,s3	gs.US,ncbi.public,s3.us-east-1	missing	missing	missing	DRX340913	Japan	Asia	Japan	Homo sapiens	Illumina NovaSeq 6000	missing		PAIRED	RANDOM	METAGENOMIC	human gut metagenome	ILLUMINA	2023-02-28 18:00:00	2023-02-28 21:03:00	1	SAMD00447595	N-095	DRP009646
DRR355003	WGS	284	6941173459	PRJDB13214	SAMD00447596	MIMS.me.human-gut	2233130086	RIKEN	missing	public	run.zq,sra	gs,ncbi,s3	s3.us-east-1,ncbi.public,gs.US	missing	missing	missing	DRX340914	Japan	Asia	Japan	Homo sapiens	Illumina NovaSeq 6000	missing		PAIRED	RANDOM	METAGENOMIC	human gut metagenome	ILLUMINA	2023-02-28 18:00:00	2023-02-28 21:03:00	1	SAMD00447596	N-096	DRP009646
DRR355004	WGS	288	5829660865	PRJDB13214	SAMD00447597	MIMS.me.human-gut	1852534225	RIKEN	missing	public	sra,run.zq	s3,gs,ncbi	ncbi.public,gs.US,s3.us-east-1	missing	missing	missing	DRX340915	Japan	Asia	Japan	Homo sapiens	Illumina NovaSeq 6000	missing		PAIRED	RANDOM	METAGENOMIC	human gut metagenome	ILLUMINA	2023-02-28 18:00:00	2023-02-28 20:49:00	1	SAMD00447597	N-097	DRP009646
DRR355005	WGS	288	5663782765	PRJDB13214	SAMD00447598	MIMS.me.human-gut	1828268165	RIKEN	missing	public	sra,run.zq	gs,s3,ncbi	ncbi.public,gs.US,s3.us-east-1	missing	missing	missing	DRX340916	Japan	Asia	Japan	Homo sapiens	Illumina NovaSeq 6000	missing		PAIRED	RANDOM	METAGENOMIC	human gut metagenome	ILLUMINA	2023-02-28 18:00:00	2023-02-28 20:39:00	1	SAMD00447598	N-098	DRP009646
DRR355006	WGS	288	4665813223	PRJDB13214	SAMD00447599	MIMS.me.human-gut	1477375792	RIKEN	missing	public	run.zq,sra	ncbi,s3,gs	gs.US,ncbi.public,s3.us-east-1	missing	missing	missing	DRX340917	Japan	Asia	Japan	Homo sapiens	Illumina NovaSeq 6000	missing		PAIRED	RANDOM	METAGENOMIC	human gut metagenome	ILLUMINA	2023-02-28 18:00:00	2023-02-28 20:36:00	1	SAMD00447599	N-099	DRP009646
DRR355007	WGS	287	6209568373	PRJDB13214	SAMD00447600	MIMS.me.human-gut	1977283559	RIKEN	missing	public	sra,run.zq	s3,gs,ncbi	s3.us-east-1,gs.US,ncbi.public	missing	missing	missing	DRX340918	Japan	Asia	Japan	Homo sapiens	Illumina NovaSeq 6000	missing		PAIRED	RANDOM	METAGENOMIC	human gut metagenome	ILLUMINA	2023-02-28 18:00:00	2023-02-28 21:01:00	1	SAMD00447600	N-100	DRP009646
DRR355008	WGS	289	4692387106	PRJDB13214	SAMD00447601	MIMS.me.human-gut	1516628014	RIKEN	missing	public	run.zq,sra	gs,s3,ncbi	s3.us-east-1,gs.US,ncbi.public	missing	missing	missing	DRX340919	Japan	Asia	Japan	Homo sapiens	Illumina NovaSeq 6000	missing		PAIRED	RANDOM	METAGENOMIC	human gut metagenome	ILLUMINA	2023-02-28 18:00:00	2023-02-28 20:57:00	1	SAMD00447601	N-101	DRP009646
DRR355009	WGS	280	3602698418	PRJDB13214	SAMD00447602	MIMS.me.human-gut	1134819070	RIKEN	missing	public	run.zq,sra	gs,s3,ncbi	s3.us-east-1,gs.US,ncbi.public	missing	missing	missing	DRX340920	Japan	Asia	Japan	Homo sapiens	Illumina NovaSeq 6000	missing		PAIRED	RANDOM	METAGENOMIC	human gut metagenome	ILLUMINA	2023-02-28 18:00:00	2023-02-28 20:46:00	1	SAMD00447602	N-102	DRP009646
DRR355010	WGS	284	4580365333	PRJDB13214	SAMD00447603	MIMS.me.human-gut	1427949780	RIKEN	missing	public	sra,run.zq	ncbi,gs,s3	ncbi.public,gs.US,s3.us-east-1	missing	missing	missing	DRX340921	Japan	Asia	Japan	Homo sapiens	Illumina NovaSeq 6000	missing		PAIRED	RANDOM	METAGENOMIC	human gut metagenome	ILLUMINA	2023-02-28 18:00:00	2023-02-28 20:43:00	1	SAMD00447603	N-103	DRP009646
DRR355011	WGS	289	6315372342	PRJDB13214	SAMD00447604	MIMS.me.human-gut	1996212628	RIKEN	missing	public	sra,run.zq	gs,s3,ncbi	ncbi.public,gs.US,s3.us-east-1	missing	missing	missing	DRX340922	Japan	Asia	Japan	Homo sapiens	Illumina NovaSeq 6000	missing		PAIRED	RANDOM	METAGENOMIC	human gut metagenome	ILLUMINA	2023-02-28 18:00:00	2023-02-28 20:59:00	1	SAMD00447604	N-104	DRP009646
DRR355012	WGS	284	4624245180	PRJDB13214	SAMD00447605	MIMS.me.human-gut	1521583158	RIKEN	missing	public	run.zq,sra	s3,ncbi,gs	gs.US,ncbi.public,s3.us-east-1	missing	missing	missing	DRX340923	Japan	Asia	Japan	Homo sapiens	Illumina NovaSeq 6000	missing		PAIRED	RANDOM	METAGENOMIC	human gut metagenome	ILLUMINA	2023-02-28 18:00:00	2023-02-28 20:55:00	1	SAMD00447605	N-105	DRP009646
DRR355013	WGS	288	8151768464	PRJDB13214	SAMD00447606	MIMS.me.human-gut	2547241401	RIKEN	missing	public	run.zq,sra	s3,ncbi,gs	s3.us-east-1,gs.US,ncbi.public	missing	missing	missing	DRX340924	Japan	Asia	Japan	Homo sapiens	Illumina NovaSeq 6000	missing		PAIRED	RANDOM	METAGENOMIC	human gut metagenome	ILLUMINA	2023-02-28 18:00:00	2023-02-28 21:03:00	1	SAMD00447606	N-106	DRP009646
DRR355014	WGS	286	4626519879	PRJDB13214	SAMD00447607	MIMS.me.human-gut	1463271251	RIKEN	missing	public	run.zq,sra	gs,s3,ncbi	gs.US,s3.us-east-1,ncbi.public	missing	missing	missing	DRX340925	Japan	Asia	Japan	Homo sapiens	Illumina NovaSeq 6000	missing		PAIRED	RANDOM	METAGENOMIC	human gut metagenome	ILLUMINA	2023-02-28 18:00:00	2023-02-28 20:42:00	1	SAMD00447607	N-107	DRP009646
DRR355015	WGS	288	5678194791	PRJDB13214	SAMD00447608	MIMS.me.human-gut	1787737514	RIKEN	missing	public	run.zq,sra	s3,gs,ncbi	ncbi.public,gs.US,s3.us-east-1	missing	missing	missing	DRX340926	Japan	Asia	Japan	Homo sapiens	Illumina NovaSeq 6000	missing		PAIRED	RANDOM	METAGENOMIC	human gut metagenome	ILLUMINA	2023-02-28 18:00:00	2023-02-28 20:57:00	1	SAMD00447608	N-109	DRP009646
DRR355016	WGS	287	5651350528	PRJDB13214	SAMD00447609	MIMS.me.human-gut	1755206613	RIKEN	missing	public	run.zq,sra	s3,ncbi,gs	gs.US,ncbi.public,s3.us-east-1	missing	missing	missing	DRX340927	Japan	Asia	Japan	Homo sapiens	Illumina NovaSeq 6000	missing		PAIRED	RANDOM	METAGENOMIC	human gut metagenome	ILLUMINA	2023-02-28 18:00:00	2023-02-28 20:42:00	1	SAMD00447609	N-110	DRP009646
DRR355017	WGS	291	5544199677	PRJDB13214	SAMD00447610	MIMS.me.human-gut	1725732839	RIKEN	missing	public	sra,run.zq	ncbi,gs,s3	s3.us-east-1,ncbi.public,gs.US	missing	missing	missing	DRX340928	Japan	Asia	Japan	Homo sapiens	Illumina NovaSeq 6000	missing		PAIRED	RANDOM	METAGENOMIC	human gut metagenome	ILLUMINA	2023-02-28 18:00:00	2023-02-28 20:58:00	1	SAMD00447610	N-111	DRP009646
DRR355018	WGS	291	5479446374	PRJDB13214	SAMD00447611	MIMS.me.human-gut	1767241206	RIKEN	missing	public	run.zq,sra	gs,ncbi,s3	ncbi.public,gs.US,s3.us-east-1	missing	missing	missing	DRX340929	Japan	Asia	Japan	Homo sapiens	Illumina NovaSeq 6000	missing		PAIRED	RANDOM	METAGENOMIC	human gut metagenome	ILLUMINA	2023-02-28 18:00:00	2023-02-28 20:44:00	1	SAMD00447611	N-112	DRP009646

## Sheet: PRJNA781460
Run	Assay Type	AvgSpotLen	Bases	BioProject	BioSample	BioSampleModel	Bytes	Center Name	collected_by	Collection_Date	Consent	DATASTORE filetype	DATASTORE provider	DATASTORE region	Experiment	geo_loc_name_country	geo_loc_name_country_continent	geo_loc_name	Host_disease	Host	Instrument	isolate	isolation_source	lat_lon	Library Name	LibraryLayout	LibrarySelection	LibrarySource	Organism	Platform	ReleaseDate	create_date	version	Sample Name	SRA Study
SRR17009540	WGS	302	16504502944	PRJNA781460	SAMN23281115	Metagenome or environmental	5321652840	KAROLINSKA INSTITUTET, HUDDINGE	Karolinska Institutet	2020	public	sra,fastq,run.zq	gs,s3,ncbi	ncbi.public,s3.us-east-1,gs.US	SRX13199769	Sweden	Europe	Sweden	COVID-19	Homo sapiens	Illumina NovaSeq 6000	P20112_1010	nasopharyngeal sample	missing	P20112_1010_S199_L004	PAIRED	PCR	METAGENOMIC	respiratory tract metagenome	ILLUMINA	2022-03-30 19:00:00	2021-11-22 14:43:00	1	NP_C10	SRP347287
SRR17009541	WGS	302	18741585460	PRJNA781460	SAMN23281114	Metagenome or environmental	6011686260	KAROLINSKA INSTITUTET, HUDDINGE	Karolinska Institutet	2020	public	sra,run.zq,fastq	s3,gs,ncbi	ncbi.public,gs.US,s3.us-east-1	SRX13199768	Sweden	Europe	Sweden	COVID-19	Homo sapiens	Illumina NovaSeq 6000	P20112_1009	nasopharyngeal sample	missing	P20112_1009_S198_L004	PAIRED	PCR	METAGENOMIC	respiratory tract metagenome	ILLUMINA	2022-03-30 19:00:00	2021-11-22 12:31:00	1	NP_C9	SRP347287
SRR17009542	WGS	302	18889587808	PRJNA781460	SAMN23281113	Metagenome or environmental	6129306906	KAROLINSKA INSTITUTET, HUDDINGE	Karolinska Institutet	2020	public	sra,run.zq,fastq	s3,ncbi,gs	gs.US,ncbi.public,s3.us-east-1	SRX13199767	Sweden	Europe	Sweden	COVID-19	Homo sapiens	Illumina NovaSeq 6000	P20112_1008	nasopharyngeal sample	missing	P20112_1008_S197_L004	PAIRED	PCR	METAGENOMIC	respiratory tract metagenome	ILLUMINA	2022-03-30 19:00:00	2021-11-22 12:43:00	1	NP_C8	SRP347287
SRR17009543	WGS	302	16299988544	PRJNA781460	SAMN23281112	Metagenome or environmental	5276565100	KAROLINSKA INSTITUTET, HUDDINGE	Karolinska Institutet	2020	public	sra,run.zq,fastq	gs,s3,ncbi	s3.us-east-1,gs.US,ncbi.public	SRX13199766	Sweden	Europe	Sweden	COVID-19	Homo sapiens	Illumina NovaSeq 6000	P20112_1007	nasopharyngeal sample	missing	P20112_1007_S196_L004	PAIRED	PCR	METAGENOMIC	respiratory tract metagenome	ILLUMINA	2022-03-30 19:00:00	2021-11-22 12:49:00	1	NP_C7	SRP347287
SRR17009544	WGS	302	21827216402	PRJNA781460	SAMN23281162	Metagenome or environmental	6831791043	KAROLINSKA INSTITUTET, HUDDINGE	Karolinska Institutet	2020	public	run.zq,fastq,sra	gs,ncbi,s3	s3.us-east-1,gs.US,ncbi.public	SRX13199765	Sweden	Europe	Sweden	not collected	Homo sapiens	Illumina NovaSeq 6000	P20112_1057	nasopharyngeal sample	missing	P20112_1057_S246_L004	PAIRED	PCR	METAGENOMIC	respiratory tract metagenome	ILLUMINA	2022-03-30 19:00:00	2021-11-22 12:46:00	1	NP_N18	SRP347287
SRR17009545	WGS	302	21246392184	PRJNA781460	SAMN23281161	Metagenome or environmental	6843202147	KAROLINSKA INSTITUTET, HUDDINGE	Karolinska Institutet	2020	public	fastq,run.zq,sra	gs,ncbi,s3	gs.US,s3.us-east-1,ncbi.public	SRX13199764	Sweden	Europe	Sweden	not collected	Homo sapiens	Illumina NovaSeq 6000	P20112_1056	nasopharyngeal sample	missing	P20112_1056_S245_L004	PAIRED	PCR	METAGENOMIC	respiratory tract metagenome	ILLUMINA	2022-03-30 19:00:00	2021-11-22 12:59:00	1	NP_N17	SRP347287
SRR17009546	WGS	302	35629132520	PRJNA781460	SAMN23281160	Metagenome or environmental	11394082959	KAROLINSKA INSTITUTET, HUDDINGE	Karolinska Institutet	2020	public	fastq,run.zq,sra	s3,gs,ncbi	ncbi.public,gs.US,s3.us-east-1	SRX13199763	Sweden	Europe	Sweden	not collected	Homo sapiens	Illumina NovaSeq 6000	P20112_1055	nasopharyngeal sample	missing	P20112_1055_S244_L004	PAIRED	PCR	METAGENOMIC	respiratory tract metagenome	ILLUMINA	2022-03-30 19:00:00	2021-11-22 13:31:00	1	NP_N16	SRP347287
SRR17009547	WGS	302	20848365546	PRJNA781460	SAMN23281159	Metagenome or environmental	6655767153	KAROLINSKA INSTITUTET, HUDDINGE	Karolinska Institutet	2020	public	run.zq,fastq,sra	ncbi,gs,s3	s3.us-east-1,ncbi.public,gs.US	SRX13199762	Sweden	Europe	Sweden	not collected	Homo sapiens	Illumina NovaSeq 6000	P20112_1054	nasopharyngeal sample	missing	P20112_1054_S243_L004	PAIRED	PCR	METAGENOMIC	respiratory tract metagenome	ILLUMINA	2022-03-30 19:00:00	2021-11-22 12:55:00	1	NP_N15	SRP347287
SRR17009548	WGS	302	9079249178	PRJNA781460	SAMN23281158	Metagenome or environmental	2847544391	KAROLINSKA INSTITUTET, HUDDINGE	Karolinska Institutet	2020	public	sra,run.zq,fastq	gs,ncbi,s3	s3.us-east-1,ncbi.public,gs.US	SRX13199761	Sweden	Europe	Sweden	not collected	Homo sapiens	Illumina NovaSeq 6000	P20112_1053	nasopharyngeal sample	missing	P20112_1053_S242_L004	PAIRED	PCR	METAGENOMIC	respiratory tract metagenome	ILLUMINA	2022-03-30 19:00:00	2021-11-22 12:21:00	1	NP_N14	SRP347287
SRR17009549	WGS	302	8492800814	PRJNA781460	SAMN23281157	Metagenome or environmental	2691937795	KAROLINSKA INSTITUTET, HUDDINGE	Karolinska Institutet	2020	public	sra,run.zq,fastq	gs,s3,ncbi	gs.US,s3.us-east-1,ncbi.public	SRX13199760	Sweden	Europe	Sweden	not collected	Homo sapiens	Illumina NovaSeq 6000	P20112_1052	nasopharyngeal sample	missing	P20112_1052_S241_L004	PAIRED	PCR	METAGENOMIC	respiratory tract metagenome	ILLUMINA	2022-03-30 19:00:00	2021-11-22 12:23:00	1	NP_N13	SRP347287
SRR17009550	WGS	302	7788300046	PRJNA781460	SAMN23281156	Metagenome or environmental	2475369591	KAROLINSKA INSTITUTET, HUDDINGE	Karolinska Institutet	2020	public	sra,run.zq,fastq	s3,ncbi,gs	ncbi.public,s3.us-east-1,gs.US	SRX13199759	Sweden	Europe	Sweden	not collected	Homo sapiens	Illumina NovaSeq 6000	P20112_1051	nasopharyngeal sample	missing	P20112_1051_S240_L004	PAIRED	PCR	METAGENOMIC	respiratory tract metagenome	ILLUMINA	2022-03-30 19:00:00	2021-11-22 12:18:00	1	NP_N12	SRP347287
SRR17009551	WGS	302	19181084550	PRJNA781460	SAMN23281111	Metagenome or environmental	6179135946	KAROLINSKA INSTITUTET, HUDDINGE	Karolinska Institutet	2020	public	fastq,run.zq,sra	s3,ncbi,gs	ncbi.public,s3.us-east-1,gs.US	SRX13199758	Sweden	Europe	Sweden	COVID-19	Homo sapiens	Illumina NovaSeq 6000	P20112_1006	nasopharyngeal sample	missing	P20112_1006_S195_L004	PAIRED	PCR	METAGENOMIC	respiratory tract metagenome	ILLUMINA	2022-03-30 19:00:00	2021-11-22 12:53:00	1	NP_C6	SRP347287
SRR17009552	WGS	302	10439044948	PRJNA781460	SAMN23281155	Metagenome or environmental	3295767216	KAROLINSKA INSTITUTET, HUDDINGE	Karolinska Institutet	2020	public	run.zq,fastq,sra	s3,ncbi,gs	s3.us-east-1,ncbi.public,gs.US	SRX13199757	Sweden	Europe	Sweden	not collected	Homo sapiens	Illumina NovaSeq 6000	P20112_1050	nasopharyngeal sample	missing	P20112_1050_S239_L004	PAIRED	PCR	METAGENOMIC	respiratory tract metagenome	ILLUMINA	2022-03-30 19:00:00	2021-11-22 12:30:00	1	NP_N11	SRP347287
SRR17009553	WGS	302	10629168142	PRJNA781460	SAMN23281154	Metagenome or environmental	3370729250	KAROLINSKA INSTITUTET, HUDDINGE	Karolinska Institutet	2020	public	sra,run.zq,fastq	s3,ncbi,gs	s3.us-east-1,ncbi.public,gs.US	SRX13199756	Sweden	Europe	Sweden	not collected	Homo sapiens	Illumina NovaSeq 6000	P20112_1049	nasopharyngeal sample	missing	P20112_1049_S238_L004	PAIRED	PCR	METAGENOMIC	respiratory tract metagenome	ILLUMINA	2022-03-30 19:00:00	2021-11-22 12:21:00	1	NP_N10	SRP347287
SRR17009554	WGS	302	7314656836	PRJNA781460	SAMN23281153	Metagenome or environmental	2383567029	KAROLINSKA INSTITUTET, HUDDINGE	Karolinska Institutet	2020	public	run.zq,sra,fastq	s3,ncbi,gs	s3.us-east-1,gs.US,ncbi.public	SRX13199755	Sweden	Europe	Sweden	not collected	Homo sapiens	Illumina NovaSeq 6000	P20112_1048	nasopharyngeal sample	missing	P20112_1048_S237_L004	PAIRED	PCR	METAGENOMIC	respiratory tract metagenome	ILLUMINA	2022-03-30 19:00:00	2021-11-22 12:25:00	1	NP_N9	SRP347287
SRR17009555	WGS	302	8898462616	PRJNA781460	SAMN23281152	Metagenome or environmental	2918982864	KAROLINSKA INSTITUTET, HUDDINGE	Karolinska Institutet	2020	public	sra,fastq,run.zq	ncbi,s3,gs	ncbi.public,gs.US,s3.us-east-1	SRX13199754	Sweden	Europe	Sweden	not collected	Homo sapiens	Illumina NovaSeq 6000	P20112_1047	nasopharyngeal sample	missing	P20112_1047_S236_L004	PAIRED	PCR	METAGENOMIC	respiratory tract metagenome	ILLUMINA	2022-03-30 19:00:00	2021-11-22 12:40:00	1	NP_N8	SRP347287
SRR17009556	WGS	302	9493394160	PRJNA781460	SAMN23281151	Metagenome or environmental	3170219155	KAROLINSKA INSTITUTET, HUDDINGE	Karolinska Institutet	2020	public	run.zq,sra,fastq	s3,ncbi,gs	s3.us-east-1,gs.US,ncbi.public	SRX13199753	Sweden	Europe	Sweden	not collected	Homo sapiens	Illumina NovaSeq 6000	P20112_1046	nasopharyngeal sample	missing	P20112_1046_S235_L004	PAIRED	PCR	METAGENOMIC	respiratory tract metagenome	ILLUMINA	2022-03-30 19:00:00	2021-11-22 12:19:00	1	NP_N7	SRP347287
SRR17009557	WGS	302	22412391534	PRJNA781460	SAMN23281150	Metagenome or environmental	7329199533	KAROLINSKA INSTITUTET, HUDDINGE	Karolinska Institutet	2020	public	fastq,sra,run.zq	gs,s3,ncbi	gs.US,ncbi.public,s3.us-east-1	SRX13199752	Sweden	Europe	Sweden	not collected	Homo sapiens	Illumina NovaSeq 6000	P20112_1045	nasopharyngeal sample	missing	P20112_1045_S234_L004	PAIRED	PCR	METAGENOMIC	respiratory tract metagenome	ILLUMINA	2022-03-30 19:00:00	2021-11-22 12:40:00	1	NP_N6	SRP347287
SRR17009558	WGS	302	9356815264	PRJNA781460	SAMN23281149	Metagenome or environmental	3104431890	KAROLINSKA INSTITUTET, HUDDINGE	Karolinska Institutet	2020	public	fastq,sra,run.zq	ncbi,s3,gs	ncbi.public,s3.us-east-1,gs.US	SRX13199751	Sweden	Europe	Sweden	not collected	Homo sapiens	Illumina NovaSeq 6000	P20112_1044	nasopharyngeal sample	missing	P20112_1044_S233_L004	PAIRED	PCR	METAGENOMIC	respiratory tract metagenome	ILLUMINA	2022-03-30 19:00:00	2021-11-22 12:22:00	1	NP_N5	SRP347287
SRR17009559	WGS	302	11261796232	PRJNA781460	SAMN23281148	Metagenome or environmental	3583365925	KAROLINSKA INSTITUTET, HUDDINGE	Karolinska Institutet	2020	public	run.zq,sra,fastq	gs,ncbi,s3	s3.us-east-1,gs.US,ncbi.public	SRX13199750	Sweden	Europe	Sweden	not collected	Homo sapiens	Illumina NovaSeq 6000	P20112_1043	nasopharyngeal sample	missing	P20112_1043_S232_L004	PAIRED	PCR	METAGENOMIC	respiratory tract metagenome	ILLUMINA	2022-03-30 19:00:00	2021-11-22 12:32:00	1	NP_N4	SRP347287
SRR17009560	WGS	302	11034822696	PRJNA781460	SAMN23281147	Metagenome or environmental	3448470559	KAROLINSKA INSTITUTET, HUDDINGE	Karolinska Institutet	2020	public	run.zq,sra,fastq	gs,ncbi,s3	ncbi.public,gs.US,s3.us-east-1	SRX13199749	Sweden	Europe	Sweden	not collected	Homo sapiens	Illumina NovaSeq 6000	P20112_1042	nasopharyngeal sample	missing	P20112_1042_S231_L004	PAIRED	PCR	METAGENOMIC	respiratory tract metagenome	ILLUMINA	2022-03-30 19:00:00	2021-11-22 12:25:00	1	NP_N3	SRP347287
SRR17009561	WGS	302	47353216762	PRJNA781460	SAMN23281146	Metagenome or environmental	15410211018	KAROLINSKA INSTITUTET, HUDDINGE	Karolinska Institutet	2020	public	run.zq,fastq,sra	gs,ncbi,s3	gs.US,s3.us-east-1,ncbi.public	SRX13199748	Sweden	Europe	Sweden	not collected	Homo sapiens	Illumina NovaSeq 6000	P20112_1041	nasopharyngeal sample	missing	P20112_1041_S230_L004	PAIRED	PCR	METAGENOMIC	respiratory tract metagenome	ILLUMINA	2022-03-30 19:00:00	2021-11-22 13:57:00	1	NP_N2	SRP347287
SRR17009562	WGS	302	8425211704	PRJNA781460	SAMN23281110	Metagenome or environmental	2786326066	KAROLINSKA INSTITUTET, HUDDINGE	Karolinska Institutet	2020	public	sra,fastq,run.zq	ncbi,s3,gs	s3.us-east-1,ncbi.public,gs.US	SRX13199747	Sweden	Europe	Sweden	COVID-19	Homo sapiens	Illumina NovaSeq 6000	P20112_1005	nasopharyngeal sample	missing	P20112_1005_S194_L004	PAIRED	PCR	METAGENOMIC	respiratory tract metagenome	ILLUMINA	2022-03-30 19:00:00	2021-11-22 12:48:00	1	NP_C5	SRP347287
SRR17009563	WGS	302	10780823784	PRJNA781460	SAMN23281145	Metagenome or environmental	3438376120	KAROLINSKA INSTITUTET, HUDDINGE	Karolinska Institutet	2020	public	run.zq,sra,fastq	ncbi,gs,s3	gs.US,ncbi.public,s3.us-east-1	SRX13199746	Sweden	Europe	Sweden	not collected	Homo sapiens	Illumina NovaSeq 6000	P20112_1040	nasopharyngeal sample	missing	P20112_1040_S229_L004	PAIRED	PCR	METAGENOMIC	respiratory tract metagenome	ILLUMINA	2022-03-30 19:00:00	2021-11-22 12:28:00	1	NP_N1	SRP347287
SRR17009564	WGS	302	18226291618	PRJNA781460	SAMN23281144	Metagenome or environmental	6858450095	KAROLINSKA INSTITUTET, HUDDINGE	Karolinska Institutet	2020	public	sra,run.zq,fastq	ncbi,gs,s3	s3.us-east-1,gs.US,ncbi.public	SRX13199745	Sweden	Europe	Sweden	not collected	Homo sapiens	Illumina NovaSeq 6000	P19055_1042	nasopharyngeal sample	missing	P19055_1042_S87_L002	PAIRED	PCR	METAGENOMIC	respiratory tract metagenome	ILLUMINA	2022-03-30 19:00:00	2021-11-22 13:04:00	1	NP2_nb	SRP347287
SRR17009565	WGS	302	18231654232	PRJNA781460	SAMN23281143	Metagenome or environmental	6858775104	KAROLINSKA INSTITUTET, HUDDINGE	Karolinska Institutet	2020	public	run.zq,sra,fastq	ncbi,gs,s3	gs.US,s3.us-east-1,ncbi.public	SRX13199744	Sweden	Europe	Sweden	not collected	Homo sapiens	Illumina NovaSeq 6000	P19055_1041	nasopharyngeal sample	missing	P19055_1041_S86_L002	PAIRED	PCR	METAGENOMIC	respiratory tract metagenome	ILLUMINA	2022-03-30 19:00:00	2021-11-22 12:52:00	1	NP1_nb	SRP347287
SRR17009566	WGS	302	23375448696	PRJNA781460	SAMN23281142	Metagenome or environmental	7641144644	KAROLINSKA INSTITUTET, HUDDINGE	Karolinska Institutet	2020	public	sra,fastq,run.zq	gs,ncbi,s3	gs.US,ncbi.public,s3.us-east-1	SRX13199743	Sweden	Europe	Sweden	COVID-19	Homo sapiens	Illumina NovaSeq 6000	P20112_1039	nasopharyngeal sample	missing	P20112_1039_S228_L004	PAIRED	PCR	METAGENOMIC	respiratory tract metagenome	ILLUMINA	2022-03-30 19:00:00	2021-11-22 13:29:00	1	NP_C42	SRP347287
SRR17009567	WGS	302	18311989856	PRJNA781460	SAMN23281141	Metagenome or environmental	5923654224	KAROLINSKA INSTITUTET, HUDDINGE	Karolinska Institutet	2020	public	run.zq,fastq,sra	gs,ncbi,s3	gs.US,ncbi.public,s3.us-east-1	SRX13199742	Sweden	Europe	Sweden	COVID-19	Homo sapiens	Illumina NovaSeq 6000	P20112_1037	nasopharyngeal sample	missing	P20112_1037_S226_L004	PAIRED	PCR	METAGENOMIC	respiratory tract metagenome	ILLUMINA	2022-03-30 19:00:00	2021-11-22 12:46:00	1	NP_C40	SRP347287
SRR17009568	WGS	302	12979956376	PRJNA781460	SAMN23281140	Metagenome or environmental	4140156393	KAROLINSKA INSTITUTET, HUDDINGE	Karolinska Institutet	2020	public	sra,run.zq,fastq	s3,ncbi,gs	gs.US,s3.us-east-1,ncbi.public	SRX13199741	Sweden	Europe	Sweden	COVID-19	Homo sapiens	Illumina NovaSeq 6000	P20112_1036	nasopharyngeal sample	missing	P20112_1036_S225_L004	PAIRED	PCR	METAGENOMIC	respiratory tract metagenome	ILLUMINA	2022-03-30 19:00:00	2021-11-22 12:34:00	1	NP_C39	SRP347287
SRR17009569	WGS	302	15824602190	PRJNA781460	SAMN23281139	Metagenome or environmental	5163358274	KAROLINSKA INSTITUTET, HUDDINGE	Karolinska Institutet	2020	public	sra,run.zq,fastq	gs,s3,ncbi	ncbi.public,s3.us-east-1,gs.US	SRX13199740	Sweden	Europe	Sweden	COVID-19	Homo sapiens	Illumina NovaSeq 6000	P20112_1035	nasopharyngeal sample	missing	P20112_1035_S224_L004	PAIRED	PCR	METAGENOMIC	respiratory tract metagenome	ILLUMINA	2022-03-30 19:00:00	2021-11-22 12:41:00	1	NP_C38	SRP347287
SRR17009570	WGS	302	14811615368	PRJNA781460	SAMN23281138	Metagenome or environmental	4712742823	KAROLINSKA INSTITUTET, HUDDINGE	Karolinska Institutet	2020	public	fastq,run.zq,sra	ncbi,gs,s3	gs.US,s3.us-east-1,ncbi.public	SRX13199739	Sweden	Europe	Sweden	COVID-19	Homo sapiens	Illumina NovaSeq 6000	P20112_1034	nasopharyngeal sample	missing	P20112_1034_S223_L004	PAIRED	PCR	METAGENOMIC	respiratory tract metagenome	ILLUMINA	2022-03-30 19:00:00	2021-11-22 13:04:00	1	NP_C37	SRP347287
SRR17009571	WGS	302	14964097282	PRJNA781460	SAMN23281137	Metagenome or environmental	4789415401	KAROLINSKA INSTITUTET, HUDDINGE	Karolinska Institutet	2020	public	run.zq,sra,fastq	ncbi,s3,gs	ncbi.public,s3.us-east-1,gs.US	SRX13199738	Sweden	Europe	Sweden	COVID-19	Homo sapiens	Illumina NovaSeq 6000	P20112_1033	nasopharyngeal sample	missing	P20112_1033_S222_L004	PAIRED	PCR	METAGENOMIC	respiratory tract metagenome	ILLUMINA	2022-03-30 19:00:00	2021-11-22 12:33:00	1	NP_C35	SRP347287
SRR17009572	WGS	302	12511792956	PRJNA781460	SAMN23281136	Metagenome or environmental	4018719009	KAROLINSKA INSTITUTET, HUDDINGE	Karolinska Institutet	2020	public	sra,run.zq,fastq	ncbi,s3,gs	gs.US,ncbi.public,s3.us-east-1	SRX13199737	Sweden	Europe	Sweden	COVID-19	Homo sapiens	Illumina NovaSeq 6000	P20112_1032	nasopharyngeal sample	missing	P20112_1032_S221_L004	PAIRED	PCR	METAGENOMIC	respiratory tract metagenome	ILLUMINA	2022-03-30 19:00:00	2021-11-22 12:28:00	1	NP_C34	SRP347287
SRR17009573	WGS	302	9455978776	PRJNA781460	SAMN23281109	Metagenome or environmental	3042518742	KAROLINSKA INSTITUTET, HUDDINGE	Karolinska Institutet	2020	public	run.zq,fastq,sra	gs,ncbi,s3	s3.us-east-1,ncbi.public,gs.US	SRX13199736	Sweden	Europe	Sweden	COVID-19	Homo sapiens	Illumina NovaSeq 6000	P20112_1004	nasopharyngeal sample	missing	P20112_1004_S193_L004	PAIRED	PCR	METAGENOMIC	respiratory tract metagenome	ILLUMINA	2022-03-30 19:00:00	2021-11-22 12:25:00	1	NP_C4	SRP347287
SRR17009574	WGS	302	17642115200	PRJNA781460	SAMN23281135	Metagenome or environmental	5666376412	KAROLINSKA INSTITUTET, HUDDINGE	Karolinska Institutet	2020	public	sra,run.zq,fastq	ncbi,s3,gs	ncbi.public,gs.US,s3.us-east-1	SRX13199735	Sweden	Europe	Sweden	COVID-19	Homo sapiens	Illumina NovaSeq 6000	P20112_1031	nasopharyngeal sample	missing	P20112_1031_S220_L004	PAIRED	PCR	METAGENOMIC	respiratory tract metagenome	ILLUMINA	2022-03-30 19:00:00	2021-11-22 12:48:00	1	NP_C32	SRP347287
SRR17009575	WGS	302	13076628690	PRJNA781460	SAMN23281134	Metagenome or environmental	4270373679	KAROLINSKA INSTITUTET, HUDDINGE	Karolinska Institutet	2020	public	fastq,run.zq,sra	gs,s3,ncbi	s3.us-east-1,gs.US,ncbi.public	SRX13199734	Sweden	Europe	Sweden	COVID-19	Homo sapiens	Illumina NovaSeq 6000	P20112_1030	nasopharyngeal sample	missing	P20112_1030_S219_L004	PAIRED	PCR	METAGENOMIC	respiratory tract metagenome	ILLUMINA	2022-03-30 19:00:00	2021-11-22 12:25:00	1	NP_C31	SRP347287
SRR17009576	WGS	302	17120323828	PRJNA781460	SAMN23281133	Metagenome or environmental	5451658844	KAROLINSKA INSTITUTET, HUDDINGE	Karolinska Institutet	2020	public	fastq,run.zq,sra	s3,gs,ncbi	s3.us-east-1,gs.US,ncbi.public	SRX13199733	Sweden	Europe	Sweden	COVID-19	Homo sapiens	Illumina NovaSeq 6000	P20112_1029	nasopharyngeal sample	missing	P20112_1029_S218_L004	PAIRED	PCR	METAGENOMIC	respiratory tract metagenome	ILLUMINA	2022-03-30 19:00:00	2021-11-22 12:51:00	1	NP_C29	SRP347287
SRR17009577	WGS	302	10239787160	PRJNA781460	SAMN23281132	Metagenome or environmental	3257350743	KAROLINSKA INSTITUTET, HUDDINGE	Karolinska Institutet	2020	public	fastq,sra,run.zq	gs,ncbi,s3	s3.us-east-1,gs.US,ncbi.public	SRX13199732	Sweden	Europe	Sweden	COVID-19	Homo sapiens	Illumina NovaSeq 6000	P20112_1027	nasopharyngeal sample	missing	P20112_1027_S216_L004	PAIRED	PCR	METAGENOMIC	respiratory tract metagenome	ILLUMINA	2022-03-30 19:00:00	2021-11-22 12:39:00	1	NP_C27	SRP347287
SRR17009578	WGS	302	18339164420	PRJNA781460	SAMN23281131	Metagenome or environmental	5921870757	KAROLINSKA INSTITUTET, HUDDINGE	Karolinska Institutet	2020	public	sra,fastq,run.zq	gs,ncbi,s3	s3.us-east-1,gs.US,ncbi.public	SRX13199731	Sweden	Europe	Sweden	COVID-19	Homo sapiens	Illumina NovaSeq 6000	P20112_1026	nasopharyngeal sample	missing	P20112_1026_S215_L004	PAIRED	PCR	METAGENOMIC	respiratory tract metagenome	ILLUMINA	2022-03-30 19:00:00	2021-11-22 12:56:00	1	NP_C26	SRP347287
SRR17009579	WGS	302	8351038692	PRJNA781460	SAMN23281130	Metagenome or environmental	2632897056	KAROLINSKA INSTITUTET, HUDDINGE	Karolinska Institutet	2020	public	sra,run.zq,fastq	s3,gs,ncbi	s3.us-east-1,ncbi.public,gs.US	SRX13199730	Sweden	Europe	Sweden	COVID-19	Homo sapiens	Illumina NovaSeq 6000	P20112_1025	nasopharyngeal sample	missing	P20112_1025_S214_L004	PAIRED	PCR	METAGENOMIC	respiratory tract metagenome	ILLUMINA	2022-03-30 19:00:00	2021-11-22 12:40:00	1	NP_C25	SRP347287
SRR17009580	WGS	302	15113267766	PRJNA781460	SAMN23281129	Metagenome or environmental	4807904053	KAROLINSKA INSTITUTET, HUDDINGE	Karolinska Institutet	2020	public	fastq,run.zq,sra	s3,ncbi,gs	gs.US,s3.us-east-1,ncbi.public	SRX13199729	Sweden	Europe	Sweden	COVID-19	Homo sapiens	Illumina NovaSeq 6000	P20112_1024	nasopharyngeal sample	missing	P20112_1024_S213_L004	PAIRED	PCR	METAGENOMIC	respiratory tract metagenome	ILLUMINA	2022-03-30 19:00:00	2021-11-22 12:48:00	1	NP_C24	SRP347287
SRR17009581	WGS	302	14398483898	PRJNA781460	SAMN23281128	Metagenome or environmental	4714850112	KAROLINSKA INSTITUTET, HUDDINGE	Karolinska Institutet	2020	public	fastq,sra,run.zq	s3,ncbi,gs	gs.US,ncbi.public,s3.us-east-1	SRX13199728	Sweden	Europe	Sweden	COVID-19	Homo sapiens	Illumina NovaSeq 6000	P20112_1023	nasopharyngeal sample	missing	P20112_1023_S212_L004	PAIRED	PCR	METAGENOMIC	respiratory tract metagenome	ILLUMINA	2022-03-30 19:00:00	2021-11-22 12:57:00	1	NP_C23	SRP347287
SRR17009582	WGS	302	19399194386	PRJNA781460	SAMN23281127	Metagenome or environmental	6763486058	KAROLINSKA INSTITUTET, HUDDINGE	Karolinska Institutet	2020	public	run.zq,sra,fastq	ncbi,gs,s3	ncbi.public,gs.US,s3.us-east-1	SRX13199727	Sweden	Europe	Sweden	COVID-19	Homo sapiens	Illumina NovaSeq 6000	P20112_1022	nasopharyngeal sample	missing	P20112_1022_S211_L004	PAIRED	PCR	METAGENOMIC	respiratory tract metagenome	ILLUMINA	2022-03-30 19:00:00	2021-11-22 13:04:00	1	NP_C22	SRP347287
SRR17009583	WGS	302	15406806028	PRJNA781460	SAMN23281126	Metagenome or environmental	5255128467	KAROLINSKA INSTITUTET, HUDDINGE	Karolinska Institutet	2020	public	fastq,run.zq,sra	ncbi,s3,gs	gs.US,s3.us-east-1,ncbi.public	SRX13199726	Sweden	Europe	Sweden	COVID-19	Homo sapiens	Illumina NovaSeq 6000	P20112_1021	nasopharyngeal sample	missing	P20112_1021_S210_L004	PAIRED	PCR	METAGENOMIC	respiratory tract metagenome	ILLUMINA	2022-03-30 19:00:00	2021-11-22 12:50:00	1	NP_C21	SRP347287
SRR17009584	WGS	302	22416759058	PRJNA781460	SAMN23281108	Metagenome or environmental	7177652553	KAROLINSKA INSTITUTET, HUDDINGE	Karolinska Institutet	2020	public	run.zq,sra,fastq	s3,gs,ncbi	gs.US,ncbi.public,s3.us-east-1	SRX13199725	Sweden	Europe	Sweden	COVID-19	Homo sapiens	Illumina NovaSeq 6000	P20112_1003	nasopharyngeal sample	missing	P20112_1003_S192_L004	PAIRED	PCR	METAGENOMIC	respiratory tract metagenome	ILLUMINA	2022-03-30 19:00:00	2021-11-22 13:15:00	1	NP_C3	SRP347287
SRR17009585	WGS	302	10846491570	PRJNA781460	SAMN23281125	Metagenome or environmental	3471144637	KAROLINSKA INSTITUTET, HUDDINGE	Karolinska Institutet	2020	public	sra,fastq,run.zq	gs,ncbi,s3	gs.US,s3.us-east-1,ncbi.public	SRX13199724	Sweden	Europe	Sweden	COVID-19	Homo sapiens	Illumina NovaSeq 6000	P20112_1020	nasopharyngeal sample	missing	P20112_1020_S209_L004	PAIRED	PCR	METAGENOMIC	respiratory tract metagenome	ILLUMINA	2022-03-30 19:00:00	2021-11-22 12:39:00	1	NP_C20	SRP347287
SRR17009586	WGS	302	16776248886	PRJNA781460	SAMN23281124	Metagenome or environmental	5374485998	KAROLINSKA INSTITUTET, HUDDINGE	Karolinska Institutet	2020	public	run.zq,fastq,sra	gs,s3,ncbi	gs.US,ncbi.public,s3.us-east-1	SRX13199723	Sweden	Europe	Sweden	COVID-19	Homo sapiens	Illumina NovaSeq 6000	P20112_1019	nasopharyngeal sample	missing	P20112_1019_S208_L004	PAIRED	PCR	METAGENOMIC	respiratory tract metagenome	ILLUMINA	2022-03-30 19:00:00	2021-11-22 13:12:00	1	NP_C19	SRP347287
SRR17009587	WGS	302	21605762520	PRJNA781460	SAMN23281123	Metagenome or environmental	6868522044	KAROLINSKA INSTITUTET, HUDDINGE	Karolinska Institutet	2020	public	sra,run.zq,fastq	s3,ncbi,gs	s3.us-east-1,gs.US,ncbi.public	SRX13199722	Sweden	Europe	Sweden	COVID-19	Homo sapiens	Illumina NovaSeq 6000	P20112_1018	nasopharyngeal sample	missing	P20112_1018_S207_L004	PAIRED	PCR	METAGENOMIC	respiratory tract metagenome	ILLUMINA	2022-03-30 19:00:00	2021-11-22 13:04:00	1	NP_C18	SRP347287
SRR17009588	WGS	302	15114370368	PRJNA781460	SAMN23281122	Metagenome or environmental	4939198248	KAROLINSKA INSTITUTET, HUDDINGE	Karolinska Institutet	2020	public	run.zq,fastq,sra	s3,ncbi,gs	s3.us-east-1,gs.US,ncbi.public	SRX13199721	Sweden	Europe	Sweden	COVID-19	Homo sapiens	Illumina NovaSeq 6000	P20112_1017	nasopharyngeal sample	missing	P20112_1017_S206_L004	PAIRED	PCR	METAGENOMIC	respiratory tract metagenome	ILLUMINA	2022-03-30 19:00:00	2021-11-22 12:55:00	1	NP_C17	SRP347287
SRR17009589	WGS	302	19863285940	PRJNA781460	SAMN23281121	Metagenome or environmental	6323966004	KAROLINSKA INSTITUTET, HUDDINGE	Karolinska Institutet	2020	public	run.zq,fastq,sra	gs,s3,ncbi	s3.us-east-1,gs.US,ncbi.public	SRX13199720	Sweden	Europe	Sweden	COVID-19	Homo sapiens	Illumina NovaSeq 6000	P20112_1016	nasopharyngeal sample	missing	P20112_1016_S205_L004	PAIRED	PCR	METAGENOMIC	respiratory tract metagenome	ILLUMINA	2022-03-30 19:00:00	2021-11-22 13:11:00	1	NP_C16	SRP347287
SRR17009590	WGS	302	14632018686	PRJNA781460	SAMN23281120	Metagenome or environmental	4870217122	KAROLINSKA INSTITUTET, HUDDINGE	Karolinska Institutet	2020	public	sra,fastq,run.zq	gs,ncbi,s3	gs.US,s3.us-east-1,ncbi.public	SRX13199719	Sweden	Europe	Sweden	COVID-19	Homo sapiens	Illumina NovaSeq 6000	P20112_1015	nasopharyngeal sample	missing	P20112_1015_S204_L004	PAIRED	PCR	METAGENOMIC	respiratory tract metagenome	ILLUMINA	2022-03-30 19:00:00	2021-11-22 13:04:00	1	NP_C15	SRP347287
SRR17009591	WGS	302	18615782830	PRJNA781460	SAMN23281119	Metagenome or environmental	6110840541	KAROLINSKA INSTITUTET, HUDDINGE	Karolinska Institutet	2020	public	fastq,run.zq,sra	gs,s3,ncbi	ncbi.public,gs.US,s3.us-east-1	SRX13199718	Sweden	Europe	Sweden	COVID-19	Homo sapiens	Illumina NovaSeq 6000	P20112_1014	nasopharyngeal sample	missing	P20112_1014_S203_L004	PAIRED	PCR	METAGENOMIC	respiratory tract metagenome	ILLUMINA	2022-03-30 19:00:00	2021-11-22 13:30:00	1	NP_C14	SRP347287
SRR17009592	WGS	302	20581721894	PRJNA781460	SAMN23281118	Metagenome or environmental	6601499613	KAROLINSKA INSTITUTET, HUDDINGE	Karolinska Institutet	2020	public	run.zq,sra,fastq	ncbi,s3,gs	gs.US,ncbi.public,s3.us-east-1	SRX13199717	Sweden	Europe	Sweden	COVID-19	Homo sapiens	Illumina NovaSeq 6000	P20112_1013	nasopharyngeal sample	missing	P20112_1013_S202_L004	PAIRED	PCR	METAGENOMIC	respiratory tract metagenome	ILLUMINA	2022-03-30 19:00:00	2021-11-22 13:15:00	1	NP_C13	SRP347287
SRR17009593	WGS	302	22870832064	PRJNA781460	SAMN23281117	Metagenome or environmental	7323282823	KAROLINSKA INSTITUTET, HUDDINGE	Karolinska Institutet	2020	public	fastq,run.zq,sra	gs,s3,ncbi	ncbi.public,s3.us-east-1,gs.US	SRX13199716	Sweden	Europe	Sweden	COVID-19	Homo sapiens	Illumina NovaSeq 6000	P20112_1012	nasopharyngeal sample	missing	P20112_1012_S201_L004	PAIRED	PCR	METAGENOMIC	respiratory tract metagenome	ILLUMINA	2022-03-30 19:00:00	2021-11-22 13:35:00	1	NP_C12	SRP347287
SRR17009594	WGS	302	14670779480	PRJNA781460	SAMN23281116	Metagenome or environmental	4663905872	KAROLINSKA INSTITUTET, HUDDINGE	Karolinska Institutet	2020	public	sra,run.zq,fastq	ncbi,s3,gs	ncbi.public,gs.US,s3.us-east-1	SRX13199715	Sweden	Europe	Sweden	COVID-19	Homo sapiens	Illumina NovaSeq 6000	P20112_1011	nasopharyngeal sample	missing	P20112_1011_S200_L004	PAIRED	PCR	METAGENOMIC	respiratory tract metagenome	ILLUMINA	2022-03-30 19:00:00	2021-11-22 12:54:00	1	NP_C11	SRP347287
SRR17009595	WGS	302	17766769022	PRJNA781460	SAMN23281107	Metagenome or environmental	5640959828	KAROLINSKA INSTITUTET, HUDDINGE	Karolinska Institutet	2020	public	sra,run.zq,fastq	ncbi,gs,s3	s3.us-east-1,gs.US,ncbi.public	SRX13199714	Sweden	Europe	Sweden	COVID-19	Homo sapiens	Illumina NovaSeq 6000	P20112_1002	nasopharyngeal sample	missing	P20112_1002_S191_L004	PAIRED	PCR	METAGENOMIC	respiratory tract metagenome	ILLUMINA	2022-03-30 19:00:00	2021-11-22 13:06:00	1	NP_C2	SRP347287
SRR17009596	WGS	302	29205254884	PRJNA781460	SAMN23281106	Metagenome or environmental	9287062781	KAROLINSKA INSTITUTET, HUDDINGE	Karolinska Institutet	2020	public	fastq,run.zq,sra	s3,ncbi,gs	s3.us-east-1,gs.US,ncbi.public	SRX13199713	Sweden	Europe	Sweden	COVID-19	Homo sapiens	Illumina NovaSeq 6000	P20112_1001	nasopharyngeal sample	missing	P20112_1001_S190_L004	PAIRED	PCR	METAGENOMIC	respiratory tract metagenome	ILLUMINA	2022-03-30 19:00:00	2021-11-22 13:55:00	1	NP_C1	SRP347287

## Sheet: PRJNA656660
Run	Assay Type	AvgSpotLen	Bases	BioProject	BioSample	BioSampleModel	Bytes	Center Name	Collection_Date	Consent	DATASTORE filetype	DATASTORE provider	DATASTORE region	Experiment	geo_loc_name_country	geo_loc_name_country_continent	geo_loc_name	Host	Id	Instrument	isolation_source	lat_lon	Library Name	LibraryLayout	LibrarySelection	LibrarySource	Organism	Platform	ReleaseDate	create_date	version	Sample Name	SRA Study
SRR12442171	WGS	300	11700393900	PRJNA656660	SAMN15794818	Metagenome or environmental	3865425502	GDMU	2020-02-01	public	run.zq,fastq,sra	ncbi,s3,gs	ncbi.public,s3.us-east-1,gs.US	SRX8936724	China	Asia	China: Guangzhou	Homo sapiens	B4-15	Illumina NovaSeq 6000	throat swabs	not collected	B4-15	PAIRED	RANDOM	METAGENOMIC	human metagenome	ILLUMINA	2021-04-30 19:00:00	2020-08-12 15:02:00	1	B4-15	SRP277277
SRR12442172	WGS	300	13057635900	PRJNA656660	SAMN15794817	Metagenome or environmental	4285091833	GDMU	2020-02-01	public	sra,fastq,run.zq	gs,ncbi,s3	gs.US,ncbi.public,s3.us-east-1	SRX8936723	China	Asia	China: Guangzhou	Homo sapiens	B4-12	Illumina NovaSeq 6000	throat swabs	not collected	B4-12	PAIRED	RANDOM	METAGENOMIC	human metagenome	ILLUMINA	2021-04-30 19:00:00	2020-08-12 15:11:00	1	B4-12	SRP277277
SRR12442173	WGS	300	11794890300	PRJNA656660	SAMN15794816	Metagenome or environmental	3955787888	GDMU	2020-02-01	public	fastq,sra,run.zq	s3,ncbi,gs	ncbi.public,s3.us-east-1,gs.US	SRX8936722	China	Asia	China: Guangzhou	Homo sapiens	B4-10	Illumina NovaSeq 6000	throat swabs	not collected	B4-10	PAIRED	RANDOM	METAGENOMIC	human metagenome	ILLUMINA	2021-04-30 19:00:00	2020-08-12 15:01:00	1	B4-10	SRP277277
SRR12442174	WGS	300	12760684800	PRJNA656660	SAMN15794815	Metagenome or environmental	4250087646	GDMU	2020-02-01	public	sra,fastq,run.zq	gs,ncbi,s3	ncbi.public,s3.us-east-1,gs.US	SRX8936721	China	Asia	China: Guangzhou	Homo sapiens	B4-9	Illumina NovaSeq 6000	throat swabs	not collected	B4-9	PAIRED	RANDOM	METAGENOMIC	human metagenome	ILLUMINA	2021-04-30 19:00:00	2020-08-12 14:55:00	1	B4-9	SRP277277
SRR12442175	WGS	300	13616569200	PRJNA656660	SAMN15794814	Metagenome or environmental	4839368914	GDMU	2020-02-01	public	fastq,run.zq,sra	s3,gs,ncbi	s3.us-east-1,ncbi.public,gs.US	SRX8936720	China	Asia	China: Guangzhou	Homo sapiens	B4-8	Illumina NovaSeq 6000	throat swabs	not collected	B4-8	PAIRED	RANDOM	METAGENOMIC	human metagenome	ILLUMINA	2021-04-30 19:00:00	2020-08-12 15:33:00	1	B4-8	SRP277277
SRR12442176	WGS	300	10829109300	PRJNA656660	SAMN15794813	Metagenome or environmental	3592519898	GDMU	2020-02-01	public	fastq,run.zq,sra	s3,ncbi,gs	gs.US,s3.us-east-1,ncbi.public	SRX8936719	China	Asia	China: Guangzhou	Homo sapiens	B4-6	Illumina NovaSeq 6000	throat swabs	not collected	B4-6	PAIRED	RANDOM	METAGENOMIC	human metagenome	ILLUMINA	2021-04-30 19:00:00	2020-08-12 15:03:00	1	B4-6	SRP277277
SRR12442177	WGS	300	11816756700	PRJNA656660	SAMN15794812	Metagenome or environmental	3896382202	GDMU	2020-02-01	public	run.zq,fastq,sra	s3,ncbi,gs	gs.US,s3.us-east-1,ncbi.public	SRX8936718	China	Asia	China: Guangzhou	Homo sapiens	B4-5	Illumina NovaSeq 6000	throat swabs	not collected	B4-5	PAIRED	RANDOM	METAGENOMIC	human metagenome	ILLUMINA	2021-04-30 19:00:00	2020-08-12 15:03:00	1	B4-5	SRP277277
SRR12442178	WGS	300	11474140800	PRJNA656660	SAMN15794811	Metagenome or environmental	3807049832	GDMU	2020-02-01	public	run.zq,sra,fastq	ncbi,s3,gs	s3.us-east-1,ncbi.public,gs.US	SRX8936717	China	Asia	China: Guangzhou	Homo sapiens	B4-4	Illumina NovaSeq 6000	throat swabs	not collected	B4-4	PAIRED	RANDOM	METAGENOMIC	human metagenome	ILLUMINA	2021-04-30 19:00:00	2020-08-12 14:56:00	1	B4-4	SRP277277
SRR12442179	WGS	300	12551230800	PRJNA656660	SAMN15794810	Metagenome or environmental	4122169640	GDMU	2020-02-01	public	fastq,run.zq,sra	gs,ncbi,s3	ncbi.public,s3.us-east-1,gs.US	SRX8936716	China	Asia	China: Guangzhou	Homo sapiens	B4-2	Illumina NovaSeq 6000	throat swabs	not collected	B4-2	PAIRED	RANDOM	METAGENOMIC	human metagenome	ILLUMINA	2021-04-30 19:00:00	2020-08-12 15:05:00	1	B4-2	SRP277277

## Sheet: PRJNA743981
Run	Assay Type	AvgSpotLen	Bases	BioProject	BioSample	BioSampleModel	Bytes	Center Name	Collection_Date	Consent	DATASTORE filetype	DATASTORE provider	DATASTORE region	env_broad_scale	env_local_scale	env_medium	Experiment	geo_loc_name_country	geo_loc_name_country_continent	geo_loc_name	Host	host_subject_id	Instrument	lat_lon	Library Name	LibraryLayout	LibrarySelection	LibrarySource	Organism	Platform	ReleaseDate	create_date	version	Sample Name	SRA Study
SRR15046428	WGS	151	4390288307	PRJNA743981	SAMN20064530	MIMS.me,MIGS/MIMS/MIMARKS.human-associated	1426827344	BIOINFOEXPERTS, LLC	2020-04-07	public	run.zq,sra,fastq	ncbi,gs,s3	gs.US,s3.us-east-1,ncbi.public	human	nasopharyngeal	viral transport media	SRX11357153	USA	North America	USA: Louisiana	Homo sapiens	N20	Illumina NovaSeq 6000	not collected	N20_1	SINGLE	RANDOM	GENOMIC	metagenome	ILLUMINA	2021-07-05 19:00:00	2021-07-05 18:55:00	1	N20	SRP327055
SRR15046429	WGS	151	3611873794	PRJNA743981	SAMN20064529	MIMS.me,MIGS/MIMS/MIMARKS.human-associated	1162332102	BIOINFOEXPERTS, LLC	2020-04-08	public	sra,run.zq,fastq	s3,gs,ncbi	gs.US,ncbi.public,s3.us-east-1	human	nasopharyngeal	viral transport media	SRX11357152	USA	North America	USA: Louisiana	Homo sapiens	N19	Illumina NovaSeq 6000	not collected	N19_1	SINGLE	RANDOM	GENOMIC	metagenome	ILLUMINA	2021-07-04 19:00:00	2021-07-05 18:54:00	1	N19	SRP327055
SRR15046430	WGS	151	3753203301	PRJNA743981	SAMN20064528	MIMS.me,MIGS/MIMS/MIMARKS.human-associated	1218393623	BIOINFOEXPERTS, LLC	2020-04-08	public	fastq,sra,run.zq	s3,ncbi,gs	gs.US,ncbi.public,s3.us-east-1	human	nasopharyngeal	viral transport media	SRX11357151	USA	North America	USA: Louisiana	Homo sapiens	N18	Illumina NovaSeq 6000	not collected	N18_1	SINGLE	RANDOM	GENOMIC	metagenome	ILLUMINA	2021-07-04 19:00:00	2021-07-05 18:54:00	1	N18	SRP327055
SRR15046431	WGS	220	7265687985	PRJNA743981	SAMN20064527	MIMS.me,MIGS/MIMS/MIMARKS.human-associated	2451924075	BIOINFOEXPERTS, LLC	2020-04-08	public	sra,run.zq,fastq	ncbi,gs,s3	gs.US,ncbi.public,s3.us-east-1	human	nasopharyngeal	viral transport media	SRX11357150	USA	North America	USA: Louisiana	Homo sapiens	N17	Illumina NovaSeq 6000	not collected	N17_1	PAIRED	RANDOM	GENOMIC	metagenome	ILLUMINA	2021-07-05 19:00:00	2021-07-05 19:07:00	1	N17	SRP327055
SRR15046432	WGS	302	6336862376	PRJNA743981	SAMN20064526	MIMS.me,MIGS/MIMS/MIMARKS.human-associated	2201587891	BIOINFOEXPERTS, LLC	2020-04-05	public	sra,run.zq,fastq	s3,gs,ncbi	s3.us-east-1,gs.US,ncbi.public	human	nasopharyngeal	viral transport media	SRX11357149	USA	North America	USA: Louisiana	Homo sapiens	N16	Illumina NovaSeq 6000	not collected	N16_1	PAIRED	RANDOM	GENOMIC	metagenome	ILLUMINA	2021-07-05 19:00:00	2021-07-05 18:57:00	1	N16	SRP327055
SRR15046433	WGS	302	8595340082	PRJNA743981	SAMN20064525	MIMS.me,MIGS/MIMS/MIMARKS.human-associated	2979449239	BIOINFOEXPERTS, LLC	2020-04-08	public	sra,run.zq,fastq	s3,gs,ncbi	s3.us-east-1,ncbi.public,gs.US	human	nasopharyngeal	viral transport media	SRX11357148	USA	North America	USA: Louisiana	Homo sapiens	N15	Illumina NovaSeq 6000	not collected	N15_1	PAIRED	RANDOM	GENOMIC	metagenome	ILLUMINA	2021-07-05 19:00:00	2021-07-05 19:15:00	1	N15	SRP327055
SRR15046434	WGS	302	8309650196	PRJNA743981	SAMN20064524	MIMS.me,MIGS/MIMS/MIMARKS.human-associated	2852878768	BIOINFOEXPERTS, LLC	2020-04-08	public	fastq,run.zq,sra	s3,gs,ncbi	ncbi.public,s3.us-east-1,gs.US	human	nasopharyngeal	viral transport media	SRX11357147	USA	North America	USA: Louisiana	Homo sapiens	N14	Illumina NovaSeq 6000	not collected	N14_1	PAIRED	RANDOM	GENOMIC	metagenome	ILLUMINA	2021-07-05 19:00:00	2021-07-05 18:55:00	1	N14	SRP327055
SRR15046435	WGS	302	8499882412	PRJNA743981	SAMN20064523	MIMS.me,MIGS/MIMS/MIMARKS.human-associated	3133970293	BIOINFOEXPERTS, LLC	2020-04-08	public	sra,run.zq,fastq	ncbi,s3,gs	ncbi.public,s3.us-east-1,gs.US	human	nasopharyngeal	viral transport media	SRX11357146	USA	North America	USA: Louisiana	Homo sapiens	N13	Illumina NovaSeq 6000	not collected	N13_1	PAIRED	RANDOM	GENOMIC	metagenome	ILLUMINA	2021-07-05 19:00:00	2021-07-05 19:15:00	1	N13	SRP327055
SRR15046436	WGS	302	4534775526	PRJNA743981	SAMN20064522	MIMS.me,MIGS/MIMS/MIMARKS.human-associated	1574313544	BIOINFOEXPERTS, LLC	2020-04-08	public	sra,fastq,run.zq	gs,s3,ncbi	s3.us-east-1,ncbi.public,gs.US	human	nasopharyngeal	viral transport media	SRX11357145	USA	North America	USA: Louisiana	Homo sapiens	N12	Illumina NovaSeq 6000	not collected	N12_1	PAIRED	RANDOM	GENOMIC	metagenome	ILLUMINA	2021-07-04 19:00:00	2021-07-05 18:51:00	1	N12	SRP327055
SRR15046437	WGS	302	9015175650	PRJNA743981	SAMN20064441	MIMS.me,MIGS/MIMS/MIMARKS.human-associated	3060163437	BIOINFOEXPERTS, LLC	2020-04-07	public	fastq,sra,run.zq	ncbi,gs,s3	gs.US,s3.us-east-1,ncbi.public	human	nasopharyngeal	viral transport media	SRX11357144	USA	North America	USA: Louisiana	Homo sapiens	C16	Illumina NovaSeq 6000	not collected	C16_1	PAIRED	RANDOM	GENOMIC	metagenome	ILLUMINA	2021-07-05 19:00:00	2021-07-05 18:57:00	1	C16	SRP327055
SRR15046438	WGS	302	8405198768	PRJNA743981	SAMN20064521	MIMS.me,MIGS/MIMS/MIMARKS.human-associated	2906650426	BIOINFOEXPERTS, LLC	2020-04-08	public	run.zq,fastq,sra	s3,ncbi,gs	gs.US,ncbi.public,s3.us-east-1	human	nasopharyngeal	viral transport media	SRX11357143	USA	North America	USA: Louisiana	Homo sapiens	N11	Illumina NovaSeq 6000	not collected	N11_1	PAIRED	RANDOM	GENOMIC	metagenome	ILLUMINA	2021-07-05 19:00:00	2021-07-05 18:57:00	1	N11	SRP327055
SRR15046439	WGS	302	8384817392	PRJNA743981	SAMN20064520	MIMS.me,MIGS/MIMS/MIMARKS.human-associated	2865670808	BIOINFOEXPERTS, LLC	2020-04-08	public	run.zq,sra,fastq	s3,gs,ncbi	ncbi.public,s3.us-east-1,gs.US	human	nasopharyngeal	viral transport media	SRX11357142	USA	North America	USA: Louisiana	Homo sapiens	N10	Illumina NovaSeq 6000	not collected	N10_1	PAIRED	RANDOM	GENOMIC	metagenome	ILLUMINA	2021-07-05 19:00:00	2021-07-05 19:08:00	1	N10	SRP327055
SRR15046440	WGS	151	4576956923	PRJNA743981	SAMN20064519	MIMS.me,MIGS/MIMS/MIMARKS.human-associated	1475934798	BIOINFOEXPERTS, LLC	2020-04-08	public	fastq,run.zq,sra	s3,gs,ncbi	s3.us-east-1,ncbi.public,gs.US	human	nasopharyngeal	viral transport media	SRX11357141	USA	North America	USA: Louisiana	Homo sapiens	N9	Illumina NovaSeq 6000	not collected	N9_1	SINGLE	RANDOM	GENOMIC	metagenome	ILLUMINA	2021-07-05 19:00:00	2021-07-05 18:59:00	1	N9	SRP327055
SRR15046441	WGS	151	3889152376	PRJNA743981	SAMN20064518	MIMS.me,MIGS/MIMS/MIMARKS.human-associated	1257631811	BIOINFOEXPERTS, LLC	2020-04-06	public	sra,fastq,run.zq	ncbi,gs,s3	s3.us-east-1,ncbi.public,gs.US	human	nasopharyngeal	viral transport media	SRX11357140	USA	North America	USA: Louisiana	Homo sapiens	N8	Illumina NovaSeq 6000	not collected	N8_1	SINGLE	RANDOM	GENOMIC	metagenome	ILLUMINA	2021-07-05 19:00:00	2021-07-05 18:56:00	1	N8	SRP327055
SRR15046442	WGS	151	4497660934	PRJNA743981	SAMN20064517	MIMS.me,MIGS/MIMS/MIMARKS.human-associated	1482071728	BIOINFOEXPERTS, LLC	2020-04-08	public	fastq,sra,run.zq	gs,ncbi,s3	s3.us-east-1,ncbi.public,gs.US	human	nasopharyngeal	viral transport media	SRX11357139	USA	North America	USA: Louisiana	Homo sapiens	N7	Illumina NovaSeq 6000	not collected	N7_1	SINGLE	RANDOM	GENOMIC	metagenome	ILLUMINA	2021-07-05 19:00:00	2021-07-05 18:55:00	1	N7	SRP327055
SRR15046443	WGS	151	4842266188	PRJNA743981	SAMN20064516	MIMS.me,MIGS/MIMS/MIMARKS.human-associated	1548058839	BIOINFOEXPERTS, LLC	2020-04-08	public	sra,fastq,run.zq	s3,ncbi,gs	gs.US,ncbi.public,s3.us-east-1	human	nasopharyngeal	viral transport media	SRX11357138	USA	North America	USA: Louisiana	Homo sapiens	N6	Illumina NovaSeq 6000	not collected	N6_1	SINGLE	RANDOM	GENOMIC	metagenome	ILLUMINA	2021-07-05 19:00:00	2021-07-05 19:14:00	1	N6	SRP327055
SRR15046444	WGS	151	4408468858	PRJNA743981	SAMN20064515	MIMS.me,MIGS/MIMS/MIMARKS.human-associated	1417137200	BIOINFOEXPERTS, LLC	2020-04-08	public	sra,fastq,run.zq	gs,s3,ncbi	gs.US,ncbi.public,s3.us-east-1	human	nasopharyngeal	viral transport media	SRX11357137	USA	North America	USA: Louisiana	Homo sapiens	N5	Illumina NovaSeq 6000	not collected	N5_1	SINGLE	RANDOM	GENOMIC	metagenome	ILLUMINA	2021-07-04 19:00:00	2021-07-05 18:53:00	1	N5	SRP327055
SRR15046445	WGS	151	4298906882	PRJNA743981	SAMN20064514	MIGS/MIMS/MIMARKS.human-associated,MIMS.me	1375578435	BIOINFOEXPERTS, LLC	2020-04-08	public	run.zq,sra,fastq	s3,ncbi,gs	gs.US,s3.us-east-1,ncbi.public	human	nasopharyngeal	viral transport media	SRX11357136	USA	North America	USA: Louisiana	Homo sapiens	N4	Illumina NovaSeq 6000	not collected	N4_1	SINGLE	RANDOM	GENOMIC	metagenome	ILLUMINA	2021-07-04 19:00:00	2021-07-05 18:54:00	1	N4	SRP327055
SRR15046446	WGS	151	4029661953	PRJNA743981	SAMN20064513	MIMS.me,MIGS/MIMS/MIMARKS.human-associated	1340670373	BIOINFOEXPERTS, LLC	2020-04-07	public	sra,fastq,run.zq	s3,ncbi,gs	ncbi.public,s3.us-east-1,gs.US	human	nasopharyngeal	viral transport media	SRX11357135	USA	North America	USA: Louisiana	Homo sapiens	N3	Illumina NovaSeq 6000	not collected	N3_1	SINGLE	RANDOM	GENOMIC	metagenome	ILLUMINA	2021-07-05 19:00:00	2021-07-05 18:55:00	1	N3	SRP327055
SRR15046447	WGS	151	4406605065	PRJNA743981	SAMN20064512	MIMS.me,MIGS/MIMS/MIMARKS.human-associated	1436569286	BIOINFOEXPERTS, LLC	2020-04-06	public	fastq,run.zq,sra	s3,ncbi,gs	gs.US,s3.us-east-1,ncbi.public	human	nasopharyngeal	viral transport media	SRX11357134	USA	North America	USA: Louisiana	Homo sapiens	N2	Illumina NovaSeq 6000	not collected	N2_1	SINGLE	RANDOM	GENOMIC	metagenome	ILLUMINA	2021-07-05 19:00:00	2021-07-05 18:53:00	1	N2	SRP327055
SRR15046448	WGS	302	6184970872	PRJNA743981	SAMN20064440	MIMS.me,MIGS/MIMS/MIMARKS.human-associated	2155363662	BIOINFOEXPERTS, LLC	2020-04-08	public	sra,run.zq,fastq	gs,ncbi,s3	gs.US,ncbi.public,s3.us-east-1	human	nasopharyngeal	viral transport media	SRX11357133	USA	North America	USA: Louisiana	Homo sapiens	C15	Illumina NovaSeq 6000	not collected	C15_1	PAIRED	RANDOM	GENOMIC	metagenome	ILLUMINA	2021-07-05 19:00:00	2021-07-05 18:55:00	1	C15	SRP327055
SRR15046449	WGS	151	4713744350	PRJNA743981	SAMN20064511	MIMS.me,MIGS/MIMS/MIMARKS.human-associated	1507020962	BIOINFOEXPERTS, LLC	2020-04-06	public	run.zq,sra,fastq	gs,s3,ncbi	ncbi.public,gs.US,s3.us-east-1	human	nasopharyngeal	viral transport media	SRX11357132	USA	North America	USA: Louisiana	Homo sapiens	N1	Illumina NovaSeq 6000	not collected	N1_1	SINGLE	RANDOM	GENOMIC	metagenome	ILLUMINA	2021-07-05 19:00:00	2021-07-05 19:07:00	1	N1	SRP327055
SRR15046450	WGS	302	9860354360	PRJNA743981	SAMN20064510	MIMS.me,MIGS/MIMS/MIMARKS.human-associated	3249897009	BIOINFOEXPERTS, LLC	2020-04-06	public	sra,run.zq,fastq	ncbi,s3,gs	ncbi.public,s3.us-east-1,gs.US	human	nasopharyngeal	viral transport media	SRX11357131	USA	North America	USA: Louisiana	Homo sapiens	C100	Illumina NovaSeq 6000	not collected	C100_1	PAIRED	RANDOM	GENOMIC	metagenome	ILLUMINA	2021-07-05 19:00:00	2021-07-05 19:04:00	1	C100	SRP327055
SRR15046451	WGS	302	7428421746	PRJNA743981	SAMN20064509	MIMS.me,MIGS/MIMS/MIMARKS.human-associated	2490180843	BIOINFOEXPERTS, LLC	2020-04-06	public	sra,fastq,run.zq	s3,ncbi,gs	ncbi.public,s3.us-east-1,gs.US	human	nasopharyngeal	viral transport media	SRX11357130	USA	North America	USA: Louisiana	Homo sapiens	C97	Illumina NovaSeq 6000	not collected	C97_1	PAIRED	RANDOM	GENOMIC	metagenome	ILLUMINA	2021-07-05 19:00:00	2021-07-05 19:00:00	1	C97	SRP327055
SRR15046452	WGS	302	8818251718	PRJNA743981	SAMN20064508	MIMS.me,MIGS/MIMS/MIMARKS.human-associated	2935792230	BIOINFOEXPERTS, LLC	2020-04-06	public	sra,run.zq,fastq	s3,gs,ncbi	ncbi.public,s3.us-east-1,gs.US	human	nasopharyngeal	viral transport media	SRX11357129	USA	North America	USA: Louisiana	Homo sapiens	C96	Illumina NovaSeq 6000	not collected	C96_1	PAIRED	RANDOM	GENOMIC	metagenome	ILLUMINA	2021-07-05 19:00:00	2021-07-05 19:05:00	1	C96	SRP327055
SRR15046453	WGS	302	10127033950	PRJNA743981	SAMN20064507	MIMS.me,MIGS/MIMS/MIMARKS.human-associated	3440646606	BIOINFOEXPERTS, LLC	2020-04-06	public	run.zq,sra,fastq	ncbi,s3,gs	ncbi.public,gs.US,s3.us-east-1	human	nasopharyngeal	viral transport media	SRX11357128	USA	North America	USA: Louisiana	Homo sapiens	C95	Illumina NovaSeq 6000	not collected	C95_1	PAIRED	RANDOM	GENOMIC	metagenome	ILLUMINA	2021-07-05 19:00:00	2021-07-05 19:34:00	1	C95	SRP327055
SRR15046454	WGS	302	7440222094	PRJNA743981	SAMN20064506	MIMS.me,MIGS/MIMS/MIMARKS.human-associated	2598331307	BIOINFOEXPERTS, LLC	2020-04-06	public	fastq,sra,run.zq	ncbi,s3,gs	s3.us-east-1,gs.US,ncbi.public	human	nasopharyngeal	viral transport media	SRX11357127	USA	North America	USA: Louisiana	Homo sapiens	C94	Illumina NovaSeq 6000	not collected	C94_1	PAIRED	RANDOM	GENOMIC	metagenome	ILLUMINA	2021-07-05 19:00:00	2021-07-05 18:56:00	1	C94	SRP327055
SRR15046455	WGS	302	9340066948	PRJNA743981	SAMN20064505	MIMS.me,MIGS/MIMS/MIMARKS.human-associated	3154058122	BIOINFOEXPERTS, LLC	2020-04-05	public	fastq,sra,run.zq	ncbi,gs,s3	gs.US,s3.us-east-1,ncbi.public	human	nasopharyngeal	viral transport media	SRX11357126	USA	North America	USA: Louisiana	Homo sapiens	C93	Illumina NovaSeq 6000	not collected	C93_1	PAIRED	RANDOM	GENOMIC	metagenome	ILLUMINA	2021-07-05 19:00:00	2021-07-05 19:17:00	1	C93	SRP327055
SRR15046456	WGS	302	11738143550	PRJNA743981	SAMN20064504	MIMS.me,MIGS/MIMS/MIMARKS.human-associated	3966424592	BIOINFOEXPERTS, LLC	2020-04-05	public	sra,fastq,run.zq	ncbi,s3,gs	ncbi.public,s3.us-east-1,gs.US	human	nasopharyngeal	viral transport media	SRX11357125	USA	North America	USA: Louisiana	Homo sapiens	C92	Illumina NovaSeq 6000	not collected	C92_1	PAIRED	RANDOM	GENOMIC	metagenome	ILLUMINA	2021-07-05 19:00:00	2021-07-05 19:06:00	1	C92	SRP327055
SRR15046457	WGS	302	8900136904	PRJNA743981	SAMN20064503	MIMS.me,MIGS/MIMS/MIMARKS.human-associated	2998114920	BIOINFOEXPERTS, LLC	2020-04-06	public	fastq,sra,run.zq	ncbi,s3,gs	gs.US,s3.us-east-1,ncbi.public	human	nasopharyngeal	viral transport media	SRX11357124	USA	North America	USA: Louisiana	Homo sapiens	C91	Illumina NovaSeq 6000	not collected	C91_1	PAIRED	RANDOM	GENOMIC	metagenome	ILLUMINA	2021-07-05 19:00:00	2021-07-05 19:07:00	1	C91	SRP327055
SRR15046458	WGS	302	5944465924	PRJNA743981	SAMN20064502	MIMS.me,MIGS/MIMS/MIMARKS.human-associated	2079886555	BIOINFOEXPERTS, LLC	2020-04-06	public	run.zq,sra,fastq	gs,ncbi,s3	s3.us-east-1,gs.US,ncbi.public	human	nasopharyngeal	viral transport media	SRX11357123	USA	North America	USA: Louisiana	Homo sapiens	C90	Illumina NovaSeq 6000	not collected	C90_1	PAIRED	RANDOM	GENOMIC	metagenome	ILLUMINA	2021-07-05 19:00:00	2021-07-05 18:58:00	1	C90	SRP327055
SRR15046459	WGS	302	6885301020	PRJNA743981	SAMN20064439	MIMS.me,MIGS/MIMS/MIMARKS.human-associated	2409692171	BIOINFOEXPERTS, LLC	2020-04-07	public	run.zq,fastq,sra	gs,s3,ncbi	ncbi.public,gs.US,s3.us-east-1	human	nasopharyngeal	viral transport media	SRX11357122	USA	North America	USA: Louisiana	Homo sapiens	C14	Illumina NovaSeq 6000	not collected	C14_1	PAIRED	RANDOM	GENOMIC	metagenome	ILLUMINA	2021-07-05 19:00:00	2021-07-05 18:56:00	1	C14	SRP327055
SRR15046460	WGS	302	8814209146	PRJNA743981	SAMN20064501	MIMS.me,MIGS/MIMS/MIMARKS.human-associated	2958527312	BIOINFOEXPERTS, LLC	2020-04-06	public	fastq,sra,run.zq	gs,ncbi,s3	ncbi.public,gs.US,s3.us-east-1	human	nasopharyngeal	viral transport media	SRX11357121	USA	North America	USA: Louisiana	Homo sapiens	C89	Illumina NovaSeq 6000	not collected	C89_1	PAIRED	RANDOM	GENOMIC	metagenome	ILLUMINA	2021-07-05 19:00:00	2021-07-05 19:04:00	1	C89	SRP327055
SRR15046461	WGS	302	6851862976	PRJNA743981	SAMN20064500	MIMS.me,MIGS/MIMS/MIMARKS.human-associated	2367476332	BIOINFOEXPERTS, LLC	2020-04-03	public	run.zq,fastq,sra	ncbi,s3,gs	ncbi.public,s3.us-east-1,gs.US	human	nasopharyngeal	viral transport media	SRX11357120	USA	North America	USA: Louisiana	Homo sapiens	C88	Illumina NovaSeq 6000	not collected	C88_1	PAIRED	RANDOM	GENOMIC	metagenome	ILLUMINA	2021-07-05 19:00:00	2021-07-05 19:01:00	1	C88	SRP327055
SRR15046462	WGS	302	8343169780	PRJNA743981	SAMN20064499	MIMS.me,MIGS/MIMS/MIMARKS.human-associated	2949867149	BIOINFOEXPERTS, LLC	2020-04-09	public	fastq,run.zq,sra	s3,ncbi,gs	s3.us-east-1,gs.US,ncbi.public	human	nasopharyngeal	viral transport media	SRX11357119	USA	North America	USA: Louisiana	Homo sapiens	C86	Illumina NovaSeq 6000	not collected	C86_1	PAIRED	RANDOM	GENOMIC	metagenome	ILLUMINA	2021-07-05 19:00:00	2021-07-05 19:33:00	1	C86	SRP327055
SRR15046463	WGS	302	10264510088	PRJNA743981	SAMN20064498	MIMS.me,MIGS/MIMS/MIMARKS.human-associated	3576897152	BIOINFOEXPERTS, LLC	2020-04-06	public	run.zq,sra,fastq	ncbi,s3,gs	ncbi.public,gs.US,s3.us-east-1	human	nasopharyngeal	viral transport media	SRX11357118	USA	North America	USA: Louisiana	Homo sapiens	C85	Illumina NovaSeq 6000	not collected	C85_1	PAIRED	RANDOM	GENOMIC	metagenome	ILLUMINA	2021-07-05 19:00:00	2021-07-05 19:23:00	1	C85	SRP327055
SRR15046464	WGS	302	7355836952	PRJNA743981	SAMN20064497	MIMS.me,MIGS/MIMS/MIMARKS.human-associated	2621431995	BIOINFOEXPERTS, LLC	2020-04-06	public	run.zq,sra,fastq	s3,ncbi,gs	ncbi.public,gs.US,s3.us-east-1	human	nasopharyngeal	viral transport media	SRX11357117	USA	North America	USA: Louisiana	Homo sapiens	C84	Illumina NovaSeq 6000	not collected	C84_1	PAIRED	RANDOM	GENOMIC	metagenome	ILLUMINA	2021-07-05 19:00:00	2021-07-05 19:04:00	1	C84	SRP327055
SRR15046465	WGS	302	8265300288	PRJNA743981	SAMN20064496	MIMS.me,MIGS/MIMS/MIMARKS.human-associated	2980932929	BIOINFOEXPERTS, LLC	2020-04-06	public	run.zq,sra,fastq	gs,s3,ncbi	gs.US,s3.us-east-1,ncbi.public	human	nasopharyngeal	viral transport media	SRX11357116	USA	North America	USA: Louisiana	Homo sapiens	C82	Illumina NovaSeq 6000	not collected	C82_1	PAIRED	RANDOM	GENOMIC	metagenome	ILLUMINA	2021-07-05 19:00:00	2021-07-05 19:07:00	1	C82	SRP327055
SRR15046466	WGS	302	12920880344	PRJNA743981	SAMN20064495	MIMS.me,MIGS/MIMS/MIMARKS.human-associated	4498029740	BIOINFOEXPERTS, LLC	2020-04-04	public	run.zq,sra,fastq	s3,ncbi,gs	s3.us-east-1,gs.US,ncbi.public	human	nasopharyngeal	viral transport media	SRX11357115	USA	North America	USA: Louisiana	Homo sapiens	C81	Illumina NovaSeq 6000	not collected	C81_1	PAIRED	RANDOM	GENOMIC	metagenome	ILLUMINA	2021-07-05 19:00:00	2021-07-05 19:21:00	1	C81	SRP327055
SRR15046467	WGS	302	8191560344	PRJNA743981	SAMN20064494	MIMS.me,MIGS/MIMS/MIMARKS.human-associated	2810521212	BIOINFOEXPERTS, LLC	2020-04-06	public	sra,fastq,run.zq	gs,s3,ncbi	ncbi.public,s3.us-east-1,gs.US	human	nasopharyngeal	viral transport media	SRX11357114	USA	North America	USA: Louisiana	Homo sapiens	C80	Illumina NovaSeq 6000	not collected	C80_1	PAIRED	RANDOM	GENOMIC	metagenome	ILLUMINA	2021-07-05 19:00:00	2021-07-05 19:05:00	1	C80	SRP327055
SRR15046468	WGS	302	9547705840	PRJNA743981	SAMN20064493	MIMS.me,MIGS/MIMS/MIMARKS.human-associated	3224807770	BIOINFOEXPERTS, LLC	2020-04-06	public	sra,run.zq,fastq	ncbi,gs,s3	s3.us-east-1,gs.US,ncbi.public	human	nasopharyngeal	viral transport media	SRX11357113	USA	North America	USA: Louisiana	Homo sapiens	C79	Illumina NovaSeq 6000	not collected	C79_1	PAIRED	RANDOM	GENOMIC	metagenome	ILLUMINA	2021-07-05 19:00:00	2021-07-05 19:15:00	1	C79	SRP327055
SRR15046469	WGS	302	7440445272	PRJNA743981	SAMN20064492	MIMS.me,MIGS/MIMS/MIMARKS.human-associated	2564902723	BIOINFOEXPERTS, LLC	2020-04-07	public	run.zq,fastq,sra	s3,gs,ncbi	ncbi.public,gs.US,s3.us-east-1	human	nasopharyngeal	viral transport media	SRX11357112	USA	North America	USA: Louisiana	Homo sapiens	C78	Illumina NovaSeq 6000	not collected	C78_1	PAIRED	RANDOM	GENOMIC	metagenome	ILLUMINA	2021-07-05 19:00:00	2021-07-05 19:22:00	1	C78	SRP327055
SRR15046470	WGS	302	18912886202	PRJNA743981	SAMN20064438	MIMS.me,MIGS/MIMS/MIMARKS.human-associated	6244723127	BIOINFOEXPERTS, LLC	2020-04-07	public	fastq,sra,run.zq	gs,ncbi,s3	s3.us-east-1,gs.US,ncbi.public	human	nasopharyngeal	viral transport media	SRX11357111	USA	North America	USA: Louisiana	Homo sapiens	C13	Illumina NovaSeq 6000	not collected	C13_1	PAIRED	RANDOM	GENOMIC	metagenome	ILLUMINA	2021-07-05 19:00:00	2021-07-05 19:26:00	1	C13	SRP327055
SRR15046471	WGS	302	8970134162	PRJNA743981	SAMN20064491	MIMS.me,MIGS/MIMS/MIMARKS.human-associated	3006909994	BIOINFOEXPERTS, LLC	2020-04-06	public	fastq,run.zq,sra	s3,gs,ncbi	ncbi.public,gs.US,s3.us-east-1	human	nasopharyngeal	viral transport media	SRX11357110	USA	North America	USA: Louisiana	Homo sapiens	C77	Illumina NovaSeq 6000	not collected	C77_1	PAIRED	RANDOM	GENOMIC	metagenome	ILLUMINA	2021-07-05 19:00:00	2021-07-05 19:12:00	1	C77	SRP327055
SRR15046472	WGS	302	7694400092	PRJNA743981	SAMN20064490	MIMS.me,MIGS/MIMS/MIMARKS.human-associated	2556535263	BIOINFOEXPERTS, LLC	2020-04-06	public	fastq,run.zq,sra	s3,gs,ncbi	gs.US,ncbi.public,s3.us-east-1	human	nasopharyngeal	viral transport media	SRX11357109	USA	North America	USA: Louisiana	Homo sapiens	C76	Illumina NovaSeq 6000	not collected	C76_1	PAIRED	RANDOM	GENOMIC	metagenome	ILLUMINA	2021-07-05 19:00:00	2021-07-05 19:25:00	1	C76	SRP327055
SRR15046473	WGS	302	7092379400	PRJNA743981	SAMN20064489	MIMS.me,MIGS/MIMS/MIMARKS.human-associated	2391232051	BIOINFOEXPERTS, LLC	2020-04-04	public	fastq,run.zq,sra	ncbi,gs,s3	s3.us-east-1,gs.US,ncbi.public	human	nasopharyngeal	viral transport media	SRX11357108	USA	North America	USA: Louisiana	Homo sapiens	C75	Illumina NovaSeq 6000	not collected	C75_1	PAIRED	RANDOM	GENOMIC	metagenome	ILLUMINA	2021-07-05 19:00:00	2021-07-05 19:19:00	1	C75	SRP327055
SRR15046474	WGS	302	10824355876	PRJNA743981	SAMN20064488	MIGS/MIMS/MIMARKS.human-associated,MIMS.me	3660987631	BIOINFOEXPERTS, LLC	2020-04-08	public	fastq,sra,run.zq	ncbi,gs,s3	gs.US,ncbi.public,s3.us-east-1	human	nasopharyngeal	viral transport media	SRX11357107	USA	North America	USA: Louisiana	Homo sapiens	C74	Illumina NovaSeq 6000	not collected	C74_1	PAIRED	RANDOM	GENOMIC	metagenome	ILLUMINA	2021-07-05 19:00:00	2021-07-05 19:08:00	1	C74	SRP327055
SRR15046475	WGS	302	13212660966	PRJNA743981	SAMN20064487	MIMS.me,MIGS/MIMS/MIMARKS.human-associated	4394228119	BIOINFOEXPERTS, LLC	2020-04-06	public	sra,fastq,run.zq	ncbi,s3,gs	gs.US,ncbi.public,s3.us-east-1	human	nasopharyngeal	viral transport media	SRX11357106	USA	North America	USA: Louisiana	Homo sapiens	C71	Illumina NovaSeq 6000	not collected	C71_1	PAIRED	RANDOM	GENOMIC	metagenome	ILLUMINA	2021-07-05 19:00:00	2021-07-05 19:13:00	1	C71	SRP327055
SRR15046476	WGS	302	10420879044	PRJNA743981	SAMN20064486	MIMS.me,MIGS/MIMS/MIMARKS.human-associated	3480106721	BIOINFOEXPERTS, LLC	2020-04-06	public	run.zq,sra,fastq	gs,ncbi,s3	gs.US,ncbi.public,s3.us-east-1	human	nasopharyngeal	viral transport media	SRX11357105	USA	North America	USA: Louisiana	Homo sapiens	C70	Illumina NovaSeq 6000	not collected	C70_1	PAIRED	RANDOM	GENOMIC	metagenome	ILLUMINA	2021-07-05 19:00:00	2021-07-05 19:15:00	1	C70	SRP327055
SRR15046477	WGS	302	12093642246	PRJNA743981	SAMN20064485	MIMS.me,MIGS/MIMS/MIMARKS.human-associated	3948378636	BIOINFOEXPERTS, LLC	2020-04-07	public	fastq,run.zq,sra	s3,ncbi,gs	gs.US,ncbi.public,s3.us-east-1	human	nasopharyngeal	viral transport media	SRX11357104	USA	North America	USA: Louisiana	Homo sapiens	C69	Illumina NovaSeq 6000	not collected	C69_1	PAIRED	RANDOM	GENOMIC	metagenome	ILLUMINA	2021-07-05 19:00:00	2021-07-05 19:12:00	1	C69	SRP327055
SRR15046478	WGS	302	8200851374	PRJNA743981	SAMN20064484	MIMS.me,MIGS/MIMS/MIMARKS.human-associated	2776057545	BIOINFOEXPERTS, LLC	2020-04-04	public	sra,run.zq,fastq	s3,gs,ncbi	gs.US,ncbi.public,s3.us-east-1	human	nasopharyngeal	viral transport media	SRX11357103	USA	North America	USA: Louisiana	Homo sapiens	C68	Illumina NovaSeq 6000	not collected	C68_1	PAIRED	RANDOM	GENOMIC	metagenome	ILLUMINA	2021-07-05 19:00:00	2021-07-05 19:23:00	1	C68	SRP327055
SRR15046479	WGS	302	8578104640	PRJNA743981	SAMN20064483	MIMS.me,MIGS/MIMS/MIMARKS.human-associated	2882391870	BIOINFOEXPERTS, LLC	2020-04-06	public	fastq,sra,run.zq	s3,ncbi,gs	s3.us-east-1,gs.US,ncbi.public	human	nasopharyngeal	viral transport media	SRX11357102	USA	North America	USA: Louisiana	Homo sapiens	C66	Illumina NovaSeq 6000	not collected	C66_1	PAIRED	RANDOM	GENOMIC	metagenome	ILLUMINA	2021-07-05 19:00:00	2021-07-05 19:15:00	1	C66	SRP327055
SRR15046480	WGS	302	12521505578	PRJNA743981	SAMN20064482	MIMS.me,MIGS/MIMS/MIMARKS.human-associated	4100020244	BIOINFOEXPERTS, LLC	2020-04-06	public	sra,run.zq,fastq	s3,gs,ncbi	ncbi.public,s3.us-east-1,gs.US	human	nasopharyngeal	viral transport media	SRX11357101	USA	North America	USA: Louisiana	Homo sapiens	C65	Illumina NovaSeq 6000	not collected	C65_1	PAIRED	RANDOM	GENOMIC	metagenome	ILLUMINA	2021-07-05 19:00:00	2021-07-05 19:25:00	1	C65	SRP327055
SRR15046481	WGS	302	12707927158	PRJNA743981	SAMN20064437	MIMS.me,MIGS/MIMS/MIMARKS.human-associated	4271894306	BIOINFOEXPERTS, LLC	2020-04-08	public	run.zq,sra,fastq	s3,gs,ncbi	s3.us-east-1,gs.US,ncbi.public	human	nasopharyngeal	viral transport media	SRX11357100	USA	North America	USA: Louisiana	Homo sapiens	C12	Illumina NovaSeq 6000	not collected	C12_1	PAIRED	RANDOM	GENOMIC	metagenome	ILLUMINA	2021-07-05 19:00:00	2021-07-05 19:27:00	1	C12	SRP327055
SRR15046482	WGS	302	10630209136	PRJNA743981	SAMN20064481	MIMS.me,MIGS/MIMS/MIMARKS.human-associated	3559183590	BIOINFOEXPERTS, LLC	2020-04-08	public	sra,fastq,run.zq	s3,ncbi,gs	s3.us-east-1,gs.US,ncbi.public	human	nasopharyngeal	viral transport media	SRX11357099	USA	North America	USA: Louisiana	Homo sapiens	C64	Illumina NovaSeq 6000	not collected	C64_1	PAIRED	RANDOM	GENOMIC	metagenome	ILLUMINA	2021-07-05 19:00:00	2021-07-05 19:14:00	1	C64	SRP327055
SRR15046483	WGS	302	6988528244	PRJNA743981	SAMN20064480	MIMS.me,MIGS/MIMS/MIMARKS.human-associated	2448581688	BIOINFOEXPERTS, LLC	2020-04-03	public	fastq,run.zq,sra	gs,s3,ncbi	gs.US,s3.us-east-1,ncbi.public	human	nasopharyngeal	viral transport media	SRX11357098	USA	North America	USA: Louisiana	Homo sapiens	C63	Illumina NovaSeq 6000	not collected	C63_1	PAIRED	RANDOM	GENOMIC	metagenome	ILLUMINA	2021-07-05 19:00:00	2021-07-05 19:09:00	1	C63	SRP327055
SRR15046484	WGS	302	9842512804	PRJNA743981	SAMN20064479	MIMS.me,MIGS/MIMS/MIMARKS.human-associated	3403942454	BIOINFOEXPERTS, LLC	2020-04-07	public	sra,run.zq,fastq	gs,s3,ncbi	s3.us-east-1,gs.US,ncbi.public	human	nasopharyngeal	viral transport media	SRX11357097	USA	North America	USA: Louisiana	Homo sapiens	C62	Illumina NovaSeq 6000	not collected	C62_1	PAIRED	RANDOM	GENOMIC	metagenome	ILLUMINA	2021-07-05 19:00:00	2021-07-05 19:12:00	1	C62	SRP327055
SRR15046485	WGS	302	7728562030	PRJNA743981	SAMN20064478	MIMS.me,MIGS/MIMS/MIMARKS.human-associated	2832836093	BIOINFOEXPERTS, LLC	2020-04-06	public	fastq,run.zq,sra	gs,ncbi,s3	ncbi.public,gs.US,s3.us-east-1	human	nasopharyngeal	viral transport media	SRX11357096	USA	North America	USA: Louisiana	Homo sapiens	C61	Illumina NovaSeq 6000	not collected	C61_1	PAIRED	RANDOM	GENOMIC	metagenome	ILLUMINA	2021-07-05 19:00:00	2021-07-05 19:11:00	1	C61	SRP327055
SRR15046486	WGS	302	10135125738	PRJNA743981	SAMN20064477	MIMS.me,MIGS/MIMS/MIMARKS.human-associated	3561238002	BIOINFOEXPERTS, LLC	2020-04-07	public	run.zq,sra,fastq	s3,gs,ncbi	ncbi.public,gs.US,s3.us-east-1	human	nasopharyngeal	viral transport media	SRX11357095	USA	North America	USA: Louisiana	Homo sapiens	C58	Illumina NovaSeq 6000	not collected	C58_1	PAIRED	RANDOM	GENOMIC	metagenome	ILLUMINA	2021-07-05 19:00:00	2021-07-05 19:16:00	1	C58	SRP327055
SRR15046487	WGS	302	8215397204	PRJNA743981	SAMN20064476	MIMS.me,MIGS/MIMS/MIMARKS.human-associated	2848990186	BIOINFOEXPERTS, LLC	2020-04-07	public	run.zq,fastq,sra	gs,ncbi,s3	s3.us-east-1,ncbi.public,gs.US	human	nasopharyngeal	viral transport media	SRX11357094	USA	North America	USA: Louisiana	Homo sapiens	C56	Illumina NovaSeq 6000	not collected	C56_1	PAIRED	RANDOM	GENOMIC	metagenome	ILLUMINA	2021-07-05 19:00:00	2021-07-05 19:11:00	1	C56	SRP327055
SRR15046488	WGS	302	8197147344	PRJNA743981	SAMN20064475	MIMS.me,MIGS/MIMS/MIMARKS.human-associated	2868920215	BIOINFOEXPERTS, LLC	2020-04-06	public	fastq,run.zq,sra	s3,gs,ncbi	s3.us-east-1,gs.US,ncbi.public	human	nasopharyngeal	viral transport media	SRX11357093	USA	North America	USA: Louisiana	Homo sapiens	C55	Illumina NovaSeq 6000	not collected	C55_1	PAIRED	RANDOM	GENOMIC	metagenome	ILLUMINA	2021-07-05 19:00:00	2021-07-05 19:12:00	1	C55	SRP327055
SRR15046489	WGS	302	9392875574	PRJNA743981	SAMN20064474	MIMS.me,MIGS/MIMS/MIMARKS.human-associated	3205221039	BIOINFOEXPERTS, LLC	2020-04-07	public	sra,run.zq,fastq	s3,ncbi,gs	s3.us-east-1,gs.US,ncbi.public	human	nasopharyngeal	viral transport media	SRX11357092	USA	North America	USA: Louisiana	Homo sapiens	C54	Illumina NovaSeq 6000	not collected	C54_1	PAIRED	RANDOM	GENOMIC	metagenome	ILLUMINA	2021-07-05 19:00:00	2021-07-05 19:15:00	1	C54	SRP327055
SRR15046490	WGS	302	8638905394	PRJNA743981	SAMN20064473	MIMS.me,MIGS/MIMS/MIMARKS.human-associated	2916444330	BIOINFOEXPERTS, LLC	2020-04-06	public	run.zq,sra,fastq	gs,s3,ncbi	gs.US,s3.us-east-1,ncbi.public	human	nasopharyngeal	viral transport media	SRX11357091	USA	North America	USA: Louisiana	Homo sapiens	C51	Illumina NovaSeq 6000	not collected	C51_1	PAIRED	RANDOM	GENOMIC	metagenome	ILLUMINA	2021-07-05 19:00:00	2021-07-05 19:14:00	1	C51	SRP327055
SRR15046491	WGS	302	5709680856	PRJNA743981	SAMN20064472	MIMS.me,MIGS/MIMS/MIMARKS.human-associated	1998526373	BIOINFOEXPERTS, LLC	2020-04-04	public	sra,fastq,run.zq	ncbi,gs,s3	ncbi.public,gs.US,s3.us-east-1	human	nasopharyngeal	viral transport media	SRX11357090	USA	North America	USA: Louisiana	Homo sapiens	C50	Illumina NovaSeq 6000	not collected	C50_1	PAIRED	RANDOM	GENOMIC	metagenome	ILLUMINA	2021-07-05 19:00:00	2021-07-05 19:09:00	1	C50	SRP327055
SRR15046492	WGS	302	8682800490	PRJNA743981	SAMN20064436	MIMS.me,MIGS/MIMS/MIMARKS.human-associated	3003587464	BIOINFOEXPERTS, LLC	2020-04-07	public	sra,run.zq,fastq	gs,s3,ncbi	ncbi.public,gs.US,s3.us-east-1	human	nasopharyngeal	viral transport media	SRX11357089	USA	North America	USA: Louisiana	Homo sapiens	C9	Illumina NovaSeq 6000	not collected	C9_1	PAIRED	RANDOM	GENOMIC	metagenome	ILLUMINA	2021-07-05 19:00:00	2021-07-05 19:11:00	1	C9	SRP327055
SRR15046493	WGS	302	8364479202	PRJNA743981	SAMN20064471	MIMS.me,MIGS/MIMS/MIMARKS.human-associated	2934783849	BIOINFOEXPERTS, LLC	2020-04-03	public	fastq,run.zq,sra	gs,ncbi,s3	ncbi.public,s3.us-east-1,gs.US	human	nasopharyngeal	viral transport media	SRX11357088	USA	North America	USA: Louisiana	Homo sapiens	C49	Illumina NovaSeq 6000	not collected	C49_1	PAIRED	RANDOM	GENOMIC	metagenome	ILLUMINA	2021-07-05 19:00:00	2021-07-05 19:10:00	1	C49	SRP327055
SRR15046494	WGS	302	8050727778	PRJNA743981	SAMN20064470	MIMS.me,MIGS/MIMS/MIMARKS.human-associated	2785495596	BIOINFOEXPERTS, LLC	2020-04-06	public	sra,run.zq,fastq	s3,ncbi,gs	gs.US,ncbi.public,s3.us-east-1	human	nasopharyngeal	viral transport media	SRX11357087	USA	North America	USA: Louisiana	Homo sapiens	C48	Illumina NovaSeq 6000	not collected	C48_1	PAIRED	RANDOM	GENOMIC	metagenome	ILLUMINA	2021-07-05 19:00:00	2021-07-05 19:13:00	1	C48	SRP327055
SRR15046495	WGS	302	8013933910	PRJNA743981	SAMN20064469	MIMS.me,MIGS/MIMS/MIMARKS.human-associated	2736809590	BIOINFOEXPERTS, LLC	2020-04-04	public	sra,fastq,run.zq	gs,ncbi,s3	s3.us-east-1,gs.US,ncbi.public	human	nasopharyngeal	viral transport media	SRX11357086	USA	North America	USA: Louisiana	Homo sapiens	C47	Illumina NovaSeq 6000	not collected	C47_1	PAIRED	RANDOM	GENOMIC	metagenome	ILLUMINA	2021-07-05 19:00:00	2021-07-05 19:28:00	1	C47	SRP327055
SRR15046496	WGS	302	8427555828	PRJNA743981	SAMN20064468	MIMS.me,MIGS/MIMS/MIMARKS.human-associated	2922764987	BIOINFOEXPERTS, LLC	2020-04-06	public	fastq,run.zq,sra	gs,ncbi,s3	s3.us-east-1,ncbi.public,gs.US	human	nasopharyngeal	viral transport media	SRX11357085	USA	North America	USA: Louisiana	Homo sapiens	C46	Illumina NovaSeq 6000	not collected	C46_1	PAIRED	RANDOM	GENOMIC	metagenome	ILLUMINA	2021-07-05 19:00:00	2021-07-05 19:10:00	1	C46	SRP327055
SRR15046497	WGS	302	6967559478	PRJNA743981	SAMN20064467	MIMS.me,MIGS/MIMS/MIMARKS.human-associated	2413806525	BIOINFOEXPERTS, LLC	2020-04-08	public	run.zq,fastq,sra	ncbi,s3,gs	gs.US,s3.us-east-1,ncbi.public	human	nasopharyngeal	viral transport media	SRX11357084	USA	North America	USA: Louisiana	Homo sapiens	C45	Illumina NovaSeq 6000	not collected	C45_1	PAIRED	RANDOM	GENOMIC	metagenome	ILLUMINA	2021-07-05 19:00:00	2021-07-05 19:21:00	1	C45	SRP327055
SRR15046498	WGS	302	7860642636	PRJNA743981	SAMN20064466	MIMS.me,MIGS/MIMS/MIMARKS.human-associated	2704302822	BIOINFOEXPERTS, LLC	2020-04-07	public	run.zq,sra,fastq	gs,s3,ncbi	gs.US,ncbi.public,s3.us-east-1	human	nasopharyngeal	viral transport media	SRX11357083	USA	North America	USA: Louisiana	Homo sapiens	C44	Illumina NovaSeq 6000	not collected	C44_1	PAIRED	RANDOM	GENOMIC	metagenome	ILLUMINA	2021-07-05 19:00:00	2021-07-05 19:22:00	1	C44	SRP327055
SRR15046499	WGS	302	9745048042	PRJNA743981	SAMN20064465	MIMS.me,MIGS/MIMS/MIMARKS.human-associated	3396539831	BIOINFOEXPERTS, LLC	2020-04-06	public	sra,run.zq,fastq	s3,ncbi,gs	ncbi.public,gs.US,s3.us-east-1	human	nasopharyngeal	viral transport media	SRX11357082	USA	North America	USA: Louisiana	Homo sapiens	C43	Illumina NovaSeq 6000	not collected	C43_1	PAIRED	RANDOM	GENOMIC	metagenome	ILLUMINA	2021-07-05 19:00:00	2021-07-05 19:34:00	1	C43	SRP327055
SRR15046500	WGS	302	7723097944	PRJNA743981	SAMN20064464	MIMS.me,MIGS/MIMS/MIMARKS.human-associated	2640494047	BIOINFOEXPERTS, LLC	2020-04-07	public	sra,run.zq,fastq	s3,gs,ncbi	s3.us-east-1,ncbi.public,gs.US	human	nasopharyngeal	viral transport media	SRX11357081	USA	North America	USA: Louisiana	Homo sapiens	C42	Illumina NovaSeq 6000	not collected	C42_1	PAIRED	RANDOM	GENOMIC	metagenome	ILLUMINA	2021-07-05 19:00:00	2021-07-05 19:27:00	1	C42	SRP327055
SRR15046501	WGS	302	8780515006	PRJNA743981	SAMN20064463	MIMS.me,MIGS/MIMS/MIMARKS.human-associated	3083403007	BIOINFOEXPERTS, LLC	2020-04-06	public	run.zq,sra,fastq	gs,s3,ncbi	ncbi.public,gs.US,s3.us-east-1	human	nasopharyngeal	viral transport media	SRX11357080	USA	North America	USA: Louisiana	Homo sapiens	C41	Illumina NovaSeq 6000	not collected	C41_1	PAIRED	RANDOM	GENOMIC	metagenome	ILLUMINA	2021-07-05 19:00:00	2021-07-05 19:19:00	1	C41	SRP327055
SRR15046502	WGS	302	9513593732	PRJNA743981	SAMN20064462	MIMS.me,MIGS/MIMS/MIMARKS.human-associated	3248589283	BIOINFOEXPERTS, LLC	2020-04-03	public	fastq,sra,run.zq	s3,ncbi,gs	gs.US,s3.us-east-1,ncbi.public	human	nasopharyngeal	viral transport media	SRX11357079	USA	North America	USA: Louisiana	Homo sapiens	C40	Illumina NovaSeq 6000	not collected	C40_1	PAIRED	RANDOM	GENOMIC	metagenome	ILLUMINA	2021-07-05 19:00:00	2021-07-05 19:20:00	1	C40	SRP327055
SRR15046503	WGS	302	7355624646	PRJNA743981	SAMN20064435	MIMS.me,MIGS/MIMS/MIMARKS.human-associated	2564834767	BIOINFOEXPERTS, LLC	2020-04-07	public	fastq,run.zq,sra	s3,ncbi,gs	s3.us-east-1,ncbi.public,gs.US	human	nasopharyngeal	viral transport media	SRX11357078	USA	North America	USA: Louisiana	Homo sapiens	C6	Illumina NovaSeq 6000	not collected	C6_1	PAIRED	RANDOM	GENOMIC	metagenome	ILLUMINA	2021-07-05 19:00:00	2021-07-05 19:17:00	1	C6	SRP327055
SRR15046504	WGS	302	7790562328	PRJNA743981	SAMN20064461	MIMS.me,MIGS/MIMS/MIMARKS.human-associated	2708810800	BIOINFOEXPERTS, LLC	2020-04-04	public	sra,run.zq,fastq	ncbi,gs,s3	ncbi.public,s3.us-east-1,gs.US	human	nasopharyngeal	viral transport media	SRX11357077	USA	North America	USA: Louisiana	Homo sapiens	C39	Illumina NovaSeq 6000	not collected	C39_1	PAIRED	RANDOM	GENOMIC	metagenome	ILLUMINA	2021-07-05 19:00:00	2021-07-05 19:21:00	1	C39	SRP327055
SRR15046505	WGS	302	8663361052	PRJNA743981	SAMN20064460	MIMS.me,MIGS/MIMS/MIMARKS.human-associated	2963423760	BIOINFOEXPERTS, LLC	2020-04-03	public	sra,fastq,run.zq	gs,ncbi,s3	s3.us-east-1,ncbi.public,gs.US	human	nasopharyngeal	viral transport media	SRX11357076	USA	North America	USA: Louisiana	Homo sapiens	C38	Illumina NovaSeq 6000	not collected	C38_1	PAIRED	RANDOM	GENOMIC	metagenome	ILLUMINA	2021-07-05 19:00:00	2021-07-05 19:20:00	1	C38	SRP327055
SRR15046506	WGS	302	6245385066	PRJNA743981	SAMN20064459	MIMS.me,MIGS/MIMS/MIMARKS.human-associated	2204576932	BIOINFOEXPERTS, LLC	2020-04-04	public	fastq,run.zq,sra	ncbi,gs,s3	s3.us-east-1,gs.US,ncbi.public	human	nasopharyngeal	viral transport media	SRX11357075	USA	North America	USA: Louisiana	Homo sapiens	C37	Illumina NovaSeq 6000	not collected	C37_1	PAIRED	RANDOM	GENOMIC	metagenome	ILLUMINA	2021-07-05 19:00:00	2021-07-05 19:16:00	1	C37	SRP327055
SRR15046507	WGS	302	6267938728	PRJNA743981	SAMN20064458	MIMS.me,MIGS/MIMS/MIMARKS.human-associated	2193186357	BIOINFOEXPERTS, LLC	2020-04-03	public	run.zq,fastq,sra	ncbi,s3,gs	s3.us-east-1,ncbi.public,gs.US	human	nasopharyngeal	viral transport media	SRX11357074	USA	North America	USA: Louisiana	Homo sapiens	C36	Illumina NovaSeq 6000	not collected	C36_1	PAIRED	RANDOM	GENOMIC	metagenome	ILLUMINA	2021-07-05 19:00:00	2021-07-05 19:10:00	1	C36	SRP327055
SRR15046508	WGS	302	8629704662	PRJNA743981	SAMN20064457	MIMS.me,MIGS/MIMS/MIMARKS.human-associated	2934462897	BIOINFOEXPERTS, LLC	2020-04-04	public	sra,run.zq,fastq	s3,ncbi,gs	gs.US,ncbi.public,s3.us-east-1	human	nasopharyngeal	viral transport media	SRX11357073	USA	North America	USA: Louisiana	Homo sapiens	C35	Illumina NovaSeq 6000	not collected	C35_1	PAIRED	RANDOM	GENOMIC	metagenome	ILLUMINA	2021-07-05 19:00:00	2021-07-05 19:19:00	1	C35	SRP327055
SRR15046509	WGS	302	5463459350	PRJNA743981	SAMN20064456	MIMS.me,MIGS/MIMS/MIMARKS.human-associated	2011719197	BIOINFOEXPERTS, LLC	2020-04-04	public	run.zq,fastq,sra	gs,ncbi,s3	ncbi.public,gs.US,s3.us-east-1	human	nasopharyngeal	viral transport media	SRX11357072	USA	North America	USA: Louisiana	Homo sapiens	C34	Illumina NovaSeq 6000	not collected	C34_1	PAIRED	RANDOM	GENOMIC	metagenome	ILLUMINA	2021-07-05 19:00:00	2021-07-05 19:14:00	1	C34	SRP327055
SRR15046510	WGS	302	9275829132	PRJNA743981	SAMN20064455	MIMS.me,MIGS/MIMS/MIMARKS.human-associated	3265579300	BIOINFOEXPERTS, LLC	2020-04-06	public	fastq,sra,run.zq	ncbi,gs,s3	gs.US,s3.us-east-1,ncbi.public	human	nasopharyngeal	viral transport media	SRX11357071	USA	North America	USA: Louisiana	Homo sapiens	C33	Illumina NovaSeq 6000	not collected	C33_1	PAIRED	RANDOM	GENOMIC	metagenome	ILLUMINA	2021-07-05 19:00:00	2021-07-05 19:25:00	1	C33	SRP327055
SRR15046511	WGS	302	10487295790	PRJNA743981	SAMN20064454	MIMS.me,MIGS/MIMS/MIMARKS.human-associated	3653825001	BIOINFOEXPERTS, LLC	2020-04-06	public	fastq,run.zq,sra	gs,s3,ncbi	s3.us-east-1,gs.US,ncbi.public	human	nasopharyngeal	viral transport media	SRX11357070	USA	North America	USA: Louisiana	Homo sapiens	C32	Illumina NovaSeq 6000	not collected	C32_1	PAIRED	RANDOM	GENOMIC	metagenome	ILLUMINA	2021-07-05 19:00:00	2021-07-05 19:44:00	1	C32	SRP327055
SRR15046512	WGS	302	6947138842	PRJNA743981	SAMN20064453	MIMS.me,MIGS/MIMS/MIMARKS.human-associated	2484917105	BIOINFOEXPERTS, LLC	2020-04-04	public	run.zq,fastq,sra	ncbi,gs,s3	s3.us-east-1,ncbi.public,gs.US	human	nasopharyngeal	viral transport media	SRX11357069	USA	North America	USA: Louisiana	Homo sapiens	C31	Illumina NovaSeq 6000	not collected	C31_1	PAIRED	RANDOM	GENOMIC	metagenome	ILLUMINA	2021-07-05 19:00:00	2021-07-05 19:24:00	1	C31	SRP327055
SRR15046513	WGS	302	7134499642	PRJNA743981	SAMN20064452	MIMS.me,MIGS/MIMS/MIMARKS.human-associated	2496435597	BIOINFOEXPERTS, LLC	2020-04-06	public	fastq,run.zq,sra	gs,s3,ncbi	s3.us-east-1,ncbi.public,gs.US	human	nasopharyngeal	viral transport media	SRX11357068	USA	North America	USA: Louisiana	Homo sapiens	C30	Illumina NovaSeq 6000	not collected	C30_1	PAIRED	RANDOM	GENOMIC	metagenome	ILLUMINA	2021-07-05 19:00:00	2021-07-05 19:18:00	1	C30	SRP327055
SRR15046514	WGS	302	7366942700	PRJNA743981	SAMN20064434	MIMS.me,MIGS/MIMS/MIMARKS.human-associated	2528462085	BIOINFOEXPERTS, LLC	2020-04-06	public	sra,fastq,run.zq	gs,ncbi,s3	ncbi.public,gs.US,s3.us-east-1	human	nasopharyngeal	viral transport media	SRX11357067	USA	North America	USA: Louisiana	Homo sapiens	C3	Illumina NovaSeq 6000	not collected	C3_1	PAIRED	RANDOM	GENOMIC	metagenome	ILLUMINA	2021-07-05 19:00:00	2021-07-05 19:30:00	1	C3	SRP327055
SRR15046515	WGS	302	7860761322	PRJNA743981	SAMN20064451	MIMS.me,MIGS/MIMS/MIMARKS.human-associated	2773817936	BIOINFOEXPERTS, LLC	2020-04-06	public	fastq,sra,run.zq	s3,gs,ncbi	ncbi.public,gs.US,s3.us-east-1	human	nasopharyngeal	viral transport media	SRX11357066	USA	North America	USA: Louisiana	Homo sapiens	C29	Illumina NovaSeq 6000	not collected	C29_1	PAIRED	RANDOM	GENOMIC	metagenome	ILLUMINA	2021-07-05 19:00:00	2021-07-05 19:40:00	1	C29	SRP327055
SRR15046516	WGS	302	6807471694	PRJNA743981	SAMN20064450	MIMS.me,MIGS/MIMS/MIMARKS.human-associated	2370846438	BIOINFOEXPERTS, LLC	2020-04-04	public	run.zq,fastq,sra	s3,ncbi,gs	gs.US,ncbi.public,s3.us-east-1	human	nasopharyngeal	viral transport media	SRX11357065	USA	North America	USA: Louisiana	Homo sapiens	C28	Illumina NovaSeq 6000	not collected	C28_1	PAIRED	RANDOM	GENOMIC	metagenome	ILLUMINA	2021-07-05 19:00:00	2021-07-05 19:18:00	1	C28	SRP327055
SRR15046517	WGS	302	8592480444	PRJNA743981	SAMN20064449	MIMS.me,MIGS/MIMS/MIMARKS.human-associated	3254999045	BIOINFOEXPERTS, LLC	2020-04-06	public	fastq,sra,run.zq	ncbi,gs,s3	ncbi.public,s3.us-east-1,gs.US	human	nasopharyngeal	viral transport media	SRX11357064	USA	North America	USA: Louisiana	Homo sapiens	C26	Illumina NovaSeq 6000	not collected	C26_1	PAIRED	RANDOM	GENOMIC	metagenome	ILLUMINA	2021-07-05 19:00:00	2021-07-05 19:22:00	1	C26	SRP327055
SRR15046518	WGS	302	7288543198	PRJNA743981	SAMN20064448	MIMS.me,MIGS/MIMS/MIMARKS.human-associated	2612167688	BIOINFOEXPERTS, LLC	2020-04-06	public	sra,fastq,run.zq	s3,ncbi,gs	s3.us-east-1,ncbi.public,gs.US	human	nasopharyngeal	viral transport media	SRX11357063	USA	North America	USA: Louisiana	Homo sapiens	C25	Illumina NovaSeq 6000	not collected	C25_1	PAIRED	RANDOM	GENOMIC	metagenome	ILLUMINA	2021-07-05 19:00:00	2021-07-05 19:18:00	1	C25	SRP327055
SRR15046519	WGS	302	9490538448	PRJNA743981	SAMN20064447	MIMS.me,MIGS/MIMS/MIMARKS.human-associated	3238829188	BIOINFOEXPERTS, LLC	2020-04-03	public	run.zq,sra,fastq	s3,gs,ncbi	s3.us-east-1,gs.US,ncbi.public	human	nasopharyngeal	viral transport media	SRX11357062	USA	North America	USA: Louisiana	Homo sapiens	C22	Illumina NovaSeq 6000	not collected	C22_1	PAIRED	RANDOM	GENOMIC	metagenome	ILLUMINA	2021-07-05 19:00:00	2021-07-05 19:32:00	1	C22	SRP327055
SRR15046520	WGS	302	11292127602	PRJNA743981	SAMN20064446	MIMS.me,MIGS/MIMS/MIMARKS.human-associated	3768035856	BIOINFOEXPERTS, LLC	2020-04-03	public	fastq,sra,run.zq	gs,s3,ncbi	ncbi.public,gs.US,s3.us-east-1	human	nasopharyngeal	viral transport media	SRX11357061	USA	North America	USA: Louisiana	Homo sapiens	C21	Illumina NovaSeq 6000	not collected	C21_1	PAIRED	RANDOM	GENOMIC	metagenome	ILLUMINA	2021-07-05 19:00:00	2021-07-05 19:26:00	1	C21	SRP327055
SRR15046521	WGS	302	9530162056	PRJNA743981	SAMN20064445	MIMS.me,MIGS/MIMS/MIMARKS.human-associated	3208868530	BIOINFOEXPERTS, LLC	2020-04-08	public	run.zq,fastq,sra	ncbi,s3,gs	gs.US,s3.us-east-1,ncbi.public	human	nasopharyngeal	viral transport media	SRX11357060	USA	North America	USA: Louisiana	Homo sapiens	C20	Illumina NovaSeq 6000	not collected	C20_1	PAIRED	RANDOM	GENOMIC	metagenome	ILLUMINA	2021-07-05 19:00:00	2021-07-05 19:25:00	1	C20	SRP327055
SRR15046522	WGS	302	8165479322	PRJNA743981	SAMN20064444	MIMS.me,MIGS/MIMS/MIMARKS.human-associated	2790948119	BIOINFOEXPERTS, LLC	2020-04-08	public	fastq,run.zq,sra	gs,s3,ncbi	ncbi.public,gs.US,s3.us-east-1	human	nasopharyngeal	viral transport media	SRX11357059	USA	North America	USA: Louisiana	Homo sapiens	C19	Illumina NovaSeq 6000	not collected	C19_1	PAIRED	RANDOM	GENOMIC	metagenome	ILLUMINA	2021-07-05 19:00:00	2021-07-05 19:27:00	1	C19	SRP327055
SRR15046523	WGS	302	7006438958	PRJNA743981	SAMN20064443	MIMS.me,MIGS/MIMS/MIMARKS.human-associated	2478310792	BIOINFOEXPERTS, LLC	2020-04-07	public	sra,fastq,run.zq	ncbi,s3,gs	ncbi.public,s3.us-east-1,gs.US	human	nasopharyngeal	viral transport media	SRX11357058	USA	North America	USA: Louisiana	Homo sapiens	C18	Illumina NovaSeq 6000	not collected	C18_1	PAIRED	RANDOM	GENOMIC	metagenome	ILLUMINA	2021-07-05 19:00:00	2021-07-05 19:20:00	1	C18	SRP327055
SRR15046524	WGS	302	7940699514	PRJNA743981	SAMN20064442	MIMS.me,MIGS/MIMS/MIMARKS.human-associated	2718590061	BIOINFOEXPERTS, LLC	2020-04-07	public	sra,run.zq,fastq	ncbi,s3,gs	gs.US,ncbi.public,s3.us-east-1	human	nasopharyngeal	viral transport media	SRX11357057	USA	North America	USA: Louisiana	Homo sapiens	C17	Illumina NovaSeq 6000	not collected	C17_1	PAIRED	RANDOM	GENOMIC	metagenome	ILLUMINA	2021-07-05 19:00:00	2021-07-05 19:40:00	1	C17	SRP327055
SRR15046525	WGS	302	7797096098	PRJNA743981	SAMN20064433	MIMS.me,MIGS/MIMS/MIMARKS.human-associated	2696298942	BIOINFOEXPERTS, LLC	2020-04-06	public	fastq,run.zq,sra	s3,ncbi,gs	ncbi.public,gs.US,s3.us-east-1	human	nasopharyngeal	viral transport media	SRX11357056	USA	North America	USA: Louisiana	Homo sapiens	C2	Illumina NovaSeq 6000	not collected	C2_1	PAIRED	RANDOM	GENOMIC	metagenome	ILLUMINA	2021-07-05 19:00:00	2021-07-05 19:22:00	1	C2	SRP327055
SRR15046526	WGS	302	8687763256	PRJNA743981	SAMN20064432	MIMS.me,MIGS/MIMS/MIMARKS.human-associated	2943400913	BIOINFOEXPERTS, LLC	2020-04-06	public	run.zq,fastq,sra	ncbi,gs,s3	s3.us-east-1,ncbi.public,gs.US	human	nasopharyngeal	viral transport media	SRX11357055	USA	North America	USA: Louisiana	Homo sapiens	C1	Illumina NovaSeq 6000	not collected	C1_1	PAIRED	RANDOM	GENOMIC	metagenome	ILLUMINA	2021-07-05 19:00:00	2021-07-05 19:22:00	1	C1	SRP327055

## Sheet: PRJNA624223
Run	Age	Assay Type	AvgSpotLen	Bases	BIOMATERIAL_PROVIDER	BioProject	BioSample	BioSampleModel	Bytes	Center Name	Collection_Date	Consent	DATASTORE filetype	DATASTORE provider	DATASTORE region	Experiment	geo_loc_name_country	geo_loc_name_country_continent	geo_loc_name	Host	host_sex	Instrument	isolate	isolation_source	lat_lon	Library Name	LibraryLayout	LibrarySelection	LibrarySource	Organism	Platform	ReleaseDate	create_date	version	Sample Name	SRA Study
SRR12328886	71	WGS	294	2825257765	Siew C. Ng	PRJNA624223	SAMN15064797	Metagenome or environmental	1056951025	CHINESE UNIVERSTIY OF HONG KONG	missing	public	sra,fastq,run.zq	ncbi,gs,s3	s3.us-east-1,ncbi.public,gs.US	SRX8829178	uncalculated	uncalculated	missing	Homo sapiens	female	NextSeq 550	CoV12D3	stool	missing	L3_S7	PAIRED	RANDOM	METAGENOMIC	human gut metagenome	ILLUMINA	2020-07-26 19:00:00	2020-07-26 23:14:00	1	L3_S7	SRP273658
SRR12328887	71	WGS	272	4310847985	Siew C. Ng	PRJNA624223	SAMN15064798	Metagenome or environmental	1635705175	CHINESE UNIVERSTIY OF HONG KONG	missing	public	fastq,run.zq,sra	s3,gs,ncbi	gs.US,ncbi.public,s3.us-east-1	SRX8829177	uncalculated	uncalculated	missing	Homo sapiens	female	NextSeq 550	CoV12D5	stool	missing	L4_S16	PAIRED	RANDOM	METAGENOMIC	human gut metagenome	ILLUMINA	2020-07-26 19:00:00	2020-07-26 23:16:00	1	L4_S16	SRP273658
SRR12328888	71	WGS	272	5472066160	Siew C. Ng	PRJNA624223	SAMN15064799	Metagenome or environmental	2103749488	CHINESE UNIVERSTIY OF HONG KONG	missing	public	run.zq,fastq,sra	s3,gs,ncbi	s3.us-east-1,ncbi.public,gs.US	SRX8829176	uncalculated	uncalculated	missing	Homo sapiens	female	NextSeq 550	CoV12D7	stool	missing	L5_S10	PAIRED	RANDOM	METAGENOMIC	human gut metagenome	ILLUMINA	2020-07-26 19:00:00	2020-07-26 23:16:00	1	L5_S10	SRP273658
SRR12328889	46	WGS	263	7779843865	Siew C. Ng	PRJNA624223	SAMN15064809	Metagenome or environmental	2974058232	CHINESE UNIVERSTIY OF HONG KONG	missing	public	fastq,sra,run.zq	gs,s3,ncbi	ncbi.public,gs.US,s3.us-east-1	SRX8829175	uncalculated	uncalculated	missing	Homo sapiens	female	NextSeq 550	CoV15D7	stool	missing	O5_1_S6	PAIRED	RANDOM	METAGENOMIC	human gut metagenome	ILLUMINA	2020-07-26 19:00:00	2020-07-26 23:22:00	1	O5_1_S6	SRP273658
SRR12328890	46	WGS	267	9615397008	Siew C. Ng	PRJNA624223	SAMN15064810	Metagenome or environmental	3730943389	CHINESE UNIVERSTIY OF HONG KONG	missing	public	sra,run.zq,fastq	ncbi,gs,s3	s3.us-east-1,ncbi.public,gs.US	SRX8829174	uncalculated	uncalculated	missing	Homo sapiens	female	NextSeq 550	CoV15D9	stool	missing	O6_S18	PAIRED	RANDOM	METAGENOMIC	human gut metagenome	ILLUMINA	2020-07-26 19:00:00	2020-07-26 23:26:00	1	O6_S18	SRP273658
SRR12328891	71	WGS	268	4721179238	Siew C. Ng	PRJNA624223	SAMN15064800	Metagenome or environmental	1798321240	CHINESE UNIVERSTIY OF HONG KONG	missing	public	fastq,sra,run.zq	ncbi,gs,s3	gs.US,ncbi.public,s3.us-east-1	SRX8829173	uncalculated	uncalculated	missing	Homo sapiens	female	NextSeq 550	CoV12D8	stool	missing	L6_S9	PAIRED	RANDOM	METAGENOMIC	human gut metagenome	ILLUMINA	2020-07-26 19:00:00	2020-07-26 23:18:00	1	L6_S9	SRP273658
SRR12328892	71	WGS	146	1542090304	Siew C. Ng	PRJNA624223	SAMN15064801	Metagenome or environmental	568216970	CHINESE UNIVERSTIY OF HONG KONG	missing	public	run.zq,sra,fastq	gs,ncbi,s3	gs.US,s3.us-east-1,ncbi.public	SRX8829172	uncalculated	uncalculated	missing	Homo sapiens	female	NextSeq 550	CoV12D11	stool	missing	L7_S3	PAIRED	RANDOM	METAGENOMIC	human gut metagenome	ILLUMINA	2020-07-26 19:00:00	2020-07-26 23:13:00	1	L7_S3	SRP273658
SRR12328893	40	WGS	292	4585937226	Siew C. Ng	PRJNA624223	SAMN15064737	Metagenome or environmental	1706992682	CHINESE UNIVERSTIY OF HONG KONG	missing	public	sra,fastq,run.zq	gs,s3,ncbi	s3.us-east-1,ncbi.public,gs.US	SRX8829171	uncalculated	uncalculated	missing	Homo sapiens	male	NextSeq 550	C1	stool	missing	345_S4	PAIRED	RANDOM	METAGENOMIC	human gut metagenome	ILLUMINA	2020-07-26 19:00:00	2020-07-26 23:18:00	1	345_S4	SRP273658
SRR12328894	48	WGS	277	1690136120	Siew C. Ng	PRJNA624223	SAMN15064738	Metagenome or environmental	620031190	CHINESE UNIVERSTIY OF HONG KONG	missing	public	sra,run.zq,fastq	ncbi,gs,s3	ncbi.public,s3.us-east-1,gs.US	SRX8829170	uncalculated	uncalculated	missing	Homo sapiens	male	NextSeq 550	C2	stool	missing	349_S19	PAIRED	RANDOM	METAGENOMIC	human gut metagenome	ILLUMINA	2020-07-26 19:00:00	2020-07-26 23:11:00	1	349_S19	SRP273658
SRR12328895	50	WGS	292	3315311756	Siew C. Ng	PRJNA624223	SAMN15064739	Metagenome or environmental	1216351194	CHINESE UNIVERSTIY OF HONG KONG	missing	public	sra,fastq,run.zq	ncbi,gs,s3	gs.US,s3.us-east-1,ncbi.public	SRX8829169	uncalculated	uncalculated	missing	Homo sapiens	male	NextSeq 550	C3	stool	missing	353_S14	PAIRED	RANDOM	METAGENOMIC	human gut metagenome	ILLUMINA	2020-07-26 19:00:00	2020-07-26 23:14:00	1	353_S14	SRP273658
SRR12328896	47	WGS	294	2599374483	Siew C. Ng	PRJNA624223	SAMN15064802	Metagenome or environmental	942400529	CHINESE UNIVERSTIY OF HONG KONG	missing	public	run.zq,fastq,sra	gs,ncbi,s3	s3.us-east-1,gs.US,ncbi.public	SRX8829168	uncalculated	uncalculated	missing	Homo sapiens	female	NextSeq 550	CoV13D0	stool	missing	M1_S6	PAIRED	RANDOM	METAGENOMIC	human gut metagenome	ILLUMINA	2020-07-26 19:00:00	2020-07-26 23:13:00	1	M1_S6	SRP273658
SRR12328897	48	WGS	286	3524343841	Siew C. Ng	PRJNA624223	SAMN15064740	Metagenome or environmental	1303805235	CHINESE UNIVERSTIY OF HONG KONG	missing	public	sra,run.zq,fastq	s3,ncbi,gs	ncbi.public,gs.US,s3.us-east-1	SRX8829167	uncalculated	uncalculated	missing	Homo sapiens	male	NextSeq 550	C4	stool	missing	357_S5	PAIRED	RANDOM	METAGENOMIC	human gut metagenome	ILLUMINA	2020-07-26 19:00:00	2020-07-26 23:15:00	1	357_S5	SRP273658
SRR12328898	49	WGS	292	3774251236	Siew C. Ng	PRJNA624223	SAMN15064741	Metagenome or environmental	1392453629	CHINESE UNIVERSTIY OF HONG KONG	missing	public	run.zq,fastq,sra	gs,s3,ncbi	s3.us-east-1,gs.US,ncbi.public	SRX8829166	uncalculated	uncalculated	missing	Homo sapiens	female	NextSeq 550	C5	stool	missing	358_S13	PAIRED	RANDOM	METAGENOMIC	human gut metagenome	ILLUMINA	2020-07-26 19:00:00	2020-07-26 23:16:00	1	358_S13	SRP273658
SRR12328899	46	WGS	284	4329367288	Siew C. Ng	PRJNA624223	SAMN15064742	Metagenome or environmental	1600423942	CHINESE UNIVERSTIY OF HONG KONG	missing	public	sra,run.zq,fastq	gs,s3,ncbi	ncbi.public,gs.US,s3.us-east-1	SRX8829165	uncalculated	uncalculated	missing	Homo sapiens	female	NextSeq 550	C6	stool	missing	361_S10	PAIRED	RANDOM	METAGENOMIC	human gut metagenome	ILLUMINA	2020-07-26 19:00:00	2020-07-26 23:18:00	1	361_S10	SRP273658
SRR12328900	22	WGS	285	1651339244	Siew C. Ng	PRJNA624223	SAMN15064743	Metagenome or environmental	600959430	CHINESE UNIVERSTIY OF HONG KONG	missing	public	run.zq,fastq,sra	gs,ncbi,s3	s3.us-east-1,gs.US,ncbi.public	SRX8829164	uncalculated	uncalculated	missing	Homo sapiens	female	NextSeq 550	C7	stool	missing	367_S2	PAIRED	RANDOM	METAGENOMIC	human gut metagenome	ILLUMINA	2020-07-26 19:00:00	2020-07-26 23:11:00	1	367_S2	SRP273658
SRR12328901	35	WGS	289	15516639549	Siew C. Ng	PRJNA624223	SAMN15064744	Metagenome or environmental	5523928597	CHINESE UNIVERSTIY OF HONG KONG	missing	public	run.zq,fastq,sra	gs,ncbi,s3	s3.us-east-1,gs.US,ncbi.public	SRX8829163	uncalculated	uncalculated	missing	Homo sapiens	male	NextSeq 550	C8	stool	missing	371_S20	PAIRED	RANDOM	METAGENOMIC	human gut metagenome	ILLUMINA	2020-07-26 19:00:00	2020-07-26 23:45:00	1	371_S20	SRP273658
SRR12328902	46	WGS	291	1092443320	Siew C. Ng	PRJNA624223	SAMN15064745	Metagenome or environmental	420928279	CHINESE UNIVERSTIY OF HONG KONG	missing	public	sra,run.zq,fastq	gs,s3,ncbi	s3.us-east-1,ncbi.public,gs.US	SRX8829162	uncalculated	uncalculated	missing	Homo sapiens	male	NextSeq 550	C9	stool	missing	390_S1	PAIRED	RANDOM	METAGENOMIC	human gut metagenome	ILLUMINA	2020-07-26 19:00:00	2020-07-26 23:10:00	1	390_S1	SRP273658
SRR12328903	48	WGS	282	3678407624	Siew C. Ng	PRJNA624223	SAMN15064746	Metagenome or environmental	1308244691	CHINESE UNIVERSTIY OF HONG KONG	missing	public	run.zq,fastq,sra	gs,s3,ncbi	gs.US,s3.us-east-1,ncbi.public	SRX8829161	uncalculated	uncalculated	missing	Homo sapiens	female	NextSeq 550	C10	stool	missing	395_S1	PAIRED	RANDOM	METAGENOMIC	human gut metagenome	ILLUMINA	2020-07-26 19:00:00	2020-07-26 23:15:00	1	395_S1	SRP273658
SRR12328904	46	WGS	291	3323223416	Siew C. Ng	PRJNA624223	SAMN15064747	Metagenome or environmental	1209135107	CHINESE UNIVERSTIY OF HONG KONG	missing	public	run.zq,fastq,sra	s3,gs,ncbi	s3.us-east-1,ncbi.public,gs.US	SRX8829160	uncalculated	uncalculated	missing	Homo sapiens	male	NextSeq 550	C11	stool	missing	396_S8	PAIRED	RANDOM	METAGENOMIC	human gut metagenome	ILLUMINA	2020-07-26 19:00:00	2020-07-26 23:13:00	1	396_S8	SRP273658
SRR12328905	48	WGS	287	1504716210	Siew C. Ng	PRJNA624223	SAMN15064748	Metagenome or environmental	580642714	CHINESE UNIVERSTIY OF HONG KONG	missing	public	run.zq,sra,fastq	s3,ncbi,gs	s3.us-east-1,gs.US,ncbi.public	SRX8829159	uncalculated	uncalculated	missing	Homo sapiens	female	NextSeq 550	C12	stool	missing	399_S2	PAIRED	RANDOM	METAGENOMIC	human gut metagenome	ILLUMINA	2020-07-26 19:00:00	2020-07-26 23:11:00	1	399_S2	SRP273658
SRR12328906	33	WGS	290	3992642896	Siew C. Ng	PRJNA624223	SAMN15064749	Metagenome or environmental	1467615293	CHINESE UNIVERSTIY OF HONG KONG	missing	public	run.zq,fastq,sra	s3,ncbi,gs	gs.US,ncbi.public,s3.us-east-1	SRX8829158	uncalculated	uncalculated	missing	Homo sapiens	female	NextSeq 550	C13	stool	missing	404_S6	PAIRED	RANDOM	METAGENOMIC	human gut metagenome	ILLUMINA	2020-07-26 19:00:00	2020-07-26 23:16:00	1	404_S6	SRP273658
SRR12328907	22	WGS	283	3052117649	Siew C. Ng	PRJNA624223	SAMN15064804	Metagenome or environmental	1125741317	CHINESE UNIVERSTIY OF HONG KONG	missing	public	fastq,sra,run.zq	s3,gs,ncbi	gs.US,s3.us-east-1,ncbi.public	SRX8829157	uncalculated	uncalculated	missing	Homo sapiens	female	NextSeq 550	CoV14D0	stool	missing	N1_S11	PAIRED	RANDOM	METAGENOMIC	human gut metagenome	ILLUMINA	2020-07-26 19:00:00	2020-07-26 23:14:00	1	N1_S11	SRP273658
SRR12328908	48	WGS	261	22441751789	Siew C. Ng	PRJNA624223	SAMN15064750	Metagenome or environmental	8350925040	CHINESE UNIVERSTIY OF HONG KONG	missing	public	run.zq,fastq,sra	ncbi,gs,s3	ncbi.public,s3.us-east-1,gs.US	SRX8829156	uncalculated	uncalculated	missing	Homo sapiens	female	NextSeq 550	C14	stool	missing	413_S16	PAIRED	RANDOM	METAGENOMIC	human gut metagenome	ILLUMINA	2020-07-26 19:00:00	2020-07-26 23:46:00	1	413_S16	SRP273658
SRR12328909	47	WGS	291	6851138307	Siew C. Ng	PRJNA624223	SAMN15064751	Metagenome or environmental	2464829943	CHINESE UNIVERSTIY OF HONG KONG	missing	public	run.zq,fastq,sra	s3,ncbi,gs	s3.us-east-1,ncbi.public,gs.US	SRX8829155	uncalculated	uncalculated	missing	Homo sapiens	male	NextSeq 550	C15	stool	missing	422_S18	PAIRED	RANDOM	METAGENOMIC	human gut metagenome	ILLUMINA	2020-07-26 19:00:00	2020-07-26 23:18:00	1	422_S18	SRP273658
SRR12328910	36	WGS	283	3155949968	Siew C. Ng	PRJNA624223	SAMN15064752	Metagenome or environmental	1201737767	CHINESE UNIVERSTIY OF HONG KONG	missing	public	sra,run.zq,fastq	s3,ncbi,gs	gs.US,s3.us-east-1,ncbi.public	SRX8829154	uncalculated	uncalculated	missing	Homo sapiens	male	NextSeq 550	P1	stool	missing	BX10001_S19	PAIRED	RANDOM	METAGENOMIC	human gut metagenome	ILLUMINA	2020-07-26 19:00:00	2020-07-26 23:14:00	1	BX10001_S19	SRP273658
SRR12328911	69	WGS	273	4032056614	Siew C. Ng	PRJNA624223	SAMN15064753	Metagenome or environmental	1479757144	CHINESE UNIVERSTIY OF HONG KONG	missing	public	run.zq,sra,fastq	ncbi,s3,gs	gs.US,s3.us-east-1,ncbi.public	SRX8829153	uncalculated	uncalculated	missing	Homo sapiens	female	NextSeq 550	P2	stool	missing	BX10002_S3	PAIRED	RANDOM	METAGENOMIC	human gut metagenome	ILLUMINA	2020-07-26 19:00:00	2020-07-26 23:17:00	1	BX10002_S3	SRP273658
SRR12328912	43	WGS	292	3618810638	Siew C. Ng	PRJNA624223	SAMN15064754	Metagenome or environmental	1300094778	CHINESE UNIVERSTIY OF HONG KONG	missing	public	sra,fastq,run.zq	ncbi,s3,gs	gs.US,s3.us-east-1,ncbi.public	SRX8829152	uncalculated	uncalculated	missing	Homo sapiens	male	NextSeq 550	P3	stool	missing	BX10003_S6	PAIRED	RANDOM	METAGENOMIC	human gut metagenome	ILLUMINA	2020-07-26 19:00:00	2020-07-26 23:15:00	1	BX10003_S6	SRP273658
SRR12328913	47	WGS	288	2384539239	Siew C. Ng	PRJNA624223	SAMN15064755	Metagenome or environmental	873591868	CHINESE UNIVERSTIY OF HONG KONG	missing	public	fastq,run.zq,sra	ncbi,gs,s3	gs.US,s3.us-east-1,ncbi.public	SRX8829151	uncalculated	uncalculated	missing	Homo sapiens	male	NextSeq 550	P4	stool	missing	BX10004_S9	PAIRED	RANDOM	METAGENOMIC	human gut metagenome	ILLUMINA	2020-07-26 19:00:00	2020-07-26 23:13:00	1	BX10004_S9	SRP273658
SRR12328914	90	WGS	263	4703187297	Siew C. Ng	PRJNA624223	SAMN15064756	Metagenome or environmental	1814646905	CHINESE UNIVERSTIY OF HONG KONG	missing	public	run.zq,sra,fastq	s3,ncbi,gs	s3.us-east-1,ncbi.public,gs.US	SRX8829150	uncalculated	uncalculated	missing	Homo sapiens	female	NextSeq 550	P5	stool	missing	BX10005_S5	PAIRED	RANDOM	METAGENOMIC	human gut metagenome	ILLUMINA	2020-07-26 19:00:00	2020-07-26 23:16:00	1	BX10005_S5	SRP273658
SRR12328915	52	WGS	286	2230730662	Siew C. Ng	PRJNA624223	SAMN15064757	Metagenome or environmental	860871162	CHINESE UNIVERSTIY OF HONG KONG	missing	public	fastq,run.zq,sra	gs,s3,ncbi	gs.US,s3.us-east-1,ncbi.public	SRX8829149	uncalculated	uncalculated	missing	Homo sapiens	male	NextSeq 550	P6	stool	missing	BX10006_S13	PAIRED	RANDOM	METAGENOMIC	human gut metagenome	ILLUMINA	2020-07-26 19:00:00	2020-07-26 23:13:00	1	BX10006_S13	SRP273658
SRR12328916	65	WGS	286	3329495490	Siew C. Ng	PRJNA624223	SAMN15064758	Metagenome or environmental	1280558991	CHINESE UNIVERSTIY OF HONG KONG	missing	public	run.zq,fastq,sra	s3,ncbi,gs	ncbi.public,gs.US,s3.us-east-1	SRX8829148	uncalculated	uncalculated	missing	Homo sapiens	female	NextSeq 550	CoV1D0	stool	missing	A1_S7	PAIRED	RANDOM	METAGENOMIC	human gut metagenome	ILLUMINA	2020-07-26 19:00:00	2020-07-26 23:14:00	1	A1_S7	SRP273658
SRR12328917	65	WGS	289	3677032200	Siew C. Ng	PRJNA624223	SAMN15064759	Metagenome or environmental	1408700987	CHINESE UNIVERSTIY OF HONG KONG	missing	public	run.zq,sra,fastq	ncbi,s3,gs	gs.US,s3.us-east-1,ncbi.public	SRX8829147	uncalculated	uncalculated	missing	Homo sapiens	female	NextSeq 550	CoV1D5	stool	missing	A2_S3	PAIRED	RANDOM	METAGENOMIC	human gut metagenome	ILLUMINA	2020-07-26 19:00:00	2020-07-26 23:16:00	1	A2_S3	SRP273658
SRR12328918	22	WGS	293	399515578	Siew C. Ng	PRJNA624223	SAMN15064805	Metagenome or environmental	148231000	CHINESE UNIVERSTIY OF HONG KONG	missing	public	sra,fastq,run.zq	gs,s3,ncbi	s3.us-east-1,gs.US,ncbi.public	SRX8829146	uncalculated	uncalculated	missing	Homo sapiens	female	NextSeq 550	CoV14D2	stool	missing	N2_S14	PAIRED	RANDOM	METAGENOMIC	human gut metagenome	ILLUMINA	2020-07-26 19:00:00	2020-07-26 23:09:00	1	N2_S14	SRP273658
SRR12328919	65	WGS	267	38160366168	Siew C. Ng	PRJNA624223	SAMN15064760	Metagenome or environmental	15479438704	CHINESE UNIVERSTIY OF HONG KONG	missing	public	sra,fastq,run.zq	gs,ncbi,s3	gs.US,ncbi.public,s3.us-east-1	SRX8829145	uncalculated	uncalculated	missing	Homo sapiens	female	NextSeq 550	CoV1D9	stool	missing	A3_S20	PAIRED	RANDOM	METAGENOMIC	human gut metagenome	ILLUMINA	2020-07-26 19:00:00	2020-07-27 00:10:00	1	A3_S20	SRP273658
SRR12328920	65	WGS	291	3192609728	Siew C. Ng	PRJNA624223	SAMN15064761	Metagenome or environmental	1198306945	CHINESE UNIVERSTIY OF HONG KONG	missing	public	run.zq,sra,fastq	gs,s3,ncbi	s3.us-east-1,gs.US,ncbi.public	SRX8829144	uncalculated	uncalculated	missing	Homo sapiens	female	NextSeq 550	CoV1D15	stool	missing	A4_S5	PAIRED	RANDOM	METAGENOMIC	human gut metagenome	ILLUMINA	2020-07-26 19:00:00	2020-07-26 23:14:00	1	A4_S5	SRP273658
SRR12328921	55	WGS	286	2911811825	Siew C. Ng	PRJNA624223	SAMN15064762	Metagenome or environmental	1042372411	CHINESE UNIVERSTIY OF HONG KONG	missing	public	fastq,run.zq,sra	ncbi,gs,s3	s3.us-east-1,ncbi.public,gs.US	SRX8829143	uncalculated	uncalculated	missing	Homo sapiens	female	NextSeq 550	CoV2D0	stool	missing	B2_S8	PAIRED	RANDOM	METAGENOMIC	human gut metagenome	ILLUMINA	2020-07-26 19:00:00	2020-07-26 23:14:00	1	B2_S8	SRP273658
SRR12328922	55	WGS	293	3499417527	Siew C. Ng	PRJNA624223	SAMN15064763	Metagenome or environmental	1247030042	CHINESE UNIVERSTIY OF HONG KONG	missing	public	sra,fastq,run.zq	s3,ncbi,gs	gs.US,s3.us-east-1,ncbi.public	SRX8829142	uncalculated	uncalculated	missing	Homo sapiens	female	NextSeq 550	CoV2D2	stool	missing	B3_S9	PAIRED	RANDOM	METAGENOMIC	human gut metagenome	ILLUMINA	2020-07-26 19:00:00	2020-07-26 23:15:00	1	B3_S9	SRP273658
SRR12328923	42	WGS	284	2053450976	Siew C. Ng	PRJNA624223	SAMN15064764	Metagenome or environmental	726123072	CHINESE UNIVERSTIY OF HONG KONG	missing	public	run.zq,sra,fastq	s3,ncbi,gs	gs.US,s3.us-east-1,ncbi.public	SRX8829141	uncalculated	uncalculated	missing	Homo sapiens	male	NextSeq 550	CoV3D0	stool	missing	C1_S5	PAIRED	RANDOM	METAGENOMIC	human gut metagenome	ILLUMINA	2020-07-26 19:00:00	2020-07-26 23:12:00	1	C1_S5	SRP273658
SRR12328924	42	WGS	294	6780658251	Siew C. Ng	PRJNA624223	SAMN15064765	Metagenome or environmental	2490790317	CHINESE UNIVERSTIY OF HONG KONG	missing	public	sra,run.zq,fastq	gs,ncbi,s3	ncbi.public,gs.US,s3.us-east-1	SRX8829140	uncalculated	uncalculated	missing	Homo sapiens	male	NextSeq 550	CoV3D3	stool	missing	C2_S4	PAIRED	RANDOM	METAGENOMIC	human gut metagenome	ILLUMINA	2020-07-26 19:00:00	2020-07-26 23:23:00	1	C2_S4	SRP273658
SRR12328925	42	WGS	294	9844476277	Siew C. Ng	PRJNA624223	SAMN15064766	Metagenome or environmental	3663586800	CHINESE UNIVERSTIY OF HONG KONG	missing	public	sra,run.zq,fastq	s3,ncbi,gs	s3.us-east-1,gs.US,ncbi.public	SRX8829139	uncalculated	uncalculated	missing	Homo sapiens	male	NextSeq 550	CoV3D4	stool	missing	C3_S16	PAIRED	RANDOM	METAGENOMIC	human gut metagenome	ILLUMINA	2020-07-26 19:00:00	2020-07-26 23:22:00	1	C3_S16	SRP273658
SRR12328926	42	WGS	281	2849865186	Siew C. Ng	PRJNA624223	SAMN15064767	Metagenome or environmental	1074534957	CHINESE UNIVERSTIY OF HONG KONG	missing	public	run.zq,sra,fastq	gs,ncbi,s3	gs.US,ncbi.public,s3.us-east-1	SRX8829138	uncalculated	uncalculated	missing	Homo sapiens	male	NextSeq 550	CoV3D14	stool	missing	C4_S15	PAIRED	RANDOM	METAGENOMIC	human gut metagenome	ILLUMINA	2020-07-26 19:00:00	2020-07-26 23:14:00	1	C4_S15	SRP273658
SRR12328927	70	WGS	281	5144424621	Siew C. Ng	PRJNA624223	SAMN15064768	Metagenome or environmental	1858700861	CHINESE UNIVERSTIY OF HONG KONG	missing	public	run.zq,fastq,sra	s3,gs,ncbi	ncbi.public,s3.us-east-1,gs.US	SRX8829137	uncalculated	uncalculated	missing	Homo sapiens	male	NextSeq 550	CoV4D0	stool	missing	D1_S15	PAIRED	RANDOM	METAGENOMIC	human gut metagenome	ILLUMINA	2020-07-26 19:00:00	2020-07-26 23:20:00	1	D1_S15	SRP273658
SRR12328928	70	WGS	282	4184559917	Siew C. Ng	PRJNA624223	SAMN15064769	Metagenome or environmental	1634337786	CHINESE UNIVERSTIY OF HONG KONG	missing	public	sra,run.zq,fastq	ncbi,s3,gs	gs.US,s3.us-east-1,ncbi.public	SRX8829136	uncalculated	uncalculated	missing	Homo sapiens	male	NextSeq 550	CoV4D4	stool	missing	D4_S8	PAIRED	RANDOM	METAGENOMIC	human gut metagenome	ILLUMINA	2020-07-26 19:00:00	2020-07-26 23:19:00	1	D4_S8	SRP273658
SRR12328929	46	WGS	288	2635961030	Siew C. Ng	PRJNA624223	SAMN15064806	Metagenome or environmental	1025498137	CHINESE UNIVERSTIY OF HONG KONG	missing	public	run.zq,sra,fastq	gs,s3,ncbi	gs.US,s3.us-east-1,ncbi.public	SRX8829135	uncalculated	uncalculated	missing	Homo sapiens	female	NextSeq 550	CoV15D0	stool	missing	O1_S12	PAIRED	RANDOM	METAGENOMIC	human gut metagenome	ILLUMINA	2020-07-26 19:00:00	2020-07-26 23:13:00	1	O1_S12	SRP273658
SRR12328930	70	WGS	279	6762913934	Siew C. Ng	PRJNA624223	SAMN15064770	Metagenome or environmental	2433427699	CHINESE UNIVERSTIY OF HONG KONG	missing	public	sra,fastq,run.zq	gs,ncbi,s3	gs.US,s3.us-east-1,ncbi.public	SRX8829134	uncalculated	uncalculated	missing	Homo sapiens	male	NextSeq 550	CoV4D22	stool	missing	D5_S11	PAIRED	RANDOM	METAGENOMIC	human gut metagenome	ILLUMINA	2020-07-26 19:00:00	2020-07-26 23:18:00	1	D5_S11	SRP273658
SRR12328931	58	WGS	143	2357709442	Siew C. Ng	PRJNA624223	SAMN15064771	Metagenome or environmental	864983271	CHINESE UNIVERSTIY OF HONG KONG	missing	public	sra,run.zq,fastq	gs,ncbi,s3	s3.us-east-1,ncbi.public,gs.US	SRX8829133	uncalculated	uncalculated	missing	Homo sapiens	male	NextSeq 550	CoV5D0	stool	missing	E1_S7	PAIRED	RANDOM	METAGENOMIC	human gut metagenome	ILLUMINA	2020-07-26 19:00:00	2020-07-26 23:14:00	1	E1_S7	SRP273658
SRR12328932	58	WGS	293	1185263517	Siew C. Ng	PRJNA624223	SAMN15064772	Metagenome or environmental	426953829	CHINESE UNIVERSTIY OF HONG KONG	missing	public	fastq,run.zq,sra	s3,gs,ncbi	ncbi.public,s3.us-east-1,gs.US	SRX8829132	uncalculated	uncalculated	missing	Homo sapiens	male	NextSeq 550	CoV5D3	stool	missing	E2_S12	PAIRED	RANDOM	METAGENOMIC	human gut metagenome	ILLUMINA	2020-07-26 19:00:00	2020-07-26 23:10:00	1	E2_S12	SRP273658
SRR12328933	58	WGS	293	2664872323	Siew C. Ng	PRJNA624223	SAMN15064773	Metagenome or environmental	973049320	CHINESE UNIVERSTIY OF HONG KONG	missing	public	sra,fastq,run.zq	s3,ncbi,gs	s3.us-east-1,gs.US,ncbi.public	SRX8829131	uncalculated	uncalculated	missing	Homo sapiens	male	NextSeq 550	CoV5D5	stool	missing	E3_S9	PAIRED	RANDOM	METAGENOMIC	human gut metagenome	ILLUMINA	2020-07-26 19:00:00	2020-07-26 23:13:00	1	E3_S9	SRP273658
SRR12328934	58	WGS	286	8443473920	Siew C. Ng	PRJNA624223	SAMN15064774	Metagenome or environmental	3090701010	CHINESE UNIVERSTIY OF HONG KONG	missing	public	fastq,sra,run.zq	s3,gs,ncbi	s3.us-east-1,gs.US,ncbi.public	SRX8829130	uncalculated	uncalculated	missing	Homo sapiens	male	NextSeq 550	CoV5D9	stool	missing	E4_S11	PAIRED	RANDOM	METAGENOMIC	human gut metagenome	ILLUMINA	2020-07-26 19:00:00	2020-07-26 23:21:00	1	E4_S11	SRP273658
SRR12328935	58	WGS	294	14622371459	Siew C. Ng	PRJNA624223	SAMN15064775	Metagenome or environmental	5377492746	CHINESE UNIVERSTIY OF HONG KONG	missing	public	fastq,run.zq,sra	gs,ncbi,s3	ncbi.public,s3.us-east-1,gs.US	SRX8829129	uncalculated	uncalculated	missing	Homo sapiens	male	NextSeq 550	CoV5D11	stool	missing	E5_S1	PAIRED	RANDOM	METAGENOMIC	human gut metagenome	ILLUMINA	2020-07-26 19:00:00	2020-07-26 23:28:00	1	E5_S1	SRP273658
SRR12328936	71	WGS	289	3160034058	Siew C. Ng	PRJNA624223	SAMN15064776	Metagenome or environmental	1159927394	CHINESE UNIVERSTIY OF HONG KONG	missing	public	sra,run.zq,fastq	ncbi,gs,s3	ncbi.public,gs.US,s3.us-east-1	SRX8829128	uncalculated	uncalculated	missing	Homo sapiens	male	NextSeq 550	CoV6D0	stool	missing	F1_S20	PAIRED	RANDOM	METAGENOMIC	human gut metagenome	ILLUMINA	2020-07-26 19:00:00	2020-07-26 23:15:00	1	F1_S20	SRP273658
SRR12328937	71	WGS	294	3273946145	Siew C. Ng	PRJNA624223	SAMN15064777	Metagenome or environmental	1181322563	CHINESE UNIVERSTIY OF HONG KONG	missing	public	sra,fastq,run.zq	ncbi,s3,gs	ncbi.public,s3.us-east-1,gs.US	SRX8829127	uncalculated	uncalculated	missing	Homo sapiens	male	NextSeq 550	CoV6D1	stool	missing	F2_S13	PAIRED	RANDOM	METAGENOMIC	human gut metagenome	ILLUMINA	2020-07-26 19:00:00	2020-07-26 23:14:00	1	F2_S13	SRP273658
SRR12328938	48	WGS	282	5286833823	Siew C. Ng	PRJNA624223	SAMN15064778	Metagenome or environmental	1927043077	CHINESE UNIVERSTIY OF HONG KONG	missing	public	run.zq,sra,fastq	s3,ncbi,gs	gs.US,s3.us-east-1,ncbi.public	SRX8829126	uncalculated	uncalculated	missing	Homo sapiens	male	NextSeq 550	CoV7D0	stool	missing	G1_S12	PAIRED	RANDOM	METAGENOMIC	human gut metagenome	ILLUMINA	2020-07-26 19:00:00	2020-07-26 23:20:00	1	G1_S12	SRP273658
SRR12328939	48	WGS	277	8014475140	Siew C. Ng	PRJNA624223	SAMN15064779	Metagenome or environmental	2970842424	CHINESE UNIVERSTIY OF HONG KONG	missing	public	run.zq,fastq,sra	ncbi,gs,s3	gs.US,s3.us-east-1,ncbi.public	SRX8829125	uncalculated	uncalculated	missing	Homo sapiens	male	NextSeq 550	CoV7D2	stool	missing	G3_S7	PAIRED	RANDOM	METAGENOMIC	human gut metagenome	ILLUMINA	2020-07-26 19:00:00	2020-07-26 23:20:00	1	G3_S7	SRP273658
SRR12328940	46	WGS	293	2712502219	Siew C. Ng	PRJNA624223	SAMN15064807	Metagenome or environmental	999826695	CHINESE UNIVERSTIY OF HONG KONG	missing	public	run.zq,sra,fastq	s3,gs,ncbi	gs.US,ncbi.public,s3.us-east-1	SRX8829124	uncalculated	uncalculated	missing	Homo sapiens	female	NextSeq 550	CoV15D4	stool	missing	O3_S17	PAIRED	RANDOM	METAGENOMIC	human gut metagenome	ILLUMINA	2020-07-26 19:00:00	2020-07-26 23:16:00	1	O3_S17	SRP273658
SRR12328941	48	WGS	293	4137520725	Siew C. Ng	PRJNA624223	SAMN15064780	Metagenome or environmental	1532205650	CHINESE UNIVERSTIY OF HONG KONG	missing	public	sra,run.zq,fastq	s3,ncbi,gs	gs.US,s3.us-east-1,ncbi.public	SRX8829123	uncalculated	uncalculated	missing	Homo sapiens	male	NextSeq 550	CoV7D7	stool	missing	G6_S15	PAIRED	RANDOM	METAGENOMIC	human gut metagenome	ILLUMINA	2020-07-26 19:00:00	2020-07-26 23:15:00	1	G6_S15	SRP273658
SRR12328942	48	WGS	278	3199758480	Siew C. Ng	PRJNA624223	SAMN15064781	Metagenome or environmental	1237831614	CHINESE UNIVERSTIY OF HONG KONG	missing	public	sra,fastq,run.zq	gs,ncbi,s3	s3.us-east-1,ncbi.public,gs.US	SRX8829122	uncalculated	uncalculated	missing	Homo sapiens	male	NextSeq 550	CoV7D9	stool	missing	G7_S11	PAIRED	RANDOM	METAGENOMIC	human gut metagenome	ILLUMINA	2020-07-26 19:00:00	2020-07-26 23:14:00	1	G7_S11	SRP273658
SRR12328943	38	WGS	278	3412862215	Siew C. Ng	PRJNA624223	SAMN15064782	Metagenome or environmental	1302032097	CHINESE UNIVERSTIY OF HONG KONG	missing	public	sra,fastq,run.zq	gs,ncbi,s3	gs.US,s3.us-east-1,ncbi.public	SRX8829121	uncalculated	uncalculated	missing	Homo sapiens	male	NextSeq 550	CoV8D0	stool	missing	H1_S1	PAIRED	RANDOM	METAGENOMIC	human gut metagenome	ILLUMINA	2020-07-26 19:00:00	2020-07-26 23:18:00	1	H1_S1	SRP273658
SRR12328944	38	WGS	289	4022739346	Siew C. Ng	PRJNA624223	SAMN15064783	Metagenome or environmental	1482332101	CHINESE UNIVERSTIY OF HONG KONG	missing	public	sra,run.zq,fastq	ncbi,gs,s3	s3.us-east-1,ncbi.public,gs.US	SRX8829120	uncalculated	uncalculated	missing	Homo sapiens	male	NextSeq 550	CoV8D1	stool	missing	H2_S18	PAIRED	RANDOM	METAGENOMIC	human gut metagenome	ILLUMINA	2020-07-26 19:00:00	2020-07-26 23:16:00	1	H2_S18	SRP273658
SRR12328945	38	WGS	290	4147824415	Siew C. Ng	PRJNA624223	SAMN15064784	Metagenome or environmental	1470414389	CHINESE UNIVERSTIY OF HONG KONG	missing	public	sra,run.zq,fastq	gs,s3,ncbi	gs.US,ncbi.public,s3.us-east-1	SRX8829119	uncalculated	uncalculated	missing	Homo sapiens	male	NextSeq 550	CoV8D3	stool	missing	H3_S4	PAIRED	RANDOM	METAGENOMIC	human gut metagenome	ILLUMINA	2020-07-26 19:00:00	2020-07-26 23:19:00	1	H3_S4	SRP273658
SRR12328946	38	WGS	293	1641245250	Siew C. Ng	PRJNA624223	SAMN15064785	Metagenome or environmental	585300950	CHINESE UNIVERSTIY OF HONG KONG	missing	public	fastq,run.zq,sra	s3,ncbi,gs	ncbi.public,s3.us-east-1,gs.US	SRX8829118	uncalculated	uncalculated	missing	Homo sapiens	male	NextSeq 550	CoV8D4	stool	missing	H5_S3	PAIRED	RANDOM	METAGENOMIC	human gut metagenome	ILLUMINA	2020-07-26 19:00:00	2020-07-26 23:11:00	1	H5_S3	SRP273658
SRR12328947	38	WGS	290	2539194524	Siew C. Ng	PRJNA624223	SAMN15064786	Metagenome or environmental	905106879	CHINESE UNIVERSTIY OF HONG KONG	missing	public	sra,fastq,run.zq	gs,ncbi,s3	ncbi.public,gs.US,s3.us-east-1	SRX8829117	uncalculated	uncalculated	missing	Homo sapiens	male	NextSeq 550	CoV8D6	stool	missing	H4_S10	PAIRED	RANDOM	METAGENOMIC	human gut metagenome	ILLUMINA	2020-07-26 19:00:00	2020-07-26 23:13:00	1	H4_S10	SRP273658
SRR12328948	38	WGS	286	3100244748	Siew C. Ng	PRJNA624223	SAMN15064787	Metagenome or environmental	1121971112	CHINESE UNIVERSTIY OF HONG KONG	missing	public	fastq,run.zq,sra	gs,s3,ncbi	s3.us-east-1,gs.US,ncbi.public	SRX8829116	uncalculated	uncalculated	missing	Homo sapiens	male	NextSeq 550	CoV8D9	stool	missing	H6_S19	PAIRED	RANDOM	METAGENOMIC	human gut metagenome	ILLUMINA	2020-07-26 19:00:00	2020-07-26 23:14:00	1	H6_S19	SRP273658
SRR12328949	33	WGS	294	4266835613	Siew C. Ng	PRJNA624223	SAMN15064788	Metagenome or environmental	1573951428	CHINESE UNIVERSTIY OF HONG KONG	missing	public	fastq,run.zq,sra	gs,s3,ncbi	ncbi.public,s3.us-east-1,gs.US	SRX8829115	uncalculated	uncalculated	missing	Homo sapiens	male	NextSeq 550	CoV9D0	stool	missing	I_S10	PAIRED	RANDOM	METAGENOMIC	human gut metagenome	ILLUMINA	2020-07-26 19:00:00	2020-07-26 23:15:00	1	I_S10	SRP273658
SRR12328950	70	WGS	291	3245261419	Siew C. Ng	PRJNA624223	SAMN15064789	Metagenome or environmental	1165267932	CHINESE UNIVERSTIY OF HONG KONG	missing	public	sra,fastq,run.zq	s3,gs,ncbi	s3.us-east-1,ncbi.public,gs.US	SRX8829114	uncalculated	uncalculated	missing	Homo sapiens	female	NextSeq 550	CoV10D0	stool	missing	J1_S17	PAIRED	RANDOM	METAGENOMIC	human gut metagenome	ILLUMINA	2020-07-26 19:00:00	2020-07-26 23:15:00	1	J1_S17	SRP273658
SRR12328951	46	WGS	289	3764962075	Siew C. Ng	PRJNA624223	SAMN15064808	Metagenome or environmental	1324277827	CHINESE UNIVERSTIY OF HONG KONG	missing	public	sra,run.zq,fastq	ncbi,gs,s3	s3.us-east-1,gs.US,ncbi.public	SRX8829113	uncalculated	uncalculated	missing	Homo sapiens	female	NextSeq 550	CoV15D6	stool	missing	O4_S20	PAIRED	RANDOM	METAGENOMIC	human gut metagenome	ILLUMINA	2020-07-26 19:00:00	2020-07-26 23:15:00	1	O4_S20	SRP273658
SRR12328952	70	WGS	259	3964206812	Siew C. Ng	PRJNA624223	SAMN15064790	Metagenome or environmental	1470022313	CHINESE UNIVERSTIY OF HONG KONG	missing	public	fastq,run.zq,sra	ncbi,s3,gs	gs.US,ncbi.public,s3.us-east-1	SRX8829112	uncalculated	uncalculated	missing	Homo sapiens	female	NextSeq 550	CoV10D2	stool	missing	J2_S17	PAIRED	RANDOM	METAGENOMIC	human gut metagenome	ILLUMINA	2020-07-26 19:00:00	2020-07-26 23:15:00	1	J2_S17	SRP273658
SRR12328953	70	WGS	294	4127824999	Siew C. Ng	PRJNA624223	SAMN15064791	Metagenome or environmental	1531193294	CHINESE UNIVERSTIY OF HONG KONG	missing	public	fastq,sra,run.zq	ncbi,s3,gs	ncbi.public,s3.us-east-1,gs.US	SRX8829111	uncalculated	uncalculated	missing	Homo sapiens	female	NextSeq 550	CoV10D5	stool	missing	J3_S18	PAIRED	RANDOM	METAGENOMIC	human gut metagenome	ILLUMINA	2020-07-26 19:00:00	2020-07-26 23:16:00	1	J3_S18	SRP273658
SRR12328954	70	WGS	292	1850893347	Siew C. Ng	PRJNA624223	SAMN15064792	Metagenome or environmental	677714872	CHINESE UNIVERSTIY OF HONG KONG	missing	public	run.zq,fastq,sra	gs,ncbi,s3	s3.us-east-1,ncbi.public,gs.US	SRX8829110	uncalculated	uncalculated	missing	Homo sapiens	female	NextSeq 550	CoV10D10	stool	missing	J4_S15	PAIRED	RANDOM	METAGENOMIC	human gut metagenome	ILLUMINA	2020-07-26 19:00:00	2020-07-26 23:11:00	1	J4_S15	SRP273658
SRR12328955	62	WGS	272	2584012976	Siew C. Ng	PRJNA624223	SAMN15064793	Metagenome or environmental	991109467	CHINESE UNIVERSTIY OF HONG KONG	missing	public	run.zq,fastq,sra	s3,ncbi,gs	ncbi.public,s3.us-east-1,gs.US	SRX8829109	uncalculated	uncalculated	missing	Homo sapiens	male	NextSeq 550	CoV11D0	stool	missing	K1_S14	PAIRED	RANDOM	METAGENOMIC	human gut metagenome	ILLUMINA	2020-07-26 19:00:00	2020-07-26 23:13:00	1	K1_S14	SRP273658
SRR12328956	62	WGS	292	2108638083	Siew C. Ng	PRJNA624223	SAMN15064794	Metagenome or environmental	771318530	CHINESE UNIVERSTIY OF HONG KONG	missing	public	run.zq,sra,fastq	ncbi,gs,s3	ncbi.public,s3.us-east-1,gs.US	SRX8829108	uncalculated	uncalculated	missing	Homo sapiens	male	NextSeq 550	CoV11D5	stool	missing	K2_S14	PAIRED	RANDOM	METAGENOMIC	human gut metagenome	ILLUMINA	2020-07-26 19:00:00	2020-07-26 23:12:00	1	K2_S14	SRP273658
SRR12328957	71	WGS	288	4792832736	Siew C. Ng	PRJNA624223	SAMN15064795	Metagenome or environmental	1713716819	CHINESE UNIVERSTIY OF HONG KONG	missing	public	sra,fastq,run.zq	gs,ncbi,s3	s3.us-east-1,gs.US,ncbi.public	SRX8829107	uncalculated	uncalculated	missing	Homo sapiens	female	NextSeq 550	CoV12D0	stool	missing	L1_S2	PAIRED	RANDOM	METAGENOMIC	human gut metagenome	ILLUMINA	2020-07-26 19:00:00	2020-07-26 23:16:00	1	L1_S2	SRP273658
SRR12328958	71	WGS	293	3070577386	Siew C. Ng	PRJNA624223	SAMN15064796	Metagenome or environmental	1140289189	CHINESE UNIVERSTIY OF HONG KONG	missing	public	run.zq,fastq,sra	ncbi,s3,gs	gs.US,s3.us-east-1,ncbi.public	SRX8829106	uncalculated	uncalculated	missing	Homo sapiens	female	NextSeq 550	CoV12D1	stool	missing	L2_S12	PAIRED	RANDOM	METAGENOMIC	human gut metagenome	ILLUMINA	2020-07-26 19:00:00	2020-07-26 23:13:00	1	L2_S12	SRP273658

## Sheet: PRJNA650244
Run	Assay Type	AvgSpotLen	Bases	BioProject	BioSample	BioSampleModel	Bytes	Center Name	Collection_Date	Consent	DATASTORE filetype	DATASTORE provider	DATASTORE region	Experiment	geo_loc_name_country	geo_loc_name_country_continent	geo_loc_name	Instrument	isolation_source	lat_lon	Library Name	LibraryLayout	LibrarySelection	LibrarySource	Organism	Platform	ReleaseDate	create_date	version	Sample Name	source_material_id	SRA Study
SRR13077652	WGS	297	427357934	PRJNA650244	SAMN15723220	Metagenome or environmental	160583653	CHINESE UNIVERSITY OF HONG KONG	2020-02	public	sra,fastq,run.zq	ncbi,s3,gs	gs.US,ncbi.public,s3.us-east-1	SRX9524845	Hong Kong	Asia	Hong Kong: Shatin	Illumina NovaSeq 6000	stool	22.38 N 114.2 E	F2_S38	PAIRED	RANDOM	METAGENOMIC	human gut metagenome	ILLUMINA	2021-01-11 18:00:00	2020-11-17 22:37:00	1	F2_S38	F2	SRP293037
SRR13077653	WGS	290	13472364270	PRJNA650244	SAMN15723219	Metagenome or environmental	4726137679	CHINESE UNIVERSITY OF HONG KONG	2020-02	public	fastq,run.zq,sra	s3,ncbi,gs	s3.us-east-1,ncbi.public,gs.US	SRX9524844	Hong Kong	Asia	Hong Kong: Shatin	Illumina NovaSeq 6000	stool	22.38 N 114.2 E	F1_S9	PAIRED	RANDOM	METAGENOMIC	human gut metagenome	ILLUMINA	2021-01-11 18:00:00	2020-11-17 23:01:00	1	F1_S9	F1	SRP293037
SRR13077654	WGS	297	4860001497	PRJNA650244	SAMN15723003	Metagenome or environmental	1667018862	CHINESE UNIVERSITY OF HONG KONG	missing	public	run.zq,fastq,sra	ncbi,s3,gs	ncbi.public,s3.us-east-1,gs.US	SRX9524843	Hong Kong	Asia	Hong Kong: Shatin	Illumina NovaSeq 6000	stool	22.38 N 114.2 E	412_S43	PAIRED	RANDOM	METAGENOMIC	human gut metagenome	ILLUMINA	2021-01-11 18:00:00	2020-11-17 22:48:00	1	412_S43	412	SRP293037
SRR13077655	WGS	285	3496143988	PRJNA650244	SAMN15723218	Metagenome or environmental	1244113274	CHINESE UNIVERSITY OF HONG KONG	2020-02	public	run.zq,sra,fastq	ncbi,gs,s3	gs.US,ncbi.public,s3.us-east-1	SRX9524842	Hong Kong	Asia	Hong Kong: Shatin	Illumina NovaSeq 6000	stool	22.38 N 114.2 E	E4_S13	PAIRED	RANDOM	METAGENOMIC	human gut metagenome	ILLUMINA	2021-01-11 18:00:00	2020-11-17 22:43:00	1	E4_S13	E4	SRP293037
SRR13077656	WGS	295	5693033564	PRJNA650244	SAMN15723217	Metagenome or environmental	2009051882	CHINESE UNIVERSITY OF HONG KONG	2020-02	public	fastq,run.zq,sra	s3,ncbi,gs	ncbi.public,gs.US,s3.us-east-1	SRX9524841	Hong Kong	Asia	Hong Kong: Shatin	Illumina NovaSeq 6000	stool	22.38 N 114.2 E	E3_S6	PAIRED	RANDOM	METAGENOMIC	human gut metagenome	ILLUMINA	2021-01-11 18:00:00	2020-11-17 22:45:00	1	E3_S6	E3	SRP293037
SRR13077657	WGS	297	186070539	PRJNA650244	SAMN15723216	Metagenome or environmental	72459170	CHINESE UNIVERSITY OF HONG KONG	2020-02	public	sra,fastq,run.zq	s3,ncbi,gs	gs.US,s3.us-east-1,ncbi.public	SRX9524840	Hong Kong	Asia	Hong Kong: Shatin	Illumina NovaSeq 6000	stool	22.38 N 114.2 E	E2_S37	PAIRED	RANDOM	METAGENOMIC	human gut metagenome	ILLUMINA	2021-01-11 18:00:00	2020-11-17 22:37:00	1	E2_S37	E2	SRP293037
SRR13077658	WGS	289	1682436882	PRJNA650244	SAMN15723215	Metagenome or environmental	607511983	CHINESE UNIVERSITY OF HONG KONG	2020-02	public	run.zq,fastq,sra	gs,ncbi,s3	s3.us-east-1,gs.US,ncbi.public	SRX9524839	Hong Kong	Asia	Hong Kong: Shatin	Illumina NovaSeq 6000	stool	22.38 N 114.2 E	E1_S25	PAIRED	RANDOM	METAGENOMIC	human gut metagenome	ILLUMINA	2021-01-11 18:00:00	2020-11-17 22:40:00	1	E1_S25	E1	SRP293037
SRR13077659	WGS	297	1165715032	PRJNA650244	SAMN15723214	Metagenome or environmental	414270269	CHINESE UNIVERSITY OF HONG KONG	2020-03	public	run.zq,sra,fastq	gs,ncbi,s3	ncbi.public,s3.us-east-1,gs.US	SRX9524838	Hong Kong	Asia	Hong Kong: Shatin	Illumina NovaSeq 6000	stool	22.38 N 114.2 E	D6_S49	PAIRED	RANDOM	METAGENOMIC	human gut metagenome	ILLUMINA	2021-01-11 18:00:00	2020-11-17 22:38:00	1	D6_S49	D6	SRP293037
SRR13077660	WGS	281	1794575389	PRJNA650244	SAMN15723213	Metagenome or environmental	651113892	CHINESE UNIVERSITY OF HONG KONG	2020-03	public	run.zq,fastq,sra	gs,s3,ncbi	gs.US,s3.us-east-1,ncbi.public	SRX9524837	Hong Kong	Asia	Hong Kong: Shatin	Illumina NovaSeq 6000	stool	22.38 N 114.2 E	D5_S29	PAIRED	RANDOM	METAGENOMIC	human gut metagenome	ILLUMINA	2021-01-11 18:00:00	2020-11-17 22:40:00	1	D5_S29	D5	SRP293037
SRR13077661	WGS	281	26642464992	PRJNA650244	SAMN15723212	Metagenome or environmental	9746812510	CHINESE UNIVERSITY OF HONG KONG	2020-02	public	run.zq,fastq,sra	ncbi,s3,gs	ncbi.public,gs.US,s3.us-east-1	SRX9524836	Hong Kong	Asia	Hong Kong: Shatin	Illumina NovaSeq 6000	stool	22.38 N 114.2 E	D4_S26	PAIRED	RANDOM	METAGENOMIC	human gut metagenome	ILLUMINA	2021-01-11 18:00:00	2020-11-18	1	D4_S26	D4	SRP293037
SRR13077662	WGS	279	6478221830	PRJNA650244	SAMN15723211	Metagenome or environmental	2225071317	CHINESE UNIVERSITY OF HONG KONG	2020-02	public	run.zq,fastq,sra	s3,gs,ncbi	s3.us-east-1,gs.US,ncbi.public	SRX9524835	Hong Kong	Asia	Hong Kong: Shatin	Illumina NovaSeq 6000	stool	22.38 N 114.2 E	D1_S48	PAIRED	RANDOM	METAGENOMIC	human gut metagenome	ILLUMINA	2021-01-11 18:00:00	2020-11-17 22:47:00	1	D1_S48	D1	SRP293037
SRR13077663	WGS	292	12559609793	PRJNA650244	SAMN15723210	Metagenome or environmental	4286525171	CHINESE UNIVERSITY OF HONG KONG	missing	public	sra,run.zq,fastq	gs,s3,ncbi	gs.US,ncbi.public,s3.us-east-1	SRX9524834	Hong Kong	Asia	Hong Kong: Shatin	Illumina NovaSeq 6000	stool	22.38 N 114.2 E	CL78-B_S48	PAIRED	RANDOM	METAGENOMIC	human gut metagenome	ILLUMINA	2021-01-11 18:00:00	2020-11-17 23:52:00	1	CL78-B_S48	CL78-B	SRP293037
SRR13077664	WGS	296	6249224904	PRJNA650244	SAMN15723209	Metagenome or environmental	2093165105	CHINESE UNIVERSITY OF HONG KONG	missing	public	fastq,sra,run.zq	s3,ncbi,gs	s3.us-east-1,ncbi.public,gs.US	SRX9524833	Hong Kong	Asia	Hong Kong: Shatin	Illumina NovaSeq 6000	stool	22.38 N 114.2 E	CL77-B_S47	PAIRED	RANDOM	METAGENOMIC	human gut metagenome	ILLUMINA	2021-01-11 18:00:00	2020-11-17 22:50:00	1	CL77-B_S47	CL77-B	SRP293037
SRR13077665	WGS	298	4569892624	PRJNA650244	SAMN15723002	Metagenome or environmental	1552301818	CHINESE UNIVERSITY OF HONG KONG	missing	public	run.zq,sra,fastq	ncbi,gs,s3	ncbi.public,s3.us-east-1,gs.US	SRX9524832	Hong Kong	Asia	Hong Kong: Shatin	Illumina NovaSeq 6000	stool	22.38 N 114.2 E	405_S50	PAIRED	RANDOM	METAGENOMIC	human gut metagenome	ILLUMINA	2021-01-11 18:00:00	2020-11-17 22:45:00	1	405_S50	405	SRP293037
SRR13077666	WGS	297	9067583263	PRJNA650244	SAMN15723208	Metagenome or environmental	3081163740	CHINESE UNIVERSITY OF HONG KONG	missing	public	fastq,run.zq,sra	gs,ncbi,s3	s3.us-east-1,ncbi.public,gs.US	SRX9524831	Hong Kong	Asia	Hong Kong: Shatin	Illumina NovaSeq 6000	stool	22.38 N 114.2 E	CL76-B_S46	PAIRED	RANDOM	METAGENOMIC	human gut metagenome	ILLUMINA	2021-01-11 18:00:00	2020-11-17 22:52:00	1	CL76-B_S46	CL76-B	SRP293037
SRR13077667	WGS	297	6573932735	PRJNA650244	SAMN15723207	Metagenome or environmental	2232114308	CHINESE UNIVERSITY OF HONG KONG	missing	public	run.zq,fastq,sra	ncbi,s3,gs	s3.us-east-1,ncbi.public,gs.US	SRX9524830	Hong Kong	Asia	Hong Kong: Shatin	Illumina NovaSeq 6000	stool	22.38 N 114.2 E	CL75-B_S45	PAIRED	RANDOM	METAGENOMIC	human gut metagenome	ILLUMINA	2021-01-11 18:00:00	2020-11-17 22:49:00	1	CL75-B_S45	CL75-B	SRP293037
SRR13077668	WGS	297	9185918682	PRJNA650244	SAMN15723206	Metagenome or environmental	3175905796	CHINESE UNIVERSITY OF HONG KONG	missing	public	run.zq,fastq,sra	s3,gs,ncbi	gs.US,s3.us-east-1,ncbi.public	SRX9524829	Hong Kong	Asia	Hong Kong: Shatin	Illumina NovaSeq 6000	stool	22.38 N 114.2 E	CL74-B_S44	PAIRED	RANDOM	METAGENOMIC	human gut metagenome	ILLUMINA	2021-01-11 18:00:00	2020-11-17 22:56:00	1	CL74-B_S44	CL74-B	SRP293037
SRR13077669	WGS	297	10102106075	PRJNA650244	SAMN15723205	Metagenome or environmental	3400881198	CHINESE UNIVERSITY OF HONG KONG	missing	public	fastq,run.zq,sra	s3,gs,ncbi	ncbi.public,s3.us-east-1,gs.US	SRX9524828	Hong Kong	Asia	Hong Kong: Shatin	Illumina NovaSeq 6000	stool	22.38 N 114.2 E	CL73-B_S43	PAIRED	RANDOM	METAGENOMIC	human gut metagenome	ILLUMINA	2021-01-11 18:00:00	2020-11-17 22:51:00	1	CL73-B_S43	CL73-B	SRP293037
SRR13077670	WGS	296	5464064602	PRJNA650244	SAMN15723204	Metagenome or environmental	1853020965	CHINESE UNIVERSITY OF HONG KONG	missing	public	sra,fastq,run.zq	s3,gs,ncbi	ncbi.public,gs.US,s3.us-east-1	SRX9524827	Hong Kong	Asia	Hong Kong: Shatin	Illumina NovaSeq 6000	stool	22.38 N 114.2 E	CL72-B_S42	PAIRED	RANDOM	METAGENOMIC	human gut metagenome	ILLUMINA	2021-01-11 18:00:00	2020-11-17 22:48:00	1	CL72-B_S42	CL72-B	SRP293037
SRR13077671	WGS	295	6036639253	PRJNA650244	SAMN15723203	Metagenome or environmental	2037392353	CHINESE UNIVERSITY OF HONG KONG	missing	public	fastq,run.zq,sra	ncbi,s3,gs	gs.US,s3.us-east-1,ncbi.public	SRX9524826	Hong Kong	Asia	Hong Kong: Shatin	Illumina NovaSeq 6000	stool	22.38 N 114.2 E	CL71-B_S41	PAIRED	RANDOM	METAGENOMIC	human gut metagenome	ILLUMINA	2021-01-11 18:00:00	2020-11-17 22:45:00	1	CL71-B_S41	CL71-B	SRP293037
SRR13077672	WGS	297	8929806442	PRJNA650244	SAMN15723202	Metagenome or environmental	3001262268	CHINESE UNIVERSITY OF HONG KONG	missing	public	run.zq,fastq,sra	ncbi,s3,gs	s3.us-east-1,gs.US,ncbi.public	SRX9524825	Hong Kong	Asia	Hong Kong: Shatin	Illumina NovaSeq 6000	stool	22.38 N 114.2 E	CL70-B_S40	PAIRED	RANDOM	METAGENOMIC	human gut metagenome	ILLUMINA	2021-01-11 18:00:00	2020-11-17 22:54:00	1	CL70-B_S40	CL70-B	SRP293037
SRR13077673	WGS	296	8500837216	PRJNA650244	SAMN15723201	Metagenome or environmental	2890432234	CHINESE UNIVERSITY OF HONG KONG	missing	public	run.zq,fastq,sra	ncbi,gs,s3	gs.US,s3.us-east-1,ncbi.public	SRX9524824	Hong Kong	Asia	Hong Kong: Shatin	Illumina NovaSeq 6000	stool	22.38 N 114.2 E	CL69-B_S39	PAIRED	RANDOM	METAGENOMIC	human gut metagenome	ILLUMINA	2021-01-11 18:00:00	2020-11-17 22:49:00	1	CL69-B_S39	CL69-B	SRP293037
SRR13077674	WGS	296	8104905043	PRJNA650244	SAMN15723200	Metagenome or environmental	2707000633	CHINESE UNIVERSITY OF HONG KONG	missing	public	sra,run.zq,fastq	ncbi,gs,s3	ncbi.public,gs.US,s3.us-east-1	SRX9524823	Hong Kong	Asia	Hong Kong: Shatin	Illumina NovaSeq 6000	stool	22.38 N 114.2 E	CL68-B_S38	PAIRED	RANDOM	METAGENOMIC	human gut metagenome	ILLUMINA	2021-01-11 18:00:00	2020-11-17 22:49:00	1	CL68-B_S38	CL68-B	SRP293037
SRR13077675	WGS	297	7346608735	PRJNA650244	SAMN15723199	Metagenome or environmental	2527154180	CHINESE UNIVERSITY OF HONG KONG	missing	public	fastq,sra,run.zq	ncbi,s3,gs	s3.us-east-1,ncbi.public,gs.US	SRX9524822	Hong Kong	Asia	Hong Kong: Shatin	Illumina NovaSeq 6000	stool	22.38 N 114.2 E	CL67-B_S37	PAIRED	RANDOM	METAGENOMIC	human gut metagenome	ILLUMINA	2021-01-11 18:00:00	2020-11-17 22:51:00	1	CL67-B_S37	CL67-B	SRP293037
SRR13077676	WGS	291	2082856040	PRJNA650244	SAMN15723001	Metagenome or environmental	711101072	CHINESE UNIVERSITY OF HONG KONG	missing	public	fastq,run.zq,sra	gs,s3,ncbi	gs.US,ncbi.public,s3.us-east-1	SRX9524821	Hong Kong	Asia	Hong Kong: Shatin	Illumina NovaSeq 6000	stool	22.38 N 114.2 E	404_S37	PAIRED	RANDOM	METAGENOMIC	human gut metagenome	ILLUMINA	2021-01-11 18:00:00	2020-11-17 22:39:00	1	404_S37	404	SRP293037
SRR13077677	WGS	297	8327640346	PRJNA650244	SAMN15723198	Metagenome or environmental	2861331157	CHINESE UNIVERSITY OF HONG KONG	missing	public	sra,fastq,run.zq	s3,ncbi,gs	s3.us-east-1,gs.US,ncbi.public	SRX9524820	Hong Kong	Asia	Hong Kong: Shatin	Illumina NovaSeq 6000	stool	22.38 N 114.2 E	CL66-B_S36	PAIRED	RANDOM	METAGENOMIC	human gut metagenome	ILLUMINA	2021-01-11 18:00:00	2020-11-17 22:57:00	1	CL66-B_S36	CL66-B	SRP293037
SRR13077678	WGS	296	7793574952	PRJNA650244	SAMN15723197	Metagenome or environmental	2637598434	CHINESE UNIVERSITY OF HONG KONG	missing	public	run.zq,fastq,sra	gs,ncbi,s3	ncbi.public,s3.us-east-1,gs.US	SRX9524819	Hong Kong	Asia	Hong Kong: Shatin	Illumina NovaSeq 6000	stool	22.38 N 114.2 E	CL65-B_S35	PAIRED	RANDOM	METAGENOMIC	human gut metagenome	ILLUMINA	2021-01-11 18:00:00	2020-11-17 22:54:00	1	CL65-B_S35	CL65-B	SRP293037
SRR13077679	WGS	296	9007358489	PRJNA650244	SAMN15723196	Metagenome or environmental	3079024466	CHINESE UNIVERSITY OF HONG KONG	missing	public	run.zq,sra,fastq	ncbi,gs,s3	ncbi.public,s3.us-east-1,gs.US	SRX9524818	Hong Kong	Asia	Hong Kong: Shatin	Illumina NovaSeq 6000	stool	22.38 N 114.2 E	CL64-B_S34	PAIRED	RANDOM	METAGENOMIC	human gut metagenome	ILLUMINA	2021-01-11 18:00:00	2020-11-17 22:51:00	1	CL64-B_S34	CL64-B	SRP293037
SRR13077680	WGS	293	3218656485	PRJNA650244	SAMN15723195	Metagenome or environmental	1165398018	CHINESE UNIVERSITY OF HONG KONG	missing	public	run.zq,sra,fastq	s3,ncbi,gs	gs.US,s3.us-east-1,ncbi.public	SRX9524817	Hong Kong	Asia	Hong Kong: Shatin	Illumina NovaSeq 6000	stool	22.38 N 114.2 E	CL63-B_S33	PAIRED	RANDOM	METAGENOMIC	human gut metagenome	ILLUMINA	2021-01-11 18:00:00	2020-11-17 22:44:00	1	CL63-B_S33	CL63-B	SRP293037
SRR13077681	WGS	286	4813641422	PRJNA650244	SAMN15723194	Metagenome or environmental	1632062995	CHINESE UNIVERSITY OF HONG KONG	missing	public	run.zq,fastq,sra	ncbi,s3,gs	s3.us-east-1,ncbi.public,gs.US	SRX9524816	Hong Kong	Asia	Hong Kong: Shatin	Illumina NovaSeq 6000	stool	22.38 N 114.2 E	CL62-B_S32	PAIRED	RANDOM	METAGENOMIC	human gut metagenome	ILLUMINA	2021-01-11 18:00:00	2020-11-17 22:46:00	1	CL62-B_S32	CL62-B	SRP293037
SRR13077682	WGS	297	5554862458	PRJNA650244	SAMN15723031	Metagenome or environmental	1934638589	CHINESE UNIVERSITY OF HONG KONG	2020-03	public	sra,fastq,run.zq	ncbi,gs,s3	s3.us-east-1,gs.US,ncbi.public	SRX9524814	Hong Kong	Asia	Hong Kong: Shatin	Illumina NovaSeq 6000	stool	22.38 N 114.2 E	A112_S20	PAIRED	RANDOM	METAGENOMIC	human gut metagenome	ILLUMINA	2021-01-11 18:00:00	2020-11-17 22:45:00	1	A112_S20	A112	SRP293037
SRR13077683	WGS	297	5047941783	PRJNA650244	SAMN15723030	Metagenome or environmental	1722877135	CHINESE UNIVERSITY OF HONG KONG	2020-03	public	run.zq,fastq,sra	s3,gs,ncbi	gs.US,ncbi.public,s3.us-east-1	SRX9524813	Hong Kong	Asia	Hong Kong: Shatin	Illumina NovaSeq 6000	stool	22.38 N 114.2 E	A111_S19	PAIRED	RANDOM	METAGENOMIC	human gut metagenome	ILLUMINA	2021-01-11 18:00:00	2020-11-17 22:45:00	1	A111_S19	A111	SRP293037
SRR13077684	WGS	297	5349764076	PRJNA650244	SAMN15723029	Metagenome or environmental	1817984229	CHINESE UNIVERSITY OF HONG KONG	2020-04	public	run.zq,sra,fastq	s3,ncbi,gs	s3.us-east-1,ncbi.public,gs.US	SRX9524812	Hong Kong	Asia	Hong Kong: Shatin	Illumina NovaSeq 6000	stool	22.38 N 114.2 E	A110_S18	PAIRED	RANDOM	METAGENOMIC	human gut metagenome	ILLUMINA	2021-01-11 18:00:00	2020-11-17 22:45:00	1	A110_S18	A110	SRP293037
SRR13077685	WGS	282	8197213429	PRJNA650244	SAMN15722984	Metagenome or environmental	2758796389	CHINESE UNIVERSITY OF HONG KONG	missing	public	fastq,run.zq,sra	gs,s3,ncbi	gs.US,ncbi.public,s3.us-east-1	SRX9524811	Hong Kong	Asia	Hong Kong: Shatin	Illumina NovaSeq 6000	stool	22.38 N 114.2 E	361_S8	PAIRED	RANDOM	METAGENOMIC	human gut metagenome	ILLUMINA	2021-01-11 18:00:00	2020-11-17 22:54:00	1	361_S8	361	SRP293037
SRR13077686	WGS	297	4593675640	PRJNA650244	SAMN15723028	Metagenome or environmental	1553615607	CHINESE UNIVERSITY OF HONG KONG	2020-03	public	sra,fastq,run.zq	ncbi,gs,s3	ncbi.public,s3.us-east-1,gs.US	SRX9524810	Hong Kong	Asia	Hong Kong: Shatin	Illumina NovaSeq 6000	stool	22.38 N 114.2 E	A10_S10	PAIRED	RANDOM	METAGENOMIC	human gut metagenome	ILLUMINA	2021-01-11 18:00:00	2020-11-17 22:43:00	1	A10_S10	A10	SRP293037
SRR13077687	WGS	297	3994616114	PRJNA650244	SAMN15723027	Metagenome or environmental	1387943966	CHINESE UNIVERSITY OF HONG KONG	2020-04	public	fastq,sra,run.zq	gs,ncbi,s3	ncbi.public,gs.US,s3.us-east-1	SRX9524809	Hong Kong	Asia	Hong Kong: Shatin	Illumina NovaSeq 6000	stool	22.38 N 114.2 E	A109_S17	PAIRED	RANDOM	METAGENOMIC	human gut metagenome	ILLUMINA	2021-01-11 18:00:00	2020-11-17 22:43:00	1	A109_S17	A109	SRP293037
SRR13077688	WGS	295	4994369234	PRJNA650244	SAMN15723026	Metagenome or environmental	1710141897	CHINESE UNIVERSITY OF HONG KONG	2020-04	public	run.zq,sra,fastq	ncbi,s3,gs	s3.us-east-1,ncbi.public,gs.US	SRX9524808	Hong Kong	Asia	Hong Kong: Shatin	Illumina NovaSeq 6000	stool	22.38 N 114.2 E	A108_S16	PAIRED	RANDOM	METAGENOMIC	human gut metagenome	ILLUMINA	2021-01-11 18:00:00	2020-11-17 22:43:00	1	A108_S16	A108	SRP293037
SRR13077689	WGS	297	5939972073	PRJNA650244	SAMN15723025	Metagenome or environmental	2012177729	CHINESE UNIVERSITY OF HONG KONG	2020-04	public	fastq,sra,run.zq	gs,ncbi,s3	ncbi.public,gs.US,s3.us-east-1	SRX9524807	Hong Kong	Asia	Hong Kong: Shatin	Illumina NovaSeq 6000	stool	22.38 N 114.2 E	A107_S15	PAIRED	RANDOM	METAGENOMIC	human gut metagenome	ILLUMINA	2021-01-11 18:00:00	2020-11-17 22:49:00	1	A107_S15	A107	SRP293037
SRR13077690	WGS	297	5205565063	PRJNA650244	SAMN15723024	Metagenome or environmental	1750443999	CHINESE UNIVERSITY OF HONG KONG	2020-04	public	run.zq,fastq,sra	ncbi,s3,gs	gs.US,s3.us-east-1,ncbi.public	SRX9524806	Hong Kong	Asia	Hong Kong: Shatin	Illumina NovaSeq 6000	stool	22.38 N 114.2 E	A106_S14	PAIRED	RANDOM	METAGENOMIC	human gut metagenome	ILLUMINA	2021-01-11 18:00:00	2020-11-17 22:45:00	1	A106_S14	A106	SRP293037
SRR13077691	WGS	296	4915066470	PRJNA650244	SAMN15723023	Metagenome or environmental	1673855706	CHINESE UNIVERSITY OF HONG KONG	2020-04	public	sra,run.zq,fastq	s3,ncbi,gs	gs.US,s3.us-east-1,ncbi.public	SRX9524805	Hong Kong	Asia	Hong Kong: Shatin	Illumina NovaSeq 6000	stool	22.38 N 114.2 E	A105_S13	PAIRED	RANDOM	METAGENOMIC	human gut metagenome	ILLUMINA	2021-01-11 18:00:00	2020-11-17 22:46:00	1	A105_S13	A105	SRP293037
SRR13077692	WGS	297	5688462599	PRJNA650244	SAMN15723022	Metagenome or environmental	1974057181	CHINESE UNIVERSITY OF HONG KONG	2020-04	public	run.zq,fastq,sra	s3,gs,ncbi	s3.us-east-1,gs.US,ncbi.public	SRX9524804	Hong Kong	Asia	Hong Kong: Shatin	Illumina NovaSeq 6000	stool	22.38 N 114.2 E	A104_S12	PAIRED	RANDOM	METAGENOMIC	human gut metagenome	ILLUMINA	2021-01-11 18:00:00	2020-11-17 22:46:00	1	A104_S12	A104	SRP293037
SRR13077693	WGS	297	5726984375	PRJNA650244	SAMN15723021	Metagenome or environmental	1921121476	CHINESE UNIVERSITY OF HONG KONG	2020-04	public	run.zq,sra,fastq	s3,ncbi,gs	ncbi.public,gs.US,s3.us-east-1	SRX9524803	Hong Kong	Asia	Hong Kong: Shatin	Illumina NovaSeq 6000	stool	22.38 N 114.2 E	A103_S11	PAIRED	RANDOM	METAGENOMIC	human gut metagenome	ILLUMINA	2021-01-11 18:00:00	2020-11-17 22:47:00	1	A103_S11	A103	SRP293037
SRR13077694	WGS	297	5539139683	PRJNA650244	SAMN15723020	Metagenome or environmental	1864731172	CHINESE UNIVERSITY OF HONG KONG	2020-04	public	sra,fastq,run.zq	s3,gs,ncbi	s3.us-east-1,ncbi.public,gs.US	SRX9524802	Hong Kong	Asia	Hong Kong: Shatin	Illumina NovaSeq 6000	stool	22.38 N 114.2 E	A102_S10	PAIRED	RANDOM	METAGENOMIC	human gut metagenome	ILLUMINA	2021-01-11 18:00:00	2020-11-17 22:47:00	1	A102_S10	A102	SRP293037
SRR13077695	WGS	297	3274444831	PRJNA650244	SAMN15723019	Metagenome or environmental	1115370451	CHINESE UNIVERSITY OF HONG KONG	2020-04	public	fastq,run.zq,sra	ncbi,gs,s3	ncbi.public,s3.us-east-1,gs.US	SRX9524801	Hong Kong	Asia	Hong Kong: Shatin	Illumina NovaSeq 6000	stool	22.38 N 114.2 E	A101_S9	PAIRED	RANDOM	METAGENOMIC	human gut metagenome	ILLUMINA	2021-01-11 18:00:00	2020-11-17 22:42:00	1	A101_S9	A101	SRP293037
SRR13077696	WGS	293	3411428592	PRJNA650244	SAMN15722983	Metagenome or environmental	1164895839	CHINESE UNIVERSITY OF HONG KONG	missing	public	run.zq,sra,fastq	ncbi,gs,s3	ncbi.public,gs.US,s3.us-east-1	SRX9524800	Hong Kong	Asia	Hong Kong: Shatin	Illumina NovaSeq 6000	stool	22.38 N 114.2 E	358_S22	PAIRED	RANDOM	METAGENOMIC	human gut metagenome	ILLUMINA	2021-01-11 18:00:00	2020-11-17 22:43:00	1	358_S22	358	SRP293037
SRR13077697	WGS	296	3163038520	PRJNA650244	SAMN15723018	Metagenome or environmental	1124480034	CHINESE UNIVERSITY OF HONG KONG	2020-04	public	fastq,sra,run.zq	gs,s3,ncbi	ncbi.public,gs.US,s3.us-east-1	SRX9524799	Hong Kong	Asia	Hong Kong: Shatin	Illumina NovaSeq 6000	stool	22.38 N 114.2 E	A100_S8	PAIRED	RANDOM	METAGENOMIC	human gut metagenome	ILLUMINA	2021-01-11 18:00:00	2020-11-17 22:41:00	1	A100_S8	A100	SRP293037
SRR13077698	WGS	297	3666500818	PRJNA650244	SAMN15723017	Metagenome or environmental	1245490473	CHINESE UNIVERSITY OF HONG KONG	2020-03	public	run.zq,sra,fastq	gs,s3,ncbi	ncbi.public,gs.US,s3.us-east-1	SRX9524798	Hong Kong	Asia	Hong Kong: Shatin	Illumina NovaSeq 6000	stool	22.38 N 114.2 E	A09_S9	PAIRED	RANDOM	METAGENOMIC	human gut metagenome	ILLUMINA	2021-01-11 18:00:00	2020-11-17 22:42:00	1	A09_S9	A09	SRP293037
SRR13077699	WGS	297	3991077608	PRJNA650244	SAMN15723016	Metagenome or environmental	1355791234	CHINESE UNIVERSITY OF HONG KONG	2020-03	public	run.zq,fastq,sra	ncbi,s3,gs	gs.US,s3.us-east-1,ncbi.public	SRX9524797	Hong Kong	Asia	Hong Kong: Shatin	Illumina NovaSeq 6000	stool	22.38 N 114.2 E	A08_S8	PAIRED	RANDOM	METAGENOMIC	human gut metagenome	ILLUMINA	2021-01-11 18:00:00	2020-11-17 22:43:00	1	A08_S8	A08	SRP293037
SRR13077700	WGS	298	5225973491	PRJNA650244	SAMN15723015	Metagenome or environmental	1761018864	CHINESE UNIVERSITY OF HONG KONG	2020-03	public	sra,run.zq,fastq	gs,ncbi,s3	gs.US,ncbi.public,s3.us-east-1	SRX9524796	Hong Kong	Asia	Hong Kong: Shatin	Illumina NovaSeq 6000	stool	22.38 N 114.2 E	A07_S7	PAIRED	RANDOM	METAGENOMIC	human gut metagenome	ILLUMINA	2021-01-11 18:00:00	2020-11-17 22:47:00	1	A07_S7	A07	SRP293037
SRR13077701	WGS	297	6133388382	PRJNA650244	SAMN15723014	Metagenome or environmental	2068278838	CHINESE UNIVERSITY OF HONG KONG	2020-03	public	run.zq,fastq,sra	s3,ncbi,gs	gs.US,s3.us-east-1,ncbi.public	SRX9524795	Hong Kong	Asia	Hong Kong: Shatin	Illumina NovaSeq 6000	stool	22.38 N 114.2 E	A06_S6	PAIRED	RANDOM	METAGENOMIC	human gut metagenome	ILLUMINA	2021-01-11 18:00:00	2020-11-17 22:47:00	1	A06_S6	A06	SRP293037
SRR13077702	WGS	298	5966973600	PRJNA650244	SAMN15723013	Metagenome or environmental	1989215741	CHINESE UNIVERSITY OF HONG KONG	2020-03	public	run.zq,sra,fastq	gs,ncbi,s3	s3.us-east-1,ncbi.public,gs.US	SRX9524794	Hong Kong	Asia	Hong Kong: Shatin	Illumina NovaSeq 6000	stool	22.38 N 114.2 E	A05_S5	PAIRED	RANDOM	METAGENOMIC	human gut metagenome	ILLUMINA	2021-01-11 18:00:00	2020-11-17 22:46:00	1	A05_S5	A05	SRP293037
SRR13077703	WGS	297	6358510147	PRJNA650244	SAMN15723012	Metagenome or environmental	2144387366	CHINESE UNIVERSITY OF HONG KONG	2020-03	public	run.zq,fastq,sra	s3,ncbi,gs	s3.us-east-1,gs.US,ncbi.public	SRX9524793	Hong Kong	Asia	Hong Kong: Shatin	Illumina NovaSeq 6000	stool	22.38 N 114.2 E	A04_S4	PAIRED	RANDOM	METAGENOMIC	human gut metagenome	ILLUMINA	2021-01-11 18:00:00	2020-11-17 22:48:00	1	A04_S4	A04	SRP293037
SRR13077704	WGS	297	5524722675	PRJNA650244	SAMN15723011	Metagenome or environmental	1878204623	CHINESE UNIVERSITY OF HONG KONG	2020-03	public	sra,fastq,run.zq	s3,gs,ncbi	ncbi.public,gs.US,s3.us-east-1	SRX9524792	Hong Kong	Asia	Hong Kong: Shatin	Illumina NovaSeq 6000	stool	22.38 N 114.2 E	A03_S3	PAIRED	RANDOM	METAGENOMIC	human gut metagenome	ILLUMINA	2021-01-11 18:00:00	2020-11-17 22:47:00	1	A03_S3	A03	SRP293037
SRR13077705	WGS	297	5180865959	PRJNA650244	SAMN15723010	Metagenome or environmental	1846737343	CHINESE UNIVERSITY OF HONG KONG	2020-03	public	run.zq,fastq,sra	s3,ncbi,gs	ncbi.public,gs.US,s3.us-east-1	SRX9524791	Hong Kong	Asia	Hong Kong: Shatin	Illumina NovaSeq 6000	stool	22.38 N 114.2 E	A02_S2	PAIRED	RANDOM	METAGENOMIC	human gut metagenome	ILLUMINA	2021-01-11 18:00:00	2020-11-17 22:45:00	1	A02_S2	A02	SRP293037
SRR13077706	WGS	296	5601378254	PRJNA650244	SAMN15723009	Metagenome or environmental	1867477146	CHINESE UNIVERSITY OF HONG KONG	2020-03	public	sra,run.zq,fastq	gs,s3,ncbi	s3.us-east-1,ncbi.public,gs.US	SRX9524790	Hong Kong	Asia	Hong Kong: Shatin	Illumina NovaSeq 6000	stool	22.38 N 114.2 E	A01_S1	PAIRED	RANDOM	METAGENOMIC	human gut metagenome	ILLUMINA	2021-01-11 18:00:00	2020-11-17 22:51:00	1	A01_S1	A01	SRP293037
SRR13077707	WGS	285	1715321792	PRJNA650244	SAMN15722982	Metagenome or environmental	632047738	CHINESE UNIVERSITY OF HONG KONG	missing	public	sra,run.zq,fastq	s3,gs,ncbi	s3.us-east-1,ncbi.public,gs.US	SRX9524789	Hong Kong	Asia	Hong Kong: Shatin	Illumina NovaSeq 6000	stool	22.38 N 114.2 E	357_S31	PAIRED	RANDOM	METAGENOMIC	human gut metagenome	ILLUMINA	2021-01-11 18:00:00	2020-11-17 22:40:00	1	357_S31	357	SRP293037
SRR13077708	WGS	294	10183503096	PRJNA650244	SAMN15723008	Metagenome or environmental	3630559237	CHINESE UNIVERSITY OF HONG KONG	missing	public	run.zq,fastq,sra	s3,ncbi,gs	ncbi.public,gs.US,s3.us-east-1	SRX9524788	Hong Kong	Asia	Hong Kong: Shatin	Illumina NovaSeq 6000	stool	22.38 N 114.2 E	422_S34	PAIRED	RANDOM	METAGENOMIC	human gut metagenome	ILLUMINA	2021-01-11 18:00:00	2020-11-17 22:52:00	1	422_S34	422	SRP293037
SRR13077709	WGS	293	5174481984	PRJNA650244	SAMN15723007	Metagenome or environmental	1791225258	CHINESE UNIVERSITY OF HONG KONG	missing	public	run.zq,sra,fastq	gs,s3,ncbi	gs.US,s3.us-east-1,ncbi.public	SRX9524787	Hong Kong	Asia	Hong Kong: Shatin	Illumina NovaSeq 6000	stool	22.38 N 114.2 E	419_S48	PAIRED	RANDOM	METAGENOMIC	human gut metagenome	ILLUMINA	2021-01-11 18:00:00	2020-11-17 22:47:00	1	419_S48	419	SRP293037
SRR13077710	WGS	288	2466367811	PRJNA650244	SAMN15723252	Metagenome or environmental	836700925	CHINESE UNIVERSITY OF HONG KONG	2020-03	public	sra,run.zq,fastq	ncbi,s3,gs	gs.US,s3.us-east-1,ncbi.public	SRX9524786	Hong Kong	Asia	Hong Kong: Shatin	Illumina NovaSeq 6000	stool	22.38 N 114.2 E	O4_S5	PAIRED	RANDOM	METAGENOMIC	human gut metagenome	ILLUMINA	2021-01-11 18:00:00	2020-11-17 22:40:00	1	O4_S5	O4	SRP293037
SRR13077711	WGS	295	1943487691	PRJNA650244	SAMN15723251	Metagenome or environmental	662929819	CHINESE UNIVERSITY OF HONG KONG	2020-03	public	run.zq,sra,fastq	gs,ncbi,s3	gs.US,s3.us-east-1,ncbi.public	SRX9524785	Hong Kong	Asia	Hong Kong: Shatin	Illumina NovaSeq 6000	stool	22.38 N 114.2 E	O3_S7	PAIRED	RANDOM	METAGENOMIC	human gut metagenome	ILLUMINA	2021-01-11 18:00:00	2020-11-17 22:40:00	1	O3_S7	O3	SRP293037
SRR13077712	WGS	260	12526286927	PRJNA650244	SAMN15722992	Metagenome or environmental	4186650288	CHINESE UNIVERSITY OF HONG KONG	missing	public	run.zq,sra,fastq	s3,gs,ncbi	gs.US,s3.us-east-1,ncbi.public	SRX9524784	Hong Kong	Asia	Hong Kong: Shatin	Illumina NovaSeq 6000	stool	22.38 N 114.2 E	386_S47	PAIRED	RANDOM	METAGENOMIC	human gut metagenome	ILLUMINA	2021-01-11 18:00:00	2020-11-17 23:03:00	1	386_S47	386	SRP293037
SRR13077713	WGS	288	28843297007	PRJNA650244	SAMN15723250	Metagenome or environmental	10069428190	CHINESE UNIVERSITY OF HONG KONG	2020-03	public	sra,run.zq,fastq	s3,ncbi,gs	ncbi.public,gs.US,s3.us-east-1	SRX9524702	Hong Kong	Asia	Hong Kong: Shatin	Illumina NovaSeq 6000	stool	22.38 N 114.2 E	O1_S24	PAIRED	RANDOM	METAGENOMIC	human gut metagenome	ILLUMINA	2021-01-11 18:00:00	2020-11-18 00:08:00	1	O1_S24	O1	SRP293037
SRR13077714	WGS	280	3165287521	PRJNA650244	SAMN15723108	Metagenome or environmental	1107403356	CHINESE UNIVERSITY OF HONG KONG	2020-03	public	run.zq,sra,fastq	ncbi,s3,gs	ncbi.public,s3.us-east-1,gs.US	SRX9524783	Hong Kong	Asia	Hong Kong: Shatin	Illumina NovaSeq 6000	stool	22.38 N 114.2 E	A52_S50	PAIRED	RANDOM	METAGENOMIC	human gut metagenome	ILLUMINA	2021-01-11 18:00:00	2020-11-17 22:41:00	1	A52_S50	A52	SRP293037
SRR13077715	WGS	288	3900100521	PRJNA650244	SAMN15723107	Metagenome or environmental	1373803640	CHINESE UNIVERSITY OF HONG KONG	2020-03	public	sra,run.zq,fastq	ncbi,s3,gs	gs.US,ncbi.public,s3.us-east-1	SRX9524782	Hong Kong	Asia	Hong Kong: Shatin	Illumina NovaSeq 6000	stool	22.38 N 114.2 E	A51_S49	PAIRED	RANDOM	METAGENOMIC	human gut metagenome	ILLUMINA	2021-01-11 18:00:00	2020-11-17 22:43:00	1	A51_S49	A51	SRP293037
SRR13077716	WGS	293	3824428073	PRJNA650244	SAMN15723106	Metagenome or environmental	1516306050	CHINESE UNIVERSITY OF HONG KONG	2020-03	public	fastq,sra,run.zq	gs,s3,ncbi	gs.US,s3.us-east-1,ncbi.public	SRX9524781	Hong Kong	Asia	Hong Kong: Shatin	Illumina NovaSeq 6000	stool	22.38 N 114.2 E	A50_S48	PAIRED	RANDOM	METAGENOMIC	human gut metagenome	ILLUMINA	2021-01-11 18:00:00	2020-11-17 22:44:00	1	A50_S48	A50	SRP293037
SRR13077717	WGS	291	3001099402	PRJNA650244	SAMN15723105	Metagenome or environmental	1116721073	CHINESE UNIVERSITY OF HONG KONG	2020-03	public	sra,run.zq,fastq	s3,ncbi,gs	s3.us-east-1,gs.US,ncbi.public	SRX9524780	Hong Kong	Asia	Hong Kong: Shatin	Illumina NovaSeq 6000	stool	22.38 N 114.2 E	A4_S28	PAIRED	RANDOM	METAGENOMIC	human gut metagenome	ILLUMINA	2021-01-11 18:00:00	2020-11-17 22:42:00	1	A4_S28	A4	SRP293037
SRR13077718	WGS	292	3642625379	PRJNA650244	SAMN15723104	Metagenome or environmental	1270949389	CHINESE UNIVERSITY OF HONG KONG	2020-03	public	fastq,sra,run.zq	gs,ncbi,s3	ncbi.public,gs.US,s3.us-east-1	SRX9524779	Hong Kong	Asia	Hong Kong: Shatin	Illumina NovaSeq 6000	stool	22.38 N 114.2 E	A49_S47	PAIRED	RANDOM	METAGENOMIC	human gut metagenome	ILLUMINA	2021-01-11 18:00:00	2020-11-17 22:43:00	1	A49_S47	A49	SRP293037
SRR13077719	WGS	296	6140298429	PRJNA650244	SAMN15723103	Metagenome or environmental	2075738745	CHINESE UNIVERSITY OF HONG KONG	2020-03	public	sra,fastq,run.zq	gs,ncbi,s3	s3.us-east-1,gs.US,ncbi.public	SRX9524778	Hong Kong	Asia	Hong Kong: Shatin	Illumina NovaSeq 6000	stool	22.38 N 114.2 E	A48_S46	PAIRED	RANDOM	METAGENOMIC	human gut metagenome	ILLUMINA	2021-01-11 18:00:00	2020-11-17 22:46:00	1	A48_S46	A48	SRP293037
SRR13077720	WGS	294	5232765152	PRJNA650244	SAMN15723102	Metagenome or environmental	1855907956	CHINESE UNIVERSITY OF HONG KONG	2020-03	public	run.zq,sra,fastq	gs,ncbi,s3	s3.us-east-1,gs.US,ncbi.public	SRX9524777	Hong Kong	Asia	Hong Kong: Shatin	Illumina NovaSeq 6000	stool	22.38 N 114.2 E	A47_S45	PAIRED	RANDOM	METAGENOMIC	human gut metagenome	ILLUMINA	2021-01-11 18:00:00	2020-11-17 22:44:00	1	A47_S45	A47	SRP293037
SRR13077721	WGS	295	3781851310	PRJNA650244	SAMN15723101	Metagenome or environmental	1349329343	CHINESE UNIVERSITY OF HONG KONG	2020-03	public	sra,fastq,run.zq	gs,s3,ncbi	ncbi.public,s3.us-east-1,gs.US	SRX9524776	Hong Kong	Asia	Hong Kong: Shatin	Illumina NovaSeq 6000	stool	22.38 N 114.2 E	A46_S54	PAIRED	RANDOM	METAGENOMIC	human gut metagenome	ILLUMINA	2021-01-11 18:00:00	2020-11-17 22:44:00	1	A46_S54	A46	SRP293037
SRR13077722	WGS	297	4578257081	PRJNA650244	SAMN15723100	Metagenome or environmental	1559981201	CHINESE UNIVERSITY OF HONG KONG	2020-03	public	run.zq,fastq,sra	ncbi,s3,gs	s3.us-east-1,gs.US,ncbi.public	SRX9524775	Hong Kong	Asia	Hong Kong: Shatin	Illumina NovaSeq 6000	stool	22.38 N 114.2 E	A45_S53	PAIRED	RANDOM	METAGENOMIC	human gut metagenome	ILLUMINA	2021-01-11 18:00:00	2020-11-17 22:45:00	1	A45_S53	A45	SRP293037
SRR13077723	WGS	298	7718295782	PRJNA650244	SAMN15723099	Metagenome or environmental	3077206179	CHINESE UNIVERSITY OF HONG KONG	2020-03	public	run.zq,fastq,sra	gs,s3,ncbi	ncbi.public,s3.us-east-1,gs.US	SRX9524774	Hong Kong	Asia	Hong Kong: Shatin	Illumina NovaSeq 6000	stool	22.38 N 114.2 E	A44_S44	PAIRED	RANDOM	METAGENOMIC	human gut metagenome	ILLUMINA	2021-01-11 18:00:00	2020-11-17 22:52:00	1	A44_S44	A44	SRP293037
SRR13077724	WGS	297	4666387676	PRJNA650244	SAMN15722991	Metagenome or environmental	1601845779	CHINESE UNIVERSITY OF HONG KONG	missing	public	fastq,run.zq,sra	s3,ncbi,gs	ncbi.public,s3.us-east-1,gs.US	SRX9524773	Hong Kong	Asia	Hong Kong: Shatin	Illumina NovaSeq 6000	stool	22.38 N 114.2 E	382_S46	PAIRED	RANDOM	METAGENOMIC	human gut metagenome	ILLUMINA	2021-01-11 18:00:00	2020-11-17 22:46:00	1	382_S46	382	SRP293037
SRR13077725	WGS	296	6542853666	PRJNA650244	SAMN15723098	Metagenome or environmental	2207418685	CHINESE UNIVERSITY OF HONG KONG	2020-03	public	run.zq,sra,fastq	s3,ncbi,gs	gs.US,ncbi.public,s3.us-east-1	SRX9524772	Hong Kong	Asia	Hong Kong: Shatin	Illumina NovaSeq 6000	stool	22.38 N 114.2 E	A43_S43	PAIRED	RANDOM	METAGENOMIC	human gut metagenome	ILLUMINA	2021-01-11 18:00:00	2020-11-17 22:46:00	1	A43_S43	A43	SRP293037
SRR13077726	WGS	297	7017193749	PRJNA650244	SAMN15723097	Metagenome or environmental	2375656880	CHINESE UNIVERSITY OF HONG KONG	2020-03	public	run.zq,sra,fastq	s3,gs,ncbi	s3.us-east-1,gs.US,ncbi.public	SRX9524771	Hong Kong	Asia	Hong Kong: Shatin	Illumina NovaSeq 6000	stool	22.38 N 114.2 E	A42_S42	PAIRED	RANDOM	METAGENOMIC	human gut metagenome	ILLUMINA	2021-01-11 18:00:00	2020-11-17 22:49:00	1	A42_S42	A42	SRP293037
SRR13077727	WGS	297	6440158446	PRJNA650244	SAMN15723096	Metagenome or environmental	2225559460	CHINESE UNIVERSITY OF HONG KONG	2020-03	public	run.zq,sra,fastq	s3,ncbi,gs	s3.us-east-1,ncbi.public,gs.US	SRX9524770	Hong Kong	Asia	Hong Kong: Shatin	Illumina NovaSeq 6000	stool	22.38 N 114.2 E	A41_S41	PAIRED	RANDOM	METAGENOMIC	human gut metagenome	ILLUMINA	2021-01-11 18:00:00	2020-11-17 22:48:00	1	A41_S41	A41	SRP293037
SRR13077728	WGS	296	6228994593	PRJNA650244	SAMN15723095	Metagenome or environmental	2097023563	CHINESE UNIVERSITY OF HONG KONG	2020-03	public	fastq,run.zq,sra	gs,s3,ncbi	s3.us-east-1,ncbi.public,gs.US	SRX9524769	Hong Kong	Asia	Hong Kong: Shatin	Illumina NovaSeq 6000	stool	22.38 N 114.2 E	A40_S40	PAIRED	RANDOM	METAGENOMIC	human gut metagenome	ILLUMINA	2021-01-11 18:00:00	2020-11-17 22:47:00	1	A40_S40	A40	SRP293037
SRR13077729	WGS	294	650133956	PRJNA650244	SAMN15723094	Metagenome or environmental	225750746	CHINESE UNIVERSITY OF HONG KONG	2020-02	public	run.zq,fastq,sra	s3,gs,ncbi	gs.US,s3.us-east-1,ncbi.public	SRX9524768	Hong Kong	Asia	Hong Kong: Shatin	Illumina NovaSeq 6000	stool	22.38 N 114.2 E	A3_S1	PAIRED	RANDOM	METAGENOMIC	human gut metagenome	ILLUMINA	2021-01-11 18:00:00	2020-11-17 22:38:00	1	A3_S1	A3	SRP293037
SRR13077730	WGS	290	8103342315	PRJNA650244	SAMN15723093	Metagenome or environmental	2723020635	CHINESE UNIVERSITY OF HONG KONG	2020-04	public	fastq,sra,run.zq	ncbi,s3,gs	gs.US,s3.us-east-1,ncbi.public	SRX9524767	Hong Kong	Asia	Hong Kong: Shatin	Illumina NovaSeq 6000	stool	22.38 N 114.2 E	A39_S39	PAIRED	RANDOM	METAGENOMIC	human gut metagenome	ILLUMINA	2021-01-11 18:00:00	2020-11-17 22:59:00	1	A39_S39	A39	SRP293037
SRR13077731	WGS	296	6453655767	PRJNA650244	SAMN15723092	Metagenome or environmental	2198260221	CHINESE UNIVERSITY OF HONG KONG	2020-04	public	fastq,sra,run.zq	s3,ncbi,gs	gs.US,s3.us-east-1,ncbi.public	SRX9524766	Hong Kong	Asia	Hong Kong: Shatin	Illumina NovaSeq 6000	stool	22.38 N 114.2 E	A38_S38	PAIRED	RANDOM	METAGENOMIC	human gut metagenome	ILLUMINA	2021-01-11 18:00:00	2020-11-17 22:48:00	1	A38_S38	A38	SRP293037
SRR13077732	WGS	296	6068033169	PRJNA650244	SAMN15723091	Metagenome or environmental	2050726494	CHINESE UNIVERSITY OF HONG KONG	2020-04	public	fastq,run.zq,sra	ncbi,gs,s3	gs.US,s3.us-east-1,ncbi.public	SRX9524765	Hong Kong	Asia	Hong Kong: Shatin	Illumina NovaSeq 6000	stool	22.38 N 114.2 E	A37_S37	PAIRED	RANDOM	METAGENOMIC	human gut metagenome	ILLUMINA	2021-01-11 18:00:00	2020-11-17 22:47:00	1	A37_S37	A37	SRP293037
SRR13077733	WGS	294	6211350055	PRJNA650244	SAMN15723090	Metagenome or environmental	2147458224	CHINESE UNIVERSITY OF HONG KONG	2020-03	public	sra,fastq,run.zq	ncbi,gs,s3	ncbi.public,s3.us-east-1,gs.US	SRX9524764	Hong Kong	Asia	Hong Kong: Shatin	Illumina NovaSeq 6000	stool	22.38 N 114.2 E	A36_S36	PAIRED	RANDOM	METAGENOMIC	human gut metagenome	ILLUMINA	2021-01-11 18:00:00	2020-11-17 22:48:00	1	A36_S36	A36	SRP293037
SRR13077734	WGS	297	6237412425	PRJNA650244	SAMN15723089	Metagenome or environmental	2123190162	CHINESE UNIVERSITY OF HONG KONG	2020-03	public	sra,fastq,run.zq	s3,gs,ncbi	s3.us-east-1,ncbi.public,gs.US	SRX9524763	Hong Kong	Asia	Hong Kong: Shatin	Illumina NovaSeq 6000	stool	22.38 N 114.2 E	A35_S35	PAIRED	RANDOM	METAGENOMIC	human gut metagenome	ILLUMINA	2021-01-11 18:00:00	2020-11-17 22:47:00	1	A35_S35	A35	SRP293037
SRR13077735	WGS	298	4974199800	PRJNA650244	SAMN15722990	Metagenome or environmental	1695058976	CHINESE UNIVERSITY OF HONG KONG	missing	public	fastq,sra,run.zq	gs,s3,ncbi	s3.us-east-1,gs.US,ncbi.public	SRX9524762	Hong Kong	Asia	Hong Kong: Shatin	Illumina NovaSeq 6000	stool	22.38 N 114.2 E	377_S51	PAIRED	RANDOM	METAGENOMIC	human gut metagenome	ILLUMINA	2021-01-11 18:00:00	2020-11-17 22:43:00	1	377_S51	377	SRP293037
SRR13077736	WGS	297	5863659437	PRJNA650244	SAMN15723088	Metagenome or environmental	1981711315	CHINESE UNIVERSITY OF HONG KONG	2020-04	public	fastq,sra,run.zq	s3,ncbi,gs	s3.us-east-1,gs.US,ncbi.public	SRX9524761	Hong Kong	Asia	Hong Kong: Shatin	Illumina NovaSeq 6000	stool	22.38 N 114.2 E	A34_S34	PAIRED	RANDOM	METAGENOMIC	human gut metagenome	ILLUMINA	2021-01-11 18:00:00	2020-11-17 22:48:00	1	A34_S34	A34	SRP293037
SRR13077737	WGS	297	6337590223	PRJNA650244	SAMN15723087	Metagenome or environmental	2161317198	CHINESE UNIVERSITY OF HONG KONG	2020-04	public	sra,fastq,run.zq	gs,s3,ncbi	ncbi.public,s3.us-east-1,gs.US	SRX9524760	Hong Kong	Asia	Hong Kong: Shatin	Illumina NovaSeq 6000	stool	22.38 N 114.2 E	A33_S33	PAIRED	RANDOM	METAGENOMIC	human gut metagenome	ILLUMINA	2021-01-11 18:00:00	2020-11-17 22:48:00	1	A33_S33	A33	SRP293037
SRR13077738	WGS	293	7193342846	PRJNA650244	SAMN15723086	Metagenome or environmental	2459627840	CHINESE UNIVERSITY OF HONG KONG	2020-03	public	sra,fastq,run.zq	ncbi,gs,s3	gs.US,s3.us-east-1,ncbi.public	SRX9524759	Hong Kong	Asia	Hong Kong: Shatin	Illumina NovaSeq 6000	stool	22.38 N 114.2 E	A32_S32	PAIRED	RANDOM	METAGENOMIC	human gut metagenome	ILLUMINA	2021-01-11 18:00:00	2020-11-17 23:30:00	1	A32_S32	A32	SRP293037
SRR13077739	WGS	296	8527307416	PRJNA650244	SAMN15723085	Metagenome or environmental	2949406949	CHINESE UNIVERSITY OF HONG KONG	2020-04	public	sra,run.zq,fastq	s3,gs,ncbi	ncbi.public,s3.us-east-1,gs.US	SRX9524758	Hong Kong	Asia	Hong Kong: Shatin	Illumina NovaSeq 6000	stool	22.38 N 114.2 E	A31_S31	PAIRED	RANDOM	METAGENOMIC	human gut metagenome	ILLUMINA	2021-01-11 18:00:00	2020-11-17 22:53:00	1	A31_S31	A31	SRP293037
SRR13077740	WGS	296	4163191079	PRJNA650244	SAMN15723084	Metagenome or environmental	1455840286	CHINESE UNIVERSITY OF HONG KONG	2020-03	public	sra,run.zq,fastq	s3,ncbi,gs	s3.us-east-1,ncbi.public,gs.US	SRX9524757	Hong Kong	Asia	Hong Kong: Shatin	Illumina NovaSeq 6000	stool	22.38 N 114.2 E	A30_S30	PAIRED	RANDOM	METAGENOMIC	human gut metagenome	ILLUMINA	2021-01-11 18:00:00	2020-11-17 22:44:00	1	A30_S30	A30	SRP293037
SRR13077741	WGS	289	9834969504	PRJNA650244	SAMN15723083	Metagenome or environmental	3361467842	CHINESE UNIVERSITY OF HONG KONG	2020-02	public	sra,run.zq,fastq	ncbi,gs,s3	s3.us-east-1,ncbi.public,gs.US	SRX9524756	Hong Kong	Asia	Hong Kong: Shatin	Illumina NovaSeq 6000	stool	22.38 N 114.2 E	A2_S17	PAIRED	RANDOM	METAGENOMIC	human gut metagenome	ILLUMINA	2021-01-11 18:00:00	2020-11-17 22:56:00	1	A2_S17	A2	SRP293037
SRR13077742	WGS	297	6750317533	PRJNA650244	SAMN15723082	Metagenome or environmental	2271739829	CHINESE UNIVERSITY OF HONG KONG	2020-04	public	sra,fastq,run.zq	gs,s3,ncbi	gs.US,s3.us-east-1,ncbi.public	SRX9524755	Hong Kong	Asia	Hong Kong: Shatin	Illumina NovaSeq 6000	stool	22.38 N 114.2 E	A29_S29	PAIRED	RANDOM	METAGENOMIC	human gut metagenome	ILLUMINA	2021-01-11 18:00:00	2020-11-17 22:48:00	1	A29_S29	A29	SRP293037
SRR13077743	WGS	298	3649475670	PRJNA650244	SAMN15723081	Metagenome or environmental	1247439944	CHINESE UNIVERSITY OF HONG KONG	2020-03	public	run.zq,fastq,sra	gs,s3,ncbi	s3.us-east-1,gs.US,ncbi.public	SRX9524754	Hong Kong	Asia	Hong Kong: Shatin	Illumina NovaSeq 6000	stool	22.38 N 114.2 E	A28_S28	PAIRED	RANDOM	METAGENOMIC	human gut metagenome	ILLUMINA	2021-01-11 18:00:00	2020-11-17 22:43:00	1	A28_S28	A28	SRP293037
SRR13077744	WGS	297	5880506085	PRJNA650244	SAMN15723080	Metagenome or environmental	1992777429	CHINESE UNIVERSITY OF HONG KONG	2020-04	public	run.zq,fastq,sra	gs,s3,ncbi	gs.US,s3.us-east-1,ncbi.public	SRX9524753	Hong Kong	Asia	Hong Kong: Shatin	Illumina NovaSeq 6000	stool	22.38 N 114.2 E	A27_S27	PAIRED	RANDOM	METAGENOMIC	human gut metagenome	ILLUMINA	2021-01-11 18:00:00	2020-11-17 22:45:00	1	A27_S27	A27	SRP293037
SRR13077745	WGS	297	3377047156	PRJNA650244	SAMN15723078	Metagenome or environmental	1132498104	CHINESE UNIVERSITY OF HONG KONG	2020-04	public	fastq,sra,run.zq	s3,gs,ncbi	gs.US,s3.us-east-1,ncbi.public	SRX9524752	Hong Kong	Asia	Hong Kong: Shatin	Illumina NovaSeq 6000	stool	22.38 N 114.2 E	A25_S25	PAIRED	RANDOM	METAGENOMIC	human gut metagenome	ILLUMINA	2021-01-11 18:00:00	2020-11-17 22:41:00	1	A25_S25	A25	SRP293037
SRR13077746	WGS	292	7042011588	PRJNA650244	SAMN15723077	Metagenome or environmental	2400887429	CHINESE UNIVERSITY OF HONG KONG	2020-04	public	fastq,sra,run.zq	ncbi,s3,gs	s3.us-east-1,gs.US,ncbi.public	SRX9524751	Hong Kong	Asia	Hong Kong: Shatin	Illumina NovaSeq 6000	stool	22.38 N 114.2 E	A24_S24	PAIRED	RANDOM	METAGENOMIC	human gut metagenome	ILLUMINA	2021-01-11 18:00:00	2020-11-17 22:48:00	1	A24_S24	A24	SRP293037
SRR13077747	WGS	291	8188314657	PRJNA650244	SAMN15723076	Metagenome or environmental	2751850463	CHINESE UNIVERSITY OF HONG KONG	2020-04	public	sra,run.zq,fastq	s3,gs,ncbi	s3.us-east-1,ncbi.public,gs.US	SRX9524750	Hong Kong	Asia	Hong Kong: Shatin	Illumina NovaSeq 6000	stool	22.38 N 114.2 E	A23_S23	PAIRED	RANDOM	METAGENOMIC	human gut metagenome	ILLUMINA	2021-01-11 18:00:00	2020-11-17 22:54:00	1	A23_S23	A23	SRP293037
SRR13077748	WGS	293	4188427845	PRJNA650244	SAMN15723075	Metagenome or environmental	1425871178	CHINESE UNIVERSITY OF HONG KONG	2020-04	public	fastq,sra,run.zq	gs,s3,ncbi	s3.us-east-1,gs.US,ncbi.public	SRX9524749	Hong Kong	Asia	Hong Kong: Shatin	Illumina NovaSeq 6000	stool	22.38 N 114.2 E	A22_S22	PAIRED	RANDOM	METAGENOMIC	human gut metagenome	ILLUMINA	2021-01-11 18:00:00	2020-11-17 22:47:00	1	A22_S22	A22	SRP293037
SRR13077749	WGS	292	4509301827	PRJNA650244	SAMN15723074	Metagenome or environmental	1593949839	CHINESE UNIVERSITY OF HONG KONG	2020-04	public	sra,fastq,run.zq	s3,ncbi,gs	gs.US,ncbi.public,s3.us-east-1	SRX9524748	Hong Kong	Asia	Hong Kong: Shatin	Illumina NovaSeq 6000	stool	22.38 N 114.2 E	A21_S21	PAIRED	RANDOM	METAGENOMIC	human gut metagenome	ILLUMINA	2021-01-11 18:00:00	2020-11-17 22:43:00	1	A21_S21	A21	SRP293037
SRR13077750	WGS	295	6193183594	PRJNA650244	SAMN15723073	Metagenome or environmental	2184013384	CHINESE UNIVERSITY OF HONG KONG	2020-03	public	sra,fastq,run.zq	ncbi,s3,gs	s3.us-east-1,ncbi.public,gs.US	SRX9524747	Hong Kong	Asia	Hong Kong: Shatin	Illumina NovaSeq 6000	stool	22.38 N 114.2 E	A20_S20	PAIRED	RANDOM	METAGENOMIC	human gut metagenome	ILLUMINA	2021-01-11 18:00:00	2020-11-17 22:46:00	1	A20_S20	A20	SRP293037
SRR13077751	WGS	286	13548645739	PRJNA650244	SAMN15723072	Metagenome or environmental	4638857931	CHINESE UNIVERSITY OF HONG KONG	2020-02	public	fastq,run.zq,sra	ncbi,s3,gs	ncbi.public,s3.us-east-1,gs.US	SRX9524746	Hong Kong	Asia	Hong Kong: Shatin	Illumina NovaSeq 6000	stool	22.38 N 114.2 E	A1_S8	PAIRED	RANDOM	METAGENOMIC	human gut metagenome	ILLUMINA	2021-01-11 18:00:00	2020-11-17 23:05:00	1	A1_S8	A1	SRP293037
SRR13077752	WGS	296	5627203261	PRJNA650244	SAMN15723071	Metagenome or environmental	1932635910	CHINESE UNIVERSITY OF HONG KONG	2020-04	public	sra,fastq,run.zq	ncbi,gs,s3	ncbi.public,s3.us-east-1,gs.US	SRX9524745	Hong Kong	Asia	Hong Kong: Shatin	Illumina NovaSeq 6000	stool	22.38 N 114.2 E	A19_S19	PAIRED	RANDOM	METAGENOMIC	human gut metagenome	ILLUMINA	2021-01-11 18:00:00	2020-11-17 22:48:00	1	A19_S19	A19	SRP293037
SRR13077753	WGS	295	5984849035	PRJNA650244	SAMN15723070	Metagenome or environmental	1995131945	CHINESE UNIVERSITY OF HONG KONG	2020-04	public	fastq,run.zq,sra	gs,ncbi,s3	s3.us-east-1,gs.US,ncbi.public	SRX9524744	Hong Kong	Asia	Hong Kong: Shatin	Illumina NovaSeq 6000	stool	22.38 N 114.2 E	A18_S18	PAIRED	RANDOM	METAGENOMIC	human gut metagenome	ILLUMINA	2021-01-11 18:00:00	2020-11-17 22:47:00	1	A18_S18	A18	SRP293037
SRR13077754	WGS	291	5868414691	PRJNA650244	SAMN15723069	Metagenome or environmental	1977329600	CHINESE UNIVERSITY OF HONG KONG	2020-03	public	fastq,run.zq,sra	ncbi,gs,s3	s3.us-east-1,gs.US,ncbi.public	SRX9524743	Hong Kong	Asia	Hong Kong: Shatin	Illumina NovaSeq 6000	stool	22.38 N 114.2 E	A17_S17	PAIRED	RANDOM	METAGENOMIC	human gut metagenome	ILLUMINA	2021-01-11 18:00:00	2020-11-17 22:47:00	1	A17_S17	A17	SRP293037
SRR13077755	WGS	258	15189345669	PRJNA650244	SAMN15722988	Metagenome or environmental	5163769068	CHINESE UNIVERSITY OF HONG KONG	missing	public	run.zq,sra,fastq	ncbi,s3,gs	ncbi.public,gs.US,s3.us-east-1	SRX9524742	Hong Kong	Asia	Hong Kong: Shatin	Illumina NovaSeq 6000	stool	22.38 N 114.2 E	373_S49	PAIRED	RANDOM	METAGENOMIC	human gut metagenome	ILLUMINA	2021-01-11 18:00:00	2020-11-17 23:09:00	1	373_S49	373	SRP293037
SRR13077756	WGS	297	5911706341	PRJNA650244	SAMN15723068	Metagenome or environmental	1987028427	CHINESE UNIVERSITY OF HONG KONG	2020-04	public	sra,run.zq,fastq	gs,ncbi,s3	s3.us-east-1,ncbi.public,gs.US	SRX9524741	Hong Kong	Asia	Hong Kong: Shatin	Illumina NovaSeq 6000	stool	22.38 N 114.2 E	A16_S16	PAIRED	RANDOM	METAGENOMIC	human gut metagenome	ILLUMINA	2021-01-11 18:00:00	2020-11-17 22:50:00	1	A16_S16	A16	SRP293037
SRR13077757	WGS	298	3873628433	PRJNA650244	SAMN15723067	Metagenome or environmental	1313235786	CHINESE UNIVERSITY OF HONG KONG	2020-04	public	run.zq,fastq,sra	ncbi,s3,gs	gs.US,ncbi.public,s3.us-east-1	SRX9524740	Hong Kong	Asia	Hong Kong: Shatin	Illumina NovaSeq 6000	stool	22.38 N 114.2 E	A15_S15	PAIRED	RANDOM	METAGENOMIC	human gut metagenome	ILLUMINA	2021-01-11 18:00:00	2020-11-17 22:42:00	1	A15_S15	A15	SRP293037
SRR13077758	WGS	297	4428006816	PRJNA650244	SAMN15723066	Metagenome or environmental	1511463804	CHINESE UNIVERSITY OF HONG KONG	2020-03	public	sra,run.zq,fastq	s3,ncbi,gs	gs.US,s3.us-east-1,ncbi.public	SRX9524739	Hong Kong	Asia	Hong Kong: Shatin	Illumina NovaSeq 6000	stool	22.38 N 114.2 E	A14_S14	PAIRED	RANDOM	METAGENOMIC	human gut metagenome	ILLUMINA	2021-01-11 18:00:00	2020-11-17 22:42:00	1	A14_S14	A14	SRP293037
SRR13077759	WGS	290	4455048730	PRJNA650244	SAMN15723065	Metagenome or environmental	1561007846	CHINESE UNIVERSITY OF HONG KONG	2020-03	public	fastq,run.zq,sra	ncbi,gs,s3	s3.us-east-1,gs.US,ncbi.public	SRX9524738	Hong Kong	Asia	Hong Kong: Shatin	Illumina NovaSeq 6000	stool	22.38 N 114.2 E	A143_S37	PAIRED	RANDOM	METAGENOMIC	human gut metagenome	ILLUMINA	2021-01-11 18:00:00	2020-11-17 22:44:00	1	A143_S37	A143	SRP293037
SRR13077760	WGS	293	5825953450	PRJNA650244	SAMN15723064	Metagenome or environmental	1999887939	CHINESE UNIVERSITY OF HONG KONG	2020-03	public	run.zq,fastq,sra	s3,gs,ncbi	ncbi.public,s3.us-east-1,gs.US	SRX9524737	Hong Kong	Asia	Hong Kong: Shatin	Illumina NovaSeq 6000	stool	22.38 N 114.2 E	A142_S36	PAIRED	RANDOM	METAGENOMIC	human gut metagenome	ILLUMINA	2021-01-11 18:00:00	2020-11-17 22:45:00	1	A142_S36	A142	SRP293037
SRR13077761	WGS	296	5776314424	PRJNA650244	SAMN15723063	Metagenome or environmental	1942582551	CHINESE UNIVERSITY OF HONG KONG	2020-03	public	run.zq,fastq,sra	s3,gs,ncbi	s3.us-east-1,gs.US,ncbi.public	SRX9524736	Hong Kong	Asia	Hong Kong: Shatin	Illumina NovaSeq 6000	stool	22.38 N 114.2 E	A141_S35	PAIRED	RANDOM	METAGENOMIC	human gut metagenome	ILLUMINA	2021-01-11 18:00:00	2020-11-17 22:48:00	1	A141_S35	A141	SRP293037
SRR13077762	WGS	296	5137567035	PRJNA650244	SAMN15723062	Metagenome or environmental	1742443212	CHINESE UNIVERSITY OF HONG KONG	2020-03	public	run.zq,fastq,sra	ncbi,gs,s3	ncbi.public,gs.US,s3.us-east-1	SRX9524735	Hong Kong	Asia	Hong Kong: Shatin	Illumina NovaSeq 6000	stool	22.38 N 114.2 E	A140_S34	PAIRED	RANDOM	METAGENOMIC	human gut metagenome	ILLUMINA	2021-01-11 18:00:00	2020-11-17 22:46:00	1	A140_S34	A140	SRP293037
SRR13077763	WGS	297	4178695081	PRJNA650244	SAMN15723061	Metagenome or environmental	1434536629	CHINESE UNIVERSITY OF HONG KONG	2020-03	public	run.zq,fastq,sra	gs,ncbi,s3	gs.US,s3.us-east-1,ncbi.public	SRX9524734	Hong Kong	Asia	Hong Kong: Shatin	Illumina NovaSeq 6000	stool	22.38 N 114.2 E	A13_S13	PAIRED	RANDOM	METAGENOMIC	human gut metagenome	ILLUMINA	2021-01-11 18:00:00	2020-11-17 22:43:00	1	A13_S13	A13	SRP293037
SRR13077764	WGS	297	4567136157	PRJNA650244	SAMN15723060	Metagenome or environmental	1591778510	CHINESE UNIVERSITY OF HONG KONG	2020-03	public	fastq,run.zq,sra	gs,s3,ncbi	s3.us-east-1,gs.US,ncbi.public	SRX9524733	Hong Kong	Asia	Hong Kong: Shatin	Illumina NovaSeq 6000	stool	22.38 N 114.2 E	A139_S33	PAIRED	RANDOM	METAGENOMIC	human gut metagenome	ILLUMINA	2021-01-11 18:00:00	2020-11-17 22:47:00	1	A139_S33	A139	SRP293037
SRR13077765	WGS	297	4973943146	PRJNA650244	SAMN15723059	Metagenome or environmental	1727758995	CHINESE UNIVERSITY OF HONG KONG	2020-03	public	run.zq,fastq,sra	ncbi,gs,s3	gs.US,ncbi.public,s3.us-east-1	SRX9524732	Hong Kong	Asia	Hong Kong: Shatin	Illumina NovaSeq 6000	stool	22.38 N 114.2 E	A138_S32	PAIRED	RANDOM	METAGENOMIC	human gut metagenome	ILLUMINA	2021-01-11 18:00:00	2020-11-17 22:49:00	1	A138_S32	A138	SRP293037
SRR13077766	WGS	294	7141492011	PRJNA650244	SAMN15722987	Metagenome or environmental	2608601445	CHINESE UNIVERSITY OF HONG KONG	missing	public	sra,run.zq,fastq	s3,ncbi,gs	ncbi.public,gs.US,s3.us-east-1	SRX9524731	Hong Kong	Asia	Hong Kong: Shatin	Illumina NovaSeq 6000	stool	22.38 N 114.2 E	371_S35	PAIRED	RANDOM	METAGENOMIC	human gut metagenome	ILLUMINA	2021-01-11 18:00:00	2020-11-17 22:52:00	1	371_S35	371	SRP293037
SRR13077767	WGS	297	4913705739	PRJNA650244	SAMN15723058	Metagenome or environmental	1663769123	CHINESE UNIVERSITY OF HONG KONG	2020-03	public	fastq,run.zq,sra	ncbi,s3,gs	ncbi.public,gs.US,s3.us-east-1	SRX9524730	Hong Kong	Asia	Hong Kong: Shatin	Illumina NovaSeq 6000	stool	22.38 N 114.2 E	A137_S31	PAIRED	RANDOM	METAGENOMIC	human gut metagenome	ILLUMINA	2021-01-11 18:00:00	2020-11-17 22:46:00	1	A137_S31	A137	SRP293037
SRR13077768	WGS	292	6124767030	PRJNA650244	SAMN15723057	Metagenome or environmental	2240933710	CHINESE UNIVERSITY OF HONG KONG	2020-03	public	fastq,run.zq,sra	ncbi,gs,s3	gs.US,s3.us-east-1,ncbi.public	SRX9524729	Hong Kong	Asia	Hong Kong: Shatin	Illumina NovaSeq 6000	stool	22.38 N 114.2 E	A136_S24	PAIRED	RANDOM	METAGENOMIC	human gut metagenome	ILLUMINA	2021-01-11 18:00:00	2020-11-17 22:49:00	1	A136_S24	A136	SRP293037
SRR13077769	WGS	254	16598166633	PRJNA650244	SAMN15723056	Metagenome or environmental	5899576700	CHINESE UNIVERSITY OF HONG KONG	2020-03	public	run.zq,sra,fastq	ncbi,s3,gs	s3.us-east-1,ncbi.public,gs.US	SRX9524728	Hong Kong	Asia	Hong Kong: Shatin	Illumina NovaSeq 6000	stool	22.38 N 114.2 E	A135_S23	PAIRED	RANDOM	METAGENOMIC	human gut metagenome	ILLUMINA	2021-01-11 18:00:00	2020-11-17 23:31:00	1	A135_S23	A135	SRP293037
SRR13077770	WGS	260	13568165081	PRJNA650244	SAMN15723055	Metagenome or environmental	4968800071	CHINESE UNIVERSITY OF HONG KONG	2020-03	public	run.zq,sra,fastq	s3,ncbi,gs	gs.US,s3.us-east-1,ncbi.public	SRX9524727	Hong Kong	Asia	Hong Kong: Shatin	Illumina NovaSeq 6000	stool	22.38 N 114.2 E	A134_S22	PAIRED	RANDOM	METAGENOMIC	human gut metagenome	ILLUMINA	2021-01-11 18:00:00	2020-11-17 23:08:00	1	A134_S22	A134	SRP293037
SRR13077771	WGS	240	12216095914	PRJNA650244	SAMN15723054	Metagenome or environmental	4391452366	CHINESE UNIVERSITY OF HONG KONG	2020-03	public	sra,run.zq,fastq	gs,s3,ncbi	gs.US,ncbi.public,s3.us-east-1	SRX9524726	Hong Kong	Asia	Hong Kong: Shatin	Illumina NovaSeq 6000	stool	22.38 N 114.2 E	A133_S21	PAIRED	RANDOM	METAGENOMIC	human gut metagenome	ILLUMINA	2021-01-11 18:00:00	2020-11-17 23:01:00	1	A133_S21	A133	SRP293037
SRR13077772	WGS	251	13899016090	PRJNA650244	SAMN15723053	Metagenome or environmental	5026609024	CHINESE UNIVERSITY OF HONG KONG	2020-03	public	sra,run.zq,fastq	ncbi,gs,s3	gs.US,s3.us-east-1,ncbi.public	SRX9524725	Hong Kong	Asia	Hong Kong: Shatin	Illumina NovaSeq 6000	stool	22.38 N 114.2 E	A132_S20	PAIRED	RANDOM	METAGENOMIC	human gut metagenome	ILLUMINA	2021-01-11 18:00:00	2020-11-17 23:03:00	1	A132_S20	A132	SRP293037
SRR13077773	WGS	262	15003201744	PRJNA650244	SAMN15723052	Metagenome or environmental	5457513725	CHINESE UNIVERSITY OF HONG KONG	2020-03	public	sra,fastq,run.zq	s3,gs,ncbi	gs.US,ncbi.public,s3.us-east-1	SRX9524724	Hong Kong	Asia	Hong Kong: Shatin	Illumina NovaSeq 6000	stool	22.38 N 114.2 E	A131_S19	PAIRED	RANDOM	METAGENOMIC	human gut metagenome	ILLUMINA	2021-01-11 18:00:00	2020-11-17 23:01:00	1	A131_S19	A131	SRP293037
SRR13077774	WGS	284	5974406730	PRJNA650244	SAMN15723051	Metagenome or environmental	2136628739	CHINESE UNIVERSITY OF HONG KONG	2020-03	public	run.zq,fastq,sra	gs,ncbi,s3	s3.us-east-1,gs.US,ncbi.public	SRX9524723	Hong Kong	Asia	Hong Kong: Shatin	Illumina NovaSeq 6000	stool	22.38 N 114.2 E	A130_S18	PAIRED	RANDOM	METAGENOMIC	human gut metagenome	ILLUMINA	2021-01-11 18:00:00	2020-11-17 22:46:00	1	A130_S18	A130	SRP293037
SRR13077775	WGS	297	6010760485	PRJNA650244	SAMN15723050	Metagenome or environmental	2042696195	CHINESE UNIVERSITY OF HONG KONG	2020-03	public	sra,fastq,run.zq	ncbi,s3,gs	s3.us-east-1,ncbi.public,gs.US	SRX9524722	Hong Kong	Asia	Hong Kong: Shatin	Illumina NovaSeq 6000	stool	22.38 N 114.2 E	A12_S12	PAIRED	RANDOM	METAGENOMIC	human gut metagenome	ILLUMINA	2021-01-11 18:00:00	2020-11-17 22:46:00	1	A12_S12	A12	SRP293037
SRR13077776	WGS	298	3748609834	PRJNA650244	SAMN15723049	Metagenome or environmental	1357355457	CHINESE UNIVERSITY OF HONG KONG	2020-03	public	run.zq,sra,fastq	ncbi,gs,s3	gs.US,ncbi.public,s3.us-east-1	SRX9524721	Hong Kong	Asia	Hong Kong: Shatin	Illumina NovaSeq 6000	stool	22.38 N 114.2 E	A129_S17	PAIRED	RANDOM	METAGENOMIC	human gut metagenome	ILLUMINA	2021-01-11 18:00:00	2020-11-17 22:43:00	1	A129_S17	A129	SRP293037
SRR13077777	WGS	297	4646685423	PRJNA650244	SAMN15722986	Metagenome or environmental	1578491801	CHINESE UNIVERSITY OF HONG KONG	missing	public	fastq,sra,run.zq	gs,s3,ncbi	gs.US,ncbi.public,s3.us-east-1	SRX9524720	Hong Kong	Asia	Hong Kong: Shatin	Illumina NovaSeq 6000	stool	22.38 N 114.2 E	370_S52	PAIRED	RANDOM	METAGENOMIC	human gut metagenome	ILLUMINA	2021-01-11 18:00:00	2020-11-17 22:45:00	1	370_S52	370	SRP293037
SRR13077778	WGS	297	5442636626	PRJNA650244	SAMN15723048	Metagenome or environmental	1844178486	CHINESE UNIVERSITY OF HONG KONG	2020-03	public	fastq,run.zq,sra	ncbi,s3,gs	ncbi.public,gs.US,s3.us-east-1	SRX9524719	Hong Kong	Asia	Hong Kong: Shatin	Illumina NovaSeq 6000	stool	22.38 N 114.2 E	A128_S36	PAIRED	RANDOM	METAGENOMIC	human gut metagenome	ILLUMINA	2021-01-11 18:00:00	2020-11-17 22:47:00	1	A128_S36	A128	SRP293037
SRR13077779	WGS	295	6098585367	PRJNA650244	SAMN15723047	Metagenome or environmental	2053496765	CHINESE UNIVERSITY OF HONG KONG	2020-03	public	run.zq,sra,fastq	ncbi,gs,s3	ncbi.public,gs.US,s3.us-east-1	SRX9524718	Hong Kong	Asia	Hong Kong: Shatin	Illumina NovaSeq 6000	stool	22.38 N 114.2 E	A127_S35	PAIRED	RANDOM	METAGENOMIC	human gut metagenome	ILLUMINA	2021-01-11 18:00:00	2020-11-17 22:46:00	1	A127_S35	A127	SRP293037
SRR13077780	WGS	296	5462421717	PRJNA650244	SAMN15723046	Metagenome or environmental	1827089835	CHINESE UNIVERSITY OF HONG KONG	2020-03	public	run.zq,fastq,sra	ncbi,s3,gs	s3.us-east-1,ncbi.public,gs.US	SRX9524717	Hong Kong	Asia	Hong Kong: Shatin	Illumina NovaSeq 6000	stool	22.38 N 114.2 E	A126_S34	PAIRED	RANDOM	METAGENOMIC	human gut metagenome	ILLUMINA	2021-01-11 18:00:00	2020-11-17 22:47:00	1	A126_S34	A126	SRP293037
SRR13077781	WGS	296	5335085771	PRJNA650244	SAMN15723045	Metagenome or environmental	1860111989	CHINESE UNIVERSITY OF HONG KONG	2020-03	public	run.zq,fastq,sra	ncbi,s3,gs	gs.US,ncbi.public,s3.us-east-1	SRX9524716	Hong Kong	Asia	Hong Kong: Shatin	Illumina NovaSeq 6000	stool	22.38 N 114.2 E	A125_S33	PAIRED	RANDOM	METAGENOMIC	human gut metagenome	ILLUMINA	2021-01-11 18:00:00	2020-11-17 22:45:00	1	A125_S33	A125	SRP293037
SRR13077782	WGS	297	4643084731	PRJNA650244	SAMN15723044	Metagenome or environmental	1683572172	CHINESE UNIVERSITY OF HONG KONG	2020-03	public	fastq,sra,run.zq	gs,ncbi,s3	ncbi.public,s3.us-east-1,gs.US	SRX9524715	Hong Kong	Asia	Hong Kong: Shatin	Illumina NovaSeq 6000	stool	22.38 N 114.2 E	A124_S32	PAIRED	RANDOM	METAGENOMIC	human gut metagenome	ILLUMINA	2021-01-11 18:00:00	2020-11-17 22:46:00	1	A124_S32	A124	SRP293037
SRR13077783	WGS	296	4598484684	PRJNA650244	SAMN15723043	Metagenome or environmental	1570759635	CHINESE UNIVERSITY OF HONG KONG	2020-03	public	fastq,sra,run.zq	s3,gs,ncbi	s3.us-east-1,ncbi.public,gs.US	SRX9524714	Hong Kong	Asia	Hong Kong: Shatin	Illumina NovaSeq 6000	stool	22.38 N 114.2 E	A123_S31	PAIRED	RANDOM	METAGENOMIC	human gut metagenome	ILLUMINA	2021-01-11 18:00:00	2020-11-17 22:48:00	1	A123_S31	A123	SRP293037
SRR13077784	WGS	295	5345480468	PRJNA650244	SAMN15723042	Metagenome or environmental	1795266507	CHINESE UNIVERSITY OF HONG KONG	2020-04	public	run.zq,fastq,sra	ncbi,s3,gs	s3.us-east-1,gs.US,ncbi.public	SRX9524713	Hong Kong	Asia	Hong Kong: Shatin	Illumina NovaSeq 6000	stool	22.38 N 114.2 E	A122_S30	PAIRED	RANDOM	METAGENOMIC	human gut metagenome	ILLUMINA	2021-01-11 18:00:00	2020-11-17 22:50:00	1	A122_S30	A122	SRP293037
SRR13077785	WGS	296	765622745	PRJNA650244	SAMN15723041	Metagenome or environmental	257059842	CHINESE UNIVERSITY OF HONG KONG	2020-04	public	run.zq,sra,fastq	ncbi,s3,gs	ncbi.public,gs.US,s3.us-east-1	SRX9524712	Hong Kong	Asia	Hong Kong: Shatin	Illumina NovaSeq 6000	stool	22.38 N 114.2 E	A121_S29	PAIRED	RANDOM	METAGENOMIC	human gut metagenome	ILLUMINA	2021-01-11 18:00:00	2020-11-17 22:38:00	1	A121_S29	A121	SRP293037
SRR13077786	WGS	296	5807956510	PRJNA650244	SAMN15723040	Metagenome or environmental	2110253007	CHINESE UNIVERSITY OF HONG KONG	2020-04	public	run.zq,sra,fastq	ncbi,s3,gs	gs.US,s3.us-east-1,ncbi.public	SRX9524711	Hong Kong	Asia	Hong Kong: Shatin	Illumina NovaSeq 6000	stool	22.38 N 114.2 E	A120_S28	PAIRED	RANDOM	METAGENOMIC	human gut metagenome	ILLUMINA	2021-01-11 18:00:00	2020-11-17 22:46:00	1	A120_S28	A120	SRP293037
SRR13077787	WGS	297	5454216747	PRJNA650244	SAMN15723039	Metagenome or environmental	1846438517	CHINESE UNIVERSITY OF HONG KONG	2020-04	public	run.zq,sra,fastq	gs,s3,ncbi	gs.US,s3.us-east-1,ncbi.public	SRX9524710	Hong Kong	Asia	Hong Kong: Shatin	Illumina NovaSeq 6000	stool	22.38 N 114.2 E	A11_S11	PAIRED	RANDOM	METAGENOMIC	human gut metagenome	ILLUMINA	2021-01-11 18:00:00	2020-11-17 22:49:00	1	A11_S11	A11	SRP293037
SRR13077788	WGS	284	604341614	PRJNA650244	SAMN15722985	Metagenome or environmental	213802905	CHINESE UNIVERSITY OF HONG KONG	missing	public	run.zq,sra,fastq	ncbi,gs,s3	s3.us-east-1,gs.US,ncbi.public	SRX9524709	Hong Kong	Asia	Hong Kong: Shatin	Illumina NovaSeq 6000	stool	22.38 N 114.2 E	367_S23	PAIRED	RANDOM	METAGENOMIC	human gut metagenome	ILLUMINA	2021-01-11 18:00:00	2020-11-17 22:38:00	1	367_S23	367	SRP293037
SRR13077789	WGS	297	5477550043	PRJNA650244	SAMN15723038	Metagenome or environmental	1851914114	CHINESE UNIVERSITY OF HONG KONG	2020-04	public	sra,run.zq,fastq	gs,ncbi,s3	gs.US,ncbi.public,s3.us-east-1	SRX9524708	Hong Kong	Asia	Hong Kong: Shatin	Illumina NovaSeq 6000	stool	22.38 N 114.2 E	A119_S27	PAIRED	RANDOM	METAGENOMIC	human gut metagenome	ILLUMINA	2021-01-11 18:00:00	2020-11-17 22:47:00	1	A119_S27	A119	SRP293037
SRR13077790	WGS	296	4891452706	PRJNA650244	SAMN15723037	Metagenome or environmental	1699782249	CHINESE UNIVERSITY OF HONG KONG	2020-04	public	run.zq,sra,fastq	gs,ncbi,s3	ncbi.public,s3.us-east-1,gs.US	SRX9524707	Hong Kong	Asia	Hong Kong: Shatin	Illumina NovaSeq 6000	stool	22.38 N 114.2 E	A118_S26	PAIRED	RANDOM	METAGENOMIC	human gut metagenome	ILLUMINA	2021-01-11 18:00:00	2020-11-17 22:46:00	1	A118_S26	A118	SRP293037
SRR13077791	WGS	296	4987038751	PRJNA650244	SAMN15723036	Metagenome or environmental	1684361277	CHINESE UNIVERSITY OF HONG KONG	2020-04	public	sra,fastq,run.zq	ncbi,gs,s3	ncbi.public,gs.US,s3.us-east-1	SRX9524706	Hong Kong	Asia	Hong Kong: Shatin	Illumina NovaSeq 6000	stool	22.38 N 114.2 E	A117_S25	PAIRED	RANDOM	METAGENOMIC	human gut metagenome	ILLUMINA	2021-01-11 18:00:00	2020-11-17 22:46:00	1	A117_S25	A117	SRP293037
SRR13077792	WGS	297	4991507141	PRJNA650244	SAMN15723035	Metagenome or environmental	1696734707	CHINESE UNIVERSITY OF HONG KONG	2020-04	public	sra,run.zq,fastq	ncbi,s3,gs	gs.US,ncbi.public,s3.us-east-1	SRX9524705	Hong Kong	Asia	Hong Kong: Shatin	Illumina NovaSeq 6000	stool	22.38 N 114.2 E	A116_S24	PAIRED	RANDOM	METAGENOMIC	human gut metagenome	ILLUMINA	2021-01-11 18:00:00	2020-11-17 22:52:00	1	A116_S24	A116	SRP293037
SRR13077793	WGS	296	4959882111	PRJNA650244	SAMN15723034	Metagenome or environmental	1665246709	CHINESE UNIVERSITY OF HONG KONG	2020-04	public	run.zq,fastq,sra	ncbi,s3,gs	gs.US,ncbi.public,s3.us-east-1	SRX9524704	Hong Kong	Asia	Hong Kong: Shatin	Illumina NovaSeq 6000	stool	22.38 N 114.2 E	A115_S23	PAIRED	RANDOM	METAGENOMIC	human gut metagenome	ILLUMINA	2021-01-11 18:00:00	2020-11-17 22:46:00	1	A115_S23	A115	SRP293037
SRR13077794	WGS	296	2149358501	PRJNA650244	SAMN15723033	Metagenome or environmental	728178107	CHINESE UNIVERSITY OF HONG KONG	2020-04	public	run.zq,fastq,sra	s3,gs,ncbi	ncbi.public,s3.us-east-1,gs.US	SRX9524703	Hong Kong	Asia	Hong Kong: Shatin	Illumina NovaSeq 6000	stool	22.38 N 114.2 E	A114_S22	PAIRED	RANDOM	METAGENOMIC	human gut metagenome	ILLUMINA	2021-01-11 18:00:00	2020-11-17 22:43:00	1	A114_S22	A114	SRP293037
SRR13077795	WGS	296	5332474920	PRJNA650244	SAMN15723032	Metagenome or environmental	1809749664	CHINESE UNIVERSITY OF HONG KONG	2020-03	public	run.zq,fastq,sra	s3,gs,ncbi	gs.US,s3.us-east-1,ncbi.public	SRX9524815	Hong Kong	Asia	Hong Kong: Shatin	Illumina NovaSeq 6000	stool	22.38 N 114.2 E	A113_S21	PAIRED	RANDOM	METAGENOMIC	human gut metagenome	ILLUMINA	2021-01-11 18:00:00	2020-11-17 22:50:00	1	A113_S21	A113	SRP293037
SRR13077796	WGS	294	521391170	PRJNA650244	SAMN15723249	Metagenome or environmental	189121865	CHINESE UNIVERSITY OF HONG KONG	2020-03	public	run.zq,fastq,sra	ncbi,s3,gs	gs.US,ncbi.public,s3.us-east-1	SRX9524701	Hong Kong	Asia	Hong Kong: Shatin	Illumina NovaSeq 6000	stool	22.38 N 114.2 E	N2_S3	PAIRED	RANDOM	METAGENOMIC	human gut metagenome	ILLUMINA	2021-01-11 18:00:00	2020-11-17 22:40:00	1	N2_S3	N2	SRP293037
SRR13077797	WGS	298	5196627102	PRJNA650244	SAMN15723006	Metagenome or environmental	1775623925	CHINESE UNIVERSITY OF HONG KONG	missing	public	sra,run.zq,fastq	s3,gs,ncbi	ncbi.public,s3.us-east-1,gs.US	SRX9524700	Hong Kong	Asia	Hong Kong: Shatin	Illumina NovaSeq 6000	stool	22.38 N 114.2 E	417_S41	PAIRED	RANDOM	METAGENOMIC	human gut metagenome	ILLUMINA	2021-01-11 18:00:00	2020-11-17 22:49:00	1	417_S41	417	SRP293037
SRR13077798	WGS	281	3243487300	PRJNA650244	SAMN15723248	Metagenome or environmental	1101526728	CHINESE UNIVERSITY OF HONG KONG	2020-03	public	run.zq,sra,fastq	s3,ncbi,gs	s3.us-east-1,ncbi.public,gs.US	SRX9524699	Hong Kong	Asia	Hong Kong: Shatin	Illumina NovaSeq 6000	stool	22.38 N 114.2 E	N1_S38	PAIRED	RANDOM	METAGENOMIC	human gut metagenome	ILLUMINA	2021-01-11 18:00:00	2020-11-17 22:52:00	1	N1_S38	N1	SRP293037
SRR13077799	WGS	290	1134299996	PRJNA650244	SAMN15723247	Metagenome or environmental	416909766	CHINESE UNIVERSITY OF HONG KONG	2020-03	public	fastq,run.zq,sra	ncbi,gs,s3	gs.US,ncbi.public,s3.us-east-1	SRX9524698	Hong Kong	Asia	Hong Kong: Shatin	Illumina NovaSeq 6000	stool	22.38 N 114.2 E	M2_S29	PAIRED	RANDOM	METAGENOMIC	human gut metagenome	ILLUMINA	2021-01-11 18:00:00	2020-11-17 22:43:00	1	M2_S29	M2	SRP293037
SRR13077800	WGS	295	2190005586	PRJNA650244	SAMN15723246	Metagenome or environmental	796150103	CHINESE UNIVERSITY OF HONG KONG	2020-03	public	sra,run.zq,fastq	s3,ncbi,gs	gs.US,s3.us-east-1,ncbi.public	SRX9524697	Hong Kong	Asia	Hong Kong: Shatin	Illumina NovaSeq 6000	stool	22.38 N 114.2 E	M1_S35	PAIRED	RANDOM	METAGENOMIC	human gut metagenome	ILLUMINA	2021-01-11 18:00:00	2020-11-17 22:45:00	1	M1_S35	M1	SRP293037
SRR13077801	WGS	294	3380537131	PRJNA650244	SAMN15723245	Metagenome or environmental	1173828491	CHINESE UNIVERSITY OF HONG KONG	2020-03	public	sra,fastq,run.zq	ncbi,s3,gs	s3.us-east-1,gs.US,ncbi.public	SRX9524696	Hong Kong	Asia	Hong Kong: Shatin	Illumina NovaSeq 6000	stool	22.38 N 114.2 E	L7_S12	PAIRED	RANDOM	METAGENOMIC	human gut metagenome	ILLUMINA	2021-01-11 18:00:00	2020-11-17 22:47:00	1	L7_S12	L7	SRP293037
SRR13077802	WGS	261	28863607428	PRJNA650244	SAMN15723244	Metagenome or environmental	10138913303	CHINESE UNIVERSITY OF HONG KONG	2020-03	public	sra,fastq,run.zq	gs,s3,ncbi	ncbi.public,gs.US,s3.us-east-1	SRX9524695	Hong Kong	Asia	Hong Kong: Shatin	Illumina NovaSeq 6000	stool	22.38 N 114.2 E	L6_S10	PAIRED	RANDOM	METAGENOMIC	human gut metagenome	ILLUMINA	2021-01-11 18:00:00	2020-11-17 23:42:00	1	L6_S10	L6	SRP293037
SRR13077803	WGS	267	33711242944	PRJNA650244	SAMN15723243	Metagenome or environmental	11888647289	CHINESE UNIVERSITY OF HONG KONG	2020-03	public	run.zq,fastq,sra	ncbi,gs,s3	ncbi.public,s3.us-east-1,gs.US	SRX9524694	Hong Kong	Asia	Hong Kong: Shatin	Illumina NovaSeq 6000	stool	22.38 N 114.2 E	L5_S18	PAIRED	RANDOM	METAGENOMIC	human gut metagenome	ILLUMINA	2021-01-11 18:00:00	2020-11-17 23:37:00	1	L5_S18	L5	SRP293037
SRR13077804	WGS	269	116061422656	PRJNA650244	SAMN15723242	Metagenome or environmental	43245512698	CHINESE UNIVERSITY OF HONG KONG	2020-03	public	fastq,sra,run.zq	s3,ncbi,gs	ncbi.public,s3.us-east-1,gs.US	SRX9524693	Hong Kong	Asia	Hong Kong: Shatin	Illumina NovaSeq 6000	stool	22.38 N 114.2 E	L4_S3	PAIRED	RANDOM	METAGENOMIC	human gut metagenome	ILLUMINA	2021-01-11 18:00:00	2020-11-18 05:20:00	1	L4_S3	L4	SRP293037
SRR13077805	WGS	295	1685750748	PRJNA650244	SAMN15723241	Metagenome or environmental	613633619	CHINESE UNIVERSITY OF HONG KONG	2020-03	public	run.zq,sra,fastq	s3,gs,ncbi	s3.us-east-1,ncbi.public,gs.US	SRX9524692	Hong Kong	Asia	Hong Kong: Shatin	Illumina NovaSeq 6000	stool	22.38 N 114.2 E	L3_S42	PAIRED	RANDOM	METAGENOMIC	human gut metagenome	ILLUMINA	2021-01-11 18:00:00	2020-11-17 22:45:00	1	L3_S42	L3	SRP293037
SRR13077806	WGS	295	1610472381	PRJNA650244	SAMN15723240	Metagenome or environmental	569499089	CHINESE UNIVERSITY OF HONG KONG	2020-03	public	fastq,sra,run.zq	s3,ncbi,gs	gs.US,s3.us-east-1,ncbi.public	SRX9524691	Hong Kong	Asia	Hong Kong: Shatin	Illumina NovaSeq 6000	stool	22.38 N 114.2 E	L2_S21	PAIRED	RANDOM	METAGENOMIC	human gut metagenome	ILLUMINA	2021-01-11 18:00:00	2020-11-17 22:45:00	1	L2_S21	L2	SRP293037
SRR13077807	WGS	290	316861778	PRJNA650244	SAMN15723239	Metagenome or environmental	107820024	CHINESE UNIVERSITY OF HONG KONG	2020-03	public	fastq,run.zq,sra	gs,s3,ncbi	s3.us-east-1,gs.US,ncbi.public	SRX9524690	Hong Kong	Asia	Hong Kong: Shatin	Illumina NovaSeq 6000	stool	22.38 N 114.2 E	L1_S40	PAIRED	RANDOM	METAGENOMIC	human gut metagenome	ILLUMINA	2021-01-11 18:00:00	2020-11-17 22:43:00	1	L1_S40	L1	SRP293037
SRR13077808	WGS	298	4175466462	PRJNA650244	SAMN15723005	Metagenome or environmental	1454149374	CHINESE UNIVERSITY OF HONG KONG	missing	public	run.zq,fastq,sra	ncbi,gs,s3	ncbi.public,s3.us-east-1,gs.US	SRX9524689	Hong Kong	Asia	Hong Kong: Shatin	Illumina NovaSeq 6000	stool	22.38 N 114.2 E	415_S40	PAIRED	RANDOM	METAGENOMIC	human gut metagenome	ILLUMINA	2021-01-11 18:00:00	2020-11-17 22:50:00	1	415_S40	415	SRP293037
SRR13077809	WGS	291	714989258	PRJNA650244	SAMN15723238	Metagenome or environmental	261333180	CHINESE UNIVERSITY OF HONG KONG	2020-03	public	fastq,sra,run.zq	ncbi,gs,s3	ncbi.public,s3.us-east-1,gs.US	SRX9524688	Hong Kong	Asia	Hong Kong: Shatin	Illumina NovaSeq 6000	stool	22.38 N 114.2 E	K2_S36	PAIRED	RANDOM	METAGENOMIC	human gut metagenome	ILLUMINA	2021-01-11 18:00:00	2020-11-17 22:44:00	1	K2_S36	K2	SRP293037
SRR13077810	WGS	266	36742160809	PRJNA650244	SAMN15723237	Metagenome or environmental	13216189082	CHINESE UNIVERSITY OF HONG KONG	2020-03	public	sra,run.zq,fastq	gs,ncbi,s3	gs.US,ncbi.public,s3.us-east-1	SRX9524687	Hong Kong	Asia	Hong Kong: Shatin	Illumina NovaSeq 6000	stool	22.38 N 114.2 E	K1_S40	PAIRED	RANDOM	METAGENOMIC	human gut metagenome	ILLUMINA	2021-01-11 18:00:00	2020-11-18 00:28:00	1	K1_S40	K1	SRP293037
SRR13077811	WGS	289	12264638525	PRJNA650244	SAMN15723236	Metagenome or environmental	4426641630	CHINESE UNIVERSITY OF HONG KONG	2020-03	public	sra,run.zq,fastq	ncbi,gs,s3	gs.US,s3.us-east-1,ncbi.public	SRX9524686	Hong Kong	Asia	Hong Kong: Shatin	Illumina NovaSeq 6000	stool	22.38 N 114.2 E	J5_S32	PAIRED	RANDOM	METAGENOMIC	human gut metagenome	ILLUMINA	2021-01-11 18:00:00	2020-11-17 23:14:00	1	J5_S32	J5	SRP293037
SRR13077812	WGS	292	1753384228	PRJNA650244	SAMN15723235	Metagenome or environmental	626959370	CHINESE UNIVERSITY OF HONG KONG	2020-03	public	sra,fastq,run.zq	ncbi,s3,gs	s3.us-east-1,ncbi.public,gs.US	SRX9524685	Hong Kong	Asia	Hong Kong: Shatin	Illumina NovaSeq 6000	stool	22.38 N 114.2 E	J4_S11	PAIRED	RANDOM	METAGENOMIC	human gut metagenome	ILLUMINA	2021-01-11 18:00:00	2020-11-17 22:46:00	1	J4_S11	J4	SRP293037
SRR13077813	WGS	296	1892825595	PRJNA650244	SAMN15723234	Metagenome or environmental	694004323	CHINESE UNIVERSITY OF HONG KONG	2020-03	public	sra,run.zq,fastq	s3,ncbi,gs	ncbi.public,gs.US,s3.us-east-1	SRX9524684	Hong Kong	Asia	Hong Kong: Shatin	Illumina NovaSeq 6000	stool	22.38 N 114.2 E	J3_S34	PAIRED	RANDOM	METAGENOMIC	human gut metagenome	ILLUMINA	2021-01-11 18:00:00	2020-11-17 22:47:00	1	J3_S34	J3	SRP293037
SRR13077814	WGS	250	2828307665	PRJNA650244	SAMN15723233	Metagenome or environmental	972398596	CHINESE UNIVERSITY OF HONG KONG	2020-03	public	run.zq,fastq,sra	gs,ncbi,s3	ncbi.public,s3.us-east-1,gs.US	SRX9524683	Hong Kong	Asia	Hong Kong: Shatin	Illumina NovaSeq 6000	stool	22.38 N 114.2 E	J2_S45	PAIRED	RANDOM	METAGENOMIC	human gut metagenome	ILLUMINA	2021-01-11 18:00:00	2020-11-17 22:49:00	1	J2_S45	J2	SRP293037
SRR13077815	WGS	292	3137112340	PRJNA650244	SAMN15723232	Metagenome or environmental	1102074268	CHINESE UNIVERSITY OF HONG KONG	2020-02	public	fastq,run.zq,sra	s3,gs,ncbi	ncbi.public,s3.us-east-1,gs.US	SRX9524682	Hong Kong	Asia	Hong Kong: Shatin	Illumina NovaSeq 6000	stool	22.38 N 114.2 E	J1_S27	PAIRED	RANDOM	METAGENOMIC	human gut metagenome	ILLUMINA	2021-01-11 18:00:00	2020-11-17 22:49:00	1	J1_S27	J1	SRP293037
SRR13077816	WGS	295	1125884338	PRJNA650244	SAMN15723231	Metagenome or environmental	402394947	CHINESE UNIVERSITY OF HONG KONG	2020-02	public	run.zq,sra,fastq	s3,ncbi,gs	gs.US,ncbi.public,s3.us-east-1	SRX9524681	Hong Kong	Asia	Hong Kong: Shatin	Illumina NovaSeq 6000	stool	22.38 N 114.2 E	I_S5	PAIRED	RANDOM	METAGENOMIC	human gut metagenome	ILLUMINA	2021-01-11 18:00:00	2020-11-17 22:46:00	1	I_S5	I	SRP293037
SRR13077817	WGS	284	7013444443	PRJNA650244	SAMN15723230	Metagenome or environmental	2433601519	CHINESE UNIVERSITY OF HONG KONG	2020-03	public	sra,run.zq,fastq	gs,ncbi,s3	gs.US,s3.us-east-1,ncbi.public	SRX9524680	Hong Kong	Asia	Hong Kong: Shatin	Illumina NovaSeq 6000	stool	22.38 N 114.2 E	H6_S1	PAIRED	RANDOM	METAGENOMIC	human gut metagenome	ILLUMINA	2021-01-11 18:00:00	2020-11-17 22:57:00	1	H6_S1	H6	SRP293037
SRR13077818	WGS	297	278182906	PRJNA650244	SAMN15723229	Metagenome or environmental	106782775	CHINESE UNIVERSITY OF HONG KONG	2020-02	public	fastq,sra,run.zq	ncbi,s3,gs	gs.US,ncbi.public,s3.us-east-1	SRX9524679	Hong Kong	Asia	Hong Kong: Shatin	Illumina NovaSeq 6000	stool	22.38 N 114.2 E	H5_S27	PAIRED	RANDOM	METAGENOMIC	human gut metagenome	ILLUMINA	2021-01-11 18:00:00	2020-11-17 22:45:00	1	H5_S27	H5	SRP293037
SRR13077819	WGS	250	25788590739	PRJNA650244	SAMN15723004	Metagenome or environmental	8953182162	CHINESE UNIVERSITY OF HONG KONG	missing	public	run.zq,fastq,sra	gs,s3,ncbi	s3.us-east-1,gs.US,ncbi.public	SRX9524678	Hong Kong	Asia	Hong Kong: Shatin	Illumina NovaSeq 6000	stool	22.38 N 114.2 E	413_S47	PAIRED	RANDOM	METAGENOMIC	human gut metagenome	ILLUMINA	2021-01-11 18:00:00	2020-11-18 00:05:00	1	413_S47	413	SRP293037
SRR13077820	WGS	293	525114202	PRJNA650244	SAMN15723228	Metagenome or environmental	191852876	CHINESE UNIVERSITY OF HONG KONG	2020-02	public	run.zq,fastq,sra	ncbi,s3,gs	ncbi.public,gs.US,s3.us-east-1	SRX9524677	Hong Kong	Asia	Hong Kong: Shatin	Illumina NovaSeq 6000	stool	22.38 N 114.2 E	H4_S28	PAIRED	RANDOM	METAGENOMIC	human gut metagenome	ILLUMINA	2021-01-11 18:00:00	2020-11-17 22:45:00	1	H4_S28	H4	SRP293037
SRR13077821	WGS	293	682798112	PRJNA650244	SAMN15723227	Metagenome or environmental	234711729	CHINESE UNIVERSITY OF HONG KONG	2020-02	public	run.zq,fastq,sra	ncbi,gs,s3	s3.us-east-1,gs.US,ncbi.public	SRX9524676	Hong Kong	Asia	Hong Kong: Shatin	Illumina NovaSeq 6000	stool	22.38 N 114.2 E	H3_S44	PAIRED	RANDOM	METAGENOMIC	human gut metagenome	ILLUMINA	2021-01-11 18:00:00	2020-11-17 22:45:00	1	H3_S44	H3	SRP293037
SRR13077822	WGS	289	7678233355	PRJNA650244	SAMN15723226	Metagenome or environmental	2667147280	CHINESE UNIVERSITY OF HONG KONG	2020-02	public	fastq,run.zq,sra	gs,s3,ncbi	gs.US,ncbi.public,s3.us-east-1	SRX9524675	Hong Kong	Asia	Hong Kong: Shatin	Illumina NovaSeq 6000	stool	22.38 N 114.2 E	H2_S25	PAIRED	RANDOM	METAGENOMIC	human gut metagenome	ILLUMINA	2021-01-11 18:00:00	2020-11-17 23:03:00	1	H2_S25	H2	SRP293037
SRR13077823	WGS	275	8061062062	PRJNA650244	SAMN15723225	Metagenome or environmental	2784719869	CHINESE UNIVERSITY OF HONG KONG	2020-02	public	run.zq,fastq,sra	s3,gs,ncbi	ncbi.public,gs.US,s3.us-east-1	SRX9524674	Hong Kong	Asia	Hong Kong: Shatin	Illumina NovaSeq 6000	stool	22.38 N 114.2 E	H1_S9	PAIRED	RANDOM	METAGENOMIC	human gut metagenome	ILLUMINA	2021-01-11 18:00:00	2020-11-17 23:03:00	1	H1_S9	H1	SRP293037
SRR13077824	WGS	275	29239954059	PRJNA650244	SAMN15723224	Metagenome or environmental	9978234380	CHINESE UNIVERSITY OF HONG KONG	2020-03	public	fastq,sra,run.zq	s3,gs,ncbi	ncbi.public,gs.US,s3.us-east-1	SRX9524673	Hong Kong	Asia	Hong Kong: Shatin	Illumina NovaSeq 6000	stool	22.38 N 114.2 E	G7_S16	PAIRED	RANDOM	METAGENOMIC	human gut metagenome	ILLUMINA	2021-01-11 18:00:00	2020-11-17 23:33:00	1	G7_S16	G7	SRP293037
SRR13077825	WGS	296	3212758388	PRJNA650244	SAMN15723223	Metagenome or environmental	1126216837	CHINESE UNIVERSITY OF HONG KONG	2020-03	public	run.zq,sra,fastq	s3,ncbi,gs	s3.us-east-1,gs.US,ncbi.public	SRX9524672	Hong Kong	Asia	Hong Kong: Shatin	Illumina NovaSeq 6000	stool	22.38 N 114.2 E	G6_S43	PAIRED	RANDOM	METAGENOMIC	human gut metagenome	ILLUMINA	2021-01-11 18:00:00	2020-11-17 22:50:00	1	G6_S43	G6	SRP293037
SRR13077826	WGS	274	12829066888	PRJNA650244	SAMN15723222	Metagenome or environmental	4344306856	CHINESE UNIVERSITY OF HONG KONG	2020-02	public	run.zq,sra,fastq	gs,s3,ncbi	s3.us-east-1,gs.US,ncbi.public	SRX9524671	Hong Kong	Asia	Hong Kong: Shatin	Illumina NovaSeq 6000	stool	22.38 N 114.2 E	G3_S4	PAIRED	RANDOM	METAGENOMIC	human gut metagenome	ILLUMINA	2021-01-11 18:00:00	2020-11-17 23:05:00	1	G3_S4	G3	SRP293037
SRR13077827	WGS	297	6985903936	PRJNA650244	SAMN15723193	Metagenome or environmental	2387521461	CHINESE UNIVERSITY OF HONG KONG	missing	public	fastq,run.zq,sra	ncbi,gs,s3	s3.us-east-1,gs.US,ncbi.public	SRX9524670	Hong Kong	Asia	Hong Kong: Shatin	Illumina NovaSeq 6000	stool	22.38 N 114.2 E	CL61-B_S31	PAIRED	RANDOM	METAGENOMIC	human gut metagenome	ILLUMINA	2021-01-11 18:00:00	2020-11-17 22:55:00	1	CL61-B_S31	CL61-B	SRP293037
SRR13077828	WGS	279	5781981468	PRJNA650244	SAMN15723221	Metagenome or environmental	1960310526	CHINESE UNIVERSITY OF HONG KONG	2020-02	public	sra,run.zq,fastq	ncbi,s3,gs	gs.US,s3.us-east-1,ncbi.public	SRX9524846	Hong Kong	Asia	Hong Kong: Shatin	Illumina NovaSeq 6000	stool	22.38 N 114.2 E	G1_S41	PAIRED	RANDOM	METAGENOMIC	human gut metagenome	ILLUMINA	2021-01-11 18:00:00	2020-11-17 23:00:00	1	G1_S41	G1	SRP293037
SRR13077829	WGS	290	12032519711	PRJNA650244	SAMN15723192	Metagenome or environmental	3973975566	CHINESE UNIVERSITY OF HONG KONG	missing	public	fastq,sra,run.zq	s3,ncbi,gs	gs.US,ncbi.public,s3.us-east-1	SRX9524669	Hong Kong	Asia	Hong Kong: Shatin	Illumina NovaSeq 6000	stool	22.38 N 114.2 E	CL60-B_S30	PAIRED	RANDOM	METAGENOMIC	human gut metagenome	ILLUMINA	2021-01-11 18:00:00	2020-11-17 23:09:00	1	CL60-B_S30	CL60-B	SRP293037
SRR13077830	WGS	297	6691474884	PRJNA650244	SAMN15723191	Metagenome or environmental	2255298938	CHINESE UNIVERSITY OF HONG KONG	missing	public	run.zq,sra,fastq	ncbi,s3,gs	s3.us-east-1,ncbi.public,gs.US	SRX9524668	Hong Kong	Asia	Hong Kong: Shatin	Illumina NovaSeq 6000	stool	22.38 N 114.2 E	CL59-B_S29	PAIRED	RANDOM	METAGENOMIC	human gut metagenome	ILLUMINA	2021-01-11 18:00:00	2020-11-17 23:07:00	1	CL59-B_S29	CL59-B	SRP293037
SRR13077831	WGS	297	7877239251	PRJNA650244	SAMN15723190	Metagenome or environmental	2656102593	CHINESE UNIVERSITY OF HONG KONG	missing	public	fastq,run.zq,sra	s3,gs,ncbi	s3.us-east-1,gs.US,ncbi.public	SRX9524667	Hong Kong	Asia	Hong Kong: Shatin	Illumina NovaSeq 6000	stool	22.38 N 114.2 E	CL58-B_S28	PAIRED	RANDOM	METAGENOMIC	human gut metagenome	ILLUMINA	2021-01-11 18:00:00	2020-11-17 22:55:00	1	CL58-B_S28	CL58-B	SRP293037
SRR13077832	WGS	297	8056781294	PRJNA650244	SAMN15723189	Metagenome or environmental	2732640907	CHINESE UNIVERSITY OF HONG KONG	missing	public	sra,fastq,run.zq	ncbi,s3,gs	s3.us-east-1,gs.US,ncbi.public	SRX9524666	Hong Kong	Asia	Hong Kong: Shatin	Illumina NovaSeq 6000	stool	22.38 N 114.2 E	CL57-B_S27	PAIRED	RANDOM	METAGENOMIC	human gut metagenome	ILLUMINA	2021-01-11 18:00:00	2020-11-17 23:01:00	1	CL57-B_S27	CL57-B	SRP293037
SRR13077833	WGS	297	5126349306	PRJNA650244	SAMN15723000	Metagenome or environmental	1774956135	CHINESE UNIVERSITY OF HONG KONG	missing	public	run.zq,sra,fastq	ncbi,s3,gs	ncbi.public,gs.US,s3.us-east-1	SRX9524665	Hong Kong	Asia	Hong Kong: Shatin	Illumina NovaSeq 6000	stool	22.38 N 114.2 E	400_S44	PAIRED	RANDOM	METAGENOMIC	human gut metagenome	ILLUMINA	2021-01-11 18:00:00	2020-11-17 22:55:00	1	400_S44	400	SRP293037
SRR13077834	WGS	297	9560507898	PRJNA650244	SAMN15723188	Metagenome or environmental	3202730388	CHINESE UNIVERSITY OF HONG KONG	missing	public	sra,run.zq,fastq	gs,ncbi,s3	s3.us-east-1,gs.US,ncbi.public	SRX9524664	Hong Kong	Asia	Hong Kong: Shatin	Illumina NovaSeq 6000	stool	22.38 N 114.2 E	CL56-B_S26	PAIRED	RANDOM	METAGENOMIC	human gut metagenome	ILLUMINA	2021-01-11 18:00:00	2020-11-17 23:00:00	1	CL56-B_S26	CL56-B	SRP293037
SRR13077835	WGS	298	8921390526	PRJNA650244	SAMN15723187	Metagenome or environmental	2959621136	CHINESE UNIVERSITY OF HONG KONG	missing	public	fastq,run.zq,sra	ncbi,gs,s3	gs.US,s3.us-east-1,ncbi.public	SRX9524663	Hong Kong	Asia	Hong Kong: Shatin	Illumina NovaSeq 6000	stool	22.38 N 114.2 E	CL55-B_S25	PAIRED	RANDOM	METAGENOMIC	human gut metagenome	ILLUMINA	2021-01-11 18:00:00	2020-11-17 23:02:00	1	CL55-B_S25	CL55-B	SRP293037
SRR13077836	WGS	297	9080283790	PRJNA650244	SAMN15723186	Metagenome or environmental	3071742852	CHINESE UNIVERSITY OF HONG KONG	missing	public	sra,fastq,run.zq	s3,gs,ncbi	gs.US,s3.us-east-1,ncbi.public	SRX9524662	Hong Kong	Asia	Hong Kong: Shatin	Illumina NovaSeq 6000	stool	22.38 N 114.2 E	CL54-B_S24	PAIRED	RANDOM	METAGENOMIC	human gut metagenome	ILLUMINA	2021-01-11 18:00:00	2020-11-17 23:03:00	1	CL54-B_S24	CL54-B	SRP293037
SRR13077837	WGS	297	8392801234	PRJNA650244	SAMN15723185	Metagenome or environmental	2841153410	CHINESE UNIVERSITY OF HONG KONG	missing	public	run.zq,fastq,sra	s3,gs,ncbi	ncbi.public,s3.us-east-1,gs.US	SRX9524661	Hong Kong	Asia	Hong Kong: Shatin	Illumina NovaSeq 6000	stool	22.38 N 114.2 E	CL53-B_S23	PAIRED	RANDOM	METAGENOMIC	human gut metagenome	ILLUMINA	2021-01-11 18:00:00	2020-11-17 22:58:00	1	CL53-B_S23	CL53-B	SRP293037
SRR13077838	WGS	297	6162962628	PRJNA650244	SAMN15723184	Metagenome or environmental	2126535102	CHINESE UNIVERSITY OF HONG KONG	missing	public	fastq,run.zq,sra	gs,ncbi,s3	ncbi.public,gs.US,s3.us-east-1	SRX9524660	Hong Kong	Asia	Hong Kong: Shatin	Illumina NovaSeq 6000	stool	22.38 N 114.2 E	CL52-B_S22	PAIRED	RANDOM	METAGENOMIC	human gut metagenome	ILLUMINA	2021-01-11 18:00:00	2020-11-17 22:54:00	1	CL52-B_S22	CL52-B	SRP293037
SRR13077839	WGS	295	7970508419	PRJNA650244	SAMN15723183	Metagenome or environmental	2664638633	CHINESE UNIVERSITY OF HONG KONG	missing	public	sra,run.zq,fastq	ncbi,s3,gs	gs.US,s3.us-east-1,ncbi.public	SRX9524659	Hong Kong	Asia	Hong Kong: Shatin	Illumina NovaSeq 6000	stool	22.38 N 114.2 E	CL51-B_S21	PAIRED	RANDOM	METAGENOMIC	human gut metagenome	ILLUMINA	2021-01-11 18:00:00	2020-11-17 22:59:00	1	CL51-B_S21	CL51-B	SRP293037
SRR13077840	WGS	297	11088509401	PRJNA650244	SAMN15723182	Metagenome or environmental	3713649356	CHINESE UNIVERSITY OF HONG KONG	missing	public	run.zq,fastq,sra	ncbi,s3,gs	gs.US,s3.us-east-1,ncbi.public	SRX9524658	Hong Kong	Asia	Hong Kong: Shatin	Illumina NovaSeq 6000	stool	22.38 N 114.2 E	CL50-B_S20	PAIRED	RANDOM	METAGENOMIC	human gut metagenome	ILLUMINA	2021-01-11 18:00:00	2020-11-17 23:03:00	1	CL50-B_S20	CL50-B	SRP293037
SRR13077841	WGS	296	10240390879	PRJNA650244	SAMN15723181	Metagenome or environmental	3482165316	CHINESE UNIVERSITY OF HONG KONG	missing	public	run.zq,sra,fastq	ncbi,s3,gs	s3.us-east-1,gs.US,ncbi.public	SRX9524657	Hong Kong	Asia	Hong Kong: Shatin	Illumina NovaSeq 6000	stool	22.38 N 114.2 E	CL49-B_S19	PAIRED	RANDOM	METAGENOMIC	human gut metagenome	ILLUMINA	2021-01-11 18:00:00	2020-11-17 23:01:00	1	CL49-B_S19	CL49-B	SRP293037
SRR13077842	WGS	297	9596741193	PRJNA650244	SAMN15723180	Metagenome or environmental	3272008909	CHINESE UNIVERSITY OF HONG KONG	missing	public	run.zq,fastq,sra	s3,ncbi,gs	ncbi.public,gs.US,s3.us-east-1	SRX9524656	Hong Kong	Asia	Hong Kong: Shatin	Illumina NovaSeq 6000	stool	22.38 N 114.2 E	CL48-B_S18	PAIRED	RANDOM	METAGENOMIC	human gut metagenome	ILLUMINA	2021-01-11 18:00:00	2020-11-17 23:08:00	1	CL48-B_S18	CL48-B	SRP293037
SRR13077843	WGS	295	6806055050	PRJNA650244	SAMN15723179	Metagenome or environmental	2299740452	CHINESE UNIVERSITY OF HONG KONG	missing	public	sra,fastq,run.zq	ncbi,s3,gs	s3.us-east-1,gs.US,ncbi.public	SRX9524655	Hong Kong	Asia	Hong Kong: Shatin	Illumina NovaSeq 6000	stool	22.38 N 114.2 E	CL47-B_S17	PAIRED	RANDOM	METAGENOMIC	human gut metagenome	ILLUMINA	2021-01-11 18:00:00	2020-11-17 22:56:00	1	CL47-B_S17	CL47-B	SRP293037
SRR13077844	WGS	287	4173013515	PRJNA650244	SAMN15722999	Metagenome or environmental	1436449522	CHINESE UNIVERSITY OF HONG KONG	missing	public	sra,run.zq,fastq	s3,gs,ncbi	s3.us-east-1,gs.US,ncbi.public	SRX9524654	Hong Kong	Asia	Hong Kong: Shatin	Illumina NovaSeq 6000	stool	22.38 N 114.2 E	399_S44	PAIRED	RANDOM	METAGENOMIC	human gut metagenome	ILLUMINA	2021-01-11 18:00:00	2020-11-17 22:52:00	1	399_S44	399	SRP293037
SRR13077845	WGS	293	3369098308	PRJNA650244	SAMN15722981	Metagenome or environmental	1177637036	CHINESE UNIVERSITY OF HONG KONG	missing	public	run.zq,fastq,sra	gs,s3,ncbi	s3.us-east-1,gs.US,ncbi.public	SRX9524653	Hong Kong	Asia	Hong Kong: Shatin	Illumina NovaSeq 6000	stool	22.38 N 114.2 E	353_S30	PAIRED	RANDOM	METAGENOMIC	human gut metagenome	ILLUMINA	2021-01-11 18:00:00	2020-11-17 22:54:00	1	353_S30	353	SRP293037
SRR13077846	WGS	293	7595018487	PRJNA650244	SAMN15723178	Metagenome or environmental	2557493951	CHINESE UNIVERSITY OF HONG KONG	missing	public	fastq,run.zq,sra	s3,ncbi,gs	gs.US,s3.us-east-1,ncbi.public	SRX9524652	Hong Kong	Asia	Hong Kong: Shatin	Illumina NovaSeq 6000	stool	22.38 N 114.2 E	CL46-B_S16	PAIRED	RANDOM	METAGENOMIC	human gut metagenome	ILLUMINA	2021-01-11 18:00:00	2020-11-17 22:56:00	1	CL46-B_S16	CL46-B	SRP293037
SRR13077847	WGS	294	3461572988	PRJNA650244	SAMN15723177	Metagenome or environmental	1178636742	CHINESE UNIVERSITY OF HONG KONG	missing	public	sra,run.zq,fastq	ncbi,s3,gs	s3.us-east-1,ncbi.public,gs.US	SRX9524651	Hong Kong	Asia	Hong Kong: Shatin	Illumina NovaSeq 6000	stool	22.38 N 114.2 E	CL45-B_S15	PAIRED	RANDOM	METAGENOMIC	human gut metagenome	ILLUMINA	2021-01-11 18:00:00	2020-11-17 22:51:00	1	CL45-B_S15	CL45-B	SRP293037
SRR13077848	WGS	296	5596564681	PRJNA650244	SAMN15723176	Metagenome or environmental	1879816923	CHINESE UNIVERSITY OF HONG KONG	missing	public	fastq,sra,run.zq	ncbi,s3,gs	s3.us-east-1,gs.US,ncbi.public	SRX9524650	Hong Kong	Asia	Hong Kong: Shatin	Illumina NovaSeq 6000	stool	22.38 N 114.2 E	CL44-B_S14	PAIRED	RANDOM	METAGENOMIC	human gut metagenome	ILLUMINA	2021-01-11 18:00:00	2020-11-17 22:56:00	1	CL44-B_S14	CL44-B	SRP293037
SRR13077849	WGS	298	9951385151	PRJNA650244	SAMN15723175	Metagenome or environmental	3363703577	CHINESE UNIVERSITY OF HONG KONG	missing	public	run.zq,fastq,sra	gs,ncbi,s3	gs.US,ncbi.public,s3.us-east-1	SRX9524649	Hong Kong	Asia	Hong Kong: Shatin	Illumina NovaSeq 6000	stool	22.38 N 114.2 E	CL43-B_S13	PAIRED	RANDOM	METAGENOMIC	human gut metagenome	ILLUMINA	2021-01-11 18:00:00	2020-11-17 23:06:00	1	CL43-B_S13	CL43-B	SRP293037
SRR13077850	WGS	296	5981783656	PRJNA650244	SAMN15723174	Metagenome or environmental	2012301001	CHINESE UNIVERSITY OF HONG KONG	missing	public	run.zq,sra,fastq	s3,ncbi,gs	gs.US,ncbi.public,s3.us-east-1	SRX9524648	Hong Kong	Asia	Hong Kong: Shatin	Illumina NovaSeq 6000	stool	22.38 N 114.2 E	CL42-B_S12	PAIRED	RANDOM	METAGENOMIC	human gut metagenome	ILLUMINA	2021-01-11 18:00:00	2020-11-17 22:57:00	1	CL42-B_S12	CL42-B	SRP293037
SRR13077851	WGS	299	68031419	PRJNA650244	SAMN15723173	Metagenome or environmental	23564544	CHINESE UNIVERSITY OF HONG KONG	missing	public	run.zq,sra,fastq	gs,ncbi,s3	gs.US,ncbi.public,s3.us-east-1	SRX9524647	Hong Kong	Asia	Hong Kong: Shatin	Illumina NovaSeq 6000	stool	22.38 N 114.2 E	CL41-B_S11	PAIRED	RANDOM	METAGENOMIC	human gut metagenome	ILLUMINA	2021-01-11 18:00:00	2020-11-17 22:47:00	1	CL41-B_S11	CL41-B	SRP293037
SRR13077852	WGS	296	9815725148	PRJNA650244	SAMN15723172	Metagenome or environmental	3279378323	CHINESE UNIVERSITY OF HONG KONG	missing	public	sra,run.zq,fastq	s3,gs,ncbi	ncbi.public,gs.US,s3.us-east-1	SRX9524646	Hong Kong	Asia	Hong Kong: Shatin	Illumina NovaSeq 6000	stool	22.38 N 114.2 E	CL40-B_S10	PAIRED	RANDOM	METAGENOMIC	human gut metagenome	ILLUMINA	2021-01-11 18:00:00	2020-11-17 23:07:00	1	CL40-B_S10	CL40-B	SRP293037
SRR13077853	WGS	292	7151226967	PRJNA650244	SAMN15723171	Metagenome or environmental	2352604865	CHINESE UNIVERSITY OF HONG KONG	missing	public	fastq,sra,run.zq	ncbi,s3,gs	gs.US,ncbi.public,s3.us-east-1	SRX9524645	Hong Kong	Asia	Hong Kong: Shatin	Illumina NovaSeq 6000	stool	22.38 N 114.2 E	CL39-B_S9	PAIRED	RANDOM	METAGENOMIC	human gut metagenome	ILLUMINA	2021-01-11 18:00:00	2020-11-17 23:02:00	1	CL39-B_S9	CL39-B	SRP293037
SRR13077854	WGS	297	5499607809	PRJNA650244	SAMN15723170	Metagenome or environmental	1916670288	CHINESE UNIVERSITY OF HONG KONG	missing	public	sra,run.zq,fastq	gs,ncbi,s3	s3.us-east-1,ncbi.public,gs.US	SRX9524644	Hong Kong	Asia	Hong Kong: Shatin	Illumina NovaSeq 6000	stool	22.38 N 114.2 E	CL38-B_S8	PAIRED	RANDOM	METAGENOMIC	human gut metagenome	ILLUMINA	2021-01-11 18:00:00	2020-11-17 22:58:00	1	CL38-B_S8	CL38-B	SRP293037
SRR13077855	WGS	297	5397480015	PRJNA650244	SAMN15723169	Metagenome or environmental	1814126908	CHINESE UNIVERSITY OF HONG KONG	missing	public	fastq,sra,run.zq	s3,gs,ncbi	ncbi.public,gs.US,s3.us-east-1	SRX9524643	Hong Kong	Asia	Hong Kong: Shatin	Illumina NovaSeq 6000	stool	22.38 N 114.2 E	CL37-B_S7	PAIRED	RANDOM	METAGENOMIC	human gut metagenome	ILLUMINA	2021-01-11 18:00:00	2020-11-17 22:54:00	1	CL37-B_S7	CL37-B	SRP293037
SRR13077856	WGS	298	5496063349	PRJNA650244	SAMN15722998	Metagenome or environmental	1842005558	CHINESE UNIVERSITY OF HONG KONG	missing	public	run.zq,sra,fastq	gs,s3,ncbi	s3.us-east-1,gs.US,ncbi.public	SRX9524642	Hong Kong	Asia	Hong Kong: Shatin	Illumina NovaSeq 6000	stool	22.38 N 114.2 E	397_S45	PAIRED	RANDOM	METAGENOMIC	human gut metagenome	ILLUMINA	2021-01-11 18:00:00	2020-11-17 22:58:00	1	397_S45	397	SRP293037
SRR13077857	WGS	297	7774856733	PRJNA650244	SAMN15723168	Metagenome or environmental	2635642355	CHINESE UNIVERSITY OF HONG KONG	missing	public	sra,fastq,run.zq	s3,gs,ncbi	s3.us-east-1,gs.US,ncbi.public	SRX9524641	Hong Kong	Asia	Hong Kong: Shatin	Illumina NovaSeq 6000	stool	22.38 N 114.2 E	CL36-B_S6	PAIRED	RANDOM	METAGENOMIC	human gut metagenome	ILLUMINA	2021-01-11 18:00:00	2020-11-17 23:01:00	1	CL36-B_S6	CL36-B	SRP293037
SRR13077858	WGS	297	6015243984	PRJNA650244	SAMN15723167	Metagenome or environmental	2037875839	CHINESE UNIVERSITY OF HONG KONG	missing	public	run.zq,fastq,sra	s3,gs,ncbi	s3.us-east-1,ncbi.public,gs.US	SRX9524640	Hong Kong	Asia	Hong Kong: Shatin	Illumina NovaSeq 6000	stool	22.38 N 114.2 E	CL35-B_S5	PAIRED	RANDOM	METAGENOMIC	human gut metagenome	ILLUMINA	2021-01-11 18:00:00	2020-11-17 22:55:00	1	CL35-B_S5	CL35-B	SRP293037
SRR13077859	WGS	298	7213674344	PRJNA650244	SAMN15723166	Metagenome or environmental	2511014343	CHINESE UNIVERSITY OF HONG KONG	missing	public	run.zq,sra,fastq	gs,s3,ncbi	gs.US,s3.us-east-1,ncbi.public	SRX9524639	Hong Kong	Asia	Hong Kong: Shatin	Illumina NovaSeq 6000	stool	22.38 N 114.2 E	CL34-B_S4	PAIRED	RANDOM	METAGENOMIC	human gut metagenome	ILLUMINA	2021-01-11 18:00:00	2020-11-17 23:05:00	1	CL34-B_S4	CL34-B	SRP293037
SRR13077860	WGS	297	6998619636	PRJNA650244	SAMN15723165	Metagenome or environmental	2351672710	CHINESE UNIVERSITY OF HONG KONG	missing	public	sra,fastq,run.zq	s3,gs,ncbi	ncbi.public,s3.us-east-1,gs.US	SRX9524638	Hong Kong	Asia	Hong Kong: Shatin	Illumina NovaSeq 6000	stool	22.38 N 114.2 E	CL33-B_S3	PAIRED	RANDOM	METAGENOMIC	human gut metagenome	ILLUMINA	2021-01-11 18:00:00	2020-11-17 23:00:00	1	CL33-B_S3	CL33-B	SRP293037
SRR13077861	WGS	297	6748914894	PRJNA650244	SAMN15723164	Metagenome or environmental	2269277161	CHINESE UNIVERSITY OF HONG KONG	missing	public	run.zq,sra,fastq	s3,ncbi,gs	gs.US,ncbi.public,s3.us-east-1	SRX9524637	Hong Kong	Asia	Hong Kong: Shatin	Illumina NovaSeq 6000	stool	22.38 N 114.2 E	CL32-B_S2	PAIRED	RANDOM	METAGENOMIC	human gut metagenome	ILLUMINA	2021-01-11 18:00:00	2020-11-17 22:58:00	1	CL32-B_S2	CL32-B	SRP293037
SRR13077862	WGS	295	4745157436	PRJNA650244	SAMN15723163	Metagenome or environmental	1637665697	CHINESE UNIVERSITY OF HONG KONG	missing	public	sra,fastq,run.zq	gs,s3,ncbi	s3.us-east-1,ncbi.public,gs.US	SRX9524636	Hong Kong	Asia	Hong Kong: Shatin	Illumina NovaSeq 6000	stool	22.38 N 114.2 E	CL31-B_S1	PAIRED	RANDOM	METAGENOMIC	human gut metagenome	ILLUMINA	2021-01-11 18:00:00	2020-11-17 22:56:00	1	CL31-B_S1	CL31-B	SRP293037
SRR13077863	WGS	266	23071483877	PRJNA650244	SAMN15723162	Metagenome or environmental	7813210268	CHINESE UNIVERSITY OF HONG KONG	2020-03	public	sra,run.zq,fastq	s3,gs,ncbi	ncbi.public,s3.us-east-1,gs.US	SRX9524635	Hong Kong	Asia	Hong Kong: Shatin	Illumina NovaSeq 6000	stool	22.38 N 114.2 E	C5-new_S52	PAIRED	RANDOM	METAGENOMIC	human gut metagenome	ILLUMINA	2021-01-11 18:00:00	2020-11-17 23:33:00	1	C5-new_S52	C5-new	SRP293037
SRR13077864	WGS	278	27426830976	PRJNA650244	SAMN15723161	Metagenome or environmental	9755308671	CHINESE UNIVERSITY OF HONG KONG	2020-03	public	sra,fastq,run.zq	ncbi,gs,s3	gs.US,s3.us-east-1,ncbi.public	SRX9524634	Hong Kong	Asia	Hong Kong: Shatin	Illumina NovaSeq 6000	stool	22.38 N 114.2 E	C4_S33	PAIRED	RANDOM	METAGENOMIC	human gut metagenome	ILLUMINA	2021-01-11 18:00:00	2020-11-17 23:50:00	1	C4_S33	C4	SRP293037
SRR13077865	WGS	296	2213586489	PRJNA650244	SAMN15723160	Metagenome or environmental	788875725	CHINESE UNIVERSITY OF HONG KONG	2020-02	public	sra,fastq,run.zq	s3,gs,ncbi	s3.us-east-1,ncbi.public,gs.US	SRX9524633	Hong Kong	Asia	Hong Kong: Shatin	Illumina NovaSeq 6000	stool	22.38 N 114.2 E	C3_S19	PAIRED	RANDOM	METAGENOMIC	human gut metagenome	ILLUMINA	2021-01-11 18:00:00	2020-11-17 22:51:00	1	C3_S19	C3	SRP293037
SRR13077866	WGS	297	2373073068	PRJNA650244	SAMN15723159	Metagenome or environmental	867633470	CHINESE UNIVERSITY OF HONG KONG	2020-02	public	run.zq,fastq,sra	gs,s3,ncbi	gs.US,ncbi.public,s3.us-east-1	SRX9524632	Hong Kong	Asia	Hong Kong: Shatin	Illumina NovaSeq 6000	stool	22.38 N 114.2 E	C2_S20	PAIRED	RANDOM	METAGENOMIC	human gut metagenome	ILLUMINA	2021-01-11 18:00:00	2020-11-17 22:52:00	1	C2_S20	C2	SRP293037
SRR13077867	WGS	291	2410237160	PRJNA650244	SAMN15722997	Metagenome or environmental	831953867	CHINESE UNIVERSITY OF HONG KONG	missing	public	run.zq,sra,fastq	s3,ncbi,gs	ncbi.public,s3.us-east-1,gs.US	SRX9524631	Hong Kong	Asia	Hong Kong: Shatin	Illumina NovaSeq 6000	stool	22.38 N 114.2 E	396_S14	PAIRED	RANDOM	METAGENOMIC	human gut metagenome	ILLUMINA	2021-01-11 18:00:00	2020-11-17 22:52:00	1	396_S14	396	SRP293037
SRR13077868	WGS	287	616814906	PRJNA650244	SAMN15723158	Metagenome or environmental	217770633	CHINESE UNIVERSITY OF HONG KONG	2020-02	public	fastq,run.zq,sra	gs,ncbi,s3	ncbi.public,s3.us-east-1,gs.US	SRX9524630	Hong Kong	Asia	Hong Kong: Shatin	Illumina NovaSeq 6000	stool	22.38 N 114.2 E	C1_S30	PAIRED	RANDOM	METAGENOMIC	human gut metagenome	ILLUMINA	2021-01-11 18:00:00	2020-11-17 22:49:00	1	C1_S30	C1	SRP293037
SRR13077869	WGS	295	1091446372	PRJNA650244	SAMN15723157	Metagenome or environmental	385388819	CHINESE UNIVERSITY OF HONG KONG	2020-02	public	fastq,run.zq,sra	ncbi,gs,s3	gs.US,ncbi.public,s3.us-east-1	SRX9524629	Hong Kong	Asia	Hong Kong: Shatin	Illumina NovaSeq 6000	stool	22.38 N 114.2 E	B3_merged	PAIRED	RANDOM	METAGENOMIC	human gut metagenome	ILLUMINA	2021-01-11 18:00:00	2020-11-17 22:50:00	1	B3_merged	B3	SRP293037
SRR13077870	WGS	288	341936568	PRJNA650244	SAMN15723156	Metagenome or environmental	117821742	CHINESE UNIVERSITY OF HONG KONG	2020-02	public	sra,run.zq,fastq	gs,s3,ncbi	s3.us-east-1,ncbi.public,gs.US	SRX9524628	Hong Kong	Asia	Hong Kong: Shatin	Illumina NovaSeq 6000	stool	22.38 N 114.2 E	B2_S39	PAIRED	RANDOM	METAGENOMIC	human gut metagenome	ILLUMINA	2021-01-11 18:00:00	2020-11-17 22:48:00	1	B2_S39	B2	SRP293037
SRR13077871	WGS	297	4344290684	PRJNA650244	SAMN15723155	Metagenome or environmental	1515393984	CHINESE UNIVERSITY OF HONG KONG	2020-04	public	fastq,run.zq,sra	s3,ncbi,gs	gs.US,s3.us-east-1,ncbi.public	SRX9524627	Hong Kong	Asia	Hong Kong: Shatin	Illumina NovaSeq 6000	stool	22.38 N 114.2 E	A99_S7	PAIRED	RANDOM	METAGENOMIC	human gut metagenome	ILLUMINA	2021-01-11 18:00:00	2020-11-17 22:56:00	1	A99_S7	A99	SRP293037
SRR13077872	WGS	296	5916565965	PRJNA650244	SAMN15723154	Metagenome or environmental	1989696187	CHINESE UNIVERSITY OF HONG KONG	2020-04	public	fastq,run.zq,sra	s3,ncbi,gs	ncbi.public,s3.us-east-1,gs.US	SRX9524626	Hong Kong	Asia	Hong Kong: Shatin	Illumina NovaSeq 6000	stool	22.38 N 114.2 E	A98_S6	PAIRED	RANDOM	METAGENOMIC	human gut metagenome	ILLUMINA	2021-01-11 18:00:00	2020-11-17 22:59:00	1	A98_S6	A98	SRP293037
SRR13077873	WGS	298	4368654922	PRJNA650244	SAMN15723153	Metagenome or environmental	1488442831	CHINESE UNIVERSITY OF HONG KONG	2020-04	public	fastq,sra,run.zq	s3,ncbi,gs	gs.US,s3.us-east-1,ncbi.public	SRX9524625	Hong Kong	Asia	Hong Kong: Shatin	Illumina NovaSeq 6000	stool	22.38 N 114.2 E	A97_S5	PAIRED	RANDOM	METAGENOMIC	human gut metagenome	ILLUMINA	2021-01-11 18:00:00	2020-11-17 22:56:00	1	A97_S5	A97	SRP293037
SRR13077874	WGS	297	4754506710	PRJNA650244	SAMN15723152	Metagenome or environmental	1616514007	CHINESE UNIVERSITY OF HONG KONG	2020-04	public	run.zq,sra,fastq	ncbi,gs,s3	s3.us-east-1,ncbi.public,gs.US	SRX9524624	Hong Kong	Asia	Hong Kong: Shatin	Illumina NovaSeq 6000	stool	22.38 N 114.2 E	A96_S4	PAIRED	RANDOM	METAGENOMIC	human gut metagenome	ILLUMINA	2021-01-11 18:00:00	2020-11-17 22:57:00	1	A96_S4	A96	SRP293037
SRR13077875	WGS	298	5074770029	PRJNA650244	SAMN15723151	Metagenome or environmental	1777659567	CHINESE UNIVERSITY OF HONG KONG	2020-04	public	fastq,run.zq,sra	ncbi,s3,gs	s3.us-east-1,gs.US,ncbi.public	SRX9524623	Hong Kong	Asia	Hong Kong: Shatin	Illumina NovaSeq 6000	stool	22.38 N 114.2 E	A95_S3	PAIRED	RANDOM	METAGENOMIC	human gut metagenome	ILLUMINA	2021-01-11 18:00:00	2020-11-17 22:57:00	1	A95_S3	A95	SRP293037
SRR13077876	WGS	297	6190767193	PRJNA650244	SAMN15723150	Metagenome or environmental	2093953530	CHINESE UNIVERSITY OF HONG KONG	2020-04	public	fastq,sra,run.zq	s3,gs,ncbi	s3.us-east-1,ncbi.public,gs.US	SRX9524622	Hong Kong	Asia	Hong Kong: Shatin	Illumina NovaSeq 6000	stool	22.38 N 114.2 E	A94_S2	PAIRED	RANDOM	METAGENOMIC	human gut metagenome	ILLUMINA	2021-01-11 18:00:00	2020-11-17 22:58:00	1	A94_S2	A94	SRP293037
SRR13077877	WGS	298	4877777530	PRJNA650244	SAMN15723149	Metagenome or environmental	1638992583	CHINESE UNIVERSITY OF HONG KONG	2020-03	public	run.zq,fastq,sra	ncbi,gs,s3	ncbi.public,s3.us-east-1,gs.US	SRX9524621	Hong Kong	Asia	Hong Kong: Shatin	Illumina NovaSeq 6000	stool	22.38 N 114.2 E	A93_S1	PAIRED	RANDOM	METAGENOMIC	human gut metagenome	ILLUMINA	2021-01-11 18:00:00	2020-11-17 23:02:00	1	A93_S1	A93	SRP293037
SRR13077878	WGS	284	485347886	PRJNA650244	SAMN15722996	Metagenome or environmental	164595965	CHINESE UNIVERSITY OF HONG KONG	missing	public	fastq,sra,run.zq	s3,ncbi,gs	s3.us-east-1,ncbi.public,gs.US	SRX9524620	Hong Kong	Asia	Hong Kong: Shatin	Illumina NovaSeq 6000	stool	22.38 N 114.2 E	395_S37	PAIRED	RANDOM	METAGENOMIC	human gut metagenome	ILLUMINA	2021-01-11 18:00:00	2020-11-17 22:49:00	1	395_S37	395	SRP293037
SRR13077879	WGS	298	4543872264	PRJNA650244	SAMN15723148	Metagenome or environmental	1575097978	CHINESE UNIVERSITY OF HONG KONG	2020-04	public	run.zq,fastq,sra	s3,gs,ncbi	gs.US,ncbi.public,s3.us-east-1	SRX9524619	Hong Kong	Asia	Hong Kong: Shatin	Illumina NovaSeq 6000	stool	22.38 N 114.2 E	A92_S90	PAIRED	RANDOM	METAGENOMIC	human gut metagenome	ILLUMINA	2021-01-11 18:00:00	2020-11-17 22:55:00	1	A92_S90	A92	SRP293037
SRR13077880	WGS	300	621251455	PRJNA650244	SAMN15723147	Metagenome or environmental	211949406	CHINESE UNIVERSITY OF HONG KONG	2020-04	public	run.zq,sra,fastq	ncbi,gs,s3	gs.US,ncbi.public,s3.us-east-1	SRX9524618	Hong Kong	Asia	Hong Kong: Shatin	Illumina NovaSeq 6000	stool	22.38 N 114.2 E	A91_S89	PAIRED	RANDOM	METAGENOMIC	human gut metagenome	ILLUMINA	2021-01-11 18:00:00	2020-11-17 22:49:00	1	A91_S89	A91	SRP293037
SRR13077881	WGS	296	4903053664	PRJNA650244	SAMN15723146	Metagenome or environmental	1657713479	CHINESE UNIVERSITY OF HONG KONG	2020-04	public	run.zq,fastq,sra	gs,s3,ncbi	s3.us-east-1,ncbi.public,gs.US	SRX9524617	Hong Kong	Asia	Hong Kong: Shatin	Illumina NovaSeq 6000	stool	22.38 N 114.2 E	A90_S88	PAIRED	RANDOM	METAGENOMIC	human gut metagenome	ILLUMINA	2021-01-11 18:00:00	2020-11-17 22:57:00	1	A90_S88	A90	SRP293037
SRR13077882	WGS	296	4537838866	PRJNA650244	SAMN15723145	Metagenome or environmental	1550313361	CHINESE UNIVERSITY OF HONG KONG	2020-03	public	fastq,run.zq,sra	ncbi,gs,s3	gs.US,s3.us-east-1,ncbi.public	SRX9524616	Hong Kong	Asia	Hong Kong: Shatin	Illumina NovaSeq 6000	stool	22.38 N 114.2 E	A89_S87	PAIRED	RANDOM	METAGENOMIC	human gut metagenome	ILLUMINA	2021-01-11 18:00:00	2020-11-17 22:59:00	1	A89_S87	A89	SRP293037
SRR13077883	WGS	296	3484776987	PRJNA650244	SAMN15723144	Metagenome or environmental	1198799398	CHINESE UNIVERSITY OF HONG KONG	2020-03	public	run.zq,fastq,sra	gs,s3,ncbi	s3.us-east-1,gs.US,ncbi.public	SRX9524615	Hong Kong	Asia	Hong Kong: Shatin	Illumina NovaSeq 6000	stool	22.38 N 114.2 E	A88_S86	PAIRED	RANDOM	METAGENOMIC	human gut metagenome	ILLUMINA	2021-01-11 18:00:00	2020-11-17 22:59:00	1	A88_S86	A88	SRP293037
SRR13077884	WGS	298	1083185694	PRJNA650244	SAMN15723143	Metagenome or environmental	366779041	CHINESE UNIVERSITY OF HONG KONG	2020-04	public	fastq,sra,run.zq	ncbi,gs,s3	s3.us-east-1,ncbi.public,gs.US	SRX9524614	Hong Kong	Asia	Hong Kong: Shatin	Illumina NovaSeq 6000	stool	22.38 N 114.2 E	A87_S85	PAIRED	RANDOM	METAGENOMIC	human gut metagenome	ILLUMINA	2021-01-11 18:00:00	2020-11-17 22:50:00	1	A87_S85	A87	SRP293037
SRR13077885	WGS	297	6296076615	PRJNA650244	SAMN15723142	Metagenome or environmental	2117305629	CHINESE UNIVERSITY OF HONG KONG	2020-04	public	fastq,run.zq,sra	s3,gs,ncbi	s3.us-east-1,gs.US,ncbi.public	SRX9524613	Hong Kong	Asia	Hong Kong: Shatin	Illumina NovaSeq 6000	stool	22.38 N 114.2 E	A86_S84	PAIRED	RANDOM	METAGENOMIC	human gut metagenome	ILLUMINA	2021-01-11 18:00:00	2020-11-17 23:00:00	1	A86_S84	A86	SRP293037
SRR13077886	WGS	298	4636259123	PRJNA650244	SAMN15723141	Metagenome or environmental	1589371607	CHINESE UNIVERSITY OF HONG KONG	2020-04	public	fastq,run.zq,sra	gs,s3,ncbi	s3.us-east-1,ncbi.public,gs.US	SRX9524612	Hong Kong	Asia	Hong Kong: Shatin	Illumina NovaSeq 6000	stool	22.38 N 114.2 E	A85_S83	PAIRED	RANDOM	METAGENOMIC	human gut metagenome	ILLUMINA	2021-01-11 18:00:00	2020-11-17 22:56:00	1	A85_S83	A85	SRP293037
SRR13077887	WGS	297	6485784366	PRJNA650244	SAMN15723140	Metagenome or environmental	2183070200	CHINESE UNIVERSITY OF HONG KONG	2020-03	public	sra,fastq,run.zq	ncbi,gs,s3	s3.us-east-1,ncbi.public,gs.US	SRX9524611	Hong Kong	Asia	Hong Kong: Shatin	Illumina NovaSeq 6000	stool	22.38 N 114.2 E	A84_S82	PAIRED	RANDOM	METAGENOMIC	human gut metagenome	ILLUMINA	2021-01-11 18:00:00	2020-11-17 23:00:00	1	A84_S82	A84	SRP293037
SRR13077888	WGS	297	6001731650	PRJNA650244	SAMN15723139	Metagenome or environmental	2024593372	CHINESE UNIVERSITY OF HONG KONG	2020-04	public	fastq,sra,run.zq	s3,gs,ncbi	gs.US,ncbi.public,s3.us-east-1	SRX9524610	Hong Kong	Asia	Hong Kong: Shatin	Illumina NovaSeq 6000	stool	22.38 N 114.2 E	A83_S81	PAIRED	RANDOM	METAGENOMIC	human gut metagenome	ILLUMINA	2021-01-11 18:00:00	2020-11-17 22:59:00	1	A83_S81	A83	SRP293037
SRR13077889	WGS	286	861987258	PRJNA650244	SAMN15722995	Metagenome or environmental	310788972	CHINESE UNIVERSITY OF HONG KONG	missing	public	sra,run.zq,fastq	ncbi,gs,s3	ncbi.public,gs.US,s3.us-east-1	SRX9524609	Hong Kong	Asia	Hong Kong: Shatin	Illumina NovaSeq 6000	stool	22.38 N 114.2 E	392_S33	PAIRED	RANDOM	METAGENOMIC	human gut metagenome	ILLUMINA	2021-01-11 18:00:00	2020-11-17 22:50:00	1	392_S33	392	SRP293037
SRR13077890	WGS	295	7022377044	PRJNA650244	SAMN15723138	Metagenome or environmental	2368878943	CHINESE UNIVERSITY OF HONG KONG	2020-04	public	sra,run.zq,fastq	gs,s3,ncbi	gs.US,ncbi.public,s3.us-east-1	SRX9524608	Hong Kong	Asia	Hong Kong: Shatin	Illumina NovaSeq 6000	stool	22.38 N 114.2 E	A82_S80	PAIRED	RANDOM	METAGENOMIC	human gut metagenome	ILLUMINA	2021-01-11 18:00:00	2020-11-17 23:07:00	1	A82_S80	A82	SRP293037
SRR13077891	WGS	298	5362252070	PRJNA650244	SAMN15723137	Metagenome or environmental	1835020663	CHINESE UNIVERSITY OF HONG KONG	2020-03	public	run.zq,fastq,sra	s3,ncbi,gs	gs.US,s3.us-east-1,ncbi.public	SRX9524607	Hong Kong	Asia	Hong Kong: Shatin	Illumina NovaSeq 6000	stool	22.38 N 114.2 E	A81_S79	PAIRED	RANDOM	METAGENOMIC	human gut metagenome	ILLUMINA	2021-01-11 18:00:00	2020-11-17 22:59:00	1	A81_S79	A81	SRP293037
SRR13077892	WGS	297	8300384105	PRJNA650244	SAMN15723136	Metagenome or environmental	2867374738	CHINESE UNIVERSITY OF HONG KONG	2020-04	public	run.zq,sra,fastq	s3,gs,ncbi	ncbi.public,s3.us-east-1,gs.US	SRX9524606	Hong Kong	Asia	Hong Kong: Shatin	Illumina NovaSeq 6000	stool	22.38 N 114.2 E	A80_S78	PAIRED	RANDOM	METAGENOMIC	human gut metagenome	ILLUMINA	2021-01-11 18:00:00	2020-11-17 23:13:00	1	A80_S78	A80	SRP293037
SRR13077893	WGS	298	5620196789	PRJNA650244	SAMN15723135	Metagenome or environmental	1905042786	CHINESE UNIVERSITY OF HONG KONG	2020-04	public	run.zq,fastq,sra	ncbi,s3,gs	gs.US,ncbi.public,s3.us-east-1	SRX9524605	Hong Kong	Asia	Hong Kong: Shatin	Illumina NovaSeq 6000	stool	22.38 N 114.2 E	A79_S77	PAIRED	RANDOM	METAGENOMIC	human gut metagenome	ILLUMINA	2021-01-11 18:00:00	2020-11-17 22:59:00	1	A79_S77	A79	SRP293037
SRR13077894	WGS	258	5194736843	PRJNA650244	SAMN15723134	Metagenome or environmental	1750230422	CHINESE UNIVERSITY OF HONG KONG	2020-04	public	run.zq,sra,fastq	ncbi,gs,s3	gs.US,ncbi.public,s3.us-east-1	SRX9524604	Hong Kong	Asia	Hong Kong: Shatin	Illumina NovaSeq 6000	stool	22.38 N 114.2 E	A78_S76	PAIRED	RANDOM	METAGENOMIC	human gut metagenome	ILLUMINA	2021-01-11 18:00:00	2020-11-17 22:59:00	1	A78_S76	A78	SRP293037
SRR13077895	WGS	298	4313506656	PRJNA650244	SAMN15723133	Metagenome or environmental	1477156897	CHINESE UNIVERSITY OF HONG KONG	2020-04	public	run.zq,sra,fastq	s3,ncbi,gs	gs.US,s3.us-east-1,ncbi.public	SRX9524603	Hong Kong	Asia	Hong Kong: Shatin	Illumina NovaSeq 6000	stool	22.38 N 114.2 E	A77_S75	PAIRED	RANDOM	METAGENOMIC	human gut metagenome	ILLUMINA	2021-01-11 18:00:00	2020-11-17 23:00:00	1	A77_S75	A77	SRP293037
SRR13077896	WGS	297	5555982767	PRJNA650244	SAMN15723132	Metagenome or environmental	1962251961	CHINESE UNIVERSITY OF HONG KONG	2020-04	public	sra,fastq,run.zq	ncbi,gs,s3	s3.us-east-1,gs.US,ncbi.public	SRX9524602	Hong Kong	Asia	Hong Kong: Shatin	Illumina NovaSeq 6000	stool	22.38 N 114.2 E	A76_S74	PAIRED	RANDOM	METAGENOMIC	human gut metagenome	ILLUMINA	2021-01-11 18:00:00	2020-11-17 22:59:00	1	A76_S74	A76	SRP293037
SRR13077897	WGS	293	7480982678	PRJNA650244	SAMN15723131	Metagenome or environmental	2581268766	CHINESE UNIVERSITY OF HONG KONG	2020-04	public	sra,run.zq,fastq	ncbi,gs,s3	gs.US,ncbi.public,s3.us-east-1	SRX9524601	Hong Kong	Asia	Hong Kong: Shatin	Illumina NovaSeq 6000	stool	22.38 N 114.2 E	A75_S73	PAIRED	RANDOM	METAGENOMIC	human gut metagenome	ILLUMINA	2021-01-11 18:00:00	2020-11-17 23:17:00	1	A75_S73	A75	SRP293037
SRR13077898	WGS	297	4882540838	PRJNA650244	SAMN15723130	Metagenome or environmental	1647420817	CHINESE UNIVERSITY OF HONG KONG	2020-03	public	run.zq,sra,fastq	s3,ncbi,gs	gs.US,ncbi.public,s3.us-east-1	SRX9524600	Hong Kong	Asia	Hong Kong: Shatin	Illumina NovaSeq 6000	stool	22.38 N 114.2 E	A74_S72	PAIRED	RANDOM	METAGENOMIC	human gut metagenome	ILLUMINA	2021-01-11 18:00:00	2020-11-17 22:57:00	1	A74_S72	A74	SRP293037
SRR13077899	WGS	297	6218470321	PRJNA650244	SAMN15723129	Metagenome or environmental	2095605621	CHINESE UNIVERSITY OF HONG KONG	2020-04	public	sra,fastq,run.zq	s3,gs,ncbi	s3.us-east-1,gs.US,ncbi.public	SRX9524599	Hong Kong	Asia	Hong Kong: Shatin	Illumina NovaSeq 6000	stool	22.38 N 114.2 E	A73_S71	PAIRED	RANDOM	METAGENOMIC	human gut metagenome	ILLUMINA	2021-01-11 18:00:00	2020-11-17 22:57:00	1	A73_S71	A73	SRP293037
SRR13077900	WGS	292	296101954	PRJNA650244	SAMN15722994	Metagenome or environmental	108106414	CHINESE UNIVERSITY OF HONG KONG	missing	public	fastq,run.zq,sra	ncbi,s3,gs	ncbi.public,gs.US,s3.us-east-1	SRX9524598	Hong Kong	Asia	Hong Kong: Shatin	Illumina NovaSeq 6000	stool	22.38 N 114.2 E	390_S2	PAIRED	RANDOM	METAGENOMIC	human gut metagenome	ILLUMINA	2021-01-11 18:00:00	2020-11-17 22:50:00	1	390_S2	390	SRP293037
SRR13077901	WGS	298	4394176396	PRJNA650244	SAMN15723128	Metagenome or environmental	1497750691	CHINESE UNIVERSITY OF HONG KONG	2020-04	public	sra,run.zq,fastq	ncbi,gs,s3	ncbi.public,gs.US,s3.us-east-1	SRX9524597	Hong Kong	Asia	Hong Kong: Shatin	Illumina NovaSeq 6000	stool	22.38 N 114.2 E	A72_S70	PAIRED	RANDOM	METAGENOMIC	human gut metagenome	ILLUMINA	2021-01-11 18:00:00	2020-11-17 22:57:00	1	A72_S70	A72	SRP293037
SRR13077902	WGS	297	3792139289	PRJNA650244	SAMN15723127	Metagenome or environmental	1298197917	CHINESE UNIVERSITY OF HONG KONG	2020-04	public	run.zq,sra,fastq	gs,s3,ncbi	gs.US,ncbi.public,s3.us-east-1	SRX9524596	Hong Kong	Asia	Hong Kong: Shatin	Illumina NovaSeq 6000	stool	22.38 N 114.2 E	A71_S69	PAIRED	RANDOM	METAGENOMIC	human gut metagenome	ILLUMINA	2021-01-11 18:00:00	2020-11-17 23:01:00	1	A71_S69	A71	SRP293037
SRR13077903	WGS	297	5990075476	PRJNA650244	SAMN15723126	Metagenome or environmental	2086990669	CHINESE UNIVERSITY OF HONG KONG	2020-04	public	sra,run.zq,fastq	s3,gs,ncbi	ncbi.public,gs.US,s3.us-east-1	SRX9524595	Hong Kong	Asia	Hong Kong: Shatin	Illumina NovaSeq 6000	stool	22.38 N 114.2 E	A70_S68	PAIRED	RANDOM	METAGENOMIC	human gut metagenome	ILLUMINA	2021-01-11 18:00:00	2020-11-17 23:03:00	1	A70_S68	A70	SRP293037
SRR13077904	WGS	291	10620975971	PRJNA650244	SAMN15723125	Metagenome or environmental	3570068688	CHINESE UNIVERSITY OF HONG KONG	2020-04	public	fastq,run.zq,sra	s3,ncbi,gs	gs.US,ncbi.public,s3.us-east-1	SRX9524594	Hong Kong	Asia	Hong Kong: Shatin	Illumina NovaSeq 6000	stool	22.38 N 114.2 E	A69_S67	PAIRED	RANDOM	METAGENOMIC	human gut metagenome	ILLUMINA	2021-01-11 18:00:00	2020-11-17 23:27:00	1	A69_S67	A69	SRP293037
SRR13077905	WGS	237	6387935630	PRJNA650244	SAMN15723124	Metagenome or environmental	2108528459	CHINESE UNIVERSITY OF HONG KONG	2020-03	public	fastq,run.zq,sra	ncbi,s3,gs	s3.us-east-1,gs.US,ncbi.public	SRX9524593	Hong Kong	Asia	Hong Kong: Shatin	Illumina NovaSeq 6000	stool	22.38 N 114.2 E	A68_S66	PAIRED	RANDOM	METAGENOMIC	human gut metagenome	ILLUMINA	2021-01-11 18:00:00	2020-11-17 23:13:00	1	A68_S66	A68	SRP293037
SRR13077906	WGS	297	6914637506	PRJNA650244	SAMN15723123	Metagenome or environmental	2296026914	CHINESE UNIVERSITY OF HONG KONG	2020-04	public	fastq,run.zq,sra	gs,ncbi,s3	s3.us-east-1,ncbi.public,gs.US	SRX9524592	Hong Kong	Asia	Hong Kong: Shatin	Illumina NovaSeq 6000	stool	22.38 N 114.2 E	A67_S65	PAIRED	RANDOM	METAGENOMIC	human gut metagenome	ILLUMINA	2021-01-11 18:00:00	2020-11-17 23:04:00	1	A67_S65	A67	SRP293037
SRR13077907	WGS	297	7151685494	PRJNA650244	SAMN15723122	Metagenome or environmental	2412441838	CHINESE UNIVERSITY OF HONG KONG	2020-05	public	sra,fastq,run.zq	ncbi,gs,s3	ncbi.public,gs.US,s3.us-east-1	SRX9524591	Hong Kong	Asia	Hong Kong: Shatin	Illumina NovaSeq 6000	stool	22.38 N 114.2 E	A66_S64	PAIRED	RANDOM	METAGENOMIC	human gut metagenome	ILLUMINA	2021-01-11 18:00:00	2020-11-17 23:06:00	1	A66_S64	A66	SRP293037
SRR13077908	WGS	297	4476376116	PRJNA650244	SAMN15723121	Metagenome or environmental	1507503960	CHINESE UNIVERSITY OF HONG KONG	2020-05	public	sra,run.zq,fastq	ncbi,gs,s3	ncbi.public,s3.us-east-1,gs.US	SRX9524590	Hong Kong	Asia	Hong Kong: Shatin	Illumina NovaSeq 6000	stool	22.38 N 114.2 E	A65_S63	PAIRED	RANDOM	METAGENOMIC	human gut metagenome	ILLUMINA	2021-01-11 18:00:00	2020-11-17 22:59:00	1	A65_S63	A65	SRP293037
SRR13077909	WGS	275	12224970510	PRJNA650244	SAMN15723120	Metagenome or environmental	4164354847	CHINESE UNIVERSITY OF HONG KONG	2020-03	public	fastq,run.zq,sra	s3,gs,ncbi	gs.US,ncbi.public,s3.us-east-1	SRX9524589	Hong Kong	Asia	Hong Kong: Shatin	Illumina NovaSeq 6000	stool	22.38 N 114.2 E	A64_S62	PAIRED	RANDOM	METAGENOMIC	human gut metagenome	ILLUMINA	2021-01-11 18:00:00	2020-11-17 23:25:00	1	A64_S62	A64	SRP293037
SRR13077910	WGS	290	7861995614	PRJNA650244	SAMN15723119	Metagenome or environmental	2758022005	CHINESE UNIVERSITY OF HONG KONG	2020-04	public	sra,run.zq,fastq	ncbi,s3,gs	ncbi.public,s3.us-east-1,gs.US	SRX9524588	Hong Kong	Asia	Hong Kong: Shatin	Illumina NovaSeq 6000	stool	22.38 N 114.2 E	A63_S61	PAIRED	RANDOM	METAGENOMIC	human gut metagenome	ILLUMINA	2021-01-11 18:00:00	2020-11-17 23:07:00	1	A63_S61	A63	SRP293037
SRR13077911	WGS	298	3972975165	PRJNA650244	SAMN15722993	Metagenome or environmental	1347163274	CHINESE UNIVERSITY OF HONG KONG	missing	public	run.zq,sra,fastq	gs,s3,ncbi	gs.US,ncbi.public,s3.us-east-1	SRX9524587	Hong Kong	Asia	Hong Kong: Shatin	Illumina NovaSeq 6000	stool	22.38 N 114.2 E	389_S42	PAIRED	RANDOM	METAGENOMIC	human gut metagenome	ILLUMINA	2021-01-11 18:00:00	2020-11-17 22:57:00	1	389_S42	389	SRP293037
SRR13077912	WGS	281	8851640776	PRJNA650244	SAMN15723118	Metagenome or environmental	3012712938	CHINESE UNIVERSITY OF HONG KONG	2020-03	public	run.zq,fastq,sra	s3,gs,ncbi	gs.US,ncbi.public,s3.us-east-1	SRX9524586	Hong Kong	Asia	Hong Kong: Shatin	Illumina NovaSeq 6000	stool	22.38 N 114.2 E	A62_S60	PAIRED	RANDOM	METAGENOMIC	human gut metagenome	ILLUMINA	2021-01-11 18:00:00	2020-11-17 23:05:00	1	A62_S60	A62	SRP293037
SRR13077913	WGS	286	9748216161	PRJNA650244	SAMN15723117	Metagenome or environmental	3335831853	CHINESE UNIVERSITY OF HONG KONG	2020-04	public	fastq,sra,run.zq	gs,s3,ncbi	gs.US,s3.us-east-1,ncbi.public	SRX9524585	Hong Kong	Asia	Hong Kong: Shatin	Illumina NovaSeq 6000	stool	22.38 N 114.2 E	A61_S59	PAIRED	RANDOM	METAGENOMIC	human gut metagenome	ILLUMINA	2021-01-11 18:00:00	2020-11-17 23:19:00	1	A61_S59	A61	SRP293037
SRR13077914	WGS	248	8331101306	PRJNA650244	SAMN15723116	Metagenome or environmental	2815809783	CHINESE UNIVERSITY OF HONG KONG	2020-03	public	fastq,sra,run.zq	gs,ncbi,s3	s3.us-east-1,gs.US,ncbi.public	SRX9524584	Hong Kong	Asia	Hong Kong: Shatin	Illumina NovaSeq 6000	stool	22.38 N 114.2 E	A60_S58	PAIRED	RANDOM	METAGENOMIC	human gut metagenome	ILLUMINA	2021-01-11 18:00:00	2020-11-17 23:06:00	1	A60_S58	A60	SRP293037
SRR13077915	WGS	291	8700671711	PRJNA650244	SAMN15723115	Metagenome or environmental	2992760556	CHINESE UNIVERSITY OF HONG KONG	2020-04	public	sra,fastq,run.zq	s3,ncbi,gs	gs.US,ncbi.public,s3.us-east-1	SRX9524583	Hong Kong	Asia	Hong Kong: Shatin	Illumina NovaSeq 6000	stool	22.38 N 114.2 E	A59_S57	PAIRED	RANDOM	METAGENOMIC	human gut metagenome	ILLUMINA	2021-01-11 18:00:00	2020-11-17 23:15:00	1	A59_S57	A59	SRP293037
SRR13077916	WGS	274	11424574829	PRJNA650244	SAMN15723114	Metagenome or environmental	3872172635	CHINESE UNIVERSITY OF HONG KONG	2020-03	public	run.zq,sra,fastq	ncbi,s3,gs	s3.us-east-1,ncbi.public,gs.US	SRX9524582	Hong Kong	Asia	Hong Kong: Shatin	Illumina NovaSeq 6000	stool	22.38 N 114.2 E	A58_S56	PAIRED	RANDOM	METAGENOMIC	human gut metagenome	ILLUMINA	2021-01-11 18:00:00	2020-11-17 23:27:00	1	A58_S56	A58	SRP293037
SRR13077917	WGS	287	8746009841	PRJNA650244	SAMN15723113	Metagenome or environmental	3064414502	CHINESE UNIVERSITY OF HONG KONG	2020-04	public	sra,fastq,run.zq	gs,ncbi,s3	s3.us-east-1,gs.US,ncbi.public	SRX9524581	Hong Kong	Asia	Hong Kong: Shatin	Illumina NovaSeq 6000	stool	22.38 N 114.2 E	A57_S55	PAIRED	RANDOM	METAGENOMIC	human gut metagenome	ILLUMINA	2021-01-11 18:00:00	2020-11-17 23:11:00	1	A57_S55	A57	SRP293037
SRR13077918	WGS	284	4373655300	PRJNA650244	SAMN15723112	Metagenome or environmental	1499645145	CHINESE UNIVERSITY OF HONG KONG	2020-03	public	sra,run.zq,fastq	gs,s3,ncbi	ncbi.public,gs.US,s3.us-east-1	SRX9524580	Hong Kong	Asia	Hong Kong: Shatin	Illumina NovaSeq 6000	stool	22.38 N 114.2 E	A56_S54	PAIRED	RANDOM	METAGENOMIC	human gut metagenome	ILLUMINA	2021-01-11 18:00:00	2020-11-17 23:05:00	1	A56_S54	A56	SRP293037
SRR13077919	WGS	285	4707682961	PRJNA650244	SAMN15723111	Metagenome or environmental	1599280720	CHINESE UNIVERSITY OF HONG KONG	2020-03	public	sra,fastq,run.zq	ncbi,s3,gs	s3.us-east-1,ncbi.public,gs.US	SRX9524579	Hong Kong	Asia	Hong Kong: Shatin	Illumina NovaSeq 6000	stool	22.38 N 114.2 E	A55_S53	PAIRED	RANDOM	METAGENOMIC	human gut metagenome	ILLUMINA	2021-01-11 18:00:00	2020-11-17 22:59:00	1	A55_S53	A55	SRP293037
SRR13077920	WGS	281	4761308586	PRJNA650244	SAMN15723110	Metagenome or environmental	1618501488	CHINESE UNIVERSITY OF HONG KONG	2020-04	public	run.zq,sra,fastq	gs,s3,ncbi	s3.us-east-1,ncbi.public,gs.US	SRX9524578	Hong Kong	Asia	Hong Kong: Shatin	Illumina NovaSeq 6000	stool	22.38 N 114.2 E	A54_S52	PAIRED	RANDOM	METAGENOMIC	human gut metagenome	ILLUMINA	2021-01-11 18:00:00	2020-11-17 23:03:00	1	A54_S52	A54	SRP293037
SRR13077921	WGS	275	3846243435	PRJNA650244	SAMN15723109	Metagenome or environmental	1304487869	CHINESE UNIVERSITY OF HONG KONG	2020-04	public	run.zq,sra,fastq	s3,ncbi,gs	s3.us-east-1,gs.US,ncbi.public	SRX9524577	Hong Kong	Asia	Hong Kong: Shatin	Illumina NovaSeq 6000	stool	22.38 N 114.2 E	A53_S51	PAIRED	RANDOM	METAGENOMIC	human gut metagenome	ILLUMINA	2021-01-11 18:00:00	2020-11-17 22:59:00	1	A53_S51	A53	SRP293037
SRR13077922	WGS	297	4228419531	PRJNA650244	SAMN15723079	Metagenome or environmental	1531954197	CHINESE UNIVERSITY OF HONG KONG	2020-03	public	fastq,sra,run.zq	s3,ncbi,gs	gs.US,ncbi.public,s3.us-east-1	SRX9524576	Hong Kong	Asia	Hong Kong: Shatin	Illumina NovaSeq 6000	stool	22.38 N 114.2 E	A26_S26	PAIRED	RANDOM	METAGENOMIC	human gut metagenome	ILLUMINA	2021-01-11 18:00:00	2020-11-17 22:58:00	1	A26_S26	A26	SRP293037
SRR13077923	WGS	297	4929529365	PRJNA650244	SAMN15722989	Metagenome or environmental	1668972022	CHINESE UNIVERSITY OF HONG KONG	missing	public	run.zq,sra,fastq	gs,s3,ncbi	s3.us-east-1,gs.US,ncbi.public	SRX9524575	Hong Kong	Asia	Hong Kong: Shatin	Illumina NovaSeq 6000	stool	22.38 N 114.2 E	376_S39	PAIRED	RANDOM	METAGENOMIC	human gut metagenome	ILLUMINA	2021-01-11 18:00:00	2020-11-17 22:59:00	1	376_S39	376	SRP293037
SRR13077924	WGS	278	482293941	PRJNA650244	SAMN15722980	Metagenome or environmental	184354350	CHINESE UNIVERSITY OF HONG KONG	missing	public	fastq,sra,run.zq	gs,s3,ncbi	gs.US,ncbi.public,s3.us-east-1	SRX9524574	Hong Kong	Asia	Hong Kong: Shatin	Illumina NovaSeq 6000	stool	22.38 N 114.2 E	349_S31	PAIRED	RANDOM	METAGENOMIC	human gut metagenome	ILLUMINA	2021-01-11 18:00:00	2020-11-17 22:52:00	1	349_S31	349	SRP293037
SRR13077925	WGS	293	2984927367	PRJNA650244	SAMN15722979	Metagenome or environmental	1020025720	CHINESE UNIVERSITY OF HONG KONG	missing	public	run.zq,fastq,sra	s3,gs,ncbi	gs.US,s3.us-east-1,ncbi.public	SRX9524573	Hong Kong	Asia	Hong Kong: Shatin	Illumina NovaSeq 6000	stool	22.38 N 114.2 E	345_S6	PAIRED	RANDOM	METAGENOMIC	human gut metagenome	ILLUMINA	2021-01-11 18:00:00	2020-11-17 22:57:00	1	345_S6	345	SRP293037
