# Supplementary material for: Deciphering Microbial Shifts in the Gut and Lung Microbiomes of COVID-19 Patients
Source: Microorganisms. 2024 May 24;12(6):1058. doi: 10.3390/microorganisms12061058 (PMC11205787; doi:10.3390/microorganisms12061058)
Supplement: Supplementary file 1 [file microorganisms-12-01058-s001.zip › Supplementary File S2.xlsx]

## Sheet: Covid-19(Gut)
	fc	p.val	auc	auc.ci.l	auc.ci.h	pr.shift	pr.n	pr.p	p.adj
Phascolarctobacterium sp. Marseille-Q4147	-0.860913	1.3055e-20	0.248572	0.206123	0.291021	-0.0948114	0.99422	0.899408	7.94919e-17
Acholeplasma laidlawii	-0.446579	2.65936e-20	0.251471	0.208731	0.29421	-0.343657	0.855491	0.511834	8.09643e-17
Paracoccus sp. H4-D09	-0.383048	7.80541e-20	0.254703	0.211315	0.298091	-0.361956	0.83237	0.470414	1.58424e-16
Paenibacillus chitinolyticus	-0.422138	1.43281e-19	0.255575	0.211354	0.299797	-0.177652	0.99422	0.816568	1.74488e-16
Dialister pneumosintes	-0.570774	1.3623e-19	0.25543	0.212055	0.298805	-0.183979	0.976879	0.792899	1.74488e-16
Mesotoga infera	-0.327391	3.10015e-19	0.259243	0.21442	0.304067	-0.35727	0.780347	0.423077	3.14614e-16
Paenibacillus sp. BIHB4019	-0.397584	4.23544e-19	0.258765	0.215469	0.30206	-0.136231	0.99422	0.857988	3.68423e-16
Dialister massiliensis	-0.704742	5.41944e-19	0.259842	0.217201	0.302483	-0.317799	0.947977	0.630178	3.7288e-16
Chlorobaculum limnaeum	-0.404202	5.51145e-19	0.259756	0.215485	0.304028	-0.256353	0.919075	0.662722	3.7288e-16
Tumebacillus algifaecis	-0.379735	9.94718e-19	0.261484	0.218822	0.304146	-0.243151	0.976879	0.733728	6.05684e-16
Cronobacter malonaticus	-0.363662	1.48776e-18	0.262869	0.218476	0.307262	-0.334097	0.884393	0.550296	8.23545e-16
Streptomyces asoensis	-0.312278	2.86071e-18	0.264998	0.220363	0.309633	-0.276431	0.820809	0.544379	1.45157e-15
Exiguobacterium sp. Helios	-0.384384	4.25817e-18	0.26599	0.222466	0.309514	-0.264819	0.936416	0.671598	1.9716e-15
Halomonas chromatireducens	-0.337974	4.61433e-18	0.266725	0.222187	0.311263	-0.314892	0.820809	0.505917	1.9716e-15
Candidatus Phytoplasma mali	-0.19367	4.85696e-18	0.27797	0.233039	0.3229	-0.267846	0.433526	0.16568	1.9716e-15
Kocuria varians	-0.300253	5.2493e-18	0.26699	0.223256	0.310725	-0.359134	0.82659	0.467456	1.99769e-15
Fructilactobacillus sanfranciscensis	-0.309849	6.06319e-18	0.268102	0.224156	0.312049	-0.348805	0.763006	0.414201	2.17169e-15
Romboutsia ilealis	-0.834955	6.97798e-18	0.26729	0.224067	0.310513	-0.142012	1	0.857988	2.3605e-15
Dissulfurispira thermophila	-0.425725	7.98015e-18	0.268914	0.223963	0.313866	-0.333054	0.803468	0.470414	2.55743e-15
Caldicellulosiruptor diazotrophicus	-0.442366	1.60577e-17	0.270043	0.226487	0.313599	-0.258354	0.959538	0.701183	4.65597e-15
Luteolibacter luteus	-0.350027	1.57261e-17	0.27006	0.225371	0.314749	-0.256627	0.907514	0.650888	4.65597e-15
Paenibacillus sp. B01	-0.400325	1.83767e-17	0.270325	0.224723	0.315928	-0.142422	0.982659	0.840237	4.98739e-15
Halosiccatus urmianus	-0.319295	1.88389e-17	0.273173	0.227666	0.31868	-0.404881	0.768786	0.363905	4.98739e-15
Treponema parvum	-0.394181	2.13987e-17	0.270787	0.225821	0.315753	-0.142285	0.988439	0.846154	5.42904e-15
Paraburkholderia caribensis	-0.375311	2.35224e-17	0.271249	0.225969	0.316529	-0.24115	0.936416	0.695266	5.72912e-15
Brevibacillus sp. HD3.3A	-0.379813	3.11161e-17	0.271976	0.226479	0.317472	-0.154257	0.982659	0.828402	7.01726e-15
Denitrobacterium detoxificans	-0.53404	3.07413e-17	0.271916	0.227151	0.31668	-0.121439	0.99422	0.872781	7.01726e-15
Lactococcus lactis	-0.568057	4.72971e-17	0.273275	0.228869	0.317682	-0.0919896	0.988439	0.89645	1.02854e-14
Clostridium taeniosporum	-0.476259	5.82801e-17	0.273951	0.229602	0.3183	-0.127493	0.988439	0.860947	1.22368e-14
Geobacillus subterraneus	-0.369627	6.31896e-17	0.27425	0.229698	0.318802	-0.201731	0.976879	0.775148	1.28254e-14
Lichenihabitans psoromatis	-0.362819	6.65681e-17	0.276448	0.231938	0.320958	-0.341793	0.809249	0.467456	1.30753e-14
Paenibacillus stellifer	-0.379904	8.21275e-17	0.275054	0.229746	0.320361	-0.142285	0.988439	0.846154	1.47081e-14
Listeria weihenstephanensis	-0.399788	8.19991e-17	0.275156	0.231366	0.318947	-0.252437	0.959538	0.707101	1.47081e-14
Parasphingorhabdus sp. JHSY0214	-0.283039	7.93978e-17	0.276738	0.231794	0.321683	-0.303793	0.66474	0.360947	1.47081e-14
Rhodoferax sp. MIZ03	-0.406697	8.76759e-17	0.27567	0.229454	0.321885	-0.268735	0.895954	0.627219	1.52531e-14
Planococcus halocryophilus	-0.331208	9.51708e-17	0.275815	0.230417	0.321213	-0.225861	0.83237	0.606509	1.60971e-14
Methylomagnum ishizawai	-0.35896	9.94221e-17	0.275781	0.230671	0.32089	-0.220577	0.930636	0.710059	1.62293e-14
Oceanicola sp. D3	-0.308068	1.01283e-16	0.276422	0.232054	0.32079	-0.287307	0.861272	0.573964	1.62293e-14
Lacticaseibacillus zeae	-0.365322	1.09315e-16	0.276713	0.231804	0.321621	-0.29136	0.815029	0.523669	1.70672e-14
Marixanthomonas sp. SCSIO 43207	-0.268975	1.19282e-16	0.27885	0.233615	0.324086	-0.316175	0.641618	0.325444	1.81577e-14
Salinimonas marina	-0.312246	1.33849e-16	0.277653	0.2331	0.322207	-0.3067	0.791908	0.485207	1.98782e-14
Tichowtungia aerotolerans	-0.348368	1.48871e-16	0.277021	0.231123	0.322918	-0.19058	0.947977	0.757396	2.15828e-14
Latilactobacillus fuchuensis	-0.374311	1.65694e-16	0.277935	0.232858	0.323013	-0.310976	0.861272	0.550296	2.29298e-14
Aquisalinus flavus	-0.315714	1.64215e-16	0.278431	0.232552	0.324311	-0.272018	0.757225	0.485207	2.29298e-14
Lactobacillus acidophilus	-0.453806	1.73919e-16	0.27767	0.233984	0.321357	-0.320621	0.953757	0.633136	2.35332e-14
Chromobacterium violaceum	-0.330538	2.15287e-16	0.278286	0.232961	0.323611	-0.268461	0.907514	0.639053	2.84974e-14
Saccharibacillus brassicae	-0.377823	2.28638e-16	0.278354	0.232869	0.32384	-0.139327	0.988439	0.849112	2.96208e-14
Caldicellulosiruptor acetigenus	-0.315834	2.47457e-16	0.279252	0.234979	0.323526	-0.30588	0.82659	0.52071	3.13909e-14
Paenibacillus lentus	-0.389987	2.84864e-16	0.279064	0.233958	0.32417	-0.112836	0.982659	0.869822	3.52016e-14
Methylococcus geothermalis	-0.277481	2.89059e-16	0.280287	0.234881	0.325693	-0.301604	0.757225	0.455621	3.52016e-14
Sulfitobacter mediterraneus	-0.38124	3.38041e-16	0.279859	0.234448	0.325271	-0.262818	0.895954	0.633136	4.03594e-14
Megasphaera elsdenii	-0.706647	3.47912e-16	0.279697	0.235621	0.323773	-0.0860724	0.988439	0.902367	4.07392e-14
Polynucleobacter difficilis	-0.334928	3.74684e-16	0.281929	0.236219	0.327638	-0.29974	0.710983	0.411243	4.30462e-14
Kocuria palustris	-0.288054	4.21368e-16	0.280449	0.235813	0.325086	-0.283391	0.901734	0.618343	4.75131e-14
Corynebacterium camporealensis	-0.312434	4.65714e-16	0.280834	0.235941	0.325728	-0.292267	0.901734	0.609467	5.15588e-14
Corynebacterium lizhenjunii	-0.365896	5.62251e-16	0.281535	0.236979	0.326092	-0.309471	0.924855	0.615385	6.11347e-14
Acetobacter orientalis	-0.233142	5.95222e-16	0.283861	0.239011	0.328711	-0.307573	0.630058	0.322485	6.35844e-14
Hyphomonas sp. CACIAM 19H1	-0.284318	6.15774e-16	0.28257	0.237823	0.327317	-0.342477	0.780347	0.43787	6.46456e-14
Faecalibacterium prausnitzii	-0.699064	6.37782e-16	0.281681	0.237569	0.325792	-0.00591716	1	0.994083	6.58212e-14
Planococcus donghaensis	-0.366839	7.62701e-16	0.282485	0.236906	0.328063	-0.257311	0.878613	0.621302	7.74015e-14
Koleobacter methoxysyntrophicus	-0.361643	9.6991e-16	0.283126	0.238835	0.327416	-0.21625	0.988439	0.772189	9.50714e-14
Megasphaera massiliensis	-0.603166	1.01008e-15	0.283211	0.238443	0.327979	-0.115521	0.99422	0.878698	9.50714e-14
Sinomonas atrocyanea	-0.32771	9.55092e-16	0.283331	0.23731	0.329352	-0.278568	0.855491	0.576923	9.50714e-14
Mannheimia granulomatis	-0.3676	1.0305e-15	0.283331	0.238745	0.327917	-0.216524	0.976879	0.760355	9.50714e-14
Rhizobium binae	-0.276391	9.85355e-16	0.284562	0.239701	0.329423	-0.345846	0.763006	0.41716	9.50714e-14
Tardiphaga robiniae	-0.311595	1.02875e-15	0.285751	0.240585	0.330917	-0.3316	0.739884	0.408284	9.50714e-14
Terribacillus goriensis	-0.429704	1.07168e-15	0.283511	0.239234	0.327787	-0.231316	0.976879	0.745562	9.73951e-14
Paenibacillus sp. PAMC21692	-0.382572	1.16156e-15	0.283716	0.239377	0.328055	-0.195677	0.982659	0.786982	1.04011e-13
Moorella thermoacetica	-0.389763	1.21489e-15	0.283861	0.238997	0.328725	-0.169323	0.971098	0.801775	1.07177e-13
Lysobacter arenosi	-0.212884	1.23212e-15	0.285999	0.240764	0.331234	-0.348856	0.635838	0.286982	1.07177e-13
Lysinibacillus timonensis	-0.396852	1.35065e-15	0.284195	0.239651	0.328739	-0.199046	0.965318	0.766272	1.14223e-13
Rhodanobacter thiooxydans	-0.362417	1.34623e-15	0.284554	0.239505	0.329602	-0.300869	0.913295	0.612426	1.14223e-13
Neisseria animaloris	-0.357047	1.40578e-15	0.284383	0.238487	0.330279	-0.206194	0.913295	0.707101	1.15673e-13
Thermococcus sp. 4557	-0.1608	1.39743e-15	0.310411	0.264863	0.355959	-0.228751	0.33526	0.106509	1.15673e-13
Allokutzneria albata	-0.360289	1.53271e-15	0.285101	0.239277	0.330925	-0.288128	0.82659	0.538462	1.24436e-13
Xanthobacter autotrophicus	-0.323615	1.67084e-15	0.285546	0.239029	0.332062	-0.272702	0.728324	0.455621	1.33865e-13
Jeotgalicoccus sp. WY2	-0.409016	1.73062e-15	0.285306	0.240683	0.32993	-0.296816	0.959538	0.662722	1.36854e-13
Faecalibaculum rodentium	-0.470152	1.89034e-15	0.285298	0.239216	0.331379	-0.103824	0.988439	0.884615	1.47568e-13
Gordonia sp. KTR9	-0.287087	1.9995e-15	0.286734	0.241342	0.332127	-0.313438	0.757225	0.443787	1.54113e-13
Lysobacter antibioticus	-0.331155	2.0503e-15	0.286127	0.240503	0.331751	-0.24953	0.83237	0.58284	1.56054e-13
Caproicibacterium lactatifermentans	-0.481943	2.10693e-15	0.285657	0.239737	0.331577	-0.0859356	0.99422	0.908284	1.58384e-13
Lactococcus cremoris	-0.465076	2.17181e-15	0.285759	0.239558	0.331961	-0.136642	0.976879	0.840237	1.60867e-13
Tumebacillus avium	-0.403214	2.2109e-15	0.285854	0.240705	0.331002	-0.166091	0.982659	0.816568	1.60867e-13
Chromobacterium vaccinii	-0.31869	2.21922e-15	0.28599	0.239374	0.332607	-0.215344	0.901734	0.686391	1.60867e-13
Paenibacillus macerans	-0.352066	2.25591e-15	0.285896	0.240669	0.331124	-0.106783	0.988439	0.881657	1.61603e-13
Roseburia intestinalis	-0.630547	2.33647e-15	0.285999	0.241325	0.330673	-0.056213	1	0.943787	1.65428e-13
Caproiciproducens sp. NJN-50	-0.468309	2.72913e-15	0.286529	0.240543	0.332515	-0.0977699	0.99422	0.89645	1.88837e-13
Geomonas subterranea	-0.38726	2.72401e-15	0.28664	0.241714	0.331567	-0.210743	0.971098	0.760355	1.88837e-13
Corynebacterium kroppenstedtii	-0.363035	2.77412e-15	0.286709	0.241787	0.33163	-0.261039	0.971098	0.710059	1.89793e-13
Paenibacillus barcinonensis	-0.379992	3.13362e-15	0.287034	0.241891	0.332176	-0.163132	0.982659	0.819527	2.12007e-13
Paenibacillus beijingensis	-0.347537	3.19119e-15	0.287076	0.241554	0.332598	-0.148613	0.971098	0.822485	2.13529e-13
Latilactobacillus curvatus	-0.376291	3.61228e-15	0.28753	0.241605	0.333454	-0.205237	0.953757	0.748521	2.36436e-13
Paenibacillus larvae	-0.355929	3.60021e-15	0.287495	0.242252	0.332739	-0.160037	0.988439	0.828402	2.36436e-13
Cellulomonas sp. H30R-01	-0.276829	3.65003e-15	0.288008	0.242588	0.333429	-0.321493	0.791908	0.470414	2.36436e-13
Acidipropionibacterium virtanenii	-0.325837	3.86055e-15	0.287854	0.241158	0.334551	-0.236464	0.884393	0.647929	2.47441e-13
Rubripirellula lacrimiformis	-0.344228	3.94219e-15	0.288633	0.242639	0.334626	-0.282485	0.815029	0.532544	2.50042e-13
Paenibacillus sp. JNUCC-31	-0.413605	4.11632e-15	0.287948	0.243344	0.332553	-0.168913	0.988439	0.819527	2.58395e-13
Erysipelothrix sp. HDW6B	-0.355959	4.21978e-15	0.288265	0.242995	0.333535	-0.289445	0.895954	0.606509	2.62186e-13
Clostridium intestinale	-0.398783	4.42849e-15	0.288162	0.243508	0.332816	-0.100729	0.99422	0.893491	2.69691e-13
Paenibacillus sp. CAA11	-0.352259	4.45054e-15	0.288196	0.241811	0.334582	-0.130588	0.982659	0.852071	2.69691e-13
Sphingopyxis fribergensis	-0.318838	4.47343e-15	0.289308	0.243324	0.335292	-0.294729	0.797688	0.502959	2.69691e-13
Bradyrhizobium daqingense	-0.305589	4.52358e-15	0.288769	0.242574	0.334965	-0.261774	0.815029	0.553254	2.7004e-13
Paenibacillus rhizovicinus	-0.360185	4.57327e-15	0.288299	0.242289	0.334309	-0.160037	0.988439	0.828402	2.70356e-13
Citrifermentans bremense	-0.351304	4.80878e-15	0.288615	0.241965	0.335266	-0.224082	0.907514	0.683432	2.81545e-13
Caproicibacter fermentans	-0.438538	5.04824e-15	0.288607	0.242089	0.335125	-0.0800185	0.99422	0.914201	2.9275e-13
Endomicrobium proavitum	-0.373327	5.82871e-15	0.289214	0.244673	0.333755	-0.232137	0.942197	0.710059	3.34821e-13
Amycolatopsis sp. CA-230715	-0.310919	6.16908e-15	0.28959	0.242846	0.336334	-0.232462	0.803468	0.571006	3.51061e-13
Planococcus sp. MB-3u-03	-0.352072	6.85166e-15	0.289787	0.243595	0.335979	-0.226767	0.919075	0.692308	3.82452e-13
Eggerthella sp. YY7918	-0.491862	6.90914e-15	0.289676	0.24356	0.335792	-0.0976331	1	0.902367	3.82452e-13
Adlercreutzia equolifaciens	-0.864646	6.79834e-15	0.289701	0.242689	0.336714	-0.193129	0.965318	0.772189	3.82452e-13
Candidatus Deianiraea vastatrix	-0.199139	7.21414e-15	0.298141	0.25215	0.344132	-0.281544	0.479769	0.198225	3.95738e-13
Paenibacillus cellulosilyticus	-0.373517	8.03634e-15	0.290249	0.244022	0.336476	-0.169323	0.971098	0.801775	4.36904e-13
Clostridium thermarum	-0.422506	8.47873e-15	0.290377	0.245535	0.335219	-0.118617	0.988439	0.869822	4.52869e-13
Apilactobacillus bombintestini	-0.399176	8.44442e-15	0.290839	0.244465	0.337212	-0.282074	0.83237	0.550296	4.52869e-13
Rossellomorea vietnamensis	-0.3674	8.70181e-15	0.290505	0.245062	0.335948	-0.195677	0.982659	0.786982	4.60742e-13
Bradyrhizobium sp. ORS 278	-0.358173	8.96361e-15	0.291172	0.244645	0.337699	-0.237422	0.843931	0.606509	4.70512e-13
Sulfitobacter sp. THAF37	-0.234791	1.00962e-14	0.292361	0.246658	0.338063	-0.297329	0.687861	0.390533	5.25431e-13
Pseudobutyrivibrio xylanivorans	-0.519937	1.04971e-14	0.291104	0.245843	0.336365	-0.0593084	0.99422	0.934911	5.41667e-13
Paenibacillus borealis	-0.33178	1.10293e-14	0.291309	0.245643	0.336975	-0.139737	0.971098	0.831361	5.64347e-13
Paenibacillus cellulositrophicus	-0.386716	1.12731e-14	0.291369	0.245986	0.336751	-0.145107	0.99422	0.849112	5.71735e-13
Paenibacillus kribbensis	-0.349609	1.14554e-14	0.291446	0.245967	0.336924	-0.172419	0.965318	0.792899	5.71735e-13
Rhodoferax antarcticus	-0.335617	1.14097e-14	0.291805	0.245072	0.338538	-0.243065	0.855491	0.612426	5.71735e-13
Paenibacillus lautus	-0.362002	1.20361e-14	0.29166	0.246716	0.336603	-0.243561	0.959538	0.715976	5.92731e-13
Martelella sp. AD-3	-0.312573	1.20707e-14	0.292463	0.245809	0.339118	-0.288812	0.797688	0.508876	5.92731e-13
Paenibacillus agaridevorans	-0.349185	1.24666e-14	0.291899	0.245683	0.338115	-0.217755	0.924855	0.707101	6.03592e-13
Sphingomonas sp. S2-65	-0.302618	1.24902e-14	0.292309	0.245379	0.33924	-0.288538	0.809249	0.52071	6.03592e-13
Streptococcus merionis	-0.366143	1.31228e-14	0.291933	0.24738	0.336486	-0.192445	0.99422	0.801775	6.2917e-13
Cytobacillus oceanisediminis	-0.385364	1.33083e-14	0.29195	0.247302	0.336598	-0.160037	0.988439	0.828402	6.3308e-13
Sulfuriflexus mobilis	-0.241095	1.37954e-14	0.292557	0.246884	0.338231	-0.294456	0.809249	0.514793	6.51162e-13
Bosea sp. RAC05	-0.292994	1.47917e-14	0.2926	0.246629	0.338571	-0.290403	0.855491	0.565089	6.92821e-13
Ancylobacter pratisalsi	-0.317393	1.49359e-14	0.292609	0.245874	0.339344	-0.231368	0.849711	0.618343	6.94234e-13
Bombilactobacillus bombi	-0.335299	1.53484e-14	0.292925	0.24721	0.33864	-0.287307	0.861272	0.573964	7.0268e-13
Brochothrix thermosphacta	-0.368947	1.53476e-14	0.292455	0.247397	0.337513	-0.211017	0.959538	0.748521	7.0268e-13
Brevundimonas goettingensis	-0.241219	1.58385e-14	0.294276	0.248403	0.340149	-0.282809	0.676301	0.393491	7.19706e-13
Bifidobacterium subtile	-0.366535	1.71339e-14	0.292805	0.246558	0.339052	-0.148476	0.976879	0.828402	7.66907e-13
Bifidobacterium angulatum	-0.579544	1.72551e-14	0.292848	0.246348	0.339348	-0.148066	0.99422	0.846154	7.66907e-13
Sulfitobacter sp. BSw21498	-0.253481	1.71881e-14	0.297081	0.251042	0.34312	-0.302066	0.612717	0.310651	7.66907e-13
Kroppenstedtia eburnea	-0.34098	1.76776e-14	0.293011	0.245901	0.34012	-0.170007	0.942197	0.772189	7.79991e-13
Candidatus Syntrophocurvum alkaliphilum	-0.367106	1.82465e-14	0.293224	0.247455	0.338994	-0.26227	0.919075	0.656805	7.99301e-13
Deinococcus sp. AJ005	-0.309682	1.97059e-14	0.293754	0.247842	0.339667	-0.278842	0.843931	0.565089	8.57067e-13
Mycobacterium kubicae	-0.228246	1.9884e-14	0.294062	0.248079	0.340046	-0.287906	0.710983	0.423077	8.58678e-13
Phoenicibacter congonensis	-0.424028	2.00843e-14	0.29337	0.246598	0.340141	-0.133683	0.976879	0.843195	8.61219e-13
Rhizobium sp. NIBRBAC000502774	-0.270543	2.16426e-14	0.299791	0.25247	0.347113	-0.357184	0.65896	0.301775	9.2155e-13
Arthrobacter sp. PGP41	-0.279975	2.19777e-14	0.294054	0.247457	0.340651	-0.273335	0.82659	0.553254	9.2932e-13
Enterobacter ludwigii	-0.34388	2.23419e-14	0.294028	0.248278	0.339778	-0.314208	0.849711	0.535503	9.38207e-13
Shewanella sp. FJAT-53681	-0.287948	2.27105e-14	0.29986	0.253112	0.346608	-0.316312	0.635838	0.319527	9.47154e-13
Lysobacter lycopersici	-0.244684	2.37177e-14	0.295918	0.250145	0.34169	-0.306752	0.66474	0.357988	9.82427e-13
Paenibacillus sp. sptzw28	-0.371615	2.41013e-14	0.294054	0.247682	0.340426	-0.184253	0.965318	0.781065	9.84918e-13
Thiomicrorhabdus xiamenensis	-0.316341	2.40822e-14	0.294302	0.248297	0.340306	-0.239833	0.867052	0.627219	9.84918e-13
Paenibacillus mucilaginosus	-0.372618	2.5303e-14	0.294173	0.247257	0.34109	-0.136231	0.99422	0.857988	1.02713e-12
Brevundimonas sp. PAMC22021	-0.276128	2.79332e-14	0.295336	0.249147	0.341525	-0.266101	0.757225	0.491124	1.12639e-12
Microbacterium amylolyticum	-0.314128	2.90287e-14	0.294849	0.24828	0.341418	-0.266597	0.861272	0.594675	1.16287e-12
Brevibacillus agri	-0.304669	2.96274e-14	0.294729	0.250052	0.339406	-0.186664	0.988439	0.801775	1.17909e-12
Caproicibacterium amylolyticum	-0.41157	2.99356e-14	0.294738	0.247975	0.3415	-0.0652256	0.99422	0.928994	1.18362e-12
Thermosynechococcus sp. NK55a	-0.137768	3.06522e-14	0.304785	0.258118	0.351452	-0.207631	0.352601	0.14497	1.20414e-12
Bifidobacterium eulemuris	-0.344735	3.16949e-14	0.29496	0.248138	0.341782	-0.142422	0.982659	0.840237	1.23712e-12
Marinobacterium sp. LSUCC0821	-0.213013	3.19381e-14	0.297081	0.251484	0.342677	-0.307436	0.635838	0.328402	1.23867e-12
Sphingorhabdus sp. YGSMI21	-0.251726	3.36341e-14	0.296576	0.25151	0.341642	-0.322041	0.768786	0.446746	1.29619e-12
Brevibacillus choshinensis	-0.330071	3.5993e-14	0.295413	0.250053	0.340774	-0.177788	0.988439	0.810651	1.34455e-12
Selenomonas sp. oral taxon 136	-0.386989	3.58385e-14	0.295507	0.250067	0.340948	-0.208195	0.953757	0.745562	1.34455e-12
Bifidobacterium thermophilum	-0.372041	3.57375e-14	0.295371	0.248406	0.342335	-0.109878	0.982659	0.872781	1.34455e-12
Synechococcus sp. CBW1107	-0.26626	3.54575e-14	0.296029	0.249669	0.342389	-0.271197	0.791908	0.52071	1.34455e-12
Aureimonas sp. OT7	-0.297034	3.58564e-14	0.296362	0.249165	0.34356	-0.254267	0.757225	0.502959	1.34455e-12
Dietzia timorensis	-0.222873	3.83127e-14	0.296799	0.250091	0.343506	-0.301382	0.641618	0.340237	1.42248e-12
Levilactobacillus brevis	-0.336526	3.94726e-14	0.295721	0.25062	0.340823	-0.153983	0.99422	0.840237	1.45666e-12
Caldicellulosiruptor changbaiensis	-0.382626	4.02615e-14	0.296072	0.250545	0.341599	-0.26227	0.919075	0.656805	1.47056e-12
Planococcus glaciei	-0.319016	4.03323e-14	0.295841	0.250696	0.340986	-0.204689	0.976879	0.772189	1.47056e-12
Oleiharenicola sp. KSB-15	-0.300395	4.15479e-14	0.296115	0.249427	0.342802	-0.23619	0.895954	0.659763	1.50586e-12
Clostridium argentinense	-0.423542	4.20762e-14	0.295935	0.250293	0.341577	-0.118617	0.988439	0.869822	1.51599e-12
Sediminibacillus sp. DP4-553-S	-0.362084	4.25963e-14	0.295995	0.249112	0.342878	-0.145654	0.971098	0.825444	1.5257e-12
Nitrospira sp. KM1	-0.31259	4.43678e-14	0.296619	0.249844	0.343394	-0.244023	0.815029	0.571006	1.57986e-12
Companilactobacillus ginsenosidimutans	-0.364039	4.49838e-14	0.297269	0.251487	0.343051	-0.240432	0.716763	0.476331	1.59248e-12
Eubacterium sp. MSJ-33	-0.506044	4.67858e-14	0.296303	0.251173	0.341432	-0.056213	1	0.943787	1.6467e-12
Arthrobacter sp. NicSoilC5	-0.282081	4.99407e-14	0.296841	0.250284	0.343399	-0.278431	0.861272	0.58284	1.74764e-12
Chlorobium phaeovibrioides	-0.314796	5.05275e-14	0.296935	0.250901	0.34297	-0.257858	0.855491	0.597633	1.75807e-12
Nocardioides sp. HDW12B	-0.286692	5.53955e-14	0.297047	0.250099	0.343994	-0.254626	0.867052	0.612426	1.9165e-12
Microbulbifer elongatus	-0.266629	5.62771e-14	0.297628	0.252058	0.343198	-0.280347	0.780347	0.5	1.936e-12
Paenibacillus sp. YPD9-1	-0.345458	5.72508e-14	0.297029	0.251685	0.342374	-0.142285	0.988439	0.846154	1.95843e-12
Brachyspira hyodysenteriae	-0.351924	5.83388e-14	0.29732	0.251722	0.342918	-0.255943	0.936416	0.680473	1.9845e-12
Dialister hominis	-0.611514	5.98194e-14	0.297517	0.252009	0.343025	-0.262818	0.895954	0.633136	2.02356e-12
Butyrivibrio fibrisolvens	-0.474712	6.14984e-14	0.297269	0.252429	0.342109	-0.0650888	1	0.934911	2.05584e-12
Lysinibacillus sp. 2017	-0.361753	6.11357e-14	0.29738	0.251377	0.343383	-0.205921	0.924855	0.718935	2.05584e-12
Corynebacterium riegelii	-0.304768	6.17867e-14	0.297363	0.251297	0.343429	-0.178746	0.947977	0.769231	2.05584e-12
Leminorella richardii	-0.246159	6.27968e-14	0.297731	0.250816	0.344645	-0.288128	0.82659	0.538462	2.0781e-12
Lactobacillus acetotolerans	-0.299643	6.50682e-14	0.297902	0.251666	0.344137	-0.272788	0.849711	0.576923	2.13011e-12
Weissella cibaria	-0.474854	6.47518e-14	0.297534	0.250806	0.344262	-0.197455	0.907514	0.710059	2.13011e-12
Megasphaera stantonii	-0.452497	6.54614e-14	0.297491	0.251934	0.343048	-0.0888942	0.99422	0.905325	2.13152e-12
Bacillus sp. M4U3P1	-0.296944	6.64341e-14	0.297944	0.252083	0.343806	-0.305606	0.83815	0.532544	2.15169e-12
Mycobacterium malmoense	-0.226413	6.82328e-14	0.299552	0.252803	0.346301	-0.350583	0.687861	0.337278	2.18668e-12
Qingshengfaniella alkalisoli	-0.218536	6.80524e-14	0.300937	0.253605	0.34827	-0.30234	0.601156	0.298817	2.18668e-12
Selenomonas sp. oral taxon 920	-0.414915	7.09138e-14	0.297808	0.252075	0.34354	-0.162996	0.988439	0.825444	2.23863e-12
Microbacterium sp. LKL04	-0.300928	7.09566e-14	0.298628	0.252551	0.344706	-0.300236	0.815029	0.514793	2.23863e-12
Rheinheimera mangrovi	-0.33965	7.02315e-14	0.298141	0.252715	0.343567	-0.269008	0.884393	0.615385	2.23863e-12
Actinobacillus sp. GY-402	-0.321011	9.48612e-14	0.299287	0.252534	0.34604	-0.248846	0.861272	0.612426	2.97737e-12
Paenibacillus sp. H1-7	-0.342455	1.06264e-13	0.299244	0.25279	0.345698	-0.15412	0.988439	0.83432	3.31815e-12
Lentibacillus amyloliquefaciens	-0.338606	1.08515e-13	0.299355	0.253459	0.345252	-0.222578	0.971098	0.748521	3.37117e-12
Azospirillum thiophilum	-0.298541	1.0981e-13	0.299526	0.253385	0.345667	-0.250983	0.895954	0.64497	3.39407e-12
Mesorhizobium sp. DCY119	-0.287449	1.16569e-13	0.29986	0.251652	0.348068	-0.184578	0.82659	0.642012	3.58479e-12
Candidatus Methanomethylophilus alvus	-0.308687	1.21041e-13	0.300407	0.254942	0.345872	-0.278842	0.843931	0.565089	3.70363e-12
Pseudohalocynthiibacter aestuariivivens	-0.261848	1.2314e-13	0.30104	0.253814	0.348265	-0.270702	0.687861	0.41716	3.74899e-12
Erysipelothrix inopinata	-0.348847	1.24881e-13	0.299928	0.253718	0.346139	-0.220713	0.924855	0.704142	3.78308e-12
Devosia sp. 1566	-0.29326	1.28735e-13	0.300672	0.254017	0.347327	-0.25909	0.803468	0.544379	3.86143e-12
Breznakiella homolactica	-0.295424	1.28539e-13	0.29992	0.253114	0.346725	-0.130451	0.988439	0.857988	3.86143e-12
Permianibacter aggregans	-0.256761	1.30592e-13	0.300279	0.254223	0.346334	-0.286264	0.780347	0.494083	3.87891e-12
Thiopseudomonas alkaliphila	-0.320091	1.30445e-13	0.300766	0.254334	0.347198	-0.260594	0.739884	0.47929	3.87891e-12
Treponema sp. OMZ 838	-0.33547	1.40753e-13	0.300364	0.252966	0.347763	-0.203783	0.890173	0.686391	4.16041e-12
Paenibacillus guangzhouensis	-0.327097	1.43932e-13	0.300304	0.254718	0.345891	-0.118617	0.988439	0.869822	4.23383e-12
Geobacillus genomosp. 3	-0.305068	1.48027e-13	0.300715	0.254247	0.347183	-0.225177	0.861272	0.636095	4.33334e-12
Aneurinibacillus soli	-0.358912	1.4961e-13	0.300501	0.255154	0.345848	-0.18976	0.982659	0.792899	4.35874e-12
Coprococcus comes	-0.595038	1.55211e-13	0.300569	0.255756	0.345383	-0.0384615	1	0.961538	4.47904e-12
Raoultella terrigena	-0.234615	1.54488e-13	0.303195	0.256397	0.349992	-0.283904	0.630058	0.346154	4.47904e-12
Clostridium sp. DL-VIII	-0.37971	1.61197e-13	0.300706	0.2554	0.346013	-0.0798817	1	0.920118	4.62987e-12
Cytobacillus ciccensis	-0.365513	1.65662e-13	0.300852	0.255958	0.345746	-0.222304	0.982659	0.760355	4.73576e-12
Roseococcus microcysteis	-0.322952	1.6804e-13	0.301134	0.253553	0.348714	-0.215754	0.884393	0.668639	4.78129e-12
Alkalihalobacillus halodurans	-0.29201	1.73638e-13	0.301151	0.255678	0.346624	-0.288761	0.924855	0.636095	4.89481e-12
Candidatus Planktophila limnetica	-0.192857	1.73221e-13	0.304161	0.257946	0.350375	-0.264152	0.589595	0.325444	4.89481e-12
Mesobacillus foraminis	-0.325026	1.82078e-13	0.301185	0.25518	0.34719	-0.183706	0.988439	0.804734	5.1091e-12
Ruminococcus bovis	-0.648198	1.88469e-13	0.301271	0.255918	0.346624	-0.0857988	1	0.914201	5.26416e-12
Limosilactobacillus pontis	-0.349548	1.93825e-13	0.301433	0.256245	0.346621	-0.2051	0.959538	0.754438	5.38903e-12
Clostridium sp. C5S11	-0.407517	1.9928e-13	0.301476	0.256128	0.346824	-0.112563	0.99422	0.881657	5.39725e-12
Adlercreutzia hattorii	-0.749817	1.99438e-13	0.301484	0.253717	0.349251	-0.121575	0.988439	0.866864	5.39725e-12
Musicola paradisiaca	-0.294096	1.98778e-13	0.301647	0.25449	0.348804	-0.212522	0.895954	0.683432	5.39725e-12
Neisseria shayeganii	-0.298762	1.97641e-13	0.301664	0.254863	0.348465	-0.243202	0.849711	0.606509	5.39725e-12
Botrimarina mediterranea	-0.267246	1.98339e-13	0.302587	0.255897	0.349278	-0.284263	0.739884	0.455621	5.39725e-12
Aerococcus urinaehominis	-0.328856	1.98658e-13	0.301869	0.255735	0.348004	-0.272377	0.867052	0.594675	5.39725e-12
Nocardia sp. CS682	-0.295687	2.02084e-13	0.301681	0.255656	0.347706	-0.244793	0.907514	0.662722	5.44465e-12
Rhodococcus qingshengii	-0.166901	2.07386e-13	0.304982	0.257327	0.352637	-0.318911	0.526012	0.207101	5.56289e-12
Paenibacillus sp. IHBB 10380	-0.325798	2.09573e-13	0.301681	0.256162	0.347201	-0.216387	0.982659	0.766272	5.57051e-12
Syntrophotalea acetylenivorans	-0.280313	2.10415e-13	0.301844	0.254504	0.349183	-0.221945	0.872832	0.650888	5.57051e-12
Nocardioides dongkuii	-0.208165	2.08606e-13	0.302989	0.255899	0.35008	-0.313216	0.641618	0.328402	5.57051e-12
Paenibacillus sophorae	-0.311296	2.12666e-13	0.301792	0.255264	0.34832	-0.183842	0.982659	0.798817	5.605e-12
Streptomyces liangshanensis	-0.293801	2.13559e-13	0.302442	0.255047	0.349837	-0.274703	0.768786	0.494083	5.605e-12
Altererythrobacter sp. BO-6	-0.173906	2.18645e-13	0.304871	0.258421	0.35132	-0.245631	0.49711	0.251479	5.71385e-12
Deinococcus sp. NW-56	-0.320832	2.29401e-13	0.302596	0.256547	0.348645	-0.258542	0.82659	0.568047	5.96327e-12
Idiomarina sp. OT37-5b	-0.264359	2.30147e-13	0.302827	0.255846	0.349808	-0.257499	0.745665	0.488166	5.96327e-12
Clostridium drakei	-0.363739	2.35139e-13	0.3021	0.256652	0.347548	-0.189623	0.988439	0.798817	6.06678e-12
Metabacillus sp. cB07	-0.377321	2.39437e-13	0.302168	0.257076	0.347261	-0.15412	0.988439	0.83432	6.1516e-12
Paenibacillus sp. FSL H7-0357	-0.309443	2.44396e-13	0.302211	0.256489	0.347933	-0.100729	0.99422	0.893491	6.25264e-12
Sphingomonas sp. LM7	-0.232948	2.4669e-13	0.303152	0.255848	0.350456	-0.275798	0.722543	0.446746	6.28492e-12
Corynebacterium coyleae	-0.292875	2.52785e-13	0.302656	0.256324	0.348988	-0.238379	0.803468	0.565089	6.41336e-12
Clostridium sp. SY8519	-0.425589	2.55142e-13	0.302365	0.257169	0.347562	-0.0710059	1	0.928994	6.41966e-12
Halomonas sp. THAF12	-0.260705	2.54819e-13	0.303058	0.257032	0.349084	-0.274566	0.774566	0.5	6.41966e-12
Sedimentibacter sp. zth1	-0.330006	2.61961e-13	0.302468	0.25688	0.348055	-0.13919	0.99422	0.85503	6.56412e-12
Actinomadura verrucosospora	-0.30089	2.64626e-13	0.302613	0.254923	0.350304	-0.186989	0.849711	0.662722	6.60373e-12
Bacillus sp. NSP9.1	-0.358621	2.71606e-13	0.302613	0.25706	0.348166	-0.15412	0.988439	0.83432	6.75024e-12
Paenibacillus sp. FSL P4-0081	-0.320295	2.77713e-13	0.302716	0.255838	0.349593	-0.145518	0.976879	0.831361	6.84734e-12
Corynebacterium minutissimum	-0.241332	2.77762e-13	0.303143	0.257036	0.34925	-0.254677	0.739884	0.485207	6.84734e-12
Paenibacillus lycopersici	-0.373648	2.81491e-13	0.30275	0.255954	0.349546	-0.165954	0.988439	0.822485	6.91128e-12
Paenibacillus polymyxa	-0.382476	2.85524e-13	0.302784	0.257779	0.347789	-0.13919	0.99422	0.85503	6.95193e-12
Selenomonas sp. oral taxon 126	-0.402007	2.87713e-13	0.302827	0.256314	0.34934	-0.139737	0.971098	0.831361	6.95193e-12
Selenomonas timonae	-0.36419	2.85063e-13	0.302801	0.257002	0.3486	-0.157352	0.976879	0.819527	6.95193e-12
Paraburkholderia dokdonella	-0.311708	2.86915e-13	0.303169	0.257796	0.348542	-0.298731	0.878613	0.579882	6.95193e-12
Deinococcus radiophilus	-0.258425	2.94443e-13	0.304298	0.25725	0.351345	-0.265195	0.67052	0.405325	7.08642e-12
Pseudarthrobacter psychrotolerans	-0.23952	3.00873e-13	0.303417	0.257646	0.349188	-0.28599	0.791908	0.505917	7.21267e-12
Magnetospirillum gryphiswaldense	-0.298011	3.038e-13	0.303468	0.256432	0.350504	-0.235421	0.803468	0.568047	7.25426e-12
Alloactinosynnema sp. L-07	-0.248123	3.08122e-13	0.30352	0.25665	0.350389	-0.286401	0.774566	0.488166	7.32874e-12
Bacillus tequilensis	-0.30752	3.13626e-13	0.303425	0.258474	0.348376	-0.294815	0.919075	0.62426	7.40182e-12
Bermanella marisrubri	-0.237286	3.12939e-13	0.304417	0.257815	0.35102	-0.309437	0.676301	0.366864	7.40182e-12
Pseudomonas salmasensis	-0.186126	3.17551e-13	0.308043	0.260942	0.355144	-0.294558	0.554913	0.260355	7.46551e-12
Lactococcus taiwanensis	-0.318568	3.28166e-13	0.303383	0.257242	0.349524	-0.223672	0.924855	0.701183	7.6854e-12
Schleiferilactobacillus harbinensis	-0.334682	3.49413e-13	0.303562	0.25685	0.350275	-0.204689	0.976879	0.772189	8.15164e-12
Mycoplasmopsis phocirhinis	-0.269324	3.52061e-13	0.310993	0.263603	0.358383	-0.279765	0.554913	0.275148	8.18206e-12
Rhizobium sp. 11515TR	-0.29479	3.64738e-13	0.303896	0.255963	0.351829	-0.193727	0.815029	0.621302	8.41246e-12
Alicycliphilus denitrificans	-0.281706	3.63397e-13	0.303853	0.257369	0.350337	-0.257037	0.890173	0.633136	8.41246e-12
Komagataeibacter nataicola	-0.233037	3.69483e-13	0.30611	0.259088	0.353133	-0.266152	0.630058	0.363905	8.48973e-12
Paenibacillus sp. FSL R7-0331	-0.368605	3.76869e-13	0.30381	0.257217	0.350403	-0.15412	0.988439	0.83432	8.6269e-12
Pseudoalteromonas piratica	-0.250626	3.83558e-13	0.304802	0.258317	0.351287	-0.257773	0.734104	0.476331	8.74714e-12
Intestinibaculum porci	-0.411435	3.9107e-13	0.303921	0.258906	0.348937	-0.0888942	0.99422	0.905325	8.88516e-12
Desulfonema magnum	-0.366329	3.961e-13	0.304033	0.258675	0.34939	-0.172145	0.976879	0.804734	8.96599e-12
Streptomyces capitiformicae	-0.269565	3.9889e-13	0.304289	0.257307	0.351272	-0.22386	0.791908	0.568047	8.9957e-12
Paenibacillus sp. FSL R7-0273	-0.323302	4.02745e-13	0.304067	0.257639	0.350494	-0.163132	0.982659	0.819527	9.04912e-12
Levilactobacillus zymae	-0.290051	4.26955e-13	0.304691	0.25676	0.352622	-0.247255	0.803468	0.556213	9.55783e-12
Mycoplasmopsis glycophila	-0.24246	4.32207e-13	0.306222	0.260321	0.352122	-0.328779	0.734104	0.405325	9.63995e-12
Metamycoplasma canadense	-0.152834	4.72998e-13	0.315696	0.268555	0.362837	-0.206947	0.381503	0.174556	1.05113e-11
Paenisporosarcina antarctica	-0.30166	4.84087e-13	0.30493	0.259226	0.350635	-0.26605	0.884393	0.618343	1.07186e-11
Mycolicibacterium madagascariense	-0.208121	4.89419e-13	0.305409	0.258689	0.352129	-0.257773	0.734104	0.476331	1.07974e-11
Slackia heliotrinireducens	-0.450106	4.95005e-13	0.304785	0.258391	0.351179	-0.0739645	1	0.926036	1.08812e-11
Synechococcus sp. JA-3-3Ab	-0.280355	5.03637e-13	0.305623	0.258531	0.352715	-0.259226	0.797688	0.538462	1.09916e-11
Fuerstiella marisgermanici	-0.231136	5.0213e-13	0.305683	0.258988	0.352377	-0.303742	0.791908	0.488166	1.09916e-11
Devosia oryziradicis	-0.252537	5.07998e-13	0.306145	0.259882	0.352407	-0.246896	0.693642	0.446746	1.10471e-11
Solibacillus sp. R5-41	-0.353235	5.17959e-13	0.305178	0.259249	0.351108	-0.295499	0.890173	0.594675	1.12237e-11
Enterobacter asburiae	-0.373524	5.26481e-13	0.305024	0.258749	0.3513	-0.122123	0.965318	0.843195	1.13277e-11
Acinetobacter soli	-0.272037	5.26141e-13	0.306008	0.258953	0.353062	-0.249581	0.705202	0.455621	1.13277e-11
Candidatus Methylopumilus universalis	-0.277019	5.5184e-13	0.305614	0.259029	0.3522	-0.258405	0.83237	0.573964	1.18315e-11
Paenibacillus sp. IHB B 3084	-0.338776	5.66387e-13	0.305324	0.258328	0.352319	-0.157489	0.971098	0.813609	1.21008e-11
Alkalibacter sp. ES005	-0.312878	5.79252e-13	0.305366	0.259105	0.351628	-0.115521	0.99422	0.878698	1.22468e-11
Clostridium gasigenes	-0.351618	5.77544e-13	0.305349	0.258225	0.352474	-0.0828402	1	0.91716	1.22468e-11
Parabacteroides distasonis	0.530092	5.76289e-13	0.694659	0.649116	0.740202	-0.00309539	0.99422	0.991124	1.22468e-11
Micromonospora echinospora	-0.305366	5.83837e-13	0.306076	0.259252	0.3529	-0.253856	0.774566	0.52071	1.2301e-11
Radiobacillus sp. 80	-0.2992	5.86522e-13	0.305606	0.260212	0.351	-0.261723	0.942197	0.680473	1.23149e-11
Serpentinicella alkaliphila	-0.327427	5.92523e-13	0.305452	0.258912	0.351992	-0.1599	0.99422	0.83432	1.23982e-11
Microbacterium binotii	-0.292693	6.14145e-13	0.30647	0.258088	0.354851	-0.257773	0.734104	0.476331	1.28066e-11
Fastidiosipila sanguinis	-0.366859	6.20928e-13	0.305632	0.259013	0.35225	-0.133683	0.976879	0.843195	1.29039e-11
Butyrivibrio hungatei	-0.488666	6.45353e-13	0.30576	0.260097	0.351423	-0.0741013	0.99422	0.920118	1.33114e-11
Geitlerinema sp. PCC 7407	-0.308535	6.45146e-13	0.306324	0.258424	0.354224	-0.271334	0.786127	0.514793	1.33114e-11
Methanobacterium paludis	-0.236608	6.47095e-13	0.310745	0.264287	0.357203	-0.272754	0.601156	0.328402	1.33114e-11
Bacillus sp. OxB-1	-0.295552	6.78173e-13	0.306016	0.260022	0.352011	-0.193129	0.965318	0.772189	1.39037e-11
Clostridium manihotivorum	-0.365953	7.05804e-13	0.306093	0.260175	0.352012	-0.100729	0.99422	0.893491	1.43734e-11
Yinghuangia sp. ASG 101	-0.28889	7.04714e-13	0.306264	0.25927	0.353259	-0.239423	0.884393	0.64497	1.43734e-11
Paenibacillus sp. DCT19	-0.349445	7.12272e-13	0.306153	0.259968	0.352338	-0.151298	0.982659	0.831361	1.44108e-11
Novibacillus thermophilus	-0.310501	7.12373e-13	0.306264	0.259237	0.353292	-0.250573	0.913295	0.662722	1.44108e-11
Halovivax sp. KZCA124	-0.21493	7.20368e-13	0.307487	0.259506	0.355468	-0.233882	0.618497	0.384615	1.45242e-11
Halopseudomonas sp. RR6	-0.286563	7.29611e-13	0.306854	0.260612	0.353097	-0.279252	0.82659	0.547337	1.46621e-11
Chitinimonas arctica	-0.329362	7.39686e-13	0.306461	0.259817	0.353105	-0.235643	0.919075	0.683432	1.48156e-11
Turicibacter sanguinis	-0.397264	7.44889e-13	0.306307	0.260878	0.351736	-0.18061	0.99422	0.813609	1.48709e-11
Rubrobacter tropicus	-0.253696	7.82156e-13	0.307239	0.260809	0.353669	-0.313302	0.763006	0.449704	1.55639e-11
Listeria marthii	-0.310176	7.9e-13	0.307	0.260037	0.353963	-0.262322	0.791908	0.529586	1.56688e-11
Atopobium sp. oral taxon 416	-0.398118	7.98262e-13	0.306546	0.259345	0.353748	-0.0773335	0.982659	0.905325	1.57812e-11
Aminipila terrae	-0.345556	8.05541e-13	0.306581	0.260432	0.352729	-0.089031	0.988439	0.899408	1.58736e-11
Brevibacillus brevis	-0.30977	8.12523e-13	0.306615	0.259459	0.353771	-0.115658	0.988439	0.872781	1.59595e-11
Curtobacterium sp. MR_MD2014	-0.241567	8.16369e-13	0.308188	0.260976	0.355401	-0.281356	0.612717	0.331361	1.59835e-11
Acididesulfobacillus acetoxydans	-0.3459	8.23545e-13	0.306709	0.260141	0.353277	-0.181021	0.976879	0.795858	1.60723e-11
Staphylococcus piscifermentans	-0.244387	8.31148e-13	0.307419	0.261469	0.353368	-0.319219	0.763006	0.443787	1.61689e-11
Micromonospora auratinigra	-0.331806	8.34593e-13	0.306957	0.260491	0.353423	-0.272104	0.878613	0.606509	1.61842e-11
Burkholderia stabilis	-0.25723	8.3851e-13	0.30729	0.260384	0.354197	-0.263143	0.757225	0.494083	1.62085e-11
Bacillus subtilis	-0.351742	8.4819e-13	0.306786	0.25996	0.353612	-0.130725	0.976879	0.846154	1.63438e-11
Corynebacterium incognita	-0.225483	8.55609e-13	0.307504	0.260736	0.354273	-0.279714	0.682081	0.402367	1.64347e-11
Ethanoligenens harbinense	-0.456868	8.7032e-13	0.306871	0.258919	0.354824	-0.0948114	0.99422	0.899408	1.65649e-11
Paenibacillus sp. 481	-0.307294	8.65634e-13	0.306914	0.259793	0.354035	-0.172555	0.959538	0.786982	1.65649e-11
Sphingomonas sediminicola	-0.302048	8.70547e-13	0.30759	0.261048	0.354131	-0.279526	0.815029	0.535503	1.65649e-11
Paenibacillus sp. FSL R5-0345	-0.321745	8.84725e-13	0.306948	0.261114	0.352783	-0.148339	0.982659	0.83432	1.67822e-11
Tessaracoccus flavescens	-0.291939	9.07335e-13	0.307068	0.259518	0.354619	-0.17902	0.936416	0.757396	1.71576e-11
Thiosulfativibrio zosterae	-0.182548	9.20307e-13	0.308898	0.262562	0.355234	-0.269795	0.601156	0.331361	1.73491e-11
Lysobacter capsici	-0.268028	9.28836e-13	0.307615	0.260761	0.35447	-0.271197	0.791908	0.52071	1.74558e-11
Parageobacillus thermoglucosidasius	-0.34967	9.81238e-13	0.307359	0.260832	0.353885	-0.187211	0.965318	0.778107	1.82743e-11
Methylococcus capsulatus	-0.317594	9.81391e-13	0.307547	0.260292	0.354802	-0.248025	0.895954	0.647929	1.82743e-11
Mycoplasmopsis agalactiae	-0.165499	9.7634e-13	0.315585	0.268522	0.362648	-0.273079	0.462428	0.189349	1.82743e-11
Crassaminicella profunda	-0.364114	9.9612e-13	0.307384	0.261809	0.35296	-0.133273	0.99422	0.860947	1.8492e-11
Mesobacillus jeotgali	-0.337684	1.02404e-12	0.307521	0.261888	0.353155	-0.198909	0.971098	0.772189	1.88951e-11
Raineyella fluvialis	-0.275974	1.0212e-12	0.307598	0.259676	0.355521	-0.239559	0.878613	0.639053	1.88951e-11
Vallitalea guaymasensis	-0.368662	1.02988e-12	0.307496	0.261639	0.353352	-0.103687	0.99422	0.890533	1.89454e-11
Lederbergia lenta	-0.36037	1.08045e-12	0.307752	0.262237	0.353267	-0.234412	0.971098	0.736686	1.97711e-11
Rhodanobacter sp. FDAARGOS 1247	-0.237038	1.08126e-12	0.30853	0.260011	0.35705	-0.229145	0.693642	0.464497	1.97711e-11
Steroidobacter denitrificans	-0.273067	1.09851e-12	0.308291	0.262228	0.354353	-0.314208	0.849711	0.535503	1.99739e-11
Gimesia alba	-0.29113	1.09891e-12	0.308205	0.260625	0.355786	-0.282074	0.83237	0.550296	1.99739e-11
Pantoea cypripedii	-0.317442	1.109e-12	0.308069	0.261189	0.354948	-0.269008	0.884393	0.615385	2.00973e-11
Pantoea eucalypti	-0.160427	1.13206e-12	0.325888	0.279121	0.372656	-0.233711	0.375723	0.142012	2.04544e-11
Halomonas tianxiuensis	-0.305308	1.13584e-12	0.308146	0.260455	0.355836	-0.190632	0.820809	0.630178	2.0462e-11
Corynebacterium lujinxingii	-0.264031	1.14123e-12	0.30806	0.261239	0.354881	-0.20852	0.815029	0.606509	2.04983e-11
Lactococcus garvieae	-0.387111	1.15134e-12	0.307906	0.261073	0.354739	-0.068321	0.988439	0.920118	2.06192e-11
Nocardia cyriacigeorgica	-0.301184	1.16315e-12	0.308069	0.26065	0.355487	-0.227999	0.867052	0.639053	2.07695e-11
Tepidiforma bonchosmolovskayae	-0.351107	1.17361e-12	0.308222	0.260931	0.355513	-0.212522	0.895954	0.683432	2.0895e-11
Agrobacterium rubi	-0.332091	1.18106e-12	0.308787	0.25978	0.357794	-0.206793	0.763006	0.556213	2.09665e-11
Ruminiclostridium herbifermentans	-0.372068	1.19423e-12	0.308043	0.262481	0.353605	-0.103687	0.99422	0.890533	2.11385e-11
Microbulbifer sp. A4B17	-0.250092	1.19896e-12	0.308513	0.261108	0.355919	-0.25531	0.83815	0.58284	2.11608e-11
Pseudomonas viciae	-0.19988	1.21196e-12	0.314208	0.266536	0.36188	-0.22333	0.439306	0.215976	2.13283e-11
Ruminococcus champanellensis	-0.530824	1.21912e-12	0.30812	0.26161	0.35463	-0.0741013	0.99422	0.920118	2.13926e-11
Erythrobacter sp. JK5	-0.183619	1.29191e-12	0.311412	0.264043	0.358781	-0.285683	0.554913	0.269231	2.26047e-11
Leucobacter denitrificans	-0.271965	1.31836e-12	0.309129	0.263106	0.355152	-0.292865	0.751445	0.45858	2.29357e-11
Campylobacter coli	-0.394271	1.31472e-12	0.308411	0.261536	0.355285	-0.121575	0.988439	0.866864	2.29357e-11
Mycolicibacterium smegmatis	-0.225115	1.34176e-12	0.30883	0.261993	0.355666	-0.20734	0.739884	0.532544	2.32763e-11
Oscillibacter sp. NSJ-62	-0.45528	1.35742e-12	0.308522	0.262432	0.354611	-0.0650888	1	0.934911	2.3481e-11
Bacillus badius	-0.308821	1.40427e-12	0.308667	0.262006	0.355328	-0.157352	0.976879	0.819527	2.42227e-11
Actinoplanes sp. OR16	-0.312533	1.43272e-12	0.308847	0.261456	0.356238	-0.230136	0.901734	0.671598	2.46436e-11
Paenibacillus sp. R14(2021)	-0.353151	1.44001e-12	0.308761	0.261533	0.355989	-0.169049	0.982659	0.813609	2.46993e-11
Denitratisoma oestradiolicum	-0.259429	1.45171e-12	0.309385	0.261768	0.357003	-0.206793	0.763006	0.556213	2.483e-11
Treponema ruminis	-0.432795	1.46289e-12	0.308838	0.263329	0.354348	-0.166228	0.976879	0.810651	2.49511e-11
Candidatus Desulfofervidus auxilii	-0.269867	1.50156e-12	0.310138	0.263587	0.356689	-0.319219	0.763006	0.443787	2.55391e-11
Caloranaerobacter azorensis	-0.354398	1.53228e-12	0.309001	0.262407	0.355595	-0.175377	0.965318	0.789941	2.5989e-11
Stenotrophomonas sp. 169	-0.209069	1.61833e-12	0.310984	0.263338	0.358631	-0.246811	0.572254	0.325444	2.73723e-11
Cedecea sp. FDAARGOS_727	-0.260966	1.62609e-12	0.309231	0.260928	0.357535	-0.1625	0.884393	0.721893	2.74274e-11
Streptosporangium sp. caverna	-0.324788	1.65143e-12	0.309343	0.262636	0.356049	-0.197729	0.895954	0.698225	2.77778e-11
Polaromonas vacuolata	-0.302436	1.65977e-12	0.309625	0.261913	0.357336	-0.225861	0.83237	0.606509	2.78412e-11
Clostridium sp. JN-9	-0.379014	1.72754e-12	0.309428	0.263141	0.355715	-0.115658	0.988439	0.872781	2.88192e-11
Exiguobacterium sp. ZWU0009	-0.222332	1.72674e-12	0.332036	0.285089	0.378984	-0.259927	0.393064	0.133136	2.88192e-11
Luteimonas chenhongjianii	-0.316912	1.76158e-12	0.3103	0.261664	0.358937	-0.257636	0.739884	0.482249	2.93067e-11
Novisyntrophococcus fermenticellae	-0.395228	1.78136e-12	0.309539	0.263984	0.355094	-0.0621302	1	0.93787	2.9555e-11
Streptomyces fagopyri	-0.219379	1.78751e-12	0.310788	0.263373	0.358202	-0.260783	0.606936	0.346154	2.95764e-11
Neobacillus mesonae	-0.338013	1.82837e-12	0.309659	0.264124	0.355194	-0.151161	0.988439	0.837278	3.01472e-11
Acetobacter persici	-0.313325	1.8319e-12	0.309813	0.26419	0.355436	-0.276653	0.936416	0.659763	3.01472e-11
Pirellulimonas nuda	-0.280249	1.88799e-12	0.310069	0.262376	0.357763	-0.225861	0.83237	0.606509	3.09864e-11
Methylomusa anaerophila	-0.292776	1.95996e-12	0.309907	0.263176	0.356638	-0.112563	0.99422	0.881657	3.20811e-11
Bacillus inaquosorum	-0.235068	1.97577e-12	0.315713	0.268324	0.363102	-0.262014	0.554913	0.292899	3.22533e-11
Pseudomonas sp. PDNC002	-0.286278	2.02825e-12	0.31095	0.26309	0.358811	-0.25991	0.768786	0.508876	3.30214e-11
Zhaonella formicivorans	-0.307333	2.04733e-12	0.310104	0.262531	0.357676	-0.183706	0.988439	0.804734	3.32432e-11
Acetobacter senegalensis	-0.158409	2.06905e-12	0.315046	0.267249	0.362843	-0.228563	0.468208	0.239645	3.34532e-11
Candidatus Nanosynbacter sp. HMT352	-0.553502	2.07125e-12	0.310292	0.26355	0.357034	-0.17365	0.913295	0.739645	3.34532e-11
Lapidilactobacillus dextrinicus	-0.278632	2.07689e-12	0.310523	0.263955	0.35709	-0.252625	0.82659	0.573964	3.34554e-11
Aureimonas populi	-0.220938	2.09879e-12	0.311104	0.263426	0.358782	-0.296918	0.705202	0.408284	3.37191e-11
Virgibacillus phasianinus	-0.321837	2.17097e-12	0.310343	0.264278	0.356408	-0.210606	0.976879	0.766272	3.47869e-11
Thermoanaerobacterium thermosaccharolyticum	-0.363309	2.19036e-12	0.310369	0.264514	0.356224	-0.192992	0.971098	0.778107	3.50055e-11
Paenibacillus azoreducens	-0.286422	2.21697e-12	0.310377	0.264084	0.356671	-0.136368	0.988439	0.852071	3.5338e-11
Vallitalea pronyensis	-0.334358	2.22501e-12	0.310377	0.264096	0.356658	-0.100865	0.988439	0.887574	3.53736e-11
Thermanaerosceptrum fracticalcis	-0.324786	2.27344e-12	0.31048	0.264743	0.356217	-0.151161	0.988439	0.837278	3.5924e-11
Bacillus sp. 3a	-0.121366	2.28308e-12	0.33538	0.289559	0.381201	-0.194069	0.300578	0.106509	3.5924e-11
Pontibacillus sp. HMF3514	-0.348011	2.2923e-12	0.310548	0.265238	0.355859	-0.192718	0.982659	0.789941	3.5924e-11
Leptolyngbya sp. NIES-3755	-0.289876	2.29503e-12	0.310856	0.264559	0.357153	-0.262954	0.890173	0.627219	3.5924e-11
Vibrio aquimaris	-0.383881	2.29042e-12	0.310822	0.264937	0.356706	-0.274378	0.907514	0.633136	3.5924e-11
Persicimonas caeni	-0.323061	2.27424e-12	0.310523	0.263869	0.357176	-0.182115	0.930636	0.748521	3.5924e-11
Halobacterium hubeiense	-0.119006	2.30937e-12	0.320861	0.273925	0.367796	-0.19029	0.33526	0.14497	3.60558e-11
Virgibacillus sp. NKC19-16	-0.316998	2.31873e-12	0.310625	0.263872	0.357378	-0.220029	0.953757	0.733728	3.61093e-11
Sphingomonas profundi	-0.240009	2.40148e-12	0.311292	0.263412	0.359173	-0.243801	0.699422	0.455621	3.73026e-11
Candidatus Minimicrobia vallesae	-0.576631	2.43955e-12	0.310848	0.264375	0.35732	-0.181842	0.942197	0.760355	3.77975e-11
Candidatus Phycorickettsia trachydisci	-0.17336	2.46092e-12	0.31868	0.271375	0.365985	-0.209495	0.398844	0.189349	3.80318e-11
Secundilactobacillus paracollinoides	-0.250636	2.51294e-12	0.311463	0.264878	0.358048	-0.297414	0.809249	0.511834	3.86396e-11
Polynucleobacter sp. LimPoW16	-0.250221	2.50742e-12	0.311908	0.265686	0.35813	-0.330369	0.791908	0.461538	3.86396e-11
Tomitella fengzijianii	-0.233801	2.55827e-12	0.311591	0.264296	0.358887	-0.284263	0.739884	0.455621	3.92376e-11
Avibacterium paragallinarum	-0.277799	2.58052e-12	0.311711	0.264095	0.359327	-0.246212	0.722543	0.476331	3.94794e-11
Streptomyces sp. TN58	-0.23506	2.59509e-12	0.312669	0.265295	0.360043	-0.245853	0.612717	0.366864	3.96027e-11
Candidatus Planktophila sulfonica	-0.282185	2.67818e-12	0.312156	0.264906	0.359406	-0.22109	0.65896	0.43787	4.07685e-11
Streptomyces sp. RPA4-2	-0.237926	2.70586e-12	0.311566	0.263127	0.360005	-0.237063	0.734104	0.497041	4.10872e-11
Lacticaseibacillus manihotivorans	-0.353556	2.71811e-12	0.311318	0.264058	0.358578	-0.212522	0.895954	0.683432	4.11706e-11
Streptomyces paludis	-0.304752	2.74317e-12	0.311267	0.264297	0.358236	-0.20014	0.919075	0.718935	4.13445e-11
Geobacter sp. DSM 9736	-0.275548	2.73679e-12	0.311549	0.264661	0.358437	-0.238379	0.803468	0.565089	4.13445e-11
Collinsella aerofaciens	-0.958537	2.77197e-12	0.311207	0.264722	0.357692	-0.035503	1	0.964497	4.16753e-11
Rossellomorea marisflavi	-0.288192	2.81123e-12	0.311267	0.264692	0.357841	-0.0979068	0.988439	0.890533	4.20579e-11
Sporosarcina sp. resist	-0.255643	2.80702e-12	0.313122	0.266904	0.35934	-0.313849	0.739884	0.426036	4.20579e-11
Streptacidiphilus sp. P02-A3a	-0.275954	2.86281e-12	0.311497	0.264386	0.358609	-0.219807	0.83815	0.618343	4.27246e-11
Pseudomonas atacamensis	-0.249669	2.88477e-12	0.316192	0.268891	0.363493	-0.260919	0.601156	0.340237	4.2947e-11
Acidaminococcus intestini	-0.518822	2.89189e-12	0.311369	0.265672	0.357066	-0.082977	0.99422	0.911243	4.2948e-11
Serinicoccus hydrothermalis	-0.216659	2.95726e-12	0.312139	0.2649	0.359378	-0.235062	0.693642	0.45858	4.37057e-11
secondary endosymbiont of Ctenarytaina eucalypti	-0.181235	2.95223e-12	0.314362	0.267346	0.361378	-0.287957	0.583815	0.295858	4.37057e-11
Salinicola tamaricis	-0.225067	2.97541e-12	0.311865	0.264367	0.359363	-0.243117	0.728324	0.485207	4.38675e-11
Clostridium beijerinckii	-0.332312	3.01894e-12	0.311532	0.264928	0.358135	-0.0653624	0.988439	0.923077	4.44017e-11
Bacillus pseudomycoides	-0.287553	3.09198e-12	0.31166	0.265531	0.357789	-0.225673	0.965318	0.739645	4.53664e-11
Fictibacillus phosphorivorans	-0.324845	3.10298e-12	0.311728	0.265753	0.357703	-0.228905	0.953757	0.724852	4.54094e-11
Aquitalea denitrificans	-0.240903	3.10982e-12	0.312062	0.265557	0.358566	-0.29095	0.83237	0.54142	4.54094e-11
Treponema peruense	-0.388711	3.14161e-12	0.311694	0.266109	0.357279	-0.12426	1	0.87574	4.57638e-11
Dyella thiooxydans	-0.217753	3.17982e-12	0.312669	0.265872	0.359465	-0.229692	0.67052	0.440828	4.62098e-11
Succinivibrio dextrinosolvens	-0.350167	3.19372e-12	0.311754	0.265601	0.357907	-0.124534	0.988439	0.863905	4.63014e-11
Macrococcus brunensis	-0.305665	3.21202e-12	0.311865	0.265887	0.357843	-0.234275	0.976879	0.742604	4.6456e-11
Lactiplantibacillus plantarum	-0.351221	3.23902e-12	0.311805	0.265189	0.358422	-0.091716	1	0.908284	4.66251e-11
Pseudomonas xantholysinigenes	-0.16211	3.237e-12	0.318064	0.270131	0.365998	-0.236259	0.393064	0.156805	4.66251e-11
Cutibacterium avidum	-0.276026	3.34315e-12	0.311934	0.26445	0.359417	-0.136779	0.971098	0.83432	4.80104e-11
Paenibacillus donghaensis	-0.296943	3.37182e-12	0.311959	0.264396	0.359522	-0.112563	0.99422	0.881657	4.83083e-11
Candidatus Symbiopectobacterium sp. SyEd1	-0.252816	3.44232e-12	0.312181	0.264372	0.359991	-0.21011	0.872832	0.662722	4.92025e-11
Paenibacillus sp. URB8-2	-0.312588	3.58398e-12	0.312216	0.265844	0.358587	-0.157078	0.988439	0.831361	5.10217e-11
Klebsiella huaxiensis	-0.304518	3.58635e-12	0.312241	0.265265	0.359217	-0.17902	0.936416	0.757396	5.10217e-11
Brevibacterium oceani	-0.252188	3.60019e-12	0.313114	0.265404	0.360823	-0.269881	0.722543	0.452663	5.10992e-11
Berryella intestinalis	-0.460284	3.75e-12	0.312361	0.264915	0.359807	-0.0949482	0.988439	0.893491	5.31017e-11
Paracoccus contaminans	-0.222796	3.7966e-12	0.313045	0.265656	0.360434	-0.278072	0.751445	0.473373	5.36369e-11
Clostridium baratii	-0.370134	4.01367e-12	0.312618	0.265881	0.359354	-0.124397	0.99422	0.869822	5.65723e-11
Cupriavidus taiwanensis	-0.314719	4.0881e-12	0.312695	0.265395	0.359994	-0.104371	0.965318	0.860947	5.74883e-11
Desulfosediminicola ganghwensis	-0.318486	4.12128e-12	0.312789	0.26683	0.358747	-0.192718	0.982659	0.789941	5.78214e-11
Companilactobacillus allii	-0.282687	4.14006e-12	0.313079	0.266212	0.359947	-0.249119	0.849711	0.600592	5.79513e-11
Microbacterium esteraromaticum	-0.271584	4.18485e-12	0.312985	0.26612	0.359851	-0.24416	0.809249	0.565089	5.84439e-11
Mesorhizobium sp. AA22	-0.219284	4.23113e-12	0.315345	0.268252	0.362438	-0.239662	0.624277	0.384615	5.8955e-11
Erysipelothrix sp. HDW6C	-0.324231	4.32221e-12	0.312985	0.26673	0.35924	-0.222988	0.953757	0.730769	6.00866e-11
Leuconostoc lactis	-0.376721	4.39776e-12	0.313139	0.266038	0.360241	-0.278431	0.861272	0.58284	6.09976e-11
Actinoplanes derwentensis	-0.264116	4.59781e-12	0.313293	0.26686	0.359726	-0.283391	0.901734	0.618343	6.36274e-11
Azoarcus communis	-0.297483	4.62477e-12	0.313216	0.26592	0.360512	-0.14916	0.947977	0.798817	6.38554e-11
Aminipila butyrica	-0.327765	4.723e-12	0.313242	0.266856	0.359628	-0.0859356	0.99422	0.908284	6.50641e-11
Methanoculleus bourgensis	-0.177391	4.86181e-12	0.325623	0.277664	0.373582	-0.241629	0.416185	0.174556	6.68252e-11
Pseudochrobactrum sp. XF203	-0.226584	4.90971e-12	0.314789	0.267822	0.361757	-0.302835	0.705202	0.402367	6.72974e-11
Dyella telluris	-0.200021	4.91827e-12	0.314114	0.2671	0.361128	-0.313302	0.763006	0.449704	6.72974e-11
Marinobacter adhaerens	-0.144373	4.97219e-12	0.318449	0.271526	0.365372	-0.231522	0.468208	0.236686	6.78826e-11
Selenomonas sp. oral taxon 478	-0.346796	4.98369e-12	0.313515	0.266962	0.360069	-0.21047	0.982659	0.772189	6.78875e-11
Halanaerobium hydrogeniformans	-0.310095	5.01703e-12	0.313524	0.266539	0.360508	-0.187895	0.936416	0.748521	6.8189e-11
Anoxybacillus sediminis	-0.329283	5.0359e-12	0.313515	0.266897	0.360134	-0.145381	0.982659	0.837278	6.82931e-11
Photobacterium sp. TLY01	-0.233525	5.07334e-12	0.313609	0.267109	0.360109	-0.232274	0.936416	0.704142	6.86479e-11
Ligilactobacillus animalis	-0.294083	5.09661e-12	0.313704	0.268234	0.359173	-0.276516	0.942197	0.66568	6.88098e-11
Herbinix luporum	-0.396044	5.17919e-12	0.313592	0.267659	0.359526	-0.0711427	0.99422	0.923077	6.977e-11
Falsihalocynthiibacter arcticus	-0.214154	5.31889e-12	0.315969	0.269253	0.362685	-0.249085	0.601156	0.352071	7.14939e-11
Neptunomonas concharum	-0.243847	5.38945e-12	0.314507	0.267007	0.362008	-0.262459	0.786127	0.523669	7.22828e-11
Paenibacillus sp. E222	-0.31376	5.43389e-12	0.313798	0.266563	0.361032	-0.133683	0.976879	0.843195	7.25591e-11
Arthrobacter jiangjiafuii	-0.283514	5.43176e-12	0.31408	0.267852	0.360307	-0.265366	0.913295	0.647929	7.25591e-11
Staphylospora marina	-0.2904	5.48494e-12	0.313909	0.2682	0.359617	-0.178336	0.965318	0.786982	7.30805e-11
Rothia amarae	-0.266485	5.50394e-12	0.31396	0.268263	0.359657	-0.268051	0.924855	0.656805	7.31735e-11
Bacillus dafuensis	-0.350499	5.56528e-12	0.313934	0.267582	0.360287	-0.207785	0.971098	0.763314	7.38279e-11
Phaeobacter porticola	-0.154746	5.82826e-12	0.317816	0.270814	0.364819	-0.234343	0.473988	0.239645	7.71485e-11
Lactiplantibacillus paraplantarum	-0.22502	6.09626e-12	0.315072	0.268638	0.361505	-0.269248	0.624277	0.35503	8.03744e-11
Bacillus altitudinis	-0.274379	6.09837e-12	0.314251	0.26829	0.360211	-0.211564	0.936416	0.724852	8.03744e-11
Lelliottia sp. WB101	-0.293172	6.15829e-12	0.314516	0.266644	0.362388	-0.211068	0.83237	0.621302	8.09888e-11
Macrococcus armenti	-0.351655	6.20203e-12	0.314328	0.26832	0.360335	-0.180747	0.988439	0.807692	8.13882e-11
Latilactobacillus sakei	-0.28939	6.3326e-12	0.314405	0.268115	0.360694	-0.225947	0.953757	0.727811	8.2923e-11
Ensifer alkalisoli	-0.31483	6.36684e-12	0.31455	0.268287	0.360813	-0.238055	0.942197	0.704142	8.31925e-11
Paenibacillus tianjinensis	-0.323107	6.56374e-12	0.314524	0.268042	0.361007	-0.153983	0.99422	0.840237	8.55816e-11
Pyrococcus sp. NA2	-0.155088	6.58566e-12	0.323289	0.276275	0.370303	-0.196976	0.427746	0.230769	8.56839e-11
Synechococcus sp. RS9902	-0.205593	6.62917e-12	0.320185	0.271943	0.368427	-0.279765	0.554913	0.275148	8.60662e-11
Brucella anthropi	-0.278997	6.70453e-12	0.314687	0.268306	0.361067	-0.240739	0.953757	0.713018	8.68594e-11
Sporomusa termitida	-0.317645	6.91854e-12	0.31473	0.268478	0.360981	-0.160037	0.988439	0.828402	8.91787e-11
Chitinibacter bivalviorum	-0.213274	6.92749e-12	0.315636	0.269251	0.362021	-0.301331	0.768786	0.467456	8.91787e-11
Candidatus Planktophila dulcis	-0.26972	6.92315e-12	0.316004	0.268964	0.363043	-0.264784	0.687861	0.423077	8.91787e-11
Rahnella sp. ERMR1:05	-0.21392	7.02154e-12	0.315285	0.268637	0.361933	-0.245938	0.734104	0.488166	9.01987e-11
Brevibacterium linens	-0.251801	7.17477e-12	0.31496	0.268047	0.361874	-0.254079	0.890173	0.636095	9.19729e-11
Mycolicibacterium moriokaense	-0.222814	7.23613e-12	0.31532	0.268993	0.361646	-0.274703	0.768786	0.494083	9.25647e-11
Kosakonia sp. SMBL-WEM22	-0.293056	7.25806e-12	0.315063	0.266261	0.363865	-0.19318	0.83815	0.64497	9.26506e-11
Roseburia sp. NSJ-69	-0.533359	7.72627e-12	0.315132	0.269079	0.361184	-0.0621302	1	0.93787	9.75592e-11
Alicyclobacillus sp. SO9	-0.262549	7.71132e-12	0.315183	0.267706	0.362659	-0.181978	0.936416	0.754438	9.75592e-11
Nonomuraea gerenzanensis	-0.306452	7.65937e-12	0.315174	0.266894	0.363455	-0.181978	0.936416	0.754438	9.75592e-11
Stappia sp. ES.058	-0.258267	7.73872e-12	0.315337	0.267239	0.363434	-0.187536	0.82659	0.639053	9.75592e-11
Desulfatibacillum aliphaticivorans	-0.305737	7.67732e-12	0.315166	0.26657	0.363762	-0.155351	0.936416	0.781065	9.75592e-11
Planctopirus ephydatiae	-0.211735	7.73164e-12	0.319219	0.27222	0.366218	-0.301382	0.641618	0.340237	9.75592e-11
Methylomonas rhizoryzae	-0.274961	7.87338e-12	0.315559	0.267807	0.363311	-0.22345	0.809249	0.585799	9.90517e-11
Parafannyhessea umbonata	-0.448821	8.43848e-12	0.315474	0.268077	0.36287	-0.0710059	1	0.928994	1.05942e-10
Aquisalimonas sp. 2447	-0.248003	8.49645e-12	0.315867	0.267149	0.364584	-0.232873	0.786127	0.553254	1.0645e-10
Candidatus Filomicrobium marinum	-0.2035	8.51867e-12	0.317457	0.270531	0.364383	-0.284451	0.606936	0.322485	1.0651e-10
Desulfoluna sp. ASN36	-0.310833	8.67783e-12	0.315636	0.268838	0.362434	-0.160311	0.976879	0.816568	1.08277e-10
Alteromonas mediterranea	-0.219907	9.00444e-12	0.316525	0.269926	0.363124	-0.27944	0.693642	0.414201	1.12123e-10
Arcanobacterium sp. 2701	-0.234287	9.2382e-12	0.317346	0.269714	0.364979	-0.280124	0.66474	0.384615	1.141e-10
Halomonas subglaciescola	-0.279134	9.22849e-12	0.316431	0.269201	0.363661	-0.226408	0.809249	0.58284	1.141e-10
Polynucleobacter sp. es-EL-1	-0.156555	9.20735e-12	0.323417	0.276349	0.370485	-0.19725	0.416185	0.218935	1.141e-10
Bradymonas sediminis	-0.300936	9.22231e-12	0.316158	0.268135	0.364181	-0.242022	0.774566	0.532544	1.141e-10
Bacillus sp. PDNC022	-0.14387	9.27149e-12	0.331489	0.284577	0.378401	-0.204809	0.346821	0.142012	1.1428e-10
Loigolactobacillus backii	-0.292647	9.34301e-12	0.316235	0.269152	0.363317	-0.28021	0.786127	0.505917	1.14928e-10
Coprococcus sp. ART55/1	-0.47519	9.568e-12	0.315961	0.270161	0.361761	-0.0621302	1	0.93787	1.17459e-10
Brevibacterium limosum	-0.2082	9.62762e-12	0.316739	0.269526	0.363952	-0.281852	0.716763	0.434911	1.17901e-10
Corynebacterium amycolatum	-0.255736	9.64271e-12	0.316961	0.2702	0.363723	-0.255909	0.687861	0.431953	1.17901e-10
Planococcus maritimus	-0.357255	9.84624e-12	0.316106	0.270361	0.361852	-0.192855	0.976879	0.784024	1.20148e-10
Sporosarcina sp. PTS2304	-0.271849	1.00261e-11	0.316508	0.270561	0.362455	-0.303964	0.907514	0.60355	1.22098e-10
Piscirickettsia salmonis	-0.250579	1.02139e-11	0.317158	0.269444	0.364872	-0.281578	0.728324	0.446746	1.24136e-10
Bordetella holmesii	-0.26978	1.02395e-11	0.316662	0.268927	0.364397	-0.232052	0.820809	0.588757	1.242e-10
Cohnella sp. LGH	-0.306927	1.03495e-11	0.316277	0.268865	0.36369	-0.133547	0.982659	0.849112	1.25284e-10
Alkalihalobacillus krulwichiae	-0.282947	1.0593e-11	0.316423	0.2695	0.363345	-0.229726	0.919075	0.689349	1.27978e-10
Nocardia tengchongensis	-0.247494	1.06333e-11	0.317124	0.270009	0.364239	-0.214488	0.687861	0.473373	1.2821e-10
Streptomyces bathyalis	-0.291698	1.0658e-11	0.316636	0.269316	0.363957	-0.237559	0.83815	0.600592	1.28254e-10
Nitratireductor kimnyeongensis	-0.250359	1.07523e-11	0.316867	0.269847	0.363888	-0.235694	0.791908	0.556213	1.29134e-10
Kosakonia cowanii	-0.267109	1.08944e-11	0.316551	0.269206	0.363896	-0.182526	0.913295	0.730769	1.30326e-10
Thalassospira sp. A40-3	-0.246561	1.08886e-11	0.317261	0.270384	0.364137	-0.272702	0.728324	0.455621	1.30326e-10
Methylogaea oryzae	-0.248254	1.11012e-11	0.317167	0.269602	0.364731	-0.20734	0.739884	0.532544	1.32539e-10
Burkholderia multivorans	-0.282092	1.12436e-11	0.316722	0.26899	0.364454	-0.222355	0.855491	0.633136	1.33977e-10
Spiroplasma sp. BIUS-1	-0.202361	1.14636e-11	0.321066	0.273658	0.368474	-0.256234	0.549133	0.292899	1.36332e-10
Candidatus Nitrospira inopinata	-0.258223	1.15619e-11	0.31715	0.268871	0.365428	-0.215121	0.786127	0.571006	1.37233e-10
Eubacterium sp. NSJ-61	-0.375151	1.16087e-11	0.316713	0.269886	0.363541	-0.0532544	1	0.946746	1.37521e-10
Arthrobacter sp. PAMC 25486	-0.270607	1.16811e-11	0.317038	0.270804	0.363272	-0.26109	0.843931	0.58284	1.38109e-10
Aquihabitans sp. G128	-0.269166	1.17124e-11	0.316927	0.269956	0.363898	-0.237422	0.843931	0.606509	1.38211e-10
Roseburia hominis	-0.469227	1.17896e-11	0.316773	0.27041	0.363137	-0.0473373	1	0.952663	1.38853e-10
Synechococcus sp. CBW1004	-0.253084	1.18516e-11	0.317278	0.270073	0.364482	-0.255584	0.82659	0.571006	1.39314e-10
Longicatena caecimuris	-0.380486	1.19181e-11	0.316816	0.270847	0.362785	-0.0739645	1	0.926036	1.39826e-10
Corynebacterium kutscheri	-0.246704	1.2192e-11	0.317372	0.271037	0.363707	-0.282895	0.797688	0.514793	1.42764e-10
Metabacillus dongyingensis	-0.304147	1.23988e-11	0.317004	0.270969	0.363039	-0.169049	0.982659	0.813609	1.44906e-10
Clostridium sporogenes	-0.334817	1.26066e-11	0.317038	0.270583	0.363494	-0.0977699	0.99422	0.89645	1.47053e-10
Planococcus halotolerans	-0.312289	1.27221e-11	0.317132	0.270298	0.363967	-0.184253	0.965318	0.781065	1.48116e-10
Novosphingopyxis iocasae	-0.212467	1.28295e-11	0.318176	0.27096	0.365391	-0.262373	0.66474	0.402367	1.48798e-10
Nakamurella antarctica	-0.275942	1.28217e-11	0.318543	0.270421	0.366666	-0.255361	0.710983	0.455621	1.48798e-10
Aminobacter aminovorans	-0.158148	1.29683e-11	0.329762	0.282288	0.377236	-0.213137	0.369942	0.156805	1.50122e-10
Sphingomonas piscis	-0.294333	1.30267e-11	0.318894	0.270059	0.367729	-0.268017	0.676301	0.408284	1.50512e-10
Priestia filamentosa	-0.31662	1.31549e-11	0.317286	0.270892	0.36368	-0.240739	0.953757	0.713018	1.51704e-10
Clostridium sp. JN-1	-0.355752	1.33325e-11	0.317278	0.270704	0.363852	-0.151161	0.988439	0.837278	1.53462e-10
Desulfitobacterium hafniense	-0.283364	1.34276e-11	0.317303	0.270605	0.364002	-0.142285	0.988439	0.846154	1.54266e-10
Elizabethkingia miricola	-0.275712	1.36066e-11	0.317645	0.271719	0.363572	-0.280569	0.895954	0.615385	1.56028e-10
Mesorhizobium sp. B2-8-5	-0.225101	1.38865e-11	0.318569	0.270191	0.366947	-0.233471	0.635838	0.402367	1.58938e-10
Clostridium butyricum	-0.333027	1.39548e-11	0.317432	0.27123	0.363634	-0.0384615	1	0.961538	1.5942e-10
Komagataeibacter xylinus	-0.275252	1.41477e-11	0.318731	0.27055	0.366913	-0.252266	0.716763	0.464497	1.61321e-10
Brevibacillus sp. MMS20-4M-10-Y	-0.290325	1.44705e-11	0.317611	0.27078	0.364443	-0.160447	0.971098	0.810651	1.64693e-10
Leisingera aquaemixtae	-0.226753	1.45911e-11	0.318543	0.271543	0.365543	-0.240842	0.699422	0.45858	1.65756e-10
Paenibacillus tritici	-0.332389	1.46552e-11	0.317637	0.27075	0.364524	-0.124534	0.988439	0.863905	1.66174e-10
Erwinia sp. E602	-0.281204	1.53925e-11	0.318116	0.270423	0.365808	-0.253172	0.803468	0.550296	1.7421e-10
Neisseria animalis	-0.26539	1.54599e-11	0.318133	0.271698	0.364567	-0.257995	0.849711	0.591716	1.74648e-10
Kluyvera intermedia	-0.275875	1.56014e-11	0.31797	0.270011	0.36593	-0.204193	0.872832	0.668639	1.75782e-10
Dickeya zeae	-0.253742	1.5618e-11	0.318013	0.269605	0.366422	-0.207152	0.872832	0.66568	1.75782e-10
Acinetobacter nosocomialis	-0.211023	1.59195e-11	0.319672	0.270444	0.3689	-0.264699	0.566474	0.301775	1.78845e-10
Bifidobacterium animalis	-0.341688	1.60853e-11	0.318013	0.271433	0.364593	-0.139327	0.988439	0.849112	1.80374e-10
Geomonas sp. RF6	-0.312042	1.61309e-11	0.318133	0.269842	0.366424	-0.225947	0.953757	0.727811	1.80554e-10
Mycolicibacterium arabiense	-0.23698	1.62385e-11	0.318911	0.27065	0.367172	-0.22109	0.65896	0.43787	1.81424e-10
Lactobacillus amylolyticus	-0.307606	1.63514e-11	0.31833	0.272325	0.364334	-0.273831	0.930636	0.656805	1.82351e-10
Halobacillus litoralis	-0.30053	1.6583e-11	0.31821	0.270419	0.366001	-0.179704	0.907514	0.727811	1.84596e-10
Streptomyces sp. SM18	-0.202729	1.70268e-11	0.319715	0.272165	0.367265	-0.220594	0.554913	0.33432	1.8919e-10
Paenibacillus swuensis	-0.288548	1.71013e-11	0.31827	0.271192	0.365348	-0.151982	0.953757	0.801775	1.89671e-10
Rhodococcus sp. C1	-0.117288	1.72399e-11	0.349378	0.30483	0.393925	-0.147553	0.265896	0.118343	1.90862e-10
Raoultella ornithinolytica	-0.355483	1.74327e-11	0.318355	0.271523	0.365187	-0.172282	0.971098	0.798817	1.92646e-10
Lysinibacillus sp. YS11	-0.125906	1.78531e-11	0.330198	0.282753	0.377643	-0.178866	0.317919	0.139053	1.96934e-10
Crassaminicella sp. 143-21	-0.364465	1.79698e-11	0.318441	0.272533	0.364348	-0.151298	0.982659	0.831361	1.97822e-10
Enterobacter bugandensis	-0.237619	1.79986e-11	0.319441	0.270739	0.368144	-0.297329	0.687861	0.390533	1.97822e-10
Celeribacter marinus	-0.189166	1.80641e-11	0.321818	0.273664	0.369973	-0.250864	0.526012	0.275148	1.98185e-10
Paeniclostridium sordellii	-0.358845	1.81239e-11	0.318458	0.271433	0.365483	-0.056213	1	0.943787	1.98483e-10
Acetivibrio saccincola	-0.358959	1.83856e-11	0.318543	0.272062	0.365025	-0.145381	0.982659	0.837278	2.00338e-10
Hymenobacter sp. TS19	-0.322268	1.83904e-11	0.319099	0.271147	0.367051	-0.215532	0.768786	0.553254	2.00338e-10
Synechococcus sp. A15-44	-0.229497	1.8392e-11	0.323956	0.275419	0.372493	-0.274532	0.526012	0.251479	2.00338e-10
Cobetia sp. L2A1	-0.226367	1.84794e-11	0.319279	0.271874	0.366684	-0.247939	0.774566	0.526627	2.00931e-10
Microbacterium schleiferi	-0.236968	1.87128e-11	0.318945	0.272155	0.365735	-0.276978	0.797688	0.52071	2.03106e-10
Rhizobium rhizoryzae	-0.299014	1.87989e-11	0.318749	0.272462	0.365035	-0.244108	0.936416	0.692308	2.03677e-10
Pectobacterium sp. LJ1	-0.160445	1.88347e-11	0.321861	0.274022	0.3697	-0.23407	0.485549	0.251479	2.03703e-10
Paenibacillus brasilensis	-0.286193	1.92665e-11	0.318894	0.271283	0.366504	-0.216301	0.861272	0.64497	2.08003e-10
Streptomyces sp. W1SF4	-0.258463	1.9417e-11	0.318962	0.271753	0.366172	-0.253172	0.803468	0.550296	2.09257e-10
Jeotgalibacillus malaysiensis	-0.305663	1.95488e-11	0.318774	0.272988	0.364561	-0.156942	0.99422	0.837278	2.10305e-10
Actinobacillus porcitonsillarum	-0.209492	1.98691e-11	0.320536	0.273511	0.367561	-0.280809	0.635838	0.35503	2.13373e-10
Spiroplasma corruscae	-0.165905	2.00332e-11	0.323494	0.275735	0.371254	-0.226015	0.450867	0.224852	2.14758e-10
Pseudanabaena sp. ABRG5-3	-0.250667	2.01037e-11	0.319099	0.271712	0.366486	-0.213069	0.872832	0.659763	2.15134e-10
Novosphingobium ginsenosidimutans	-0.263788	2.02437e-11	0.319929	0.272532	0.367325	-0.276208	0.705202	0.428994	2.16252e-10
Microbacterium sp. PM5	-0.252924	2.03326e-11	0.319065	0.27224	0.36589	-0.233642	0.878613	0.64497	2.16821e-10
Desulfococcus multivorans	-0.285425	2.04182e-11	0.318971	0.271355	0.366587	-0.152256	0.942197	0.789941	2.17354e-10
Enterobacter cloacae	-0.30918	2.09115e-11	0.319022	0.271088	0.366956	-0.062267	0.99422	0.931953	2.22217e-10
Paenibacillus albicereus	-0.320841	2.11556e-11	0.319099	0.271168	0.36703	-0.148476	0.976879	0.828402	2.24419e-10
Paenibacillus algicola	-0.296545	2.12614e-11	0.319099	0.27279	0.365409	-0.130451	0.988439	0.857988	2.24758e-10
Leclercia sp. 29361	-0.274506	2.12516e-11	0.319339	0.27064	0.368037	-0.209341	0.780347	0.571006	2.24758e-10
Candidatus Velamenicoccus archaeovorus	-0.230053	2.14489e-11	0.319886	0.272813	0.366959	-0.25454	0.745665	0.491124	2.26347e-10
Romboutsia hominis	-0.458322	2.16815e-11	0.319185	0.271896	0.366473	-0.157352	0.976879	0.819527	2.28405e-10
Corynebacterium kalinowskii	-0.267119	2.20452e-11	0.319356	0.272852	0.36586	-0.237422	0.843931	0.606509	2.31836e-10
Streptomyces sp. MG62	-0.221385	2.25345e-11	0.320271	0.272548	0.367993	-0.259141	0.676301	0.41716	2.3576e-10
Sedimentisphaera cyanobacteriorum	-0.299786	2.24732e-11	0.319604	0.271253	0.367954	-0.195454	0.867052	0.671598	2.3576e-10
Limihaloglobus sulfuriphilus	-0.259686	2.25028e-11	0.319621	0.272377	0.366865	-0.212163	0.786127	0.573964	2.3576e-10
Clostridium formicaceticum	-0.28216	2.27783e-11	0.319364	0.272767	0.365961	-0.11848	0.99422	0.87574	2.37902e-10
Immundisolibacter cernigliae	-0.239134	2.3074e-11	0.319732	0.271677	0.367786	-0.212163	0.786127	0.573964	2.40578e-10
Nocardia yunnanensis	-0.210342	2.35219e-11	0.320365	0.273293	0.367437	-0.230239	0.647399	0.41716	2.44829e-10
Acetivibrio thermocellus	-0.332696	2.50447e-11	0.31974	0.272621	0.366859	-0.103687	0.99422	0.890533	2.58909e-10
Aeromonas veronii	-0.265904	2.502e-11	0.31974	0.272482	0.366999	-0.118617	0.988439	0.869822	2.58909e-10
Halioglobus maricola	-0.211197	2.50435e-11	0.320792	0.273691	0.367893	-0.261415	0.705202	0.443787	2.58909e-10
Caminibacter pacificus	-0.253641	2.49567e-11	0.321177	0.272632	0.369722	-0.233471	0.635838	0.402367	2.58909e-10
Paracholeplasma brassicae	-0.360361	2.50921e-11	0.319911	0.273236	0.366587	-0.244519	0.919075	0.674556	2.58959e-10
Coprococcus catus	-0.505906	2.52961e-11	0.319775	0.273824	0.365726	-0.0325444	1	0.967456	2.60566e-10
Paracoccus sanguinis	-0.198327	2.53334e-11	0.320784	0.272764	0.368803	-0.259551	0.65896	0.399408	2.60566e-10
Arcobacter venerupis	-0.224914	2.56567e-11	0.32057	0.272437	0.368703	-0.280261	0.65896	0.378698	2.63446e-10
Clostridium isatidis	-0.379016	2.58171e-11	0.319869	0.272898	0.36684	-0.13341	0.988439	0.85503	2.64647e-10
Exiguobacterium sp. AT1b	-0.220595	2.61796e-11	0.321365	0.274	0.36873	-0.288316	0.693642	0.405325	2.67912e-10
Candidatus Reidiella endopervernicosa	-0.257392	2.63234e-11	0.320305	0.273082	0.367528	-0.239064	0.774566	0.535503	2.68931e-10
Paracoccus yeei	-0.232734	2.67837e-11	0.320784	0.272436	0.369131	-0.28481	0.716763	0.431953	2.73176e-10
Bacillus cytotoxicus	-0.325854	2.71261e-11	0.320176	0.27238	0.367973	-0.191264	0.919075	0.727811	2.76205e-10
Arabiibacter massiliensis	-0.47383	2.73647e-11	0.320091	0.272646	0.367536	-0.112426	1	0.887574	2.77706e-10
Granulibacter bethesdensis	-0.271732	2.73212e-11	0.320159	0.27235	0.367969	-0.19058	0.947977	0.757396	2.77706e-10
Bifidobacterium saguini	-0.318597	2.74449e-11	0.320159	0.273049	0.367269	-0.181021	0.976879	0.795858	2.78056e-10
Pleurocapsa sp. PCC 7327	-0.2559	2.79994e-11	0.321699	0.27387	0.369527	-0.244895	0.653179	0.408284	2.83203e-10
Dehalobacter restrictus	-0.350229	2.82899e-11	0.320245	0.27398	0.36651	-0.142149	0.99422	0.852071	2.85194e-10
Polaribacter vadi	-0.208493	2.8262e-11	0.321955	0.273916	0.369994	-0.252591	0.578035	0.325444	2.85194e-10
Devriesea agamarum	-0.221336	2.84694e-11	0.320672	0.273042	0.368303	-0.24876	0.739884	0.491124	2.86529e-10
Shinella sp. H4-D48	-0.235737	2.89474e-11	0.32116	0.273396	0.368923	-0.24339	0.716763	0.473373	2.9038e-10
Octadecabacter sp. SW4	-0.18335	2.8946e-11	0.322596	0.274708	0.370485	-0.253412	0.543353	0.289941	2.9038e-10
Lactobacillus sp. 3B(2020)	-0.245466	2.90026e-11	0.320972	0.274465	0.367478	-0.254951	0.728324	0.473373	2.90456e-10
Vibrio sp. Scap24	-0.183539	2.95474e-11	0.323169	0.275735	0.370604	-0.243852	0.572254	0.328402	2.95426e-10
Variovorax sp. PAMC 28711	-0.304194	2.96031e-11	0.32063	0.271752	0.369507	-0.199644	0.815029	0.615385	2.95497e-10
Erwinia persicina	-0.23876	2.99394e-11	0.320655	0.273017	0.368294	-0.223039	0.82659	0.60355	2.98365e-10
Luteipulveratus mongoliensis	-0.253033	3.07667e-11	0.32098	0.273483	0.368478	-0.262732	0.774566	0.511834	3.0573e-10
Prosthecochloris sp. GSB1	-0.301937	3.07789e-11	0.320826	0.27469	0.366963	-0.289171	0.907514	0.618343	3.0573e-10
Pseudorhodobacter turbinis	-0.21318	3.08587e-11	0.321947	0.274205	0.369688	-0.30015	0.693642	0.393491	3.06024e-10
Exiguobacterium alkaliphilum	-0.261409	3.09207e-11	0.320732	0.273365	0.3681	-0.206194	0.913295	0.707101	3.0614e-10
Blautia massiliensis	-0.592719	3.17734e-11	0.320681	0.27485	0.366512	-0.0414201	1	0.95858	3.14071e-10
Staphylococcus pasteuri	-0.319571	3.23261e-11	0.320843	0.274903	0.366784	-0.255806	0.942197	0.686391	3.18682e-10
Sulfuriferula plumbiphila	-0.270289	3.23445e-11	0.321109	0.272738	0.369479	-0.200192	0.791908	0.591716	3.18682e-10
Parageobacillus caldoxylosilyticus	-0.26185	3.42786e-11	0.321143	0.275007	0.367278	-0.232274	0.936416	0.704142	3.37193e-10
Caldibacillus thermoamylovorans	-0.305438	3.46774e-11	0.321066	0.274501	0.36763	-0.186938	0.976879	0.789941	3.40566e-10
Sulfurimonas sp. HSL-3221	-0.233068	3.48099e-11	0.321305	0.274332	0.368278	-0.261501	0.82659	0.565089	3.41316e-10
Providencia alcalifaciens	-0.265902	3.51031e-11	0.321245	0.274606	0.367884	-0.280843	0.884393	0.60355	3.43638e-10
Kushneria phosphatilytica	-0.287807	3.52852e-11	0.32151	0.274367	0.368654	-0.263912	0.849711	0.585799	3.44866e-10
Georhizobium profundi	-0.302116	3.63599e-11	0.322041	0.274343	0.369739	-0.244707	0.786127	0.54142	3.548e-10
Pseudomonas sp. CMR5c	-0.219549	3.68986e-11	0.32222	0.274816	0.369624	-0.227144	0.653179	0.426036	3.59481e-10
Paenibacillus graminis	-0.28994	3.70299e-11	0.321322	0.273853	0.368792	-0.139874	0.965318	0.825444	3.60184e-10
Lactobacillus sp. CBA3606	-0.256031	3.91186e-11	0.322049	0.275134	0.368964	-0.256131	0.803468	0.547337	3.79893e-10
Haloplanus rallus	-0.270097	3.92198e-11	0.324178	0.275308	0.373049	-0.256593	0.65896	0.402367	3.8027e-10
Candidatus Arthromitus sp. SFB-rat-Yit	-0.4238	3.99371e-11	0.321699	0.274153	0.369244	-0.208742	0.930636	0.721893	3.86609e-10
Paenibacillus sp. RUD330	-0.310842	4.07107e-11	0.32169	0.273542	0.369838	-0.133683	0.976879	0.843195	3.93472e-10
Pseudoclostridium thermosuccinogenes	-0.297379	4.10254e-11	0.321707	0.273939	0.369475	-0.0918528	0.99422	0.902367	3.95885e-10
Bosea sp. F3-2	-0.243986	4.14262e-11	0.321989	0.273222	0.370756	-0.193864	0.809249	0.615385	3.9912e-10
Chryseobacterium sp. ZHDP1	-0.221702	4.15103e-11	0.32234	0.275577	0.369102	-0.251582	0.745665	0.494083	3.99299e-10
Brachybacterium sp. P6-10-X1	-0.247397	4.18842e-11	0.322126	0.273537	0.370715	-0.23301	0.780347	0.547337	4.0226e-10
Stenotrophomonas maltophilia	-0.285486	4.20305e-11	0.321801	0.273997	0.369606	-0.0802921	0.982659	0.902367	4.03029e-10
Leuconostoc mesenteroides	-0.28782	4.23749e-11	0.321852	0.275647	0.368057	-0.178062	0.976879	0.798817	4.05693e-10
Sarcina sp. JB2	-0.348168	4.25423e-11	0.321861	0.274773	0.368949	-0.127629	0.982659	0.85503	4.06656e-10
Paenibacillus protaetiae	-0.321299	4.29134e-11	0.321912	0.273621	0.370204	-0.151435	0.976879	0.825444	4.09056e-10
Actinoplanes ianthinogenes	-0.273732	4.29277e-11	0.322083	0.274442	0.369725	-0.239696	0.872832	0.633136	4.09056e-10
Comamonas sp. B21-038	-0.256826	4.34846e-11	0.322374	0.273141	0.371607	-0.172247	0.722543	0.550296	4.13715e-10
Halomonas sp. Y2R2	-0.198775	4.37266e-11	0.323605	0.275379	0.371832	-0.225416	0.601156	0.37574	4.15368e-10
Streptococcus ratti	-0.326872	4.40353e-11	0.321998	0.275606	0.368389	-0.124534	0.988439	0.863905	4.1765e-10
Youhaiella tibetensis	-0.273033	4.41341e-11	0.322767	0.275216	0.370319	-0.25413	0.763006	0.508876	4.17936e-10
Aeromicrobium sp. zg-629	-0.195166	4.53748e-11	0.324324	0.276499	0.372149	-0.246263	0.595376	0.349112	4.29018e-10
Thalassospira indica	-0.239471	4.72263e-11	0.323255	0.274533	0.371977	-0.241663	0.66474	0.423077	4.45831e-10
Kurthia sp. 11kri321	-0.308427	4.76004e-11	0.322434	0.276071	0.368796	-0.264545	0.947977	0.683432	4.48667e-10
Rathayibacter sp. VKM Ac-2801	-0.116439	4.82917e-11	0.337116	0.289519	0.384712	-0.162346	0.265896	0.10355	4.54479e-10
Anaeromyxobacter sp. Fw109-5	-0.320712	4.84574e-11	0.322442	0.274897	0.369988	-0.197455	0.907514	0.710059	4.55035e-10
Halobaculum halophilum	-0.200288	4.85002e-11	0.326102	0.277751	0.374453	-0.227195	0.526012	0.298817	4.55035e-10
Thermaerobacter sp. FW80	-0.329291	4.93554e-11	0.322485	0.273511	0.37146	-0.155762	0.919075	0.763314	4.62347e-10
Streptomyces sp. PAMC 26508	-0.119735	4.94628e-11	0.335448	0.287923	0.382974	-0.178592	0.32948	0.150888	4.6264e-10
Thermococcus nautili	-0.173844	4.97139e-11	0.332926	0.285144	0.380707	-0.223193	0.445087	0.221893	4.64276e-10
Hydrogenovibrio thermophilus	-0.244086	5.14014e-11	0.32535	0.277544	0.373155	-0.303109	0.693642	0.390533	4.79279e-10
Afipia sp. GAS231	-0.233194	5.14778e-11	0.323383	0.275617	0.371149	-0.278893	0.716763	0.43787	4.79279e-10
Peribacillus butanolivorans	-0.273623	5.20701e-11	0.322802	0.27623	0.369373	-0.234822	0.953757	0.718935	4.84053e-10
Ferrimonas lipolytica	-0.196247	5.24256e-11	0.324084	0.276735	0.371433	-0.237388	0.595376	0.357988	4.86615e-10
Nocardioides sp. zg-579	-0.225787	5.41246e-11	0.324084	0.27572	0.372449	-0.242347	0.635838	0.393491	5.0162e-10
Peribacillus muralis	-0.321009	5.44112e-11	0.322896	0.275829	0.369962	-0.225673	0.965318	0.739645	5.0351e-10
Sandaracinus amylolyticus	-0.30649	5.44952e-11	0.322887	0.274528	0.371246	-0.199319	0.953757	0.754438	5.03522e-10
Quatrionicoccus australiensis	-0.239724	5.47923e-11	0.323332	0.27487	0.371794	-0.209341	0.780347	0.571006	5.055e-10
Desulfurispirillum indicum	-0.228152	5.50797e-11	0.323067	0.276137	0.369996	-0.236738	0.872832	0.636095	5.07383e-10
Aeribacillus pallidus	-0.285703	5.52445e-11	0.32299	0.276089	0.36989	-0.172829	0.947977	0.775148	5.08132e-10
Acutalibacter muris	-0.373664	5.53319e-11	0.322904	0.274889	0.370919	-0.0681842	0.99422	0.926036	5.08169e-10
Bacillus sp. THAF10	-0.298114	5.55184e-11	0.32299	0.275037	0.370942	-0.167185	0.936416	0.769231	5.09114e-10
Marinobacter sp. Arc7-DN-1	-0.241305	5.6366e-11	0.323725	0.275577	0.371873	-0.208161	0.705202	0.497041	5.16109e-10
Delftia acidovorans	-0.271216	5.66171e-11	0.323169	0.275381	0.370957	-0.198687	0.855491	0.656805	5.1763e-10
Sporosarcina ureae	-0.290324	5.71147e-11	0.323041	0.276832	0.36925	-0.127493	0.988439	0.860947	5.21396e-10
Sphingomonas sp. AP4-R1	-0.219938	5.73385e-11	0.323691	0.275533	0.371849	-0.269333	0.745665	0.476331	5.22656e-10
Synechococcus sp. PCC 6312	-0.2385	5.79846e-11	0.325529	0.277372	0.373687	-0.265742	0.647399	0.381657	5.26967e-10
Mycolicibacterium confluentis	-0.204945	5.79496e-11	0.324691	0.277077	0.372306	-0.260235	0.630058	0.369822	5.26967e-10
Pseudonocardia sp. HH130630-07	-0.214091	5.82574e-11	0.323836	0.275745	0.371928	-0.235335	0.682081	0.446746	5.28658e-10
Chondromyces crocatus	-0.246852	5.92503e-11	0.323289	0.27541	0.371168	-0.20433	0.867052	0.662722	5.36867e-10
Synechococcus sp. CB0101	-0.195513	5.98382e-11	0.32482	0.277003	0.372636	-0.266289	0.624277	0.357988	5.40784e-10
Sulfitobacter pseudonitzschiae	-0.251515	5.98601e-11	0.32328	0.275026	0.371535	-0.168006	0.901734	0.733728	5.40784e-10
Companilactobacillus futsaii	-0.247134	5.99763e-11	0.324238	0.276257	0.372219	-0.271386	0.65896	0.387574	5.4103e-10
Ewingella americana	-0.231994	6.14441e-11	0.323563	0.276955	0.370171	-0.314208	0.849711	0.535503	5.53451e-10
Nitrosomonas communis	-0.187101	6.28899e-11	0.324948	0.276988	0.372908	-0.242621	0.624277	0.381657	5.65638e-10
Brevundimonas sp. CS1	-0.141387	6.34533e-11	0.326915	0.27888	0.37495	-0.220235	0.445087	0.224852	5.69863e-10
Polynucleobacter necessarius	-0.278518	6.46733e-11	0.323631	0.27579	0.371472	-0.185074	0.930636	0.745562	5.79964e-10
Photorhabdus thracensis	-0.256179	6.4979e-11	0.324084	0.27677	0.371399	-0.288538	0.809249	0.52071	5.8135e-10
Pseudomonas mendocina	-0.286602	6.5083e-11	0.323622	0.27571	0.371535	-0.175514	0.959538	0.784024	5.8135e-10
Campylobacter armoricus	-0.167257	6.51142e-11	0.327393	0.279454	0.375332	-0.233112	0.526012	0.292899	5.8135e-10
Acidianus brierleyi	-0.0982234	6.58691e-11	0.336671	0.28923	0.384112	-0.142046	0.248555	0.106509	5.8637e-10
Geovibrio thiophilus	-0.257869	6.5864e-11	0.323742	0.277154	0.370331	-0.247614	0.913295	0.66568	5.8637e-10
Candidatus Formimonas warabiya	-0.279211	6.6221e-11	0.323631	0.276656	0.370606	-0.106783	0.988439	0.881657	5.88642e-10
Olsenella timonensis	-0.5216	6.67651e-11	0.323665	0.276689	0.370641	-0.0977699	0.99422	0.89645	5.92613e-10
Fictibacillus arsenicus	-0.346711	6.72495e-11	0.323759	0.276861	0.370658	-0.207648	0.976879	0.769231	5.96044e-10
[Arcobacter] porcinus	-0.170598	6.85781e-11	0.32747	0.279483	0.375458	-0.248452	0.50289	0.254438	6.06936e-10
endosymbiont of unidentified scaly snail isolate Monju	-0.216324	6.87157e-11	0.32417	0.276416	0.371923	-0.283305	0.780347	0.497041	6.07271e-10
Paracoccus zhejiangensis	-0.253885	7.05032e-11	0.324195	0.276582	0.371809	-0.267008	0.843931	0.576923	6.22165e-10
Komagataeibacter europaeus	-0.155562	7.08897e-11	0.326427	0.27872	0.374135	-0.221962	0.49711	0.275148	6.24671e-10
Cytobacillus gottheilii	-0.312262	7.11217e-11	0.323982	0.277147	0.370816	-0.190033	0.971098	0.781065	6.25809e-10
Paraburkholderia acidisoli	-0.271838	7.15646e-11	0.324221	0.276437	0.372005	-0.228956	0.82659	0.597633	6.28798e-10
Actinomarinicola tropica	-0.252199	7.17649e-11	0.32452	0.276469	0.372572	-0.195779	0.728324	0.532544	6.29649e-10
Dehalobacterium formicoaceticum	-0.289621	7.20843e-11	0.323973	0.275817	0.372129	-0.0742381	0.988439	0.914201	6.31541e-10
Streptomyces griseocarneus	-0.216233	7.4739e-11	0.32529	0.276886	0.373694	-0.207255	0.618497	0.411243	6.53859e-10
Rickettsiales endosymbiont of Stachyamoeba lipophora	-0.175064	7.52124e-11	0.32747	0.280067	0.374874	-0.221141	0.531792	0.310651	6.57056e-10
Listeria welshimeri	-0.341715	7.59063e-11	0.324264	0.27783	0.370697	-0.190307	0.959538	0.769231	6.62168e-10
Bdellovibrio sp. ZAP7	-0.179518	7.63154e-11	0.32777	0.280004	0.375536	-0.201252	0.49711	0.295858	6.64785e-10
Pseudonocardia sp. HH130629-09	-0.236138	7.68225e-11	0.325016	0.276932	0.3731	-0.203612	0.647399	0.443787	6.68246e-10
Sodalis sp. dw_23	-0.276872	7.73705e-11	0.324315	0.276753	0.371877	-0.188169	0.924855	0.736686	6.72053e-10
Brevibacillus laterosporus	-0.299967	7.80036e-11	0.324307	0.276498	0.372115	-0.148613	0.971098	0.822485	6.75908e-10
Ketogulonicigenium vulgare	-0.293731	7.80364e-11	0.324657	0.277302	0.372012	-0.220491	0.809249	0.588757	6.75908e-10
[Phormidium] sp. ETS-05	-0.214418	7.9145e-11	0.325871	0.278463	0.37328	-0.225143	0.612717	0.387574	6.84536e-10
Pseudomonas congelans	-0.190103	7.9747e-11	0.32753	0.279282	0.375778	-0.259192	0.549133	0.289941	6.87789e-10
Pseudomonas sp. 31-12	-0.106202	7.9637e-11	0.330762	0.282948	0.378577	-0.19648	0.323699	0.127219	6.87789e-10
Microbulbifer aggregans	-0.212145	8.07527e-11	0.325153	0.277315	0.372991	-0.243253	0.722543	0.47929	6.95479e-10
Lactobacillus kefiranofaciens	-0.248088	8.12279e-11	0.325264	0.27813	0.372399	-0.28021	0.786127	0.505917	6.98583e-10
Mycolicibacter terrae	-0.180628	8.3638e-11	0.325803	0.277431	0.374175	-0.24599	0.606936	0.360947	7.18296e-10
Streptomyces katrae	-0.210874	8.39686e-11	0.326008	0.277424	0.374592	-0.263468	0.618497	0.35503	7.2012e-10
Phaeobacter inhibens	-0.257184	8.48955e-11	0.324914	0.276326	0.373501	-0.214574	0.809249	0.594675	7.27045e-10
Spiractinospora alimapuensis	-0.230073	8.5376e-11	0.324948	0.276842	0.373054	-0.247529	0.791908	0.544379	7.30132e-10
Lysinibacillus agricola	-0.289601	8.58375e-11	0.324768	0.277346	0.37219	-0.21466	0.930636	0.715976	7.3305e-10
Arcanobacterium phocae	-0.251085	8.61886e-11	0.324914	0.276384	0.373443	-0.226135	0.820809	0.594675	7.35018e-10
Terriglobus albidus	-0.23957	8.69886e-11	0.325085	0.278232	0.371937	-0.252078	0.849711	0.597633	7.40802e-10
Bacillus sp. FJAT-18017	-0.313118	8.75073e-11	0.324785	0.277594	0.371977	-0.145381	0.982659	0.837278	7.44178e-10
Lentilactobacillus parabuchneri	-0.247189	8.81845e-11	0.325016	0.278283	0.37175	-0.284212	0.867052	0.58284	7.48892e-10
Tetragenococcus koreensis	-0.262198	8.837e-11	0.325025	0.277491	0.372559	-0.237695	0.83237	0.594675	7.49422e-10
Sulfurovum indicum	-0.271389	8.93552e-11	0.325145	0.278358	0.371931	-0.245066	0.895954	0.650888	7.56723e-10
Paenibacillus sp. 32O-W	-0.306264	9.03698e-11	0.324905	0.276105	0.373705	-0.130725	0.976879	0.846154	7.64252e-10
Shewanella glacialimarina	-0.23042	9.15005e-11	0.331216	0.2826	0.379831	-0.239166	0.520231	0.281065	7.72741e-10
Verrucosispora sp. NA02020	-0.219835	9.19987e-11	0.32564	0.278316	0.372965	-0.257225	0.757225	0.5	7.75873e-10
Streptomyces globosus	-0.243661	9.30004e-11	0.325931	0.277337	0.374525	-0.220406	0.687861	0.467456	7.83236e-10
Lacticaseibacillus casei	-0.286284	9.37046e-11	0.325136	0.277724	0.372548	-0.182662	0.907514	0.724852	7.88076e-10
Erysipelothrix sp. HDW6A	-0.313774	9.4421e-11	0.325162	0.278786	0.371538	-0.2051	0.959538	0.754438	7.93007e-10
Bacillus glycinifermentans	-0.286052	9.59039e-11	0.325145	0.277938	0.372351	-0.124671	0.982659	0.857988	8.02963e-10
Planococcus rifietoensis	-0.231166	9.59158e-11	0.325495	0.278894	0.372096	-0.266734	0.855491	0.588757	8.02963e-10
Rhodococcus sp. P-2	-0.323423	9.60021e-11	0.327231	0.278604	0.375858	-0.264237	0.710983	0.446746	8.02963e-10
Nocardia terpenica	-0.317285	9.66252e-11	0.325256	0.278047	0.372464	-0.233232	0.895954	0.662722	8.07065e-10
Alkalicella caledoniensis	-0.262285	9.90481e-11	0.325333	0.278355	0.37231	-0.193265	0.959538	0.766272	8.26169e-10
Herbaspirillum huttiense	-0.221641	1.00791e-10	0.325623	0.277428	0.373818	-0.232325	0.809249	0.576923	8.39556e-10
Bradyrhizobium sp. BTAi1	-0.281209	1.00963e-10	0.326265	0.276307	0.376222	-0.237884	0.699422	0.461538	8.3984e-10
Mycoplasmopsis bovis	-0.136416	1.02374e-10	0.332122	0.284312	0.379932	-0.198345	0.369942	0.171598	8.49649e-10
Campylobacter fetus	-0.294192	1.02421e-10	0.3257	0.278713	0.372687	-0.295088	0.907514	0.612426	8.49649e-10
Caloramator sp. E03	-0.330777	1.03356e-10	0.325444	0.278899	0.371989	-0.106919	0.982659	0.87574	8.56236e-10
Bacterioplanes sanyensis	-0.218971	1.04314e-10	0.326213	0.279126	0.373301	-0.228871	0.705202	0.476331	8.63003e-10
Kitasatospora sp. NA04385	-0.236488	1.05075e-10	0.325829	0.278347	0.37331	-0.23301	0.780347	0.547337	8.68117e-10
Corynebacterium xerosis	-0.211335	1.05731e-10	0.325623	0.278463	0.372784	-0.222902	0.83237	0.609467	8.72355e-10
Sporosarcina sp. Te-1	-0.291675	1.07564e-10	0.32564	0.278784	0.372497	-0.172282	0.971098	0.798817	8.8508e-10
Vogesella sp. XCS3	-0.214587	1.07428e-10	0.326333	0.278325	0.374341	-0.234104	0.734104	0.5	8.8508e-10
Pseudomonas sp. StFLB209	-0.211671	1.08668e-10	0.326059	0.277239	0.37488	-0.258457	0.705202	0.446746	8.92952e-10
Acetobacterium sp. KB-1	-0.294586	1.1045e-10	0.325726	0.278847	0.372605	-0.127356	0.99422	0.866864	9.05156e-10
Jeongeupia sp. USM3	-0.268628	1.10412e-10	0.32588	0.27747	0.37429	-0.17288	0.820809	0.647929	9.05156e-10
Shimwellia blattae	-0.238665	1.11573e-10	0.325923	0.277959	0.373887	-0.196002	0.843931	0.647929	9.13128e-10
Weissella confusa	-0.375875	1.11747e-10	0.325786	0.278004	0.373568	-0.166912	0.947977	0.781065	9.13328e-10
Devosia ginsengisoli	-0.222346	1.13297e-10	0.325948	0.277732	0.374164	-0.163731	0.83237	0.668639	9.24756e-10
Salinibacterium sp. M195	-0.185806	1.14019e-10	0.326735	0.278142	0.375328	-0.260372	0.624277	0.363905	9.29399e-10
Yersinia rohdei	-0.295437	1.16687e-10	0.326427	0.279791	0.373063	-0.254216	0.884393	0.630178	9.49877e-10
Brevibacillus marinus	-0.286046	1.18526e-10	0.326051	0.27834	0.373762	-0.207648	0.976879	0.769231	9.6099e-10
Rhodococcus fascians	-0.245378	1.18464e-10	0.326145	0.279139	0.373151	-0.224356	0.895954	0.671598	9.6099e-10
Serratia marcescens	-0.241362	1.18339e-10	0.326	0.278174	0.373825	-0.112563	0.99422	0.881657	9.6099e-10
Halarcobacter ebronensis	-0.186474	1.19931e-10	0.327658	0.280573	0.374744	-0.232018	0.572254	0.340237	9.71093e-10
Roseomonas gilardii	-0.234452	1.21085e-10	0.326384	0.279275	0.373494	-0.212847	0.757225	0.544379	9.79135e-10
Parolsenella massiliensis	-0.505639	1.24154e-10	0.326196	0.278585	0.373808	-0.118343	1	0.881657	1.00261e-09
Geobacter pickeringii	-0.30803	1.26464e-10	0.326436	0.278231	0.374641	-0.171375	0.884393	0.713018	1.01992e-09
Chelatococcus daeguensis	-0.254416	1.29797e-10	0.326718	0.278465	0.374971	-0.215395	0.774566	0.559172	1.04542e-09
Roseomonas haemaphysalidis	-0.25335	1.31315e-10	0.326615	0.27809	0.37514	-0.195728	0.855491	0.659763	1.05624e-09
Devosia sp. MC521	-0.227784	1.32033e-10	0.326983	0.279123	0.374843	-0.250898	0.774566	0.523669	1.06062e-09
Rubrobacter radiotolerans	-0.214499	1.34179e-10	0.327607	0.278927	0.376288	-0.230376	0.641618	0.411243	1.07644e-09
Peptoniphilus ivorii	-0.292643	1.34455e-10	0.326521	0.27955	0.373492	-0.118754	0.982659	0.863905	1.07685e-09
Gordonia terrae	-0.225276	1.34761e-10	0.326872	0.278797	0.374947	-0.209478	0.774566	0.565089	1.07685e-09
Yersinia similis	-0.313303	1.34677e-10	0.326923	0.280048	0.373798	-0.292814	0.878613	0.585799	1.07685e-09
Monoglobus pectinilyticus	-0.39584	1.35125e-10	0.326538	0.279566	0.37351	-0.0798817	1	0.920118	1.07834e-09
Parolsenella catena	-0.517226	1.35674e-10	0.326564	0.278743	0.374384	-0.121712	0.982659	0.860947	1.08131e-09
Hathewaya histolytica	-0.311942	1.3603e-10	0.326572	0.279998	0.373147	-0.115795	0.982659	0.866864	1.08273e-09
Paenibacillus xylanilyticus	-0.303861	1.37096e-10	0.326632	0.279525	0.37374	-0.168776	0.99422	0.825444	1.08979e-09
Rubrobacter xylanophilus	-0.273212	1.38558e-10	0.326761	0.280026	0.373495	-0.226767	0.919075	0.692308	1.09997e-09
Rhodopseudomonas sp. SK50-23	-0.212171	1.39898e-10	0.327154	0.28015	0.374158	-0.23383	0.745665	0.511834	1.10917e-09
Metabacillus sp. KUDC1714	-0.322906	1.40302e-10	0.326709	0.279994	0.373425	-0.145518	0.976879	0.831361	1.11092e-09
Sulfurifustis variabilis	-0.268567	1.41289e-10	0.326812	0.278742	0.374882	-0.198139	0.878613	0.680473	1.11728e-09
Listeria monocytogenes	-0.258345	1.4353e-10	0.326786	0.278504	0.375068	-0.0446523	0.988439	0.943787	1.13353e-09
Cohnella candidum	-0.307206	1.44163e-10	0.326829	0.278564	0.375094	-0.155077	0.947977	0.792899	1.13706e-09
Halomonas piezotolerans	-0.208629	1.44596e-10	0.327547	0.280462	0.374633	-0.24835	0.757225	0.508876	1.13753e-09
Nibricoccus aquaticus	-0.256859	1.44418e-10	0.327334	0.279082	0.375585	-0.221722	0.757225	0.535503	1.13753e-09
Microbacterium caowuchunii	-0.203556	1.44889e-10	0.327282	0.279359	0.375206	-0.261142	0.716763	0.455621	1.13836e-09
Sulfurimonas hydrogeniphila	-0.162321	1.45195e-10	0.327958	0.280711	0.375205	-0.220594	0.554913	0.33432	1.1393e-09
Corynebacterium sp. NML98-0116	-0.214717	1.46503e-10	0.327017	0.280419	0.373615	-0.248025	0.895954	0.647929	1.14808e-09
Blautia liquoris	-0.366953	1.48677e-10	0.326932	0.280403	0.37346	-0.0739645	1	0.926036	1.16362e-09
Ureibacillus thermosphaericus	-0.29247	1.49526e-10	0.327026	0.280851	0.3732	-0.199046	0.965318	0.766272	1.16726e-09
Agrobacterium tumefaciens	-0.253547	1.49508e-10	0.326957	0.278313	0.375602	-0.0743749	0.982659	0.908284	1.16726e-09
Brevibacterium sp. CS2	-0.272845	1.52531e-10	0.327222	0.279594	0.37485	-0.272377	0.867052	0.594675	1.18767e-09
Peteryoungia desertarenae	-0.206325	1.52345e-10	0.327402	0.278693	0.376111	-0.210299	0.739884	0.529586	1.18767e-09
Paraurantiacibacter namhicola	-0.179308	1.56804e-10	0.328419	0.281022	0.375817	-0.256866	0.647399	0.390533	1.21938e-09
Devosia sp. SL43	-0.24339	1.59577e-10	0.327778	0.27909	0.376466	-0.241748	0.786127	0.544379	1.23779e-09
Acetobacter aceti	-0.233796	1.59491e-10	0.327564	0.279698	0.375431	-0.21849	0.768786	0.550296	1.23779e-09
Mycobacterium branderi	-0.165154	1.59804e-10	0.330215	0.282347	0.378083	-0.202073	0.462428	0.260355	1.23798e-09
Lentibacillus sp. CBA3610	-0.280239	1.60122e-10	0.327299	0.279597	0.375002	-0.175651	0.953757	0.778107	1.23886e-09
Saccharopolyspora pogona	-0.169137	1.6176e-10	0.330968	0.282779	0.379156	-0.221688	0.508671	0.286982	1.24994e-09
Synechococcus elongatus	-0.174987	1.62428e-10	0.333396	0.285897	0.380895	-0.1612	0.439306	0.278107	1.25352e-09
Lactobacillus delbrueckii	-0.350416	1.62907e-10	0.327316	0.280046	0.374586	-0.107193	0.971098	0.863905	1.25436e-09
Enterobacter chuandaensis	-0.265907	1.62956e-10	0.327693	0.279336	0.37605	-0.189178	0.757225	0.568047	1.25436e-09
Nocardia iowensis	-0.214347	1.63155e-10	0.327684	0.280683	0.374685	-0.256952	0.768786	0.511834	1.25436e-09
Tuwongella immobilis	-0.229309	1.65385e-10	0.328898	0.279668	0.378129	-0.208212	0.578035	0.369822	1.2699e-09
Bacillus amyloliquefaciens	-0.253515	1.65673e-10	0.327479	0.279201	0.375757	-0.192769	0.855491	0.662722	1.27051e-09
Sulfurimonas paralvinellae	-0.224248	1.66419e-10	0.327753	0.281855	0.37365	-0.317303	0.843931	0.526627	1.27462e-09
Metabacillus sediminilitoris	-0.376293	1.7163e-10	0.327539	0.281515	0.373563	-0.17483	0.988439	0.813609	1.31124e-09
Luteitalea pratensis	-0.271096	1.71457e-10	0.327658	0.278888	0.376429	-0.200961	0.884393	0.683432	1.31124e-09
Ruania zhangjianzhongii	-0.248055	1.72437e-10	0.32765	0.279467	0.375833	-0.207562	0.855491	0.647929	1.31575e-09
Dehalococcoides mccartyi	-0.309115	1.74711e-10	0.327624	0.280603	0.374646	-0.148476	0.976879	0.828402	1.33143e-09
Enterobacter soli	-0.235355	1.76044e-10	0.328514	0.280642	0.376385	-0.249171	0.722543	0.473373	1.33992e-09
Nakamurella panacisegetis	-0.210453	1.76925e-10	0.328419	0.28128	0.375558	-0.281168	0.745665	0.464497	1.34494e-09
Staphylococcus sp. MI 10-1553	-0.194251	1.80684e-10	0.329001	0.281714	0.376288	-0.23684	0.618497	0.381657	1.3718e-09
Burkholderia ubonensis	-0.223419	1.82974e-10	0.327864	0.280563	0.375164	-0.244382	0.924855	0.680473	1.38745e-09
Francisella philomiragia	-0.205562	1.83442e-10	0.329189	0.28048	0.377898	-0.248264	0.635838	0.387574	1.38928e-09
Mycolicibacterium thermoresistibile	-0.219513	1.85567e-10	0.328317	0.280132	0.376502	-0.208298	0.699422	0.491124	1.40362e-09
Xanthomonas theicola	-0.158557	1.87389e-10	0.332019	0.282957	0.381081	-0.231522	0.468208	0.236686	1.41565e-09
Saccharopolyspora spinosa	-0.172584	1.88529e-10	0.329505	0.280579	0.378432	-0.256097	0.554913	0.298817	1.42249e-09
Thioclava nitratireducens	-0.190606	1.90893e-10	0.329138	0.282248	0.376028	-0.259551	0.65896	0.399408	1.43855e-09
Porphyrobacter sp. LM 6	-0.146002	1.91789e-10	0.331412	0.283464	0.379361	-0.239987	0.485549	0.245562	1.44351e-09
Clostridium sp. BNL1100	-0.316169	1.96791e-10	0.328095	0.280792	0.375397	-0.0862093	0.982659	0.89645	1.47934e-09
Mycobacterium gordonae	-0.234909	1.97499e-10	0.328693	0.28097	0.376416	-0.221859	0.751445	0.529586	1.48282e-09
Plantactinospora sp. BB1	-0.11917	1.9783e-10	0.339972	0.291599	0.388344	-0.214232	0.323699	0.109467	1.48348e-09
Arthrobacter sp. QXT-31	-0.208283	2.0092e-10	0.328283	0.279962	0.376603	-0.229367	0.809249	0.579882	1.5048e-09
Pengzhenrongella sicca	-0.226328	2.03358e-10	0.328428	0.281022	0.375834	-0.272377	0.867052	0.594675	1.52119e-09
Pseudomonas arsenicoxydans	-0.230637	2.06179e-10	0.329189	0.281697	0.376681	-0.245938	0.734104	0.488166	1.54039e-09
Acetobacter ghanensis	-0.241024	2.1513e-10	0.329719	0.280382	0.379057	-0.261826	0.687861	0.426036	1.60336e-09
Marinobacter sp. CP1	-0.164075	2.15134e-10	0.338561	0.290732	0.386389	-0.192291	0.375723	0.183432	1.60336e-09
Mammaliicoccus stepanovicii	-0.289811	2.17272e-10	0.329018	0.281871	0.376165	-0.245117	0.768786	0.523669	1.61732e-09
Ligilactobacillus saerimneri	-0.225172	2.18781e-10	0.329275	0.281944	0.376605	-0.260321	0.751445	0.491124	1.62458e-09
Halopseudomonas xinjiangensis	-0.22456	2.18623e-10	0.329078	0.280095	0.378061	-0.257499	0.745665	0.488166	1.62458e-09
Paenibacillus sp. FSL H7-0737	-0.31733	2.19227e-10	0.328582	0.282057	0.375107	-0.204416	0.988439	0.784024	1.62591e-09
Ureibacillus thermophilus	-0.294421	2.25943e-10	0.328693	0.282054	0.375332	-0.171871	0.988439	0.816568	1.67368e-09
Jeotgalibaca arthritidis	-0.246252	2.29003e-10	0.329086	0.281922	0.376251	-0.259363	0.791908	0.532544	1.69429e-09
Pantoea sp. SO10	-0.234428	2.32997e-10	0.329719	0.281023	0.378415	-0.215036	0.66474	0.449704	1.72175e-09
Clostridium novyi	-0.138028	2.33301e-10	0.332644	0.285258	0.380029	-0.191059	0.427746	0.236686	1.7219e-09
Rhodopseudomonas boonkerdii	-0.257403	2.33603e-10	0.329095	0.281596	0.376594	-0.241201	0.809249	0.568047	1.72205e-09
Glycocaulis alkaliphilus	-0.270931	2.3498e-10	0.329086	0.282003	0.376169	-0.254489	0.872832	0.618343	1.7301e-09
Nocardia brasiliensis	-0.262308	2.35282e-10	0.328898	0.280517	0.37728	-0.188853	0.895954	0.707101	1.73023e-09
Paroceanicella profunda	-0.269757	2.3655e-10	0.328967	0.281277	0.376657	-0.230136	0.901734	0.671598	1.73746e-09
Nitrosomonas stercoris	-0.163809	2.37791e-10	0.330925	0.282651	0.379199	-0.238756	0.537572	0.298817	1.74447e-09
Serratia sp. FDAARGOS_506	-0.136265	2.39715e-10	0.331977	0.284372	0.379581	-0.184732	0.445087	0.260355	1.75646e-09
Microbulbifer sp. YPW1	-0.213205	2.43712e-10	0.329249	0.280808	0.37769	-0.227092	0.780347	0.553254	1.78361e-09
Clostridioides sp. ES-S-0054-01	-0.31412	2.44075e-10	0.328992	0.281078	0.376907	-0.139327	0.988439	0.849112	1.78412e-09
Microbacterium lemovicicum	-0.194602	2.44834e-10	0.32942	0.282052	0.376787	-0.237473	0.716763	0.47929	1.78556e-09
Pseudoxanthomonas suwonensis	-0.265813	2.44858e-10	0.329352	0.281625	0.377078	-0.197233	0.791908	0.594675	1.78556e-09
Pectobacterium polaris	-0.202078	2.45421e-10	0.3293	0.282158	0.376443	-0.273335	0.82659	0.553254	1.78752e-09
Halomonas sp. GFAJ-1	-0.220781	2.45771e-10	0.329916	0.281978	0.377854	-0.218901	0.751445	0.532544	1.78794e-09
Paenibacillus ihbetae	-0.285892	2.47454e-10	0.329069	0.281244	0.376895	-0.151161	0.988439	0.837278	1.79803e-09
Arthrobacter sp. NicSoilB11	-0.165857	2.49025e-10	0.334114	0.285184	0.383044	-0.266614	0.485549	0.218935	1.80728e-09
Curtobacterium sp. L6-1	-0.165026	2.50484e-10	0.330711	0.282606	0.378816	-0.258782	0.566474	0.307692	1.81571e-09
Streptomyces sp. CB01881	-0.263869	2.53238e-10	0.329454	0.27959	0.379319	-0.206246	0.786127	0.579882	1.83349e-09
Geobacter sulfurreducens	-0.284975	2.53643e-10	0.329189	0.280871	0.377507	-0.160721	0.959538	0.798817	1.83425e-09
Corynebacterium mustelae	-0.279766	2.54174e-10	0.329403	0.282287	0.376518	-0.21967	0.843931	0.62426	1.83591e-09
Vibrio cyclitrophicus	-0.243504	2.56672e-10	0.331412	0.283253	0.379571	-0.291001	0.705202	0.414201	1.85175e-09
Leifsonia xyli	-0.234969	2.58474e-10	0.335987	0.286527	0.385447	-0.289599	0.514451	0.224852	1.86254e-09
Cytobacillus sp. CY-G	-0.305216	2.61985e-10	0.329334	0.281981	0.376688	-0.19595	0.971098	0.775148	1.88561e-09
Clostridium saccharobutylicum	-0.347282	2.64065e-10	0.329317	0.28196	0.376675	-0.106783	0.988439	0.881657	1.89834e-09
Paenibacillus sonchi	-0.269704	2.67173e-10	0.329437	0.282122	0.376752	-0.213565	0.976879	0.763314	1.91841e-09
Bacillus sp. NP157	-0.155116	2.70086e-10	0.33225	0.284473	0.380027	-0.181089	0.473988	0.292899	1.93705e-09
Pistricoccus aurantiacus	-0.225071	2.72993e-10	0.330352	0.281229	0.379475	-0.25873	0.693642	0.434911	1.9533e-09
Ruania sp. M4N3S171	-0.213026	2.72725e-10	0.329899	0.281723	0.378074	-0.18504	0.682081	0.497041	1.9533e-09
Deinococcus puniceus	-0.255844	2.74844e-10	0.33048	0.281355	0.379606	-0.188272	0.67052	0.482249	1.96423e-09
Leclercia sp. 4-9-1-25	-0.248805	2.77364e-10	0.329608	0.281401	0.377815	-0.185758	0.901734	0.715976	1.97992e-09
Paraglaciecola sp. L1A13	-0.212448	2.79378e-10	0.330831	0.282074	0.379588	-0.256866	0.647399	0.390533	1.99196e-09
Campylobacter lari	-0.185266	2.80394e-10	0.332404	0.28442	0.380388	-0.233249	0.520231	0.286982	1.99687e-09
Blastochloris viridis	-0.210037	2.80946e-10	0.329993	0.282095	0.37789	-0.262185	0.797688	0.535503	1.99846e-09
Chlamydia poikilotherma	-0.182495	2.82179e-10	0.339878	0.291697	0.388058	-0.217002	0.456647	0.239645	2.00489e-09
Halomonas sp. A40-4	-0.193373	2.83261e-10	0.330685	0.282617	0.378754	-0.285494	0.687861	0.402367	2.01023e-09
Planococcus sp. 107-1	-0.264319	2.89978e-10	0.329805	0.282849	0.37676	-0.222988	0.953757	0.730769	2.0555e-09
Sphingomonas alpina	-0.298284	2.90812e-10	0.330318	0.281672	0.378963	-0.236789	0.745665	0.508876	2.05902e-09
Microbulbifer hydrolyticus	-0.254041	2.92099e-10	0.330155	0.281622	0.378688	-0.215258	0.780347	0.565089	2.06378e-09
Janthinobacterium sp. LM6	-0.235483	2.92162e-10	0.331079	0.283513	0.378645	-0.226733	0.67052	0.443787	2.06378e-09
Serratia fonticola	-0.237299	2.92552e-10	0.329779	0.282678	0.37688	-0.214112	0.953757	0.739645	2.06413e-09
Oceanobacillus zhaokaii	-0.278774	2.9405e-10	0.329813	0.282853	0.376773	-0.204963	0.965318	0.760355	2.0723e-09
Paludibacterium sp. B53371	-0.295851	2.96532e-10	0.329916	0.282958	0.376874	-0.223398	0.936416	0.713018	2.08738e-09
Nakamurella sp. PAMC28650	-0.220064	3.00395e-10	0.330258	0.282553	0.377963	-0.206519	0.774566	0.568047	2.10969e-09
Sphingomonas sp. FARSPH	-0.231405	3.00242e-10	0.3329	0.283171	0.382629	-0.235523	0.549133	0.313609	2.10969e-09
Marinobacterium georgiense	-0.230358	3.02049e-10	0.330189	0.282306	0.378073	-0.243613	0.83237	0.588757	2.11887e-09
Methylosinus sp. C49	-0.202655	3.05038e-10	0.330677	0.282611	0.378743	-0.188545	0.65896	0.470414	2.13737e-09
Planococcus massiliensis	-0.268778	3.06207e-10	0.330044	0.283189	0.376899	-0.232001	0.947977	0.715976	2.1431e-09
Pseudomonas sp. 15A4	-0.232906	3.06794e-10	0.332934	0.284406	0.381462	-0.245579	0.624277	0.378698	2.14474e-09
Arthrobacter sunyaminii	-0.277817	3.09475e-10	0.330061	0.281698	0.378424	-0.170418	0.924855	0.754438	2.15853e-09
Rhodococcus rhodochrous	-0.1853	3.09438e-10	0.330874	0.283335	0.378413	-0.236977	0.612717	0.37574	2.15853e-09
Caenibius sp. WL	-0.184259	3.10322e-10	0.333319	0.284115	0.382523	-0.219277	0.485549	0.266272	2.15949e-09
Cupriavidus neocaledonicus	-0.0853522	3.10263e-10	0.338356	0.290887	0.385824	-0.101447	0.213873	0.112426	2.15949e-09
Acinetobacter sp. TTH0-4	-0.144578	3.22127e-10	0.332772	0.285429	0.380115	-0.224647	0.508671	0.284024	2.23908e-09
Pseudocnuella soli	-0.262944	3.27089e-10	0.330361	0.282855	0.377866	-0.222355	0.855491	0.633136	2.27097e-09
Pseudomonas psychrotolerans	-0.25519	3.32748e-10	0.330583	0.281414	0.379751	-0.159592	0.757225	0.597633	2.30763e-09
Pseudochrobactrum algeriensis	-0.202723	3.35764e-10	0.330882	0.284143	0.377622	-0.271745	0.768786	0.497041	2.3259e-09
Aminipila luticellarii	-0.294111	3.36758e-10	0.330335	0.283038	0.377631	-0.0857988	1	0.914201	2.33014e-09
Ezakiella massiliensis	-0.307343	3.38285e-10	0.330369	0.282907	0.377831	-0.15453	0.971098	0.816568	2.33805e-09
Aliarcobacter butzleri	-0.184643	3.3896e-10	0.331096	0.284238	0.377953	-0.276482	0.693642	0.41716	2.34006e-09
Psychrosphaera aestuarii	-0.181159	3.40046e-10	0.335303	0.2866	0.384005	-0.251	0.520231	0.269231	2.34489e-09
Lactobacillus crispatus	-0.319552	3.44576e-10	0.330437	0.283246	0.377629	-0.145244	0.988439	0.843195	2.37344e-09
Cereibacter sphaeroides	-0.30224	3.45043e-10	0.330557	0.28169	0.379424	-0.194497	0.907514	0.713018	2.37397e-09
Stappia indica	-0.28551	3.46982e-10	0.330694	0.282101	0.379287	-0.190221	0.83815	0.647929	2.38462e-09
Vibrio cincinnatiensis	-0.190541	3.49161e-10	0.331241	0.284352	0.378131	-0.261689	0.693642	0.431953	2.39689e-09
Desulfolutivibrio sulfoxidireducens	-0.256141	3.54109e-10	0.330583	0.28138	0.379785	-0.131546	0.942197	0.810651	2.42812e-09
Archangium violaceum	-0.30103	3.55961e-10	0.330591	0.281915	0.379268	-0.157762	0.959538	0.801775	2.43808e-09
Cyanobium sp. NIES-981	-0.249496	3.58971e-10	0.331874	0.283121	0.380627	-0.192051	0.635838	0.443787	2.45593e-09
Cohnella cholangitidis	-0.304911	3.66242e-10	0.330711	0.282984	0.378438	-0.169186	0.976879	0.807692	2.50286e-09
Agrobacterium vaccinii	-0.231686	3.67986e-10	0.330848	0.282684	0.379012	-0.223039	0.82659	0.60355	2.51196e-09
Bifidobacterium pseudolongum	-0.329862	3.68759e-10	0.330728	0.282181	0.379275	-0.116069	0.971098	0.85503	2.51442e-09
Dietzia psychralcaliphila	-0.184074	3.71695e-10	0.332815	0.283786	0.381843	-0.195335	0.49711	0.301775	2.5316e-09
Brucella pseudogrignonensis	-0.146987	3.74236e-10	0.331874	0.284191	0.379557	-0.200021	0.549133	0.349112	2.54606e-09
Pseudomonas synxantha	-0.234173	3.77042e-10	0.331096	0.28364	0.378552	-0.246982	0.815029	0.568047	2.56229e-09
Celeribacter indicus	-0.237852	3.79094e-10	0.331233	0.283622	0.378844	-0.212299	0.780347	0.568047	2.57336e-09
Spiroplasma tabanidicola	-0.190417	3.8266e-10	0.333901	0.286189	0.381612	-0.174898	0.485549	0.310651	2.59468e-09
Providencia sp. R33	-0.231055	3.86225e-10	0.331523	0.284172	0.378875	-0.265417	0.786127	0.52071	2.61594e-09
Brevilactibacter coleopterorum	-0.242821	3.87485e-10	0.33101	0.28304	0.378981	-0.213069	0.872832	0.659763	2.62155e-09
Enterococcus saigonensis	-0.29736	3.90956e-10	0.330968	0.283556	0.378379	-0.106646	0.99422	0.887574	2.6421e-09
Roseobacter denitrificans	-0.203531	3.91805e-10	0.332122	0.28354	0.380704	-0.212624	0.641618	0.428994	2.6449e-09
Janthinobacterium sp. 17J80-10	-0.242907	3.93744e-10	0.331216	0.283426	0.379005	-0.23997	0.861272	0.621302	2.65504e-09
Spiribacter sp. E85	-0.247693	3.96845e-10	0.331258	0.282834	0.379683	-0.22882	0.83237	0.60355	2.673e-09
Streptomyces sp. Sge12	-0.0918809	4.06331e-10	0.341066	0.293347	0.388785	-0.136129	0.248555	0.112426	2.73387e-09
Pseudomonas vancouverensis	-0.174775	4.08336e-10	0.333379	0.285397	0.381361	-0.238345	0.554913	0.316568	2.74432e-09
Sphingomonas sp. CL5.1	-0.222647	4.11403e-10	0.332635	0.283077	0.382193	-0.215993	0.624277	0.408284	2.76189e-09
Methanosarcina barkeri	-0.171903	4.12895e-10	0.335046	0.286471	0.383622	-0.239029	0.526012	0.286982	2.76885e-09
Synechococcus sp. KORDI-100	-0.201472	4.13979e-10	0.334337	0.285858	0.382816	-0.206211	0.537572	0.331361	2.77306e-09
Methylocaldum marinum	-0.239079	4.20394e-10	0.331532	0.283456	0.379608	-0.214984	0.791908	0.576923	2.80985e-09
Leptotrichia sp. oral taxon 218	-0.322375	4.20351e-10	0.331446	0.284763	0.37813	-0.244519	0.919075	0.674556	2.80985e-09
Treponema denticola	-0.29574	4.21222e-10	0.331352	0.284435	0.37827	-0.1848	0.942197	0.757396	2.8123e-09
Gemmatirosa kalamazoonesis	-0.268236	4.2632e-10	0.331686	0.283884	0.379488	-0.214711	0.803468	0.588757	2.84323e-09
Staphylococcus sp. 17KM0847	-0.243572	4.27905e-10	0.331652	0.282925	0.380378	-0.210435	0.734104	0.523669	2.85067e-09
Weissella viridescens	-0.218235	4.30347e-10	0.334123	0.284736	0.38351	-0.227058	0.531792	0.304734	2.86381e-09
Kushneria marisflavi	-0.232723	4.40099e-10	0.331951	0.284157	0.379745	-0.227092	0.780347	0.553254	2.9255e-09
Paraburkholderia graminis	-0.220772	4.4091e-10	0.332242	0.283806	0.380677	-0.20079	0.641618	0.440828	2.9277e-09
Ruegeria sp. TM1040	-0.243639	4.4546e-10	0.332524	0.283177	0.381871	-0.237063	0.734104	0.497041	2.95469e-09
Actinoplanes sp. N902-109	-0.252036	4.47573e-10	0.331737	0.283611	0.379863	-0.170332	0.803468	0.633136	2.96548e-09
Enterobacter cloacae complex sp. FDA-CDC-AR_0132	-0.0740716	4.48242e-10	0.369677	0.326561	0.412793	-0.102678	0.16185	0.0591716	2.96668e-09
Streptomyces glaucescens	-0.176204	4.50576e-10	0.332652	0.284643	0.380661	-0.237114	0.606936	0.369822	2.97889e-09
Enterobacter hormaechei	-0.352642	4.51825e-10	0.331575	0.284222	0.378927	-0.112973	0.976879	0.863905	2.9839e-09
Pseudomonas antarctica	-0.175756	4.52606e-10	0.331925	0.283908	0.379943	-0.237884	0.699422	0.461538	2.98566e-09
Bremerella volcania	-0.236627	4.5307e-10	0.33166	0.284363	0.378957	-0.221261	0.901734	0.680473	2.98566e-09
Streptomyces sp. Go 40/10	-0.189788	4.5733e-10	0.333721	0.285673	0.381769	-0.205938	0.549133	0.343195	3.01047e-09
Miltoncostaea oceani	-0.28105	4.59043e-10	0.33178	0.283847	0.379712	-0.207152	0.872832	0.66568	3.01622e-09
Rhodobaca barguzinensis	-0.19396	4.59194e-10	0.332678	0.28533	0.380025	-0.255635	0.699422	0.443787	3.01622e-09
Lysinibacillus parviboronicapiens	-0.232387	4.6592e-10	0.331823	0.284951	0.378694	-0.23997	0.861272	0.621302	3.0571e-09
Microbacterium protaetiae	-0.210454	4.72188e-10	0.332079	0.284637	0.379521	-0.245117	0.768786	0.523669	3.09489e-09
Methanohalophilus portucalensis	-0.172408	4.77408e-10	0.333901	0.285936	0.381865	-0.286589	0.641618	0.35503	3.12574e-09
Micrococcus luteus	-0.229564	4.78795e-10	0.33184	0.284086	0.379593	-0.208058	0.959538	0.751479	3.13146e-09
Virgibacillus necropolis	-0.269584	4.80271e-10	0.331865	0.284178	0.379553	-0.199046	0.965318	0.766272	3.13437e-09
Streptomyces hygroscopicus	-0.171844	4.80021e-10	0.33349	0.285571	0.38141	-0.188323	0.543353	0.35503	3.13437e-09
Aerococcus sanguinicola	-0.262372	4.82409e-10	0.331908	0.284308	0.379508	-0.186168	0.884393	0.698225	3.14496e-09
Paenibacillus sp. HWE-109	-0.292819	4.98e-10	0.332002	0.284552	0.379452	-0.136368	0.988439	0.852071	3.24313e-09
Methylobacterium durans	-0.231293	5.00128e-10	0.332507	0.283662	0.381351	-0.205339	0.699422	0.494083	3.2535e-09
Monaibacterium sp. ALG8	-0.214436	5.00934e-10	0.332917	0.284393	0.381441	-0.227007	0.65896	0.431953	3.25527e-09
Dehalogenimonas formicexedens	-0.225442	5.0253e-10	0.332883	0.284096	0.38167	-0.21194	0.67052	0.45858	3.26216e-09
Pseudomonas knackmussii	-0.199707	5.05217e-10	0.332618	0.284316	0.380919	-0.229008	0.699422	0.470414	3.27611e-09
Cytobacillus kochii	-0.288768	5.06801e-10	0.332088	0.285656	0.37852	-0.211017	0.959538	0.748521	3.28288e-09
Xanthomonas sacchari	-0.182987	5.15012e-10	0.333328	0.285838	0.380817	-0.234155	0.606936	0.372781	3.33253e-09
Helicobacter mustelae	-0.210915	5.1655e-10	0.333071	0.285048	0.381094	-0.182491	0.66474	0.482249	3.33893e-09
Thermogutta terrifontis	-0.222636	5.22618e-10	0.332601	0.285002	0.380199	-0.240021	0.734104	0.494083	3.37457e-09
Streptomyces antimycoticus	-0.123999	5.284e-10	0.338877	0.290551	0.387204	-0.184099	0.346821	0.162722	3.40829e-09
Luteolibacter ambystomatis	-0.277165	5.36057e-10	0.33243	0.283864	0.380996	-0.16828	0.890173	0.721893	3.45402e-09
Christensenella sp. Marseille-P3954	-0.398721	5.39792e-10	0.332327	0.284539	0.380115	-0.0800185	0.99422	0.914201	3.47111e-09
Corynebacterium falsenii	-0.250902	5.3985e-10	0.332481	0.284424	0.380538	-0.21389	0.83815	0.62426	3.47111e-09
Tsukamurella tyrosinosolvens	-0.230701	5.44579e-10	0.332721	0.283622	0.381819	-0.215532	0.768786	0.553254	3.49783e-09
Corynebacterium simulans	-0.237257	5.48897e-10	0.332575	0.28491	0.38024	-0.22882	0.83237	0.60355	3.52185e-09
Chloracidobacterium validum	-0.178744	5.51615e-10	0.334422	0.286633	0.382212	-0.248401	0.630058	0.381657	3.53556e-09
Streptomyces atratus	-0.179577	5.52778e-10	0.333875	0.285648	0.382102	-0.243305	0.595376	0.352071	3.53929e-09
Arthrobacter agilis	-0.216872	5.59381e-10	0.332507	0.28405	0.380963	-0.170281	0.930636	0.760355	3.57781e-09
Geosporobacter ferrireducens	-0.271569	5.60835e-10	0.33249	0.285273	0.379707	-0.0888942	0.99422	0.905325	3.58334e-09
Pseudomonas koreensis	-0.170167	5.71102e-10	0.333678	0.285783	0.381574	-0.220594	0.554913	0.33432	3.64511e-09
Comamonas sp. NLF-1-9	-0.260002	5.7264e-10	0.333148	0.284521	0.381776	-0.206793	0.763006	0.556213	3.65111e-09
Mycoplasmopsis citelli	-0.140754	5.77352e-10	0.337783	0.289023	0.386542	-0.19725	0.416185	0.218935	3.6773e-09
Synechococcus sp. RSCCF101	-0.222264	5.84312e-10	0.33343	0.285221	0.381639	-0.267059	0.716763	0.449704	3.71774e-09
Aeromonas hydrophila	-0.269577	5.85957e-10	0.332695	0.28448	0.38091	-0.163269	0.976879	0.813609	3.72431e-09
Mycoplasma sp. Mirounga ES2805-ORL	-0.149314	5.91342e-10	0.341613	0.293823	0.389403	-0.186373	0.375723	0.189349	3.75462e-09
Mesorhizobium sp. L-2-11	-0.153974	5.94967e-10	0.336688	0.287768	0.385608	-0.226425	0.433526	0.207101	3.7737e-09
Paenibacillus antarcticus	-0.295879	5.98593e-10	0.332772	0.28597	0.379574	-0.157215	0.982659	0.825444	3.79275e-09
Pseudomonas silesiensis	-0.167759	6.03369e-10	0.337013	0.2883	0.385726	-0.219551	0.473988	0.254438	3.81904e-09
Qipengyuania flava	-0.25391	6.11118e-10	0.333293	0.285368	0.381219	-0.241064	0.815029	0.573964	3.85888e-09
Methylacidimicrobium sp. AP8	-0.171686	6.11564e-10	0.33544	0.286648	0.384231	-0.233386	0.514451	0.281065	3.85888e-09
Thermosipho ferrireducens	-0.21157	6.11087e-10	0.333687	0.286412	0.380962	-0.227281	0.647399	0.420118	3.85888e-09
Alicyclobacillus sp. TC	-0.185582	6.14503e-10	0.333781	0.286723	0.380838	-0.259825	0.647399	0.387574	3.8734e-09
Thaumasiovibrio subtropicus	-0.206871	6.16063e-10	0.333841	0.286392	0.38129	-0.232377	0.682081	0.449704	3.87922e-09
Rummeliibacillus stabekisii	-0.307766	6.20586e-10	0.333045	0.285564	0.380527	-0.230136	0.901734	0.671598	3.90367e-09
Kocuria flava	-0.199216	6.21973e-10	0.333499	0.285378	0.381619	-0.228734	0.710983	0.482249	3.90835e-09
Synechococcus sp. JA-2-3Ba(2-13)	-0.209677	6.27421e-10	0.333943	0.285931	0.381956	-0.226049	0.699422	0.473373	3.93504e-09
Methylocystis heyeri	-0.268912	6.27512e-10	0.333285	0.285136	0.381434	-0.216438	0.855491	0.639053	3.93504e-09
Planococcus lenghuensis	-0.287808	6.38715e-10	0.33308	0.285402	0.380757	-0.148339	0.982659	0.83432	4.00117e-09
Streptomyces sp. MA3_2.13	-0.232032	6.41071e-10	0.333165	0.284303	0.382027	-0.157677	0.83815	0.680473	4.0118e-09
Magnetospira sp. QH-2	-0.215747	6.44925e-10	0.334337	0.285501	0.383173	-0.19542	0.618497	0.423077	4.03177e-09
[Mycobacterium] stephanolepidis	-0.119457	6.49746e-10	0.33963	0.29146	0.387799	-0.17577	0.323699	0.147929	4.05775e-09
Pseudomonas muyukensis	-0.125541	6.51085e-10	0.342349	0.29418	0.390517	-0.210453	0.358382	0.147929	4.06194e-09
Megamonas hypermegale	-0.420651	6.53806e-10	0.333182	0.286937	0.379427	-0.157078	0.988439	0.831361	4.07474e-09
Aequorivita sp. H23M31	-0.226476	6.65035e-10	0.33361	0.285692	0.381528	-0.244023	0.815029	0.571006	4.13626e-09
Ruficoccus sp. ZRK36	-0.264769	6.64615e-10	0.333473	0.285869	0.381077	-0.21389	0.83815	0.62426	4.13626e-09
Paenibacillus physcomitrellae	-0.290779	6.6748e-10	0.333259	0.285594	0.380925	-0.163269	0.976879	0.813609	4.14723e-09
Leptospirillum sp. Group II CF-1	-0.250146	6.7958e-10	0.334918	0.288158	0.381678	-0.304015	0.780347	0.476331	4.21811e-09
Rhodoplanes sp. Z2-YC6860	-0.208874	6.88726e-10	0.333576	0.285659	0.381492	-0.194548	0.780347	0.585799	4.27052e-09
Mycolicibacterium neoaurum	-0.254255	6.93619e-10	0.333507	0.286144	0.380871	-0.226631	0.924855	0.698225	4.29649e-09
Mycobacterium sp. EPa45	-0.197014	7.01165e-10	0.335234	0.285976	0.384493	-0.191282	0.543353	0.352071	4.33882e-09
Bradyrhizobium erythrophlei	-0.250947	7.04565e-10	0.33349	0.284867	0.382113	-0.16987	0.947977	0.778107	4.35543e-09
Nitrosopumilus piranensis	-0.156618	7.08251e-10	0.337817	0.290361	0.385273	-0.230154	0.526012	0.295858	4.37377e-09
Yersinia frederiksenii	-0.229269	7.12971e-10	0.334012	0.286103	0.381921	-0.230872	0.745665	0.514793	4.39846e-09
Streptomyces clavuligerus	-0.244725	7.27565e-10	0.333892	0.285228	0.382556	-0.22882	0.83237	0.60355	4.48395e-09
Levilactobacillus koreensis	-0.197619	7.29177e-10	0.334371	0.286327	0.382414	-0.211393	0.693642	0.482249	4.48934e-09
Streptomyces sp. So13.3	-0.229832	7.3026e-10	0.333943	0.286464	0.381422	-0.241201	0.809249	0.568047	4.49147e-09
Corynebacterium freneyi	-0.214751	7.32825e-10	0.333798	0.285076	0.382519	-0.20893	0.797688	0.588757	4.50269e-09
Nocardioides sp. Kera G14	-0.22035	7.45246e-10	0.334268	0.284996	0.38354	-0.232103	0.693642	0.461538	4.57336e-09
Frankia inefficax	-0.252161	7.45828e-10	0.333858	0.285628	0.382087	-0.196412	0.82659	0.630178	4.57336e-09
Massilistercora timonensis	-0.34944	7.50458e-10	0.33373	0.287163	0.380296	-0.0710059	1	0.928994	4.59345e-09
Paenibacillus durus	-0.281559	7.50613e-10	0.333772	0.286335	0.381209	-0.198772	0.976879	0.778107	4.59345e-09
Mycobacterium grossiae	-0.201147	7.57871e-10	0.33538	0.285519	0.385241	-0.211581	0.560694	0.349112	4.62898e-09
Eggerthella guodeyinii	-0.392916	7.5794e-10	0.333772	0.286445	0.381099	-0.0798817	1	0.920118	4.62898e-09
Nocardioides ungokensis	-0.195152	7.62962e-10	0.334653	0.286134	0.383172	-0.247306	0.676301	0.428994	4.65499e-09
Hafnia alvei	-0.27082	7.70412e-10	0.334114	0.286501	0.381728	-0.249256	0.843931	0.594675	4.69574e-09
Rubrobacter marinus	-0.268968	7.72354e-10	0.334183	0.285422	0.382943	-0.174385	0.757225	0.58284	4.70286e-09
Streptomyces coeruleorubidus	-0.1993	7.86077e-10	0.334927	0.287389	0.382464	-0.223501	0.682081	0.45858	4.77687e-09
Vibrio furnissii	-0.210963	7.85406e-10	0.334166	0.286164	0.382168	-0.220902	0.791908	0.571006	4.77687e-09
Pectinatus frisingensis	-0.321638	7.87271e-10	0.333943	0.287422	0.380464	-0.124534	0.988439	0.863905	4.77935e-09
Niallia circulans	-0.286074	7.92566e-10	0.333969	0.28682	0.381118	-0.112563	0.99422	0.881657	4.80671e-09
Streptomyces rimosus	-0.231422	7.9342e-10	0.334251	0.285903	0.3826	-0.222355	0.855491	0.633136	4.8071e-09
Chitinibacter fontanus	-0.176626	8.0394e-10	0.334704	0.287188	0.382221	-0.219995	0.705202	0.485207	4.86599e-09
Salisediminibacterium beveridgei	-0.268644	8.1777e-10	0.334157	0.286935	0.381379	-0.199046	0.965318	0.766272	4.94479e-09
Massilia umbonata	-0.206955	8.2919e-10	0.334525	0.285591	0.383458	-0.201286	0.745665	0.544379	5.00887e-09
Micrococcus sp. KD337-16	-0.180995	8.32207e-10	0.334892	0.287067	0.382718	-0.2418	0.65896	0.41716	5.02211e-09
Carnobacterium maltaromaticum	-0.27944	8.38239e-10	0.334208	0.287346	0.381071	-0.157352	0.976879	0.819527	5.0535e-09
Frischella perrara	-0.236262	8.43235e-10	0.335226	0.287492	0.38296	-0.240295	0.722543	0.482249	5.07859e-09
Paenibacillus sp. JZ16	-0.275724	8.55717e-10	0.334328	0.287435	0.381221	-0.148476	0.976879	0.828402	5.14868e-09
Alkalihalobacillus clausii	-0.281632	8.59686e-10	0.334345	0.285957	0.382733	-0.123217	0.919075	0.795858	5.16427e-09
Chlamydia sp. 2742-308	-0.0954728	8.60707e-10	0.343477	0.295841	0.391114	-0.132213	0.289017	0.156805	5.16427e-09
Citrobacter sp. RHB35-C21	-0.104344	8.60853e-10	0.349206	0.301915	0.396498	-0.142046	0.248555	0.106509	5.16427e-09
Planococcus kocurii	-0.144292	8.63252e-10	0.337748	0.290285	0.385212	-0.210264	0.491329	0.281065	5.17357e-09
Hydrogenibacillus sp. N12	-0.287145	8.69236e-10	0.33461	0.286528	0.382692	-0.224903	0.872832	0.647929	5.2029e-09
Pigmentiphaga aceris	-0.232933	8.69856e-10	0.334465	0.285157	0.383773	-0.196138	0.83815	0.642012	5.2029e-09
Limosilactobacillus vaginalis	-0.307882	8.75357e-10	0.334516	0.286447	0.382585	-0.192085	0.884393	0.692308	5.22554e-09
Cardiobacterium sp. Marseille-Q4385	-0.274277	8.74842e-10	0.334473	0.286589	0.382358	-0.195044	0.884393	0.689349	5.22554e-09
Thermophilibacter immobilis	-0.469297	9.02741e-10	0.334525	0.286297	0.382752	-0.106919	0.982659	0.87574	5.38373e-09
Nocardia mangyaensis	-0.2299	9.08071e-10	0.334687	0.286694	0.38268	-0.204741	0.849711	0.64497	5.41022e-09
Geoalkalibacter subterraneus	-0.252917	9.15064e-10	0.334602	0.285775	0.383428	-0.145791	0.965318	0.819527	5.44655e-09
Clostridium tetani	-0.286194	9.16924e-10	0.334593	0.286109	0.383077	-0.109878	0.982659	0.872781	5.4523e-09
Dissulfurimicrobium hydrothermale	-0.255781	9.21214e-10	0.33514	0.285965	0.384316	-0.215805	0.757225	0.54142	5.47246e-09
Vagococcus coleopterorum	-0.21621	9.2439e-10	0.335405	0.287042	0.383769	-0.241526	0.67052	0.428994	5.48598e-09
Methyloceanibacter caenitepidi	-0.244184	9.28877e-10	0.335517	0.286207	0.384826	-0.203065	0.67052	0.467456	5.50724e-09
Pasteurella multocida	-0.211575	9.36624e-10	0.334807	0.286121	0.383493	-0.181346	0.83815	0.656805	5.54237e-09
Qipengyuania sp. 1XM2-8	-0.232317	9.36507e-10	0.33544	0.28715	0.38373	-0.236652	0.751445	0.514793	5.54237e-09
Aromatoleum petrolei	-0.211413	9.37762e-10	0.334833	0.287508	0.382157	-0.227999	0.867052	0.639053	5.54372e-09
Pseudoclavibacter sp. Marseille-Q3772	-0.239658	9.46207e-10	0.334773	0.287608	0.381937	-0.247341	0.924855	0.677515	5.58822e-09
Bordetella bronchialis	-0.233531	9.55428e-10	0.334892	0.285445	0.38434	-0.190084	0.843931	0.653846	5.63721e-09
Alienimonas californiensis	-0.229956	9.64024e-10	0.335405	0.286747	0.384064	-0.23383	0.745665	0.511834	5.68242e-09
Methanococcus maripaludis	-0.229811	9.83113e-10	0.335508	0.286499	0.384517	-0.254677	0.739884	0.485207	5.78934e-09
Glaesserella parasuis	-0.249658	9.92379e-10	0.335123	0.287473	0.382774	-0.230684	0.878613	0.647929	5.83826e-09
Nocardioides okcheonensis	-0.207361	9.95055e-10	0.335294	0.286699	0.38389	-0.242433	0.757225	0.514793	5.84835e-09
Melissococcus plutonius	-0.290573	1.01275e-09	0.335089	0.287785	0.382393	-0.199319	0.953757	0.754438	5.94086e-09
Candidatus Endomicrobium trichonymphae	-0.2156	1.01251e-09	0.335653	0.288347	0.38296	-0.283169	0.786127	0.502959	5.94086e-09
Mesorhizobium sp. B2-1-1	-0.139469	1.01802e-09	0.338159	0.289937	0.386381	-0.188101	0.427746	0.239645	5.96606e-09
Streptacidiphilus sp. PB12-B1b	-0.237247	1.02118e-09	0.335346	0.287627	0.383064	-0.209478	0.774566	0.565089	5.97883e-09
Orrella marina	-0.275574	1.03451e-09	0.335286	0.288129	0.382442	-0.238328	0.930636	0.692308	6.0504e-09
Acinetobacter sp. TGL-Y2	-0.129844	1.03539e-09	0.341194	0.293271	0.389117	-0.142816	0.34104	0.198225	6.0504e-09
Paraburkholderia caffeinilytica	-0.180072	1.04161e-09	0.335619	0.287436	0.383802	-0.252403	0.710983	0.45858	6.08086e-09
Paraburkholderia terricola	-0.217713	1.04908e-09	0.335619	0.286945	0.384294	-0.230735	0.751445	0.52071	6.11863e-09
Sulfitobacter sp. JL08	-0.245421	1.0546e-09	0.335705	0.287896	0.383514	-0.249803	0.820809	0.571006	6.13906e-09
Nitratiruptor sp. SB155-2	-0.237838	1.05409e-09	0.336551	0.288828	0.384275	-0.238157	0.687861	0.449704	6.13906e-09
Bifidobacterium adolescentis	-0.900773	1.05889e-09	0.335209	0.287013	0.383404	-0.0591716	1	0.940828	6.15606e-09
Corallococcus sp. EGB	-0.20062	1.05954e-09	0.336081	0.288283	0.383879	-0.23802	0.693642	0.455621	6.15606e-09
Halarcobacter anaerophilus	-0.274347	1.06107e-09	0.335765	0.287781	0.383749	-0.230598	0.757225	0.526627	6.15907e-09
Micromonospora sp. HM134	-0.228321	1.06723e-09	0.335824	0.288111	0.383538	-0.240021	0.734104	0.494083	6.1889e-09
Ensifer adhaerens	-0.261265	1.0812e-09	0.335363	0.286731	0.383994	-0.182662	0.907514	0.724852	6.26398e-09
Clostridium sp. 001	-0.316285	1.08879e-09	0.335363	0.28867	0.382055	-0.202141	0.959538	0.757396	6.30191e-09
Ndongobacter massiliensis	-0.301752	1.09953e-09	0.33538	0.287891	0.382868	-0.115658	0.988439	0.872781	6.35202e-09
Agromyces flavus	-0.198894	1.09915e-09	0.336286	0.286602	0.385971	-0.21035	0.612717	0.402367	6.35202e-09
Rhodobacter capsulatus	-0.23027	1.1009e-09	0.335705	0.287738	0.383672	-0.206656	0.768786	0.56213	6.3539e-09
Aeoliella mucimassa	-0.167121	1.10833e-09	0.337586	0.288549	0.386623	-0.24481	0.531792	0.286982	6.39071e-09
Enterobacter sp. RHBSTW-00175	-0.269703	1.11553e-09	0.335619	0.286714	0.384525	-0.199234	0.83237	0.633136	6.42617e-09
Saccharothrix syringae	-0.303874	1.11699e-09	0.335594	0.287014	0.384174	-0.192496	0.867052	0.674556	6.42848e-09
Pseudomonas cichorii	-0.249802	1.11998e-09	0.335645	0.287151	0.384139	-0.178797	0.820809	0.642012	6.43964e-09
Xanthomonas translucens	-0.22403	1.12392e-09	0.335859	0.287568	0.384149	-0.221175	0.780347	0.559172	6.45616e-09
Natranaerofaba carboxydovora	-0.254285	1.13931e-09	0.335679	0.287813	0.383545	-0.203783	0.890173	0.686391	6.53841e-09
Alkaliphilus sp. B6464	-0.283803	1.14103e-09	0.335542	0.288187	0.382898	-0.139464	0.982659	0.843195	6.5421e-09
Salimicrobium jeotgali	-0.261203	1.1494e-09	0.335619	0.287402	0.383836	-0.196087	0.965318	0.769231	6.58393e-09
Roseivivax sp. THAF30	-0.191351	1.16606e-09	0.337475	0.289279	0.38567	-0.201337	0.618497	0.41716	6.67307e-09
Tetragenococcus halophilus	-0.269452	1.17461e-09	0.335679	0.28854	0.382818	-0.172008	0.982659	0.810651	6.71568e-09
Bartonella vinsonii	-0.171666	1.19516e-09	0.343298	0.294848	0.391748	-0.200072	0.421965	0.221893	6.82675e-09
Lelliottia amnigena	-0.22139	1.19825e-09	0.335748	0.286646	0.384849	-0.103687	0.99422	0.890533	6.83161e-09
Rivularia sp. PCC 7116	-0.240152	1.19777e-09	0.336107	0.287589	0.384624	-0.245391	0.757225	0.511834	6.83161e-09
Campylobacter showae	-0.212089	1.20176e-09	0.335995	0.288251	0.38374	-0.255584	0.82659	0.571006	6.84522e-09
Rhodococcus opacus	-0.219734	1.20344e-09	0.336226	0.287096	0.385356	-0.186904	0.728324	0.54142	6.84837e-09
Staphylococcus pettenkoferi	-0.265162	1.20525e-09	0.335901	0.28897	0.382833	-0.24156	0.919075	0.677515	6.85225e-09
Flavobacterium pallidum	-0.24701	1.21306e-09	0.336124	0.287849	0.384399	-0.235284	0.809249	0.573964	6.89024e-09
Vibrio metschnikovii	-0.186226	1.22095e-09	0.336645	0.288918	0.384373	-0.265605	0.653179	0.387574	6.92861e-09
Thermoclostridium stercorarium	-0.293673	1.22456e-09	0.335842	0.286908	0.384775	-0.100729	0.99422	0.893491	6.93626e-09
Vibrio navarrensis	-0.247323	1.22458e-09	0.336491	0.288439	0.384544	-0.277388	0.780347	0.502959	6.93626e-09
Bifidobacterium lemurum	-0.303913	1.22974e-09	0.335876	0.287699	0.384052	-0.136779	0.971098	0.83432	6.95898e-09
Plesiomonas shigelloides	-0.232273	1.23314e-09	0.33591	0.286861	0.384959	-0.141242	0.907514	0.766272	6.97174e-09
Pediococcus acidilactici	-0.258416	1.24505e-09	0.335936	0.287953	0.383918	-0.131682	0.936416	0.804734	7.02042e-09
Mycobacterium mantenii	-0.194284	1.24365e-09	0.33697	0.289196	0.384745	-0.238978	0.653179	0.414201	7.02042e-09
Pseudomonas sp. LPB0260	-0.21741	1.2452e-09	0.338851	0.289488	0.388215	-0.220867	0.543353	0.322485	7.02042e-09
Clostridium sp. AWRP	-0.287642	1.24706e-09	0.335927	0.288529	0.383325	-0.139464	0.982659	0.843195	7.0244e-09
Rhizorhabdus dicambivorans	-0.227211	1.25598e-09	0.336312	0.287792	0.384831	-0.251035	0.768786	0.517751	7.06153e-09
Asticcacaulis excentricus	-0.241997	1.25562e-09	0.336457	0.288016	0.384898	-0.204245	0.745665	0.54142	7.06153e-09
Thermomonas carbonis	-0.191749	1.26159e-09	0.337851	0.287967	0.387735	-0.223689	0.549133	0.325444	7.08654e-09
Pseudomonas alvandae	-0.260052	1.26423e-09	0.338561	0.289357	0.387765	-0.23106	0.612717	0.381657	7.08827e-09
Rhizobium sp. CIAT894	-0.212935	1.26374e-09	0.33715	0.287407	0.386893	-0.256593	0.65896	0.402367	7.08827e-09
Acinetobacter schindleri	-0.23067	1.26853e-09	0.336184	0.288219	0.384148	-0.226135	0.820809	0.594675	7.10588e-09
Microlunatus elymi	-0.205679	1.27078e-09	0.336526	0.287641	0.38541	-0.234788	0.705202	0.470414	7.11191e-09
Clostridium aceticum	-0.306124	1.27508e-09	0.336021	0.289119	0.382923	-0.115795	0.982659	0.866864	7.12821e-09
Symmachiella dynata	-0.29897	1.27603e-09	0.336218	0.289122	0.383314	-0.241697	0.913295	0.671598	7.12821e-09
Citrobacter pasteurii	-0.25381	1.28188e-09	0.339082	0.290313	0.387852	-0.275712	0.601156	0.325444	7.1543e-09
Marinomonas arctica	-0.2319	1.28402e-09	0.337081	0.288499	0.385664	-0.258183	0.716763	0.45858	7.15972e-09
Thermobifida fusca	-0.207163	1.2873e-09	0.336688	0.287453	0.385923	-0.188682	0.653179	0.464497	7.17141e-09
Vibrio sp. VB16	-0.243386	1.29365e-09	0.336252	0.288154	0.38435	-0.213069	0.872832	0.659763	7.2002e-09
Streptomyces venezuelae	-0.274116	1.29618e-09	0.33609	0.28702	0.385159	-0.0864829	0.971098	0.884615	7.20773e-09
Leptotrichia sp. oral taxon 212	-0.289753	1.30393e-09	0.336141	0.288829	0.383453	-0.163269	0.976879	0.813609	7.2442e-09
Streptomyces sp. 135	-0.248574	1.30867e-09	0.33644	0.288803	0.384077	-0.240244	0.849711	0.609467	7.26391e-09
Streptomyces harbinensis	-0.198994	1.31556e-09	0.337013	0.289054	0.384972	-0.226733	0.67052	0.443787	7.29547e-09
Sphingomonas paeninsulae	-0.158619	1.32278e-09	0.33721	0.289624	0.384795	-0.152683	0.549133	0.39645	7.32884e-09
Abyssicoccus albus	-0.221223	1.33113e-09	0.336662	0.288502	0.384822	-0.262595	0.780347	0.517751	7.36841e-09
Gordonia otitidis	-0.164868	1.33375e-09	0.338509	0.289935	0.387084	-0.16657	0.462428	0.295858	7.37621e-09
Deinococcus irradiatisoli	-0.234171	1.34309e-09	0.336765	0.288352	0.385178	-0.24339	0.716763	0.473373	7.42113e-09
Tateyamaria omphalii	-0.147951	1.35328e-09	0.341408	0.292873	0.389943	-0.202757	0.433526	0.230769	7.47064e-09
Arcobacter defluvii	-0.175313	1.36558e-09	0.339245	0.291129	0.387361	-0.221825	0.50289	0.281065	7.53174e-09
Luteitalea sp. TBR-22	-0.284598	1.36994e-09	0.336517	0.288044	0.384991	-0.201645	0.855491	0.653846	7.54892e-09
Pseudogulbenkiania sp. NH8B	-0.191458	1.38155e-09	0.336765	0.288305	0.385225	-0.205202	0.705202	0.5	7.606e-09
Lentilactobacillus buchneri	-0.20353	1.41218e-09	0.336782	0.289601	0.383963	-0.250487	0.791908	0.54142	7.76764e-09
Citrobacter amalonaticus	-0.227948	1.41457e-09	0.338082	0.289124	0.38704	-0.248264	0.635838	0.387574	7.77375e-09
Corynebacterium imitans	-0.169128	1.4328e-09	0.33721	0.289988	0.384431	-0.268017	0.676301	0.408284	7.86684e-09
Lentilactobacillus curieae	-0.213869	1.43913e-09	0.337654	0.290245	0.385064	-0.235746	0.66474	0.428994	7.89445e-09
Cyanobium sp. NS01	-0.217419	1.44547e-09	0.337817	0.289472	0.386162	-0.182628	0.65896	0.476331	7.92214e-09
Corallococcus coralloides	-0.245239	1.46077e-09	0.337235	0.287983	0.386488	-0.240158	0.728324	0.488166	7.99879e-09
Streptomyces luteoverticillatus	-0.278122	1.46329e-09	0.336859	0.288731	0.384987	-0.218576	0.890173	0.671598	8.00538e-09
Bacillus paranthracis	-0.137171	1.47185e-09	0.339022	0.29119	0.386855	-0.190512	0.450867	0.260355	8.03775e-09
Pseudomonas stutzeri	-0.258131	1.47157e-09	0.336637	0.287495	0.385779	-0.0887574	1	0.911243	8.03775e-09
Actinomadura sp. WMMA1423	-0.235045	1.50339e-09	0.336825	0.289292	0.384358	-0.245613	0.872832	0.627219	8.20261e-09
Staphylococcus simulans	-0.270543	1.50488e-09	0.336893	0.289388	0.384399	-0.26605	0.884393	0.618343	8.20341e-09
Arthrobacter sp. PM3	-0.211379	1.50874e-09	0.336876	0.288466	0.385286	-0.205698	0.809249	0.60355	8.20975e-09
Pseudomonas sp. Z003-0.4C(8344-21)	-0.189629	1.50779e-09	0.346	0.298043	0.393957	-0.257191	0.508671	0.251479	8.20975e-09
Lactococcus sp. LG606	-0.136725	1.53087e-09	0.341194	0.293092	0.389297	-0.162568	0.381503	0.218935	8.32274e-09
Limnobacter sp. SAORIC-580	-0.253957	1.53254e-09	0.337321	0.288799	0.385842	-0.212299	0.780347	0.568047	8.32438e-09
Candidatus Desulforudis audaxviator	-0.266196	1.53506e-09	0.336987	0.289102	0.384873	-0.218165	0.907514	0.689349	8.33063e-09
Legionella hackeliae	-0.139525	1.57057e-09	0.339441	0.291733	0.387149	-0.219277	0.485549	0.266272	8.51576e-09
Fusobacterium hwasookii	-0.269293	1.58438e-09	0.337167	0.289639	0.384694	-0.230547	0.884393	0.653846	8.58299e-09
Corynebacterium suranareeae	-0.193405	1.58963e-09	0.337928	0.289589	0.386267	-0.219226	0.612717	0.393491	8.60381e-09
Roseovarius sp. SCSIO 43702	-0.238099	1.60317e-09	0.337697	0.288346	0.387048	-0.238157	0.687861	0.449704	8.66935e-09
Pseudomonas sp. ADAK18	-0.167917	1.62026e-09	0.343691	0.295203	0.39218	-0.170896	0.404624	0.233728	8.74622e-09
Vibrio aphrogenes	-0.153065	1.62001e-09	0.339005	0.29056	0.387451	-0.205664	0.560694	0.35503	8.74622e-09
Pseudomonas kunmingensis	-0.0846469	1.63574e-09	0.369822	0.325748	0.413897	-0.108322	0.17341	0.0650888	8.82201e-09
Nitrosospira lacus	-0.209452	1.64275e-09	0.337518	0.289969	0.385067	-0.237969	0.820809	0.58284	8.85196e-09
Sphingobium baderi	-0.215254	1.65054e-09	0.338116	0.290042	0.38619	-0.291275	0.693642	0.402367	8.88607e-09
Helcococcus kunzii	-0.287896	1.65566e-09	0.337175	0.289313	0.385038	-0.154804	0.959538	0.804734	8.90573e-09
Streptomyces antibioticus	-0.204953	1.66022e-09	0.337791	0.288924	0.386659	-0.197558	0.653179	0.455621	8.92241e-09
Phreatobacter stygius	-0.252028	1.67212e-09	0.337338	0.289478	0.385198	-0.233779	0.872832	0.639053	8.97842e-09
Leptolyngbya boryana	-0.183453	1.69775e-09	0.337834	0.28921	0.386458	-0.258457	0.705202	0.446746	9.10801e-09
Levilactobacillus suantsaii	-0.265795	1.71569e-09	0.337406	0.290902	0.383911	-0.264408	0.953757	0.689349	9.19617e-09
Candidatus Riesia pediculicola	-0.250962	1.73094e-09	0.338031	0.290769	0.385293	-0.308017	0.861272	0.553254	9.26973e-09
Pseudochrobactrum sp. Wa41.01b-1	-0.133036	1.73255e-09	0.34016	0.292054	0.388266	-0.198704	0.479769	0.281065	9.2702e-09
Euzebya pacifica	-0.23478	1.74161e-09	0.337483	0.288647	0.386319	-0.155129	0.820809	0.66568	9.31048e-09
Sulfurimonas lithotrophica	-0.177011	1.74543e-09	0.338603	0.290875	0.386332	-0.242484	0.630058	0.387574	9.32273e-09
Weissella jogaejeotgali	-0.224724	1.7644e-09	0.337706	0.288728	0.386684	-0.209615	0.768786	0.559172	9.4158e-09
Achromobacter ruhlandii	-0.0927677	1.77228e-09	0.358382	0.311844	0.404919	-0.139772	0.219653	0.0798817	9.44955e-09
Microterricola viridarii	-0.231672	1.79235e-09	0.337603	0.289932	0.385274	-0.207289	0.867052	0.659763	9.54825e-09
Citrobacter sp. R56	-0.273011	1.79835e-09	0.337535	0.290561	0.384508	-0.151298	0.982659	0.831361	9.57181e-09
Mycoplasma putrefaciens	-0.162157	1.80147e-09	0.345307	0.296894	0.393721	-0.205989	0.421965	0.215976	9.58003e-09
Mycobacterium sp. JS623	-0.163559	1.80615e-09	0.338458	0.290412	0.386504	-0.16775	0.537572	0.369822	9.59656e-09
Spirochaeta thermophila	-0.18786	1.83809e-09	0.340733	0.291593	0.389872	-0.184321	0.462428	0.278107	9.75773e-09
Rhizobium sp. WL3	-0.200684	1.8536e-09	0.338133	0.289176	0.387091	-0.215173	0.65896	0.443787	9.82293e-09
Spartinivicinus ruber	-0.183494	1.85304e-09	0.338834	0.290951	0.386718	-0.230513	0.635838	0.405325	9.82293e-09
Labrenzia sp. THAF82	-0.219895	1.86102e-09	0.337996	0.290712	0.385281	-0.286897	0.878613	0.591716	9.85369e-09
Phycicoccus sp. HDW14	-0.186087	1.87564e-09	0.338304	0.289148	0.38746	-0.195147	0.630058	0.434911	9.9225e-09
Limnoglobus roseus	-0.255338	1.88936e-09	0.338142	0.288629	0.387655	-0.200465	0.780347	0.579882	9.9864e-09
Legionella adelaidensis	-0.109882	1.90364e-09	0.346393	0.29812	0.394667	-0.144047	0.289017	0.14497	1.00531e-08
Paludisphaera borealis	-0.240937	1.9081e-09	0.337988	0.289057	0.386919	-0.152444	0.809249	0.656805	1.0068e-08
Acidiferrobacter sp. SPIII_3	-0.206233	1.92207e-09	0.338937	0.289381	0.388493	-0.233608	0.630058	0.39645	1.01241e-08
Hyphomonas sp. Mor2	-0.218153	1.9207e-09	0.33839	0.289601	0.387179	-0.193642	0.693642	0.5	1.01241e-08
Curtobacterium sp. 24E2	-0.142652	1.94983e-09	0.341211	0.292092	0.39033	-0.185826	0.398844	0.213018	1.02615e-08
Gracilibacillus salitolerans	-0.263171	1.9546e-09	0.337894	0.289187	0.3866	-0.140421	0.942197	0.801775	1.02777e-08
Mycoplasmopsis canis	-0.241242	1.96298e-09	0.33957	0.291588	0.387551	-0.203201	0.66474	0.461538	1.03128e-08
Clostridium fermenticellae	-0.286837	1.96745e-09	0.337911	0.290668	0.385154	-0.112563	0.99422	0.881657	1.03274e-08
Pseudomonas nanhaiensis	-0.175593	1.98604e-09	0.338484	0.290471	0.386497	-0.249718	0.699422	0.449704	1.0416e-08
Variovorax sp. PBL-H6	-0.186191	1.99347e-09	0.338817	0.290299	0.387336	-0.273523	0.693642	0.420118	1.0446e-08
Aminobacter sp. SR38	-0.136379	2.00057e-09	0.347283	0.299104	0.395461	-0.203851	0.387283	0.183432	1.04742e-08
Nostoc sp. UHCC 0870	-0.112832	2.00669e-09	0.346949	0.298835	0.395063	-0.140815	0.300578	0.159763	1.04972e-08
Bartonella sp. HY038	-0.232852	2.00953e-09	0.338552	0.291778	0.385326	-0.282348	0.820809	0.538462	1.0503e-08
Rothia kristinae	-0.268373	2.01653e-09	0.338031	0.289574	0.386487	-0.149023	0.953757	0.804734	1.05249e-08
Halobacteriovorax marinus	-0.195677	2.01717e-09	0.338535	0.291883	0.385188	-0.247802	0.780347	0.532544	1.05249e-08
Clostridium sp. deep sea	-0.27761	2.03457e-09	0.33809	0.290894	0.385287	-0.207511	0.982659	0.775148	1.06066e-08
Clostridium chauvoei	-0.365521	2.04023e-09	0.338082	0.289394	0.386769	-0.145381	0.982659	0.837278	1.0627e-08
Lactobacillus terrae	-0.234889	2.044e-09	0.338338	0.290905	0.385772	-0.247118	0.809249	0.56213	1.06284e-08
Cuniculiplasma divulgatum	-0.138705	2.04237e-09	0.344572	0.296609	0.392535	-0.188101	0.427746	0.239645	1.06284e-08
Corynebacterium pelargi	-0.222806	2.06629e-09	0.338467	0.291091	0.385842	-0.21271	0.763006	0.550296	1.07352e-08
Lysobacter maris	-0.190869	2.06815e-09	0.338612	0.288765	0.388459	-0.203749	0.641618	0.43787	1.07357e-08
Gluconobacter oxydans	-0.162789	2.08666e-09	0.342178	0.293224	0.391131	-0.193744	0.439306	0.245562	1.08225e-08
Streptococcus equi	-0.251601	2.08848e-09	0.338184	0.291119	0.38525	-0.16946	0.965318	0.795858	1.08228e-08
Methylorubrum populi	-0.238039	2.0964e-09	0.338279	0.289597	0.386961	-0.201508	0.861272	0.659763	1.08546e-08
Ligilactobacillus acidipiscis	-0.218149	2.09842e-09	0.338475	0.291577	0.385374	-0.276978	0.797688	0.52071	1.08558e-08
Methylobacterium sp. WL1	-0.274192	2.10862e-09	0.338834	0.29029	0.387379	-0.247392	0.797688	0.550296	1.08993e-08
Streptomyces hundungensis	-0.214775	2.1109e-09	0.338877	0.290702	0.387052	-0.231693	0.710983	0.47929	1.09018e-08
Paraliobacillus zengyii	-0.266852	2.13813e-09	0.338296	0.290519	0.386073	-0.175514	0.959538	0.784024	1.10144e-08
Brucella intermedia	-0.190718	2.1372e-09	0.33874	0.289862	0.387619	-0.233967	0.739884	0.505917	1.10144e-08
Sphingobium sp. MI1205	-0.1889	2.13686e-09	0.339604	0.291299	0.387909	-0.21035	0.612717	0.402367	1.10144e-08
Pandoraea fibrosis	-0.222953	2.14125e-09	0.339493	0.290435	0.388551	-0.253497	0.66474	0.411243	1.10212e-08
Burkholderia lata	-0.189592	2.14321e-09	0.339134	0.289601	0.388666	-0.181311	0.589595	0.408284	1.10219e-08
Sphingomonas lutea	-0.193779	2.16523e-09	0.339048	0.29133	0.386767	-0.224048	0.65896	0.434911	1.11258e-08
Vagococcus zengguangii	-0.277608	2.17233e-09	0.338381	0.291211	0.385552	-0.202278	0.953757	0.751479	1.11529e-08
Stenotrophomonas acidaminiphila	-0.22606	2.19403e-09	0.338954	0.290467	0.387442	-0.225228	0.734104	0.508876	1.12548e-08
Salicibibacter cibi	-0.270581	2.19698e-09	0.338527	0.291549	0.385504	-0.232548	0.924855	0.692308	1.12604e-08
Kribbella qitaiheensis	-0.232021	2.21925e-09	0.338689	0.289807	0.387571	-0.207066	0.751445	0.544379	1.1365e-08
Streptomyces sp. QHH-9511	-0.199792	2.2228e-09	0.33927	0.28998	0.38856	-0.215583	0.641618	0.426036	1.13736e-08
Mycolicibacterium parafortuitum	-0.218336	2.22559e-09	0.338903	0.289505	0.388301	-0.179122	0.682081	0.502959	1.13784e-08
Pseudoalteromonas spongiae	-0.180879	2.23366e-09	0.340279	0.291955	0.388604	-0.202979	0.549133	0.346154	1.141e-08
Cellulomonas taurus	-0.258313	2.24291e-09	0.338706	0.289679	0.387733	-0.176386	0.797688	0.621302	1.14477e-08
Salmonella bongori	-0.224798	2.24545e-09	0.338561	0.288658	0.388463	-0.126586	0.901734	0.775148	1.1451e-08
Citrobacter freundii	-0.363885	2.29927e-09	0.338595	0.290609	0.386581	-0.0918528	0.99422	0.902367	1.17157e-08
Anaerocolumna chitinilytica	-0.343726	2.33714e-09	0.338663	0.291723	0.385604	-0.0593084	0.99422	0.934911	1.18984e-08
Natronoglycomyces albus	-0.172051	2.33903e-09	0.339587	0.292224	0.38695	-0.216267	0.612717	0.39645	1.18984e-08
Shinella sp. HZN7	-0.213383	2.34359e-09	0.339279	0.291004	0.387554	-0.229281	0.687861	0.45858	1.19116e-08
Cellulomonas sp. EW123	-0.168894	2.35116e-09	0.33933	0.290981	0.38768	-0.203475	0.653179	0.449704	1.19401e-08
Streptomyces sp. BHT-5-2	-0.168746	2.35521e-09	0.340587	0.29097	0.390204	-0.177173	0.514451	0.337278	1.19507e-08
Lysinibacillus sp. SGAir0095	-0.264241	2.3708e-09	0.338766	0.290722	0.386809	-0.179157	0.930636	0.751479	1.20198e-08
Nostoc sp. C052	-0.167959	2.38155e-09	0.341382	0.292856	0.389909	-0.20917	0.537572	0.328402	1.20643e-08
Propionibacterium freudenreichii	-0.26526	2.38927e-09	0.3388	0.291034	0.386567	-0.220166	0.947977	0.727811	1.20833e-08
Haloprofundus sp. SQT7-1	-0.149334	2.38785e-09	0.352003	0.3041	0.399905	-0.207083	0.375723	0.168639	1.20833e-08
Microbacterium sp. H1-D42	-0.202948	2.42591e-09	0.339091	0.290637	0.387544	-0.242706	0.745665	0.502959	1.22584e-08
Ruminococcus bicirculans	-0.671456	2.42982e-09	0.338834	0.291254	0.386415	-0.0798817	1	0.920118	1.2268e-08
Jeotgalicoccus sp. ATCC 8456	-0.265814	2.44667e-09	0.339108	0.291748	0.386468	-0.216849	0.83815	0.621302	1.23428e-08
Nocardia asteroides	-0.261562	2.46138e-09	0.338911	0.289883	0.38794	-0.154941	0.953757	0.798817	1.23864e-08
Stenotrophomonas sp. LM091	-0.234392	2.4614e-09	0.33933	0.290633	0.388027	-0.236789	0.745665	0.508876	1.23864e-08
Terasakiella sp. SH-1	-0.22732	2.45977e-09	0.33951	0.291156	0.387864	-0.222133	0.739884	0.517751	1.23864e-08
Jeotgalibaca porci	-0.295251	2.47103e-09	0.338946	0.292637	0.385254	-0.227947	0.99422	0.766272	1.24245e-08
Parasphingorhabdus halotolerans	-0.229684	2.47416e-09	0.339809	0.291435	0.388184	-0.198601	0.734104	0.535503	1.243e-08
Silicimonas algicola	-0.185106	2.48287e-09	0.340083	0.291671	0.388495	-0.215173	0.65896	0.443787	1.24635e-08
Achromobacter xylosoxidans	-0.25467	2.50613e-09	0.33898	0.289103	0.388856	-0.14297	0.959538	0.816568	1.25699e-08
Streptomyces vietnamensis	-0.211768	2.51107e-09	0.339698	0.290922	0.388474	-0.228734	0.710983	0.482249	1.25843e-08
Clostridium pasteurianum	-0.286088	2.52312e-09	0.339005	0.29136	0.386651	-0.118343	1	0.881657	1.26343e-08
Yimella sp. cx-51	-0.202697	2.54805e-09	0.339544	0.291404	0.387685	-0.211393	0.693642	0.482249	1.27486e-08
Vibrio scophthalmi	-0.165756	2.58857e-09	0.340442	0.292165	0.388719	-0.283767	0.635838	0.352071	1.29407e-08
Bacillus atrophaeus	-0.230835	2.60409e-09	0.339373	0.291848	0.386898	-0.225724	0.83815	0.612426	1.2997e-08
Mycolicibacter minnesotensis	-0.212596	2.60374e-09	0.340057	0.291737	0.388377	-0.238841	0.65896	0.420118	1.2997e-08
Variovorax sp. RA8	-0.245799	2.64636e-09	0.340202	0.291474	0.388931	-0.203338	0.65896	0.455621	1.31971e-08
Paenibacillus baekrokdamisoli	-0.297591	2.665e-09	0.33933	0.292445	0.386215	-0.213565	0.976879	0.763314	1.32684e-08
Bradyrhizobium lablabi	-0.265215	2.66445e-09	0.339741	0.291029	0.388452	-0.200055	0.797688	0.597633	1.32684e-08
Marinomonas profundi	-0.131342	2.68054e-09	0.340964	0.293647	0.38828	-0.209307	0.531792	0.322485	1.33348e-08
Flintibacter sp. KGMB00164	-0.412953	2.68774e-09	0.339279	0.291551	0.387007	-0.062267	0.99422	0.931953	1.33597e-08
Virgibacillus sp. Bac330	-0.270461	2.70757e-09	0.339536	0.292874	0.386197	-0.280843	0.884393	0.60355	1.34473e-08
Corynebacterium matruchotii	-0.230935	2.71915e-09	0.339424	0.291905	0.386944	-0.218576	0.890173	0.671598	1.34828e-08
Actinobacillus pleuropneumoniae	-0.278182	2.71718e-09	0.33945	0.292795	0.386105	-0.253395	0.919075	0.66568	1.34828e-08
Mesorhizobium sp. NZP2077	-0.18034	2.7346e-09	0.340202	0.291317	0.389088	-0.254045	0.641618	0.387574	1.35484e-08
Cystobacter fuscus	-0.265929	2.7441e-09	0.339476	0.290628	0.388324	-0.180798	0.861272	0.680473	1.35844e-08
Caballeronia sp. M1242	-0.238296	2.74645e-09	0.339638	0.290662	0.388615	-0.200465	0.780347	0.579882	1.3585e-08
Pseudorhizobium flavum	-0.191846	2.74964e-09	0.340587	0.292213	0.388961	-0.206707	0.641618	0.434911	1.35898e-08
Sphingorhabdus sp. SMR4y	-0.178596	2.76515e-09	0.340527	0.292671	0.388384	-0.227554	0.635838	0.408284	1.36553e-08
Marinobacter salarius	-0.210719	2.7888e-09	0.339852	0.29185	0.387854	-0.200876	0.763006	0.56213	1.37498e-08
Azospirillum thermophilum	-0.238287	2.78804e-09	0.339647	0.290618	0.388675	-0.185125	0.803468	0.618343	1.37498e-08
Brevibacterium sp. Marine	-0.128658	2.8479e-09	0.34134	0.293079	0.389601	-0.212949	0.50289	0.289941	1.40298e-08
Enterobacter cancerogenus	-0.256082	2.87539e-09	0.339612	0.291083	0.388142	-0.14179	0.884393	0.742604	1.41538e-08
Kosakonia pseudosacchari	-0.182338	2.90029e-09	0.339972	0.292459	0.387484	-0.236789	0.745665	0.508876	1.42533e-08
Tepiditoga spiralis	-0.222059	2.90023e-09	0.339732	0.292389	0.387075	-0.225587	0.843931	0.618343	1.42533e-08
Jeotgalicoccus saudimassiliensis	-0.251411	2.92006e-09	0.339775	0.291538	0.388011	-0.18899	0.890173	0.701183	1.43389e-08
Roseomonas sp. OT10	-0.228505	2.927e-09	0.339792	0.291138	0.388446	-0.193043	0.843931	0.650888	1.43614e-08
Enterobacter mori	-0.261898	3.00445e-09	0.339929	0.291482	0.388375	-0.213206	0.867052	0.653846	1.47295e-08
Candidatus Gullanella endobia	-0.115141	3.02063e-09	0.349831	0.301578	0.398084	-0.187605	0.323699	0.136095	1.47969e-08
Burkholderia stagnalis	-0.156322	3.05322e-09	0.342007	0.293861	0.390153	-0.183911	0.479769	0.295858	1.49446e-08
Deinococcus ficus	-0.235371	3.06629e-09	0.340707	0.291356	0.390058	-0.208708	0.682081	0.473373	1.49965e-08
Pseudomonas shirazica	-0.127482	3.09631e-09	0.358903	0.311944	0.405862	-0.198892	0.346821	0.147929	1.51312e-08
Aquitalea aquatilis	-0.183286	3.11258e-09	0.340604	0.290272	0.390937	-0.162465	0.635838	0.473373	1.51985e-08
Pseudomonas taetrolens	-0.147818	3.12801e-09	0.342426	0.294184	0.390668	-0.242125	0.520231	0.278107	1.52616e-08
Clostridium bornimense	-0.29319	3.148e-09	0.33998	0.292058	0.387902	-0.0888942	0.99422	0.905325	1.53468e-08
Streptomyces sp. NA02950	-0.22786	3.16082e-09	0.340733	0.289984	0.391481	-0.188272	0.67052	0.482249	1.53943e-08
Haloterrigena longa	-0.233115	3.16281e-09	0.340844	0.293181	0.388506	-0.303605	0.797688	0.494083	1.53943e-08
Erythrobacter sp. 3-20A1M	-0.133426	3.16798e-09	0.347778	0.298867	0.39669	-0.204262	0.369942	0.16568	1.54072e-08
Brevirhabdus pacifica	-0.231229	3.18025e-09	0.340476	0.29146	0.389492	-0.176301	0.676301	0.5	1.54546e-08
Sphingopyxis sp. OPL5	-0.229644	3.18632e-09	0.340946	0.291323	0.39057	-0.179943	0.647399	0.467456	1.54717e-08
Weissella hellenica	-0.213138	3.20014e-09	0.340151	0.29274	0.387563	-0.245613	0.872832	0.627219	1.55264e-08
Plantibacter sp. M259	-0.21147	3.20594e-09	0.341263	0.292093	0.390433	-0.217498	0.560694	0.343195	1.55422e-08
Moorella glycerini	-0.276298	3.2842e-09	0.340211	0.291274	0.389148	-0.16946	0.965318	0.795858	1.59089e-08
Vibrio ponticus	-0.216596	3.28785e-09	0.340639	0.293479	0.387798	-0.23342	0.763006	0.529586	1.59139e-08
Mycobacterium parmense	-0.189153	3.30447e-09	0.34134	0.292191	0.390489	-0.167066	0.566474	0.399408	1.59817e-08
Microbacterium sp. TPU 3598	-0.180186	3.33451e-09	0.3411	0.292887	0.389313	-0.204843	0.595376	0.390533	1.61141e-08
Planococcus plakortidis	-0.217259	3.34028e-09	0.340485	0.29242	0.388549	-0.20852	0.815029	0.606509	1.61292e-08
Bosea sp. AS-1	-0.210372	3.3937e-09	0.340707	0.291728	0.389686	-0.198738	0.728324	0.529586	1.63742e-08
Staphylococcus succinus	-0.271862	3.40073e-09	0.340536	0.292978	0.388093	-0.23619	0.895954	0.659763	1.63951e-08
Streptococcus suis	-0.254727	3.4075e-09	0.340331	0.293442	0.387219	-0.0236686	1	0.976331	1.64018e-08
Corynebacterium endometrii	-0.269018	3.4049e-09	0.340416	0.291213	0.389619	-0.166005	0.861272	0.695266	1.64018e-08
Ottowia oryzae	-0.249034	3.41734e-09	0.340639	0.291197	0.39008	-0.185672	0.780347	0.594675	1.64362e-08
Anaerostipes hadrus	-0.619344	3.43377e-09	0.340365	0.294003	0.386727	-0.0384615	1	0.961538	1.65022e-08
Peribacillus asahii	-0.273729	3.43806e-09	0.340425	0.29272	0.38813	-0.220029	0.953757	0.733728	1.65097e-08
Frondihabitans sp. PAMC 28766	-0.248001	3.48064e-09	0.341006	0.29184	0.390173	-0.198601	0.734104	0.535503	1.66831e-08
Methylococcus sp. EFPC2	-0.221391	3.48237e-09	0.340835	0.292283	0.389388	-0.172111	0.728324	0.556213	1.66831e-08
Suttonella sp. R2A3	-0.214458	3.48128e-09	0.341246	0.292611	0.38988	-0.275387	0.739884	0.464497	1.66831e-08
Vescimonas fastidiosa	-0.426998	3.49301e-09	0.340442	0.292396	0.388488	-0.0650888	1	0.934911	1.6716e-08
Erwinia gerundensis	-0.234708	3.49604e-09	0.340587	0.291616	0.389559	-0.175292	0.843931	0.668639	1.6716e-08
Thermotoga sp. RQ7	-0.117141	3.49747e-09	0.350198	0.302403	0.397994	-0.160841	0.32948	0.168639	1.6716e-08
Clostridium saccharoperbutylacetonicum	-0.292853	3.51799e-09	0.340476	0.292782	0.38817	-0.082977	0.99422	0.911243	1.68008e-08
Photorhabdus akhurstii	-0.219127	3.52826e-09	0.34228	0.294209	0.390352	-0.210897	0.589595	0.378698	1.68367e-08
Mycobacterium shigaense	-0.213671	3.56236e-09	0.341092	0.293274	0.38891	-0.274703	0.768786	0.494083	1.6986e-08
Magnetospirillum sp. XM-1	-0.217094	3.57715e-09	0.340998	0.292053	0.389942	-0.202244	0.705202	0.502959	1.70432e-08
Chryseobacterium sp. G0186	-0.197945	3.59971e-09	0.340929	0.293386	0.388472	-0.271197	0.791908	0.52071	1.71373e-08
Candidatus Absconditicoccus praedator	-0.172149	3.60261e-09	0.345889	0.296994	0.394783	-0.194428	0.410405	0.215976	1.71377e-08
Mycolicibacterium aubagnense	-0.190582	3.61203e-09	0.342238	0.292818	0.391657	-0.188186	0.549133	0.360947	1.71691e-08
Bacillus gobiensis	-0.291068	3.6226e-09	0.340639	0.293832	0.387446	-0.186801	0.982659	0.795858	1.71791e-08
Metabacillus sp. B2-18	-0.296204	3.61842e-09	0.340621	0.294078	0.387165	-0.192718	0.982659	0.789941	1.71791e-08
Synechococcus sp. PROS-9-1	-0.112054	3.62005e-09	0.34765	0.299697	0.395603	-0.151418	0.352601	0.201183	1.71791e-08
Clostridium kluyveri	-0.269593	3.63621e-09	0.340621	0.293209	0.388034	-0.0681842	0.99422	0.926036	1.72168e-08
Nordella sp. HKS 07	-0.200205	3.63372e-09	0.340946	0.292153	0.38974	-0.200602	0.774566	0.573964	1.72168e-08
Microbacterium sp. XT11	-0.184319	3.64834e-09	0.3411	0.293394	0.388807	-0.229555	0.676301	0.446746	1.72481e-08
Synechococcus sp. LA31	-0.175498	3.64848e-09	0.342178	0.293619	0.390736	-0.193967	0.554913	0.360947	1.72481e-08
Mangrovibacillus cuniculi	-0.259838	3.66871e-09	0.340707	0.292969	0.388445	-0.187485	0.953757	0.766272	1.73303e-08
Shewanella cyperi	-0.165267	3.67684e-09	0.342212	0.295103	0.389321	-0.161559	0.549133	0.387574	1.73553e-08
Pseudomonas tructae	-0.171959	3.78293e-09	0.344495	0.295496	0.393494	-0.227742	0.50289	0.275148	1.78422e-08
Lactobacillus jensenii	-0.29932	3.78899e-09	0.340878	0.294037	0.387719	-0.231453	0.971098	0.739645	1.78569e-08
Burkholderia sp. DHOD12	-0.243563	3.80061e-09	0.3411	0.291053	0.391147	-0.167647	0.791908	0.62426	1.78978e-08
Iodobacter ciconiae	-0.179445	3.80575e-09	0.342049	0.294411	0.389688	-0.184133	0.595376	0.411243	1.79082e-08
Deinococcus actinosclerus	-0.206348	3.8364e-09	0.341571	0.293008	0.390133	-0.203475	0.653179	0.449704	1.80385e-08
Fluoribacter dumoffii	-0.150065	3.88728e-09	0.34311	0.294476	0.391744	-0.238619	0.543353	0.304734	1.82636e-08
Thermoanaerobacterium sp. RBIITD	-0.278323	3.89787e-09	0.340981	0.293534	0.388428	-0.210333	0.988439	0.778107	1.82852e-08
Kocuria turfanensis	-0.23071	3.89716e-09	0.341152	0.293157	0.389146	-0.219944	0.83237	0.612426	1.82852e-08
Mycolicibacterium duvalii	-0.211318	3.90702e-09	0.341502	0.29268	0.390324	-0.187314	0.710983	0.523669	1.8314e-08
Allobranchiibius sp. GilTou73	-0.134464	3.93297e-09	0.342759	0.294484	0.391035	-0.20958	0.520231	0.310651	1.84214e-08
Pseudoalteromonas carrageenovora	-0.140322	3.98107e-09	0.34523	0.296139	0.394322	-0.21755	0.433526	0.215976	1.86324e-08
Mycoplasma miroungirhinis	-0.117408	4.01513e-09	0.349412	0.301239	0.397585	-0.134898	0.300578	0.16568	1.87629e-08
Buttiauxella agrestis	-0.215359	4.0147e-09	0.341793	0.29344	0.390146	-0.219722	0.716763	0.497041	1.87629e-08
Hartmannibacter diazotrophicus	-0.224435	4.02352e-09	0.341365	0.293638	0.389093	-0.244433	0.797688	0.553254	1.87877e-08
Raoultella sp. HC6	-0.160223	4.04112e-09	0.342374	0.294002	0.390747	-0.211992	0.543353	0.331361	1.88555e-08
Sphingomonas hengshuiensis	-0.223361	4.04555e-09	0.341502	0.292428	0.390576	-0.204518	0.734104	0.529586	1.88617e-08
Frigidibacter mobilis	-0.23271	4.10701e-09	0.341707	0.293909	0.389505	-0.253309	0.797688	0.544379	1.91336e-08
Halomonas sp. TD01	-0.178584	4.11669e-09	0.342999	0.294656	0.391341	-0.234019	0.612717	0.378698	1.9164e-08
Bosea sp. Tri-49	-0.204085	4.13055e-09	0.342195	0.292625	0.391765	-0.213308	0.612717	0.399408	1.92138e-08
Amycolatopsis sp. TNS106	-0.237868	4.14886e-09	0.341981	0.292883	0.39108	-0.171204	0.641618	0.470414	1.92843e-08
Streptomyces cyaneochromogenes	-0.200215	4.19109e-09	0.34293	0.293765	0.392095	-0.25136	0.630058	0.378698	1.94619e-08
Roseovarius sp. THAF9	-0.159412	4.19346e-09	0.343854	0.294275	0.393432	-0.230154	0.526012	0.295858	1.94619e-08
Bacillus fonticola	-0.216709	4.21052e-09	0.341853	0.293705	0.390001	-0.259226	0.797688	0.538462	1.95262e-08
Halomonas sp. SH5A2	-0.177997	4.25146e-09	0.342323	0.293452	0.391194	-0.149451	0.560694	0.411243	1.9701e-08
Mycolicibacterium mengxianglii	-0.22581	4.27935e-09	0.341998	0.29326	0.390736	-0.194052	0.676301	0.482249	1.98152e-08
Candidatus Contubernalis alkalaceticum	-0.222796	4.3386e-09	0.341459	0.292529	0.39039	-0.182115	0.930636	0.748521	2.00743e-08
Winogradskyella helgolandensis	-0.140115	4.35209e-09	0.343922	0.295644	0.392201	-0.209854	0.508671	0.298817	2.01214e-08
Paracoccus liaowanqingii	-0.224845	4.38438e-09	0.341904	0.292268	0.39154	-0.178301	0.716763	0.538462	2.02553e-08
Myxococcus xanthus	-0.252215	4.42314e-09	0.341528	0.290774	0.392282	-0.117026	0.930636	0.813609	2.04189e-08
Pontibacillus sp. ALD_SL1	-0.241294	4.45255e-09	0.341613	0.293793	0.389434	-0.218165	0.907514	0.689349	2.05391e-08
Mycolicibacterium aichiense	-0.174374	4.50601e-09	0.342742	0.29398	0.391505	-0.173804	0.531792	0.357988	2.077e-08
Candidatus Arthromitus sp. SFB-mouse-NL	-0.088484	4.55423e-09	0.359656	0.313327	0.405984	-0.11205	0.265896	0.153846	2.09763e-08
Paenibacillus lutimineralis	-0.239184	4.58014e-09	0.341665	0.293503	0.389827	-0.130451	0.988439	0.857988	2.10638e-08
Raoultella planticola	-0.265413	4.58003e-09	0.341793	0.293173	0.390413	-0.211205	0.82659	0.615385	2.10638e-08
Streptococcus thermophilus	-0.467917	4.61954e-09	0.34169	0.294857	0.388523	-0.0414201	1	0.95858	2.1197e-08
Bulleidia sp. zg-1006	-0.283044	4.61629e-09	0.34169	0.293807	0.389573	-0.0948114	0.99422	0.899408	2.1197e-08
Gemmata sp. SH-PL17	-0.154124	4.61485e-09	0.344324	0.295913	0.392735	-0.150186	0.404624	0.254438	2.1197e-08
Jannaschia sp. J12C1-MA-4	-0.226541	4.62395e-09	0.342802	0.29355	0.392054	-0.18049	0.624277	0.443787	2.12012e-08
Glutamicibacter creatinolyticus	-0.185039	4.64498e-09	0.342067	0.293506	0.390627	-0.233283	0.768786	0.535503	2.12816e-08
Pseudonocardia sp. CGMCC 4.1532	-0.232019	4.65984e-09	0.342323	0.293466	0.39118	-0.23802	0.693642	0.455621	2.13176e-08
Zobellella denitrificans	-0.251018	4.65698e-09	0.34193	0.293046	0.390814	-0.207426	0.861272	0.653846	2.13176e-08
Nocardioides sp. CF8	-0.169392	4.69971e-09	0.342537	0.295077	0.389997	-0.271386	0.65896	0.387574	2.14839e-08
Mesorhizobium sp. NBSH29	-0.178656	4.74433e-09	0.344495	0.295784	0.393206	-0.212402	0.526012	0.313609	2.16716e-08
Maribius sp. THAF1	-0.165023	4.75903e-09	0.343837	0.294564	0.393109	-0.200841	0.514451	0.313609	2.17225e-08
Enterococcus rotai	-0.220167	4.80396e-09	0.341887	0.293371	0.390403	-0.160584	0.965318	0.804734	2.18794e-08
Salmonella enterica	-0.24972	4.80408e-09	0.34187	0.293745	0.389994	-0.0741013	0.99422	0.920118	2.18794e-08
Kosmotoga pacifica	-0.202251	4.80419e-09	0.343683	0.295185	0.39218	-0.181722	0.572254	0.390533	2.18794e-08
Bacillus sp. S3	-0.251629	4.80879e-09	0.341878	0.293581	0.390176	-0.148339	0.982659	0.83432	2.1884e-08
Citrobacter farmeri	-0.259967	4.85473e-09	0.341938	0.293276	0.390601	-0.140011	0.959538	0.819527	2.20765e-08
Fulvivirga sp. SW1-E11	-0.3063	4.88309e-09	0.342032	0.294738	0.389326	-0.22622	0.942197	0.715976	2.21889e-08
[Enterobacter] lignolyticus	-0.262272	4.90175e-09	0.342049	0.292776	0.391323	-0.161542	0.924855	0.763314	2.22571e-08
Bifidobacterium catenulatum	-0.567118	4.97401e-09	0.342032	0.293212	0.390853	-0.153983	0.99422	0.840237	2.25667e-08
Halomonas sp. THAF5a	-0.181437	4.97735e-09	0.342443	0.293871	0.391014	-0.228461	0.722543	0.494083	2.25667e-08
Streptomyces calvus	-0.220775	4.98688e-09	0.342802	0.293407	0.392197	-0.217721	0.676301	0.45858	2.25778e-08
Prauserella marina	-0.177477	4.98721e-09	0.342349	0.294723	0.389974	-0.25454	0.745665	0.491124	2.25778e-08
Microbacterium foliorum	-0.241708	5.06465e-09	0.342126	0.293189	0.391064	-0.140695	0.930636	0.789941	2.29114e-08
Mycobacteroides abscessus	-0.21758	5.07922e-09	0.342238	0.293792	0.390683	-0.210658	0.849711	0.639053	2.29593e-08
Catellatospora sp. IY07-71	-0.230927	5.0828e-09	0.34234	0.294244	0.390436	-0.212026	0.791908	0.579882	2.29593e-08
Nocardioides sp. WS12	-0.171433	5.13211e-09	0.343529	0.294911	0.392147	-0.217088	0.578035	0.360947	2.3149e-08
Klebsiella quasivariicola	-0.29691	5.1324e-09	0.34222	0.293881	0.39056	-0.183073	0.890173	0.707101	2.3149e-08
Clostridium septicum	-0.338871	5.18394e-09	0.342212	0.293768	0.390655	-0.103687	0.99422	0.890533	2.33642e-08
Microbacterium oleivorans	-0.220069	5.19672e-09	0.34228	0.293501	0.391059	-0.186305	0.878613	0.692308	2.34045e-08
Subtercola sp. PAMC28395	-0.182735	5.25452e-09	0.343101	0.294174	0.392028	-0.212624	0.641618	0.428994	2.36473e-08
Anaplasma marginale	-0.0772939	5.28869e-09	0.357937	0.311159	0.404715	-0.110459	0.208092	0.0976331	2.37835e-08
Mycolicibacterium helvum	-0.200261	5.32514e-09	0.342836	0.294169	0.391504	-0.208571	0.687861	0.47929	2.39297e-08
Amycolatopsis mediterranei	-0.231578	5.37427e-09	0.342468	0.293338	0.391599	-0.17825	0.843931	0.66568	2.41327e-08
Acetobacter tropicalis	-0.167055	5.40854e-09	0.346	0.298148	0.393852	-0.217498	0.560694	0.343195	2.42687e-08
Campylobacter mucosalis	-0.198456	5.44067e-09	0.344683	0.295421	0.393945	-0.20339	0.531792	0.328402	2.43949e-08
Sinimarinibacterium sp. NLF-5-8	-0.207591	5.46583e-09	0.343093	0.294588	0.391597	-0.20575	0.682081	0.476331	2.44897e-08
Bacteroides sp. ZJ-18	0.404257	5.55045e-09	0.657455	0.608506	0.706403	0.147826	0.745665	0.893491	2.48505e-08
Methylocystis rosea	-0.240881	5.60252e-09	0.343033	0.293267	0.392799	-0.211667	0.682081	0.470414	2.50652e-08
Arthrobacter sp. FW305-BF8	-0.231901	5.61369e-09	0.342836	0.293442	0.392231	-0.206519	0.774566	0.568047	2.50783e-08
Pseudorhodoplanes sinuspersici	-0.241527	5.61077e-09	0.343024	0.293423	0.392625	-0.18663	0.739884	0.553254	2.50783e-08
Methylovulum psychrotolerans	-0.205983	5.65852e-09	0.343306	0.293875	0.392738	-0.20616	0.66474	0.45858	2.52601e-08
Romboutsia sp. CE17	-0.373526	5.69333e-09	0.342631	0.293635	0.391627	-0.0535281	0.988439	0.934911	2.53783e-08
Fretibacterium fastidiosum	-0.280333	5.68993e-09	0.342631	0.294228	0.391034	-0.0832507	0.982659	0.899408	2.53783e-08
Priestia flexa	-0.265981	5.70061e-09	0.342674	0.294688	0.39066	-0.163543	0.965318	0.801775	2.53921e-08
Corynebacterium ulcerans	-0.189831	5.71588e-09	0.343204	0.294959	0.391449	-0.225776	0.710983	0.485207	2.54044e-08
Xanthomonas citri	-0.241741	5.71532e-09	0.343392	0.294176	0.392607	-0.213668	0.722543	0.508876	2.54044e-08
Rugosibacter aromaticivorans	-0.155338	5.70765e-09	0.343589	0.295409	0.391768	-0.196104	0.589595	0.393491	2.54044e-08
Brachybacterium sp. CBA3105	-0.225893	5.77272e-09	0.342725	0.293134	0.392316	-0.138694	0.890173	0.751479	2.56383e-08
Salinicoccus halodurans	-0.269858	5.80567e-09	0.342751	0.293979	0.391522	-0.145791	0.965318	0.819527	2.57658e-08
Staphylococcus carnosus	-0.247823	5.84016e-09	0.343058	0.295315	0.390802	-0.269829	0.849711	0.579882	2.59e-08
Microbulbifer sp. GL-2	-0.244681	5.88705e-09	0.343546	0.294225	0.392867	-0.18964	0.612717	0.423077	2.6089e-08
Breoghania sp. L-A4	-0.235381	5.93673e-09	0.343221	0.294535	0.391907	-0.235421	0.803468	0.568047	2.629e-08
Janthinobacterium svalbardensis	-0.155328	5.94866e-09	0.347188	0.297815	0.396562	-0.196429	0.450867	0.254438	2.63237e-08
Salinispira pacifica	-0.220375	5.99404e-09	0.343024	0.294414	0.391635	-0.189811	0.855491	0.66568	2.65052e-08
Acidibrevibacterium fodinaquatile	-0.203164	5.99989e-09	0.343674	0.294459	0.392889	-0.191093	0.676301	0.485207	2.65083e-08
Microbacterium hominis	-0.240314	6.00344e-09	0.342973	0.29537	0.390576	-0.251257	0.884393	0.633136	2.65083e-08
Acinetobacter sp. LoGeW2-3	-0.149456	6.01776e-09	0.346179	0.297538	0.394821	-0.221825	0.50289	0.281065	2.65523e-08
Paenibacillus naphthalenovorans	-0.261135	6.04716e-09	0.342922	0.293653	0.392191	-0.133547	0.982659	0.849112	2.66627e-08
Mucisphaera calidilacus	-0.245028	6.05791e-09	0.343272	0.294711	0.391833	-0.212984	0.751445	0.538462	2.66907e-08
Aeromicrobium sp. A1-2	-0.167357	6.07151e-09	0.344375	0.295234	0.393516	-0.243305	0.595376	0.352071	2.67313e-08
Bacillus sp. FJAT-42376	-0.304119	6.08511e-09	0.342956	0.295765	0.390147	-0.165954	0.988439	0.822485	2.67719e-08
Pseudomonas entomophila	-0.140517	6.09893e-09	0.347163	0.298115	0.396211	-0.211222	0.450867	0.239645	2.68133e-08
Borreliella mayonii	-0.202686	6.12494e-09	0.347317	0.299633	0.395001	-0.243168	0.601156	0.357988	2.69082e-08
Edaphobacter sp. 12200R-103	-0.209033	6.14139e-09	0.343477	0.293838	0.393116	-0.213668	0.722543	0.508876	2.6961e-08
Ectothiorhodosinus mongolicus	-0.146682	6.16701e-09	0.344478	0.296734	0.392221	-0.217362	0.566474	0.349112	2.7054e-08
Luteimonas sp. MC1825	-0.182704	6.17724e-09	0.345615	0.296322	0.394908	-0.229059	0.572254	0.343195	2.70794e-08
Kroppenstedtia pulmonis	-0.210557	6.19791e-09	0.343101	0.29509	0.391113	-0.203509	0.901734	0.698225	2.71504e-08
Martelella lutilitoris	-0.138522	6.21682e-09	0.345692	0.296096	0.395288	-0.204758	0.473988	0.269231	2.72137e-08
Mycolicibacter sp. MYC123	-0.0745147	6.23596e-09	0.363255	0.316648	0.409863	-0.117197	0.17341	0.056213	2.72779e-08
Kangiella sediminilitoris	-0.249178	6.25664e-09	0.34405	0.294302	0.393798	-0.217447	0.687861	0.470414	2.73487e-08
Opitutus sp. GAS368	-0.243349	6.32082e-09	0.343229	0.293884	0.392575	-0.148391	0.855491	0.707101	2.75896e-08
Streptomyces alfalfae	-0.0602571	6.31721e-09	0.363512	0.31738	0.409644	-0.0735028	0.144509	0.0710059	2.75896e-08
Mycobacterium lentiflavum	-0.203311	6.3449e-09	0.344016	0.295427	0.392606	-0.192188	0.630058	0.43787	2.76672e-08
Pseudomonas sp. DR 5-09	-0.0711756	6.34769e-09	0.366582	0.320935	0.412229	-0.0995827	0.16763	0.0680473	2.76672e-08
Pseudomonas sp. M30-35	-0.179108	6.35828e-09	0.344615	0.296583	0.392647	-0.269111	0.630058	0.360947	2.76936e-08
Bacillus sp. 1NLA3E	-0.238767	6.39496e-09	0.343212	0.293977	0.392448	-0.1625	0.884393	0.721893	2.78334e-08
Xanthomonas vasicola	-0.163757	6.43833e-09	0.345025	0.295416	0.394635	-0.217772	0.549133	0.331361	2.80014e-08
Clavibacter sp. A6099	-0.135501	6.44275e-09	0.352892	0.30365	0.402133	-0.195933	0.346821	0.150888	2.80014e-08
Calothrix sp. NIES-3974	-0.185489	6.46297e-09	0.344469	0.296276	0.392662	-0.212761	0.635838	0.423077	2.80692e-08
Azospirillum ramasamyi	-0.263157	6.47331e-09	0.343572	0.294556	0.392587	-0.199644	0.815029	0.615385	2.80941e-08
Sandaracinobacter sp. M6	-0.186617	6.47851e-09	0.344666	0.295313	0.394019	-0.210487	0.606936	0.39645	2.80966e-08
Streptomyces sp. HF10	-0.174272	6.55911e-09	0.345265	0.295895	0.394634	-0.232702	0.543353	0.310651	2.84259e-08
Erythrobacter sp. KY5	-0.164726	6.60018e-09	0.344717	0.295916	0.393519	-0.209939	0.630058	0.420118	2.85836e-08
Novosphingobium sp. P6W	-0.214948	6.63338e-09	0.343794	0.293954	0.393634	-0.178028	0.728324	0.550296	2.87069e-08
Erysipelothrix piscisicarius	-0.281929	6.65503e-09	0.343409	0.295613	0.391205	-0.193676	0.942197	0.748521	2.87597e-08
Streptomyces sp. WA6-1-16	-0.109126	6.65176e-09	0.346795	0.29857	0.39502	-0.145227	0.364162	0.218935	2.87597e-08
Catenovulum sediminis	-0.15524	6.70895e-09	0.344991	0.29703	0.392952	-0.164518	0.549133	0.384615	2.89585e-08
Colwellia sp. 20A7	-0.241284	6.71529e-09	0.344555	0.294441	0.394669	-0.229829	0.66474	0.434911	2.89585e-08
Mesorhizobium sp. 113-3-3	-0.1249	6.71316e-09	0.349933	0.300211	0.399655	-0.204262	0.369942	0.16568	2.89585e-08
Tardibacter chloracetimidivorans	-0.194928	6.7386e-09	0.344409	0.295115	0.393704	-0.188956	0.641618	0.452663	2.90384e-08
Neobacillus drentensis	-0.248315	6.74439e-09	0.343409	0.295926	0.390892	-0.153983	0.99422	0.840237	2.90429e-08
Massilia armeniaca	-0.253757	6.75314e-09	0.34364	0.294801	0.392479	-0.196959	0.803468	0.606509	2.906e-08
Miltoncostaea marina	-0.199143	6.76261e-09	0.344213	0.295365	0.393061	-0.208845	0.676301	0.467456	2.90612e-08
Cedecea lapagei	-0.19235	6.76298e-09	0.343512	0.294349	0.392674	-0.178113	0.849711	0.671598	2.90612e-08
Lactobacillus helveticus	-0.269046	6.7737e-09	0.343503	0.296145	0.390861	-0.208606	0.936416	0.727811	2.90868e-08
Leifsonia shinshuensis	-0.191007	6.80381e-09	0.34376	0.295043	0.392476	-0.185313	0.67052	0.485207	2.91955e-08
Microbacterium oryzae	-0.214108	6.83134e-09	0.344042	0.294467	0.393616	-0.199969	0.676301	0.476331	2.9293e-08
Geobacter sp. FeAm09	-0.276052	6.83739e-09	0.343512	0.294477	0.392546	-0.149708	0.924855	0.775148	2.92983e-08
Microvirgula aerodenitrificans	-0.250216	6.85081e-09	0.343554	0.294729	0.39238	-0.179841	0.901734	0.721893	2.93352e-08
Companilactobacillus heilongjiangensis	-0.196604	6.92056e-09	0.343674	0.295763	0.391585	-0.240107	0.855491	0.615385	2.95863e-08
Azospirillum sp. B510	-0.22616	6.92404e-09	0.3437	0.294765	0.392634	-0.17247	0.83815	0.66568	2.95863e-08
Saccharothrix sp. 6-C	-0.227002	6.92183e-09	0.343956	0.294182	0.393731	-0.164056	0.693642	0.529586	2.95863e-08
Vibrio sp. THAF190c	-0.172706	6.94122e-09	0.34482	0.297192	0.392447	-0.262236	0.67052	0.408284	2.96389e-08
Hypericibacter terrae	-0.209802	6.94911e-09	0.343905	0.295212	0.392598	-0.163235	0.728324	0.565089	2.96518e-08
Paracoccus marcusii	-0.148226	7.05453e-09	0.346718	0.296692	0.396744	-0.225605	0.468208	0.242604	3.00806e-08
Paenibacillus bovis	-0.276636	7.07619e-09	0.343631	0.295978	0.391285	-0.142285	0.988439	0.846154	3.01518e-08
Keratinibaculum paraultunense	-0.272181	7.14868e-09	0.343743	0.296433	0.391052	-0.217755	0.924855	0.707101	3.04394e-08
Sinorhizobium americanum	-0.223828	7.21261e-09	0.344461	0.295888	0.393033	-0.230735	0.751445	0.52071	3.06901e-08
Nitrosophilus alvini	-0.194885	7.2292e-09	0.34423	0.297531	0.390928	-0.285717	0.803468	0.517751	3.07393e-08
Cellulomonas sp. Y8	-0.18461	7.2443e-09	0.343939	0.295664	0.392215	-0.182714	0.780347	0.597633	3.0782e-08
Streptococcus equinus	-0.290232	7.25288e-09	0.343734	0.296379	0.391089	-0.118343	1	0.881657	3.07969e-08
Tissierella sp. JN-28	-0.306043	7.26812e-09	0.343743	0.29692	0.390565	-0.130314	0.99422	0.863905	3.08401e-08
Candidatus Nitrosotenuis aquarius	-0.104025	7.34129e-09	0.369771	0.324542	0.415	-0.112871	0.231214	0.118343	3.11289e-08
Microvirga ossetica	-0.221427	7.3518e-09	0.344025	0.2946	0.393449	-0.220218	0.820809	0.600592	3.11518e-08
Mycobacterium conspicuum	-0.151781	7.36863e-09	0.346214	0.296308	0.39612	-0.193197	0.462428	0.269231	3.11797e-08
Novosphingobium sp. PP1Y	-0.132606	7.36602e-09	0.349395	0.300171	0.398618	-0.189195	0.381503	0.192308	3.11797e-08
Kibdelosporangium phytohabitans	-0.253082	7.40742e-09	0.344059	0.29499	0.393128	-0.196412	0.82659	0.630178	3.13221e-08
Luteimonas sp. S4-F44	-0.223139	7.42029e-09	0.345624	0.296419	0.394828	-0.288727	0.676301	0.387574	3.13547e-08
Halobacteriovorax sp. BALOs_7	-0.19076	7.54286e-09	0.345624	0.297298	0.393949	-0.222458	0.601156	0.378698	3.18505e-08
Clostridium tyrobutyricum	-0.274387	7.62748e-09	0.343956	0.295646	0.392267	-0.0862093	0.982659	0.89645	3.21716e-08
Polynucleobacter sp. AP-Jannik-300A-C4	-0.173899	7.62945e-09	0.345786	0.298055	0.393518	-0.268153	0.67052	0.402367	3.21716e-08
Crassaminicella thermophila	-0.274514	7.67725e-09	0.34399	0.296414	0.391567	-0.109741	0.988439	0.878698	3.23283e-08
Acinetobacter larvae	-0.232759	7.67607e-09	0.345102	0.296255	0.393949	-0.235609	0.67052	0.434911	3.23283e-08
Leucobacter triazinivorans	-0.220628	7.76152e-09	0.344187	0.294849	0.393526	-0.182166	0.803468	0.621302	3.26606e-08
Pantoea sp. CCBC3-3-1	-0.205948	7.80842e-09	0.34435	0.295005	0.393694	-0.194411	0.786127	0.591716	3.28353e-08
Rhizobium sp. SL42	-0.233331	7.88514e-09	0.344709	0.296698	0.392719	-0.207203	0.745665	0.538462	3.3135e-08
Glaciihabitans sp. INWT7	-0.231121	7.9639e-09	0.344828	0.295932	0.393725	-0.225912	0.705202	0.47929	3.34429e-08
Desulfuromonas soudanensis	-0.234405	7.98168e-09	0.34423	0.294717	0.393742	-0.165458	0.884393	0.718935	3.34945e-08
Sulfurimonas sp. H1576	-0.170703	7.98756e-09	0.345453	0.296958	0.393948	-0.194651	0.526012	0.331361	3.34961e-08
Pelolinea submarina	-0.240898	8.00263e-09	0.344341	0.295007	0.393675	-0.160225	0.855491	0.695266	3.35362e-08
Methylobacterium currus	-0.206728	8.01226e-09	0.344435	0.295428	0.393442	-0.186083	0.763006	0.576923	3.35534e-08
Methylomonas paludis	-0.219663	8.03457e-09	0.344632	0.294787	0.394477	-0.146578	0.682081	0.535503	3.36237e-08
Achromobacter sp. AONIH1	-0.211314	8.08134e-09	0.344418	0.295588	0.393248	-0.205425	0.820809	0.615385	3.37962e-08
Pseudomonas sp. S34	-0.134186	8.09838e-09	0.346291	0.296944	0.395637	-0.256507	0.537572	0.281065	3.38442e-08
Sphingorhabdus lacus	-0.195952	8.26524e-09	0.344692	0.296115	0.393268	-0.204381	0.739884	0.535503	3.45179e-08
Glutamicibacter nicotianae	-0.184558	8.30086e-09	0.34588	0.295844	0.395916	-0.214813	0.549133	0.33432	3.46429e-08
Sagittula sp. P11	-0.210151	8.32976e-09	0.344923	0.296268	0.393577	-0.210435	0.734104	0.523669	3.47396e-08
Pseudoleptotrichia goodfellowii	-0.27961	8.33732e-09	0.344409	0.296447	0.392372	-0.14916	0.947977	0.798817	3.47474e-08
Candidatus Planktophila versatilis	-0.22246	8.36322e-09	0.34464	0.297237	0.392044	-0.251667	0.867052	0.615385	3.48315e-08
Citrobacter braakii	-0.224295	8.37821e-09	0.347539	0.298638	0.39644	-0.203937	0.508671	0.304734	3.48701e-08
Synechococcus sp. PCC 7336	-0.197181	8.38824e-09	0.345615	0.296699	0.394532	-0.174573	0.624277	0.449704	3.4888e-08
Brevilactibacter sp. MC1595	-0.227549	8.55603e-09	0.344598	0.294884	0.394312	-0.164552	0.797688	0.633136	3.55616e-08
Massilia flava	-0.233891	8.59606e-09	0.344999	0.29574	0.394259	-0.216079	0.745665	0.529586	3.57036e-08
Geobacillus sp. 46C-IIa	-0.144349	8.64511e-09	0.348197	0.29935	0.397045	-0.18191	0.439306	0.257396	3.58584e-08
Sphingomonas sp. IC081	-0.144657	8.64255e-09	0.351977	0.303168	0.400786	-0.188648	0.404624	0.215976	3.58584e-08
Mycoplasmopsis pullorum	-0.123885	8.78823e-09	0.353525	0.304985	0.402064	-0.171444	0.381503	0.210059	3.64272e-08
Cedecea neteri	-0.21614	8.89161e-09	0.344657	0.296157	0.393157	-0.0918528	0.99422	0.902367	3.68306e-08
Mesorhizobium sp. M4B.F.Ca.ET.058.02.1.1	-0.17987	8.98594e-09	0.347744	0.298766	0.396723	-0.186185	0.508671	0.322485	3.7196e-08
Heyndrickxia vini	-0.26106	9.07104e-09	0.344794	0.297507	0.392082	-0.211154	0.953757	0.742604	3.75228e-08
Idiomarina piscisalsi	-0.0840116	9.19897e-09	0.353721	0.305655	0.401788	-0.104132	0.225434	0.121302	3.80261e-08
Borreliella garinii	-0.0804488	9.21708e-09	0.364401	0.317618	0.411185	-0.122704	0.190751	0.0680473	3.80752e-08
Streptococcus troglodytae	-0.263937	9.25577e-09	0.344914	0.297038	0.39279	-0.196771	0.936416	0.739645	3.81832e-08
Sphingobium amiense	-0.159229	9.25457e-09	0.345401	0.297777	0.393026	-0.194873	0.641618	0.446746	3.81832e-08
Marinobacter sp. es.042	-0.174813	9.29395e-09	0.346325	0.296623	0.396027	-0.196652	0.566474	0.369822	3.83147e-08
Clostridium sp. M62/1	-0.316906	9.39436e-09	0.344905	0.297594	0.392217	-0.0621302	1	0.93787	3.86763e-08
Legionella cherrii	-0.144406	9.38964e-09	0.351045	0.302316	0.399774	-0.176677	0.410405	0.233728	3.86763e-08
Marinobacter sp. CA1	-0.181839	9.49555e-09	0.345453	0.297217	0.393688	-0.170383	0.676301	0.505917	3.90665e-08
Serratia liquefaciens	-0.187317	9.50488e-09	0.345256	0.296523	0.393989	-0.245254	0.763006	0.517751	3.90668e-08
Roseibium aggregatum	-0.240016	9.50845e-09	0.345017	0.296236	0.393797	-0.172692	0.953757	0.781065	3.90668e-08
Lachnoclostridium phocaeense	-0.300897	9.51807e-09	0.344965	0.297861	0.392069	-0.0680473	1	0.931953	3.90775e-08
Mycobacterium simiae	-0.132947	9.5239e-09	0.346941	0.298196	0.395685	-0.213633	0.473988	0.260355	3.90775e-08
Acidithiobacillus ferriphilus	-0.132997	9.53892e-09	0.350139	0.301507	0.39877	-0.182868	0.398844	0.215976	3.91128e-08
Mycobacterium basiliense	-0.203673	9.66129e-09	0.345564	0.296734	0.394394	-0.217173	0.699422	0.482249	3.95879e-08
Micromonospora krabiensis	-0.212229	9.66814e-09	0.345504	0.295619	0.395389	-0.216079	0.745665	0.529586	3.95893e-08
Glutamicibacter halophytocola	-0.194614	9.67858e-09	0.34535	0.295699	0.395001	-0.195232	0.751445	0.556213	3.96054e-08
Psychrobacillus sp. INOP01	-0.243194	9.72263e-09	0.345153	0.297358	0.392949	-0.22622	0.942197	0.715976	3.97589e-08
Dysosmobacter sp. Marseille-Q4140	-0.409916	9.75167e-09	0.345076	0.2968	0.393353	-0.0593084	0.99422	0.934911	3.9851e-08
Lactobacillus apis	-0.184443	9.77152e-09	0.345666	0.297801	0.393532	-0.259141	0.676301	0.41716	3.98785e-08
Exiguobacterium mexicanum	-0.229668	9.76748e-09	0.345453	0.297298	0.393607	-0.232325	0.809249	0.576923	3.98785e-08
Xanthomonas cucurbitae	-0.145448	9.82869e-09	0.352439	0.302682	0.402195	-0.195523	0.364162	0.168639	4.0085e-08
Halopseudomonas litoralis	-0.208278	9.84751e-09	0.346231	0.296117	0.396344	-0.207118	0.624277	0.41716	4.01349e-08
Arthrobacter sp. NicSoilB4	-0.178953	9.90897e-09	0.346342	0.296287	0.396397	-0.223005	0.578035	0.35503	4.03583e-08
Blautia sp. SC05B48	-0.538854	9.95298e-09	0.345171	0.298532	0.391809	-0.0473373	1	0.952663	4.05105e-08
Halorubrum sp. BOL3-1	-0.120785	9.99267e-09	0.351319	0.303002	0.399635	-0.160157	0.358382	0.198225	4.06449e-08
Leptolyngbya sp. 15MV	-0.195276	1.00064e-08	0.345589	0.297274	0.393905	-0.216353	0.734104	0.517751	4.06736e-08
Sporosarcina ureilytica	-0.224136	1.00386e-08	0.345316	0.297467	0.393164	-0.227862	0.872832	0.64497	4.07772e-08
Phyllobacterium zundukense	-0.209362	1.00914e-08	0.34553	0.297023	0.394036	-0.225861	0.83237	0.606509	4.09642e-08
Synechococcus sp. HK01-R	-0.209647	1.01215e-08	0.346496	0.297233	0.395759	-0.188819	0.647399	0.45858	4.1059e-08
Lentilactobacillus hilgardii	-0.240416	1.01959e-08	0.345393	0.297987	0.392799	-0.237918	0.947977	0.710059	4.13333e-08
Bradyrhizobium symbiodeficiens	-0.191863	1.02452e-08	0.345974	0.297713	0.394235	-0.212624	0.641618	0.428994	4.15058e-08
Pseudomonas azotoformans	-0.244986	1.02781e-08	0.345436	0.298034	0.392837	-0.247751	0.907514	0.659763	4.16112e-08
Ferrovibrio terrae	-0.245184	1.03689e-08	0.345701	0.296558	0.394843	-0.215121	0.786127	0.571006	4.19425e-08
Candidatus Nanosynbacter lyticus	-0.25704	1.03737e-08	0.345624	0.298488	0.39276	-0.277611	0.895954	0.618343	4.19425e-08
Lentilactobacillus sp. IM3328	-0.182202	1.0491e-08	0.346008	0.298239	0.393778	-0.249307	0.716763	0.467456	4.23888e-08
Apilactobacillus kunkeei	-0.200852	1.06472e-08	0.346094	0.298288	0.393899	-0.237199	0.728324	0.491124	4.29913e-08
Azotobacter vinelandii	-0.194233	1.07228e-08	0.346701	0.298696	0.394707	-0.206434	0.653179	0.446746	4.32572e-08
Sphingomonas insulae	-0.131769	1.07273e-08	0.34854	0.299988	0.397091	-0.158378	0.433526	0.275148	4.32572e-08
Brevibacillus composti	-0.258825	1.07382e-08	0.345547	0.296846	0.394248	-0.171871	0.988439	0.816568	4.32724e-08
Pseudomonas rhodesiae	-0.236245	1.07481e-08	0.345666	0.298654	0.392678	-0.256627	0.907514	0.650888	4.32838e-08
Legionella spiritensis	-0.240929	1.08122e-08	0.34588	0.296938	0.394822	-0.20274	0.809249	0.606509	4.35134e-08
Marinobacter nauticus	-0.133561	1.08969e-08	0.348454	0.300109	0.396799	-0.187143	0.468208	0.281065	4.38251e-08
Candidatus Profftella armatura (Diaphorina cf. continua)	-0.0596083	1.09714e-08	0.369857	0.324088	0.415625	-0.100267	0.138728	0.0384615	4.40955e-08
Legionella jordanis	-0.144947	1.09795e-08	0.35302	0.303818	0.402222	-0.221603	0.387283	0.16568	4.40991e-08
Desulfuromonas versatilis	-0.29816	1.11125e-08	0.345735	0.296922	0.394547	-0.164227	0.936416	0.772189	4.46039e-08
Jonesia denitrificans	-0.19894	1.1191e-08	0.346188	0.296904	0.395472	-0.171067	0.647399	0.476331	4.48893e-08
Lentilactobacillus kefiri	-0.193964	1.12312e-08	0.346043	0.298154	0.393932	-0.23501	0.820809	0.585799	4.50211e-08
Brevundimonas pondensis	-0.144385	1.14228e-08	0.348232	0.299628	0.396835	-0.149229	0.445087	0.295858	4.57587e-08
Corynebacterium stationis	-0.182284	1.14871e-08	0.346308	0.298726	0.39389	-0.223227	0.693642	0.470414	4.59863e-08
Dechloromonas denitrificans	-0.222028	1.1529e-08	0.34594	0.297063	0.394818	-0.186168	0.884393	0.698225	4.61236e-08
Enterobacter sp. SA187	-0.212947	1.15568e-08	0.345923	0.298385	0.393461	-0.190717	0.942197	0.751479	4.62043e-08
Sulfurisphaera ohwakuensis	-0.166805	1.15768e-08	0.348676	0.301128	0.396225	-0.23643	0.635838	0.399408	4.62541e-08
Delftia tsuruhatensis	-0.269052	1.16396e-08	0.346026	0.297931	0.394121	-0.223946	0.913295	0.689349	4.64746e-08
Staphylococcus caprae	-0.268018	1.16925e-08	0.346162	0.298923	0.393402	-0.257174	0.884393	0.627219	4.66551e-08
Rosistilla oblonga	-0.122971	1.17774e-08	0.349702	0.300462	0.398943	-0.191743	0.398844	0.207101	4.69632e-08
Epilithonimonas vandammei	-0.215321	1.18243e-08	0.346051	0.297051	0.395051	-0.207426	0.861272	0.653846	4.71191e-08
Ligilactobacillus agilis	-0.270044	1.18611e-08	0.346051	0.298225	0.393878	-0.194634	0.901734	0.707101	4.72351e-08
Mesorhizobium sp. B1-1-8	-0.190494	1.18829e-08	0.347035	0.297745	0.396324	-0.171478	0.630058	0.45858	4.7291e-08
Paenibacillus sp. 19GGS1-52	-0.268066	1.19261e-08	0.346017	0.298752	0.393282	-0.151298	0.982659	0.831361	4.74319e-08
Pseudovibrio sp. FO-BEG1	-0.196635	1.19378e-08	0.346359	0.298897	0.393821	-0.241475	0.797688	0.556213	4.74473e-08
Paenibacillus sp. N3/727	-0.268479	1.19911e-08	0.346162	0.29833	0.393995	-0.22622	0.942197	0.715976	4.7597e-08
Streptomyces sp. WAC 01438	-0.1487	1.19908e-08	0.347129	0.297992	0.396266	-0.234292	0.601156	0.366864	4.7597e-08
Fuscovulum blasticum	-0.205439	1.20023e-08	0.346778	0.29664	0.396916	-0.173889	0.653179	0.47929	4.76105e-08
Altererythrobacter sp. B11	-0.197517	1.21319e-08	0.347411	0.298266	0.396556	-0.204433	0.612717	0.408284	4.80933e-08
Streptomyces spectabilis	-0.206134	1.21435e-08	0.346368	0.297488	0.395247	-0.21312	0.745665	0.532544	4.81079e-08
Burkholderia cepacia	-0.212233	1.22435e-08	0.346427	0.298137	0.394718	-0.224544	0.763006	0.538462	4.84725e-08
Gramella sp. MT6	-0.248637	1.22542e-08	0.346291	0.298632	0.39395	-0.248025	0.895954	0.647929	4.84834e-08
Microbulbifer sp. ALW1	-0.17923	1.22669e-08	0.347009	0.298512	0.395506	-0.259414	0.66474	0.405325	4.85022e-08
Anaerocolumna cellulosilytica	-0.319131	1.23086e-08	0.346145	0.299198	0.393093	-0.0443787	1	0.955621	4.86354e-08
Solitalea sp. S2-8	-0.264992	1.23416e-08	0.346214	0.298551	0.393876	-0.213975	0.959538	0.745562	4.87341e-08
Mesorhizobium sp. M1E.F.Ca.ET.045.02.1.1	-0.175353	1.245e-08	0.347274	0.297485	0.397063	-0.205117	0.583815	0.378698	4.91303e-08
Altererythrobacter ishigakiensis	-0.189977	1.25689e-08	0.346949	0.298989	0.394909	-0.225365	0.728324	0.502959	4.95675e-08
Shewanella sp. KX20019	-0.266732	1.25907e-08	0.347248	0.296835	0.397662	-0.184766	0.693642	0.508876	4.9621e-08
Streptomyces tuirus	-0.127855	1.27281e-08	0.349583	0.300726	0.398439	-0.156924	0.369942	0.213018	5.01302e-08
Amycolatopsis aidingensis	-0.211589	1.27782e-08	0.346752	0.298138	0.395367	-0.195779	0.728324	0.532544	5.02951e-08
Mariprofundus ferrinatatus	-0.196694	1.2842e-08	0.34653	0.297623	0.395438	-0.19359	0.820809	0.627219	5.05134e-08
Pyxidicoccus sp. SCPEA002	-0.242895	1.28577e-08	0.346427	0.29771	0.395145	-0.207152	0.872832	0.66568	5.05427e-08
Microbacterium pygmaeum	-0.202988	1.29155e-08	0.346504	0.297581	0.395428	-0.176797	0.780347	0.60355	5.0737e-08
Microvirga sp. 17 mud 1-3	-0.208024	1.30076e-08	0.346864	0.297838	0.395889	-0.196463	0.699422	0.502959	5.10659e-08
Salinibacterium sp. ZJ70	-0.199987	1.30336e-08	0.346522	0.297712	0.395331	-0.167237	0.809249	0.642012	5.11352e-08
Gordonia phthalatica	-0.159864	1.30822e-08	0.347582	0.298953	0.39621	-0.183996	0.601156	0.41716	5.12928e-08
Luteimonas yindakuii	-0.237114	1.31521e-08	0.34724	0.298547	0.395932	-0.234241	0.728324	0.494083	5.15335e-08
Brevibacterium siliguriense	-0.137643	1.32347e-08	0.347778	0.299153	0.396404	-0.188733	0.526012	0.337278	5.18237e-08
Mycoplasmopsis columbina	-0.0972118	1.32504e-08	0.358954	0.31105	0.406859	-0.147006	0.289017	0.142012	5.18519e-08
Brevundimonas sp. MF30-B	-0.201888	1.32781e-08	0.348488	0.299612	0.397365	-0.198242	0.624277	0.426036	5.19271e-08
Paenibacillus sp. lzh-N1	-0.0871741	1.32921e-08	0.373542	0.328572	0.418512	-0.108048	0.184971	0.0769231	5.19485e-08
Rhizobium sp. WYJ-E13	-0.193471	1.3371e-08	0.346906	0.298818	0.394994	-0.197643	0.774566	0.576923	5.22232e-08
Brevundimonas naejangsanensis	-0.213174	1.34425e-08	0.346846	0.29756	0.396133	-0.180302	0.757225	0.576923	5.24686e-08
Oceanidesulfovibrio marinus	-0.2689	1.34935e-08	0.346598	0.297672	0.395525	-0.142422	0.982659	0.840237	5.26342e-08
Paenibacillus yonginensis	-0.273721	1.35126e-08	0.34659	0.298963	0.394217	-0.157215	0.982659	0.825444	5.26748e-08
Myxococcus hansupus	-0.225607	1.35704e-08	0.347154	0.297899	0.39641	-0.224818	0.751445	0.526627	5.28663e-08
Mycolicibacterium alvei	-0.206821	1.36267e-08	0.346829	0.299353	0.394306	-0.235421	0.803468	0.568047	5.30516e-08
Dickeya dianthicola	-0.17964	1.36643e-08	0.347599	0.298968	0.39623	-0.224048	0.65896	0.434911	5.3164e-08
Pseudonocardia sp. AL041005-10	-0.179057	1.36838e-08	0.347488	0.298994	0.395981	-0.235883	0.65896	0.423077	5.32062e-08
Vagococcus teuberi	-0.221014	1.37583e-08	0.346727	0.29876	0.394693	-0.206331	0.907514	0.701183	5.34614e-08
Bacteroides fragilis	0.453647	1.38068e-08	0.653325	0.604906	0.701743	-0.00887574	1	0.991124	5.3616e-08
Actinobaculum sp. 313	-0.203951	1.40245e-08	0.346804	0.298518	0.395089	-0.203646	0.895954	0.692308	5.44265e-08
Chryseobacterium sp. Y16C	-0.245516	1.41139e-08	0.346889	0.298263	0.395516	-0.201235	0.872832	0.671598	5.47386e-08
Phreatobacter sp. NMCR1094	-0.199353	1.41519e-08	0.347283	0.298205	0.39636	-0.199696	0.687861	0.488166	5.48508e-08
Oenococcus sicerae	-0.20822	1.41851e-08	0.347411	0.299033	0.395789	-0.204792	0.722543	0.517751	5.4913e-08
Nocardioides aquaticus	-0.2074	1.41859e-08	0.347248	0.29743	0.397067	-0.179806	0.653179	0.473373	5.4913e-08
Lactobacillus sp. wkB8	-0.148634	1.41956e-08	0.357125	0.30839	0.405859	-0.177771	0.364162	0.186391	5.49155e-08
Campylobacter sp. RM16192	-0.109153	1.42195e-08	0.350737	0.303055	0.398419	-0.147365	0.398844	0.251479	5.49731e-08
Grimontia hollisae	-0.184652	1.43179e-08	0.347086	0.298364	0.395808	-0.194685	0.774566	0.579882	5.52957e-08
Aestuarium zhoushanense	-0.181056	1.43211e-08	0.347077	0.299082	0.395072	-0.189452	0.745665	0.556213	5.52957e-08
Streptomyces sp. C8S0	-0.194332	1.43335e-08	0.348001	0.299009	0.396993	-0.216541	0.601156	0.384615	5.53084e-08
Haploplasma axanthum	-0.233657	1.44305e-08	0.346992	0.298852	0.395131	-0.201235	0.872832	0.671598	5.56475e-08
Gelria sp. Kuro-4	-0.271618	1.45583e-08	0.346932	0.297177	0.396687	-0.122396	0.953757	0.831361	5.60262e-08
Kocuria rosea	-0.263555	1.45925e-08	0.347146	0.297826	0.396465	-0.13524	0.786127	0.650888	5.60262e-08
Rathayibacter tanaceti	-0.119644	1.45482e-08	0.349241	0.300124	0.398358	-0.211085	0.456647	0.245562	5.60262e-08
Nonomuraea sp. ATCC 55076	-0.239392	1.45788e-08	0.347017	0.298098	0.395936	-0.207562	0.855491	0.647929	5.60262e-08
Nocardiopsis sp. MT53	-0.236471	1.45411e-08	0.346975	0.296837	0.397113	-0.165869	0.867052	0.701183	5.60262e-08
Azospirillum humicireducens	-0.187829	1.45931e-08	0.347394	0.29815	0.396637	-0.193778	0.687861	0.494083	5.60262e-08
Mycoplasma sp. (ex Biomphalaria glabrata)	-0.178561	1.45882e-08	0.351045	0.302272	0.399817	-0.14468	0.387283	0.242604	5.60262e-08
Methylobacterium aquaticum	-0.216494	1.46211e-08	0.347077	0.297055	0.397099	-0.142251	0.739884	0.597633	5.60983e-08
Echinicola rosea	-0.267076	1.47723e-08	0.347146	0.298554	0.395737	-0.192359	0.872832	0.680473	5.66426e-08
Legionella antarctica	-0.137048	1.48772e-08	0.351199	0.302759	0.399639	-0.179362	0.421965	0.242604	5.70088e-08
Synechococcus sp. WH 8101	-0.139611	1.48909e-08	0.352832	0.303941	0.401723	-0.185553	0.410405	0.224852	5.70255e-08
Leclercia sp. G3L	-0.107874	1.49274e-08	0.352362	0.304119	0.400604	-0.154103	0.364162	0.210059	5.71293e-08
Microbacterium endophyticum	-0.212708	1.49951e-08	0.347462	0.297878	0.397046	-0.18085	0.734104	0.553254	5.73527e-08
Paralcaligenes sp. KSB-10	-0.198033	1.50535e-08	0.347428	0.299222	0.395634	-0.207066	0.751445	0.544379	5.75399e-08
Klebsiella michiganensis	-0.292717	1.53622e-08	0.347188	0.29847	0.395907	-0.151708	0.965318	0.813609	5.86639e-08
Psychrobacter arenosus	-0.147849	1.53765e-08	0.348497	0.30044	0.396553	-0.213719	0.595376	0.381657	5.86639e-08
Devosia sp. JXJ CY 41	-0.191714	1.53672e-08	0.348215	0.298439	0.39799	-0.171888	0.612717	0.440828	5.86639e-08
Corynebacterium rouxii	-0.141214	1.54894e-08	0.348753	0.3004	0.397106	-0.237798	0.578035	0.340237	5.90578e-08
Metamycoplasma alkalescens	-0.102651	1.55134e-08	0.357757	0.310129	0.405386	-0.157745	0.33526	0.177515	5.9112e-08
Salicibibacter halophilus	-0.233044	1.55513e-08	0.347377	0.298064	0.396689	-0.170058	0.815029	0.64497	5.92196e-08
Pseudomonas sp. FGI182	-0.0818551	1.56051e-08	0.376261	0.331628	0.420894	-0.117061	0.179191	0.0621302	5.93871e-08
Leucobacter sp. Psy1	-0.163717	1.56809e-08	0.347821	0.299097	0.396545	-0.291001	0.705202	0.414201	5.96074e-08
Pantoea agglomerans	-0.234672	1.56826e-08	0.347283	0.299304	0.395261	-0.142285	0.988439	0.846154	5.96074e-08
Spiroplasma gladiatoris	-0.189365	1.58113e-08	0.351951	0.302528	0.401375	-0.185005	0.433526	0.248521	6.00593e-08
Cronobacter sakazakii	-0.203705	1.58821e-08	0.347419	0.297521	0.397318	-0.137514	0.815029	0.677515	6.02904e-08
Frigoriglobus tundricola	-0.186682	1.59284e-08	0.348514	0.29874	0.398288	-0.233471	0.635838	0.402367	6.04286e-08
Janthinobacterium sp. Marseille	-0.153387	1.60183e-08	0.349908	0.301276	0.398539	-0.221141	0.531792	0.310651	6.07319e-08
Leptotrichia hofstadii	-0.243162	1.60992e-08	0.347659	0.30029	0.395028	-0.257037	0.890173	0.633136	6.10008e-08
Rhizobium sp. L51/94	-0.194321	1.6164e-08	0.349856	0.301403	0.39831	-0.242484	0.630058	0.387574	6.12082e-08
Bradyrhizobium sp. CCBAU 53340	-0.142425	1.65668e-08	0.34954	0.301709	0.397371	-0.179721	0.531792	0.352071	6.26945e-08
Pandoraea norimbergensis	-0.229905	1.66795e-08	0.347702	0.30084	0.394563	-0.246793	0.947977	0.701183	6.30818e-08
Roseimaritima ulvae	-0.16435	1.67014e-08	0.348018	0.298736	0.3973	-0.173616	0.66474	0.491124	6.31252e-08
Pedobacter roseus	-0.212277	1.67584e-08	0.347761	0.300303	0.39522	-0.242518	0.878613	0.636095	6.33014e-08
Streptomyces nodosus	-0.183749	1.68829e-08	0.348197	0.300127	0.396268	-0.171615	0.624277	0.452663	6.37322e-08
Pseudooceanicola algae	-0.198027	1.70473e-08	0.348719	0.298592	0.398846	-0.194736	0.647399	0.452663	6.43128e-08
Agreia sp. COWG	-0.160027	1.71024e-08	0.348257	0.299864	0.396651	-0.192735	0.606936	0.414201	6.44807e-08
Paenibacillus sp. JNUCC-32	-0.180812	1.71678e-08	0.348651	0.300019	0.397283	-0.249444	0.710983	0.461538	6.46872e-08
Streptomyces sp. Mg1	-0.149916	1.7211e-08	0.352404	0.302993	0.401816	-0.199251	0.456647	0.257396	6.48101e-08
Kitasatospora sp. MMS16-BH015	-0.206367	1.73464e-08	0.348026	0.298822	0.397231	-0.203561	0.774566	0.571006	6.52395e-08
Burkholderia pseudomallei	-0.197466	1.73465e-08	0.348026	0.299894	0.396159	-0.247529	0.791908	0.544379	6.52395e-08
Pseudoalteromonas sp. R3	-0.198015	1.73887e-08	0.348334	0.300358	0.39631	-0.207203	0.745665	0.538462	6.5358e-08
Pannonibacter phragmitetus	-0.244844	1.75102e-08	0.34783	0.298239	0.39742	-0.135188	0.913295	0.778107	6.5774e-08
Terricaulis silvestris	-0.142651	1.75556e-08	0.350327	0.300978	0.399676	-0.175445	0.462428	0.286982	6.59039e-08
Sulfitobacter sp. SK025	-0.0606833	1.76393e-08	0.373132	0.328187	0.418076	-0.0765981	0.138728	0.0621302	6.61772e-08
Leptospira kmetyi	-0.21988	1.7659e-08	0.348121	0.300506	0.395735	-0.243202	0.849711	0.606509	6.62104e-08
Enterobacter sp. N18-03635	-0.104787	1.76829e-08	0.35963	0.312059	0.407201	-0.158156	0.317919	0.159763	6.62591e-08
Mesorhizobium sp. Pch-S	-0.210703	1.77242e-08	0.348095	0.299936	0.396254	-0.220081	0.82659	0.606509	6.63732e-08
Lactobacillus taiwanensis	-0.218831	1.77617e-08	0.348274	0.300575	0.395974	-0.284485	0.855491	0.571006	6.64707e-08
Halomonas sp. PGE1	-0.160017	1.77721e-08	0.350575	0.299744	0.401406	-0.244536	0.543353	0.298817	6.64707e-08
Photobacterium ganghwense	-0.195302	1.77992e-08	0.348146	0.300509	0.395783	-0.223176	0.820809	0.597633	6.65312e-08
Kutzneria sp. CA-103260	-0.260531	1.78587e-08	0.347975	0.297971	0.397979	-0.186579	0.867052	0.680473	6.67125e-08
Changpingibacter yushuensis	-0.204685	1.78866e-08	0.347967	0.299851	0.396082	-0.233916	0.867052	0.633136	6.6776e-08
Vagococcus xieshaowenii	-0.24327	1.79302e-08	0.348052	0.299998	0.396106	-0.224767	0.878613	0.653846	6.68972e-08
Skermanella rosea	-0.206749	1.79411e-08	0.348428	0.29927	0.397587	-0.190273	0.710983	0.52071	6.68972e-08
Citrobacter sp. BDA59-3	-0.147007	1.80026e-08	0.349728	0.300697	0.398759	-0.172761	0.450867	0.278107	6.70857e-08
Brachyspira pilosicoli	-0.206919	1.80557e-08	0.348001	0.299902	0.3961	-0.216028	0.872832	0.656805	6.72421e-08
Ornithinimicrobium pratense	-0.167014	1.81727e-08	0.348753	0.299284	0.398222	-0.234155	0.606936	0.372781	6.76365e-08
Aquiluna borgnonia	-0.215897	1.81869e-08	0.348317	0.300165	0.396469	-0.224681	0.757225	0.532544	6.7648e-08
Aquihabitans sp. Kera 3	-0.210949	1.8223e-08	0.348745	0.300227	0.397262	-0.214899	0.67052	0.455621	6.77409e-08
Gordonia jinghuaiqii	-0.158924	1.82921e-08	0.348873	0.299563	0.398183	-0.182679	0.531792	0.349112	6.79341e-08
Streptomyces chartreusis	-0.191271	1.82975e-08	0.348223	0.298872	0.397574	-0.175069	0.728324	0.553254	6.79341e-08
Malacoplasma iowae	-0.130313	1.83084e-08	0.352755	0.304503	0.401007	-0.205442	0.445087	0.239645	6.79341e-08
Moraxella catarrhalis	-0.149613	1.83708e-08	0.350096	0.301982	0.39821	-0.229333	0.560694	0.331361	6.8124e-08
Paenibacillus sp. Y412MC10	-0.191367	1.85014e-08	0.348753	0.299949	0.397558	-0.192958	0.722543	0.529586	6.85248e-08
Cnuibacter physcomitrellae	-0.162537	1.85013e-08	0.348753	0.299822	0.397684	-0.193967	0.554913	0.360947	6.85248e-08
Staphylococcus xylosus	-0.255191	1.85437e-08	0.348121	0.300236	0.396005	-0.209016	0.919075	0.710059	6.86398e-08
Syntrophotalea acetylenica	-0.262539	1.86092e-08	0.348146	0.299008	0.397285	-0.187759	0.942197	0.754438	6.88403e-08
Companilactobacillus zhachilii	-0.247214	1.87089e-08	0.348317	0.300294	0.39634	-0.257721	0.861272	0.60355	6.91673e-08
Arthrobacter sp. 24S4-2	-0.219457	1.87632e-08	0.348488	0.299557	0.397419	-0.235968	0.780347	0.544379	6.9326e-08
Pseudomonas lundensis	-0.199989	1.88942e-08	0.349275	0.300742	0.397808	-0.201201	0.624277	0.423077	6.97675e-08
Rhizobium sp. X9	-0.110497	1.90613e-08	0.358775	0.310503	0.407047	-0.155744	0.294798	0.139053	7.03419e-08
Gilliamella apicola	-0.218125	1.90945e-08	0.348369	0.300151	0.396586	-0.184715	0.820809	0.636095	7.04217e-08
Chryseobacterium joostei	-0.231124	1.9125e-08	0.348907	0.30002	0.397794	-0.210846	0.716763	0.505917	7.04917e-08
Halobacterium sp. XZYJT26	-0.125272	1.9193e-08	0.352687	0.304433	0.40094	-0.172897	0.445087	0.272189	7.06732e-08
Tenacibaculum maritimum	-0.166278	1.91975e-08	0.351233	0.302591	0.399875	-0.177857	0.485549	0.307692	7.06732e-08
Sphingobium phenoxybenzoativorans	-0.161643	1.92584e-08	0.350002	0.300257	0.399746	-0.180268	0.508671	0.328402	7.08546e-08
Turicibacter sp. H121	-0.389368	1.92947e-08	0.34824	0.300639	0.395841	-0.121712	0.982659	0.860947	7.09454e-08
Duganella sp. AF9R3	-0.244096	1.93548e-08	0.3483	0.299183	0.397418	-0.194497	0.907514	0.713018	7.11232e-08
Mycobacterium sp. DL592	-0.146611	1.94279e-08	0.349899	0.301467	0.398332	-0.177173	0.514451	0.337278	7.13491e-08
Herbiconiux sp. SALV-R1	-0.20461	1.94479e-08	0.348454	0.299046	0.397862	-0.194822	0.768786	0.573964	7.13792e-08
Sutcliffiella cohnii	-0.26327	1.95027e-08	0.348386	0.30048	0.396291	-0.208742	0.930636	0.721893	7.15371e-08
Microbulbifer agarilyticus	-0.177784	1.9617e-08	0.349369	0.299854	0.398884	-0.244485	0.67052	0.426036	7.19133e-08
Ruegeria pomeroyi	-0.203877	1.97111e-08	0.348745	0.299772	0.397717	-0.184082	0.722543	0.538462	7.22147e-08
Paraburkholderia aromaticivorans	-0.219258	1.98257e-08	0.348437	0.299342	0.397532	-0.169374	0.843931	0.674556	7.25909e-08
Leucobacter sp. CX169	-0.174075	1.98985e-08	0.348676	0.299693	0.397659	-0.191093	0.676301	0.485207	7.28135e-08
Thermomonas sp. XSG	-0.207917	2.01879e-08	0.349378	0.299997	0.398758	-0.223911	0.66474	0.440828	7.36954e-08
Marinomonas primoryensis	-0.190867	2.0178e-08	0.349061	0.30016	0.397962	-0.229008	0.699422	0.470414	7.36954e-08
Gemmatimonas groenlandica	-0.214684	2.01664e-08	0.348924	0.299752	0.398096	-0.157865	0.705202	0.547337	7.36954e-08
Acinetobacter shaoyimingii	-0.147064	2.0177e-08	0.352199	0.302722	0.401676	-0.228837	0.456647	0.227811	7.36954e-08
Diaminobutyricimonas sp. LJ205	-0.227488	2.03217e-08	0.349189	0.299275	0.399104	-0.190136	0.716763	0.526627	7.41396e-08
Amycolatopsis sp. FDAARGOS 1241	-0.211947	2.05025e-08	0.348839	0.300499	0.397178	-0.21849	0.768786	0.550296	7.47545e-08
Tatumella ptyseos	-0.194886	2.066e-08	0.349053	0.301769	0.396337	-0.242159	0.768786	0.526627	7.52833e-08
Streptomyces albus	-0.254343	2.09074e-08	0.348676	0.299863	0.39749	-0.171512	0.878613	0.707101	7.61394e-08
Tropheryma whipplei	-0.165107	2.10453e-08	0.351814	0.302594	0.401035	-0.194651	0.526012	0.331361	7.65957e-08
Mycobacterium koreense	-0.132487	2.11254e-08	0.350951	0.301739	0.400163	-0.213633	0.473988	0.260355	7.68413e-08
Halomonas sp. GT	-0.162808	2.12245e-08	0.35243	0.302892	0.401969	-0.219551	0.473988	0.254438	7.71557e-08
Bradyrhizobium sp. ORS 285	-0.251441	2.13766e-08	0.349181	0.298555	0.399806	-0.17548	0.710983	0.535503	7.76162e-08
Hyphobacterium sp. CCMP332	-0.181227	2.13693e-08	0.349044	0.300891	0.397198	-0.239611	0.751445	0.511834	7.76162e-08
Caldichromatium japonicum	-0.164417	2.15514e-08	0.349189	0.299078	0.399301	-0.20616	0.66474	0.45858	7.82041e-08
Neisseria chenwenguii	-0.181501	2.16176e-08	0.349189	0.299117	0.399262	-0.216763	0.716763	0.5	7.83974e-08
Amycolatopsis sp. EV170708-02-1	-0.175443	2.17441e-08	0.35001	0.30054	0.399481	-0.193282	0.583815	0.390533	7.88094e-08
Paenibacillus thiaminolyticus	-0.250565	2.1761e-08	0.348813	0.299565	0.398062	-0.119164	0.965318	0.846154	7.88236e-08
Poriferisphaera corsica	-0.150318	2.1893e-08	0.350669	0.301903	0.399435	-0.240757	0.578035	0.337278	7.92548e-08
Sorangium cellulosum	-0.274913	2.21446e-08	0.348882	0.299186	0.398577	-0.0983172	0.971098	0.872781	8.00946e-08
Ruegeria sp. SCSIO 43209	-0.198813	2.21513e-08	0.349514	0.300446	0.398583	-0.20775	0.722543	0.514793	8.00946e-08
Gordonia iterans	-0.166153	2.22999e-08	0.349771	0.300818	0.398724	-0.193146	0.589595	0.39645	8.0584e-08
Pseudarthrobacter sp. BIM B-2242	-0.191844	2.23259e-08	0.349497	0.300276	0.398719	-0.173479	0.67052	0.497041	8.06201e-08
Gephyromycinifex aptenodytis	-0.20299	2.23364e-08	0.349164	0.300537	0.39779	-0.206656	0.768786	0.56213	8.06201e-08
Lonsdalea britannica	-0.173514	2.23793e-08	0.350925	0.301841	0.400009	-0.206074	0.543353	0.337278	8.07271e-08
Erythrobacter sp. THAF29	-0.142794	2.25438e-08	0.351165	0.302001	0.400328	-0.22947	0.554913	0.325444	8.12724e-08
Candidatus Frankia datiscae	-0.230692	2.29472e-08	0.349497	0.299793	0.399201	-0.169152	0.728324	0.559172	8.26779e-08
Bacillus sp. ms-22	-0.141187	2.30108e-08	0.353935	0.305178	0.402692	-0.190375	0.456647	0.266272	8.28578e-08
Halorubrum ezzemoulense	-0.163716	2.30286e-08	0.356586	0.307552	0.40562	-0.17613	0.433526	0.257396	8.28732e-08
Streptomyces sp. ST1015	-0.174745	2.30993e-08	0.34942	0.300639	0.398202	-0.234788	0.705202	0.470414	8.30716e-08
Polynucleobacter sp. VK25	-0.14101	2.31111e-08	0.360784	0.312689	0.40888	-0.171991	0.358382	0.186391	8.30716e-08
Streptomyces tirandamycinicus	-0.19532	2.31924e-08	0.350489	0.300527	0.400451	-0.222458	0.601156	0.378698	8.33146e-08
Sphingosinicella sp. BN140058	-0.157474	2.3233e-08	0.349814	0.301355	0.398272	-0.209939	0.630058	0.420118	8.34113e-08
Egibacter rhizosphaerae	-0.20595	2.3377e-08	0.349489	0.299905	0.399072	-0.181397	0.710983	0.529586	8.3879e-08
Thermosipho melanesiensis	-0.198189	2.34107e-08	0.350763	0.301481	0.400045	-0.182132	0.554913	0.372781	8.39502e-08
Vibrio rotiferianus	-0.174203	2.35339e-08	0.350215	0.302132	0.398299	-0.206981	0.630058	0.423077	8.43425e-08
Vulgatibacter incomptus	-0.249154	2.36068e-08	0.349395	0.299073	0.399716	-0.171427	0.757225	0.585799	8.45541e-08
Streptomyces parvulus	-0.216986	2.38011e-08	0.349668	0.300751	0.398585	-0.180302	0.757225	0.576923	8.51999e-08
Halomonas beimenensis	-0.178005	2.39791e-08	0.350523	0.302188	0.398859	-0.225006	0.618497	0.393491	8.57865e-08
Streptomyces huasconensis	-0.163572	2.41412e-08	0.350771	0.301725	0.399818	-0.181995	0.560694	0.378698	8.63157e-08
Aquitalea magnusonii	-0.184138	2.4184e-08	0.350395	0.300804	0.399986	-0.177669	0.618497	0.440828	8.64179e-08
Mycobacterium avium	-0.151971	2.4531e-08	0.3506	0.301843	0.399358	-0.199747	0.560694	0.360947	8.76066e-08
Streptomyces sp. SCUT-3	-0.184426	2.49182e-08	0.349788	0.299795	0.399781	-0.188545	0.65896	0.470414	8.89372e-08
Anaerobutyricum hallii	-0.537647	2.49637e-08	0.349437	0.302986	0.395888	-0.0236686	1	0.976331	8.90474e-08
Bradyrhizobium sp. S2-20-1	-0.186255	2.51762e-08	0.350113	0.301163	0.399062	-0.228734	0.710983	0.482249	8.97527e-08
Carnobacterium divergens	-0.238551	2.53478e-08	0.349523	0.302036	0.39701	-0.148613	0.971098	0.822485	9.03119e-08
Microbacterium sp. ABRD_28	-0.20315	2.55728e-08	0.349976	0.300308	0.399644	-0.229829	0.66474	0.434911	9.106e-08
Bordetella hinzii	-0.236225	2.57079e-08	0.349634	0.299422	0.399846	-0.135872	0.884393	0.748521	9.14875e-08
Actinobacillus indolicus	-0.121976	2.58216e-08	0.354987	0.305994	0.403979	-0.183278	0.381503	0.198225	9.18385e-08
Ornithinimicrobium sp. INDO-MA30-4	-0.172215	2.59312e-08	0.35007	0.30186	0.39828	-0.246349	0.716763	0.470414	9.21746e-08
Kushneria konosiri	-0.176008	2.60237e-08	0.350164	0.300908	0.399421	-0.177532	0.624277	0.446746	9.24494e-08
Thalassospira marina	-0.208518	2.60432e-08	0.349771	0.300711	0.398831	-0.19359	0.820809	0.627219	9.24647e-08
Pseudomonas yamanorum	-0.165874	2.61848e-08	0.350934	0.301733	0.400134	-0.234429	0.595376	0.360947	9.29132e-08
Lysinibacillus capsici	-0.102864	2.62738e-08	0.352781	0.30498	0.400581	-0.118737	0.358382	0.239645	9.31748e-08
Serpentinimonas maccroryi	-0.195455	2.64661e-08	0.350549	0.301641	0.399457	-0.217584	0.682081	0.464497	9.38021e-08
Streptomyces gobiensis	-0.156404	2.65291e-08	0.350652	0.3019	0.399403	-0.201885	0.595376	0.393491	9.38614e-08
Microlunatus sagamiharensis	-0.213157	2.65019e-08	0.349976	0.300728	0.399224	-0.200328	0.786127	0.585799	9.38614e-08
Pseudomonas sp. RC3H12	-0.0840826	2.65149e-08	0.359604	0.311717	0.407491	-0.0948456	0.242775	0.147929	9.38614e-08
Dechloromonas sp. HYN0024	-0.179052	2.65535e-08	0.350327	0.301012	0.399641	-0.187588	0.699422	0.511834	9.38934e-08
Kovacikia sp. CCNU0001	-0.201722	2.66014e-08	0.350036	0.301602	0.39847	-0.235421	0.803468	0.568047	9.40079e-08
Gimesia fumaroli	-0.16691	2.69163e-08	0.351122	0.302996	0.399247	-0.187639	0.572254	0.384615	9.50659e-08
Pediococcus claussenii	-0.182936	2.70451e-08	0.350173	0.302529	0.397817	-0.271745	0.768786	0.497041	9.54533e-08
Shewanella sp. Arc9-LZ	-0.115303	2.70574e-08	0.355278	0.306053	0.404502	-0.186647	0.364162	0.177515	9.54533e-08
Corynebacterium phocae	-0.152273	2.71383e-08	0.350284	0.300983	0.399585	-0.191093	0.676301	0.485207	9.56832e-08
Corynebacterium occultum	-0.193867	2.71756e-08	0.350104	0.300809	0.399399	-0.189315	0.751445	0.56213	9.57596e-08
Sphingomonas daechungensis	-0.124555	2.72875e-08	0.353174	0.304194	0.402154	-0.18232	0.421965	0.239645	9.6098e-08
Listeria sp. PSOL-1	-0.227549	2.73389e-08	0.349959	0.302445	0.397473	-0.259038	0.930636	0.671598	9.61948e-08
Bifidobacterium imperatoris	-0.296397	2.73658e-08	0.349925	0.301597	0.398253	-0.158583	0.924855	0.766272	9.61948e-08
Mixta gaviniae	-0.215226	2.73572e-08	0.350062	0.301521	0.398602	-0.225451	0.849711	0.62426	9.61948e-08
Nitrospira japonica	-0.179582	2.73782e-08	0.350506	0.301691	0.399322	-0.190957	0.682081	0.491124	9.61948e-08
Oceanimonas sp. GK1	-0.226483	2.74361e-08	0.350181	0.299973	0.400389	-0.165236	0.768786	0.60355	9.63428e-08
Deinococcus metallilatus	-0.227793	2.75139e-08	0.350292	0.301721	0.398864	-0.21849	0.768786	0.550296	9.65088e-08
Candidatus Promineofilum breve	-0.268035	2.75151e-08	0.34995	0.301103	0.398797	-0.167459	0.924855	0.757396	9.65088e-08
Marinobacterium sediminicola	-0.204173	2.76171e-08	0.350284	0.300879	0.399689	-0.189178	0.757225	0.568047	9.67559e-08
Ketobacter alkanivorans	-0.230198	2.76173e-08	0.350284	0.301837	0.39873	-0.225861	0.83237	0.606509	9.67559e-08
Cognatishimia activa	-0.175474	2.76852e-08	0.3509	0.302891	0.398908	-0.235883	0.65896	0.423077	9.69379e-08
Paenibacillus crassostreae	-0.245624	2.79258e-08	0.35001	0.302885	0.397135	-0.201867	0.971098	0.769231	9.77025e-08
Tsukamurella pulmonis	-0.155015	2.79356e-08	0.351207	0.302078	0.400336	-0.208896	0.549133	0.340237	9.77025e-08
Xanthomonas arboricola	-0.218416	2.8393e-08	0.350558	0.300499	0.400616	-0.167014	0.693642	0.526627	9.9245e-08
Corynebacterium anserum	-0.176503	2.84363e-08	0.350703	0.301832	0.399574	-0.181448	0.583815	0.402367	9.93396e-08
Methanolobus zinderi	-0.240482	2.85732e-08	0.350498	0.303342	0.397654	-0.260954	0.849711	0.588757	9.97606e-08
Treponema vincentii	-0.227413	2.86245e-08	0.350104	0.301323	0.398886	-0.139737	0.971098	0.831361	9.98822e-08
Streptococcus chenjunshii	-0.226596	2.87185e-08	0.350113	0.302683	0.397542	-0.171871	0.988439	0.816568	1.00153e-07
Brevibacterium sandarakinum	-0.158508	2.87776e-08	0.350575	0.301596	0.399553	-0.256045	0.682081	0.426036	1.00302e-07
Vibrio nigripulchritudo	-0.153195	2.88806e-08	0.351199	0.303198	0.3992	-0.213856	0.589595	0.37574	1.00603e-07
Lactococcus raffinolactis	-0.222403	2.94194e-08	0.350215	0.302549	0.397882	-0.0949482	0.988439	0.893491	1.02421e-07
Pantoea sp. At-9b	-0.182924	2.97193e-08	0.350874	0.301829	0.399919	-0.19542	0.618497	0.423077	1.03406e-07
Kordiimonas pumila	-0.186261	2.99323e-08	0.351242	0.30305	0.399433	-0.206297	0.65896	0.452663	1.04088e-07
Janthinobacterium agaricidamnosum	-0.105104	3.01481e-08	0.364384	0.316147	0.412621	-0.141772	0.260116	0.118343	1.04778e-07
Collinsella sp. zg1085	-0.283946	3.01696e-08	0.350335	0.30173	0.39894	-0.139601	0.976879	0.837278	1.04793e-07
Neorhizobium sp. SOG26	-0.20721	3.02468e-08	0.35084	0.302606	0.399074	-0.225228	0.734104	0.508876	1.04921e-07
Bradyrhizobium diazoefficiens	-0.225067	3.02581e-08	0.350352	0.300588	0.400117	-0.145654	0.971098	0.825444	1.04921e-07
Aliarcobacter cibarius	-0.192316	3.02263e-08	0.351635	0.303373	0.399896	-0.169203	0.601156	0.431953	1.04921e-07
Solibaculum mannosilyticum	-0.379294	3.03577e-08	0.350361	0.302482	0.39824	-0.0828402	1	0.91716	1.05206e-07
Achromobacter pestifer	-0.17986	3.05101e-08	0.351284	0.301668	0.400901	-0.143534	0.560694	0.41716	1.05675e-07
Comamonas sp. Y33R10-2	-0.18132	3.06582e-08	0.351378	0.302266	0.400491	-0.218131	0.65896	0.440828	1.06127e-07
Anaerobacillus isosaccharinicus	-0.247882	3.07042e-08	0.350472	0.302376	0.398568	-0.170554	0.919075	0.748521	1.06226e-07
Synechococcus sp. MIT S9220	-0.158295	3.08398e-08	0.351267	0.302207	0.400327	-0.212488	0.647399	0.434911	1.06634e-07
Yoonia vestfoldensis	-0.161132	3.08683e-08	0.351207	0.302286	0.400129	-0.157916	0.578035	0.420118	1.06673e-07
Paracoccus tegillarcae	-0.187646	3.09235e-08	0.351079	0.302116	0.400042	-0.243253	0.722543	0.47929	1.06803e-07
Pseudolabrys taiwanensis	-0.227029	3.10738e-08	0.350617	0.301561	0.399674	-0.21389	0.83815	0.62426	1.07261e-07
Bdellovibrio bacteriovorus	-0.200587	3.11294e-08	0.350515	0.3018	0.39923	-0.162226	0.895954	0.733728	1.07392e-07
Parageobacillus toebii	-0.211661	3.12391e-08	0.350558	0.30269	0.398425	-0.187759	0.942197	0.754438	1.07709e-07
Sanguibacter sp. HDW7	-0.208273	3.13883e-08	0.350694	0.299808	0.401581	-0.183808	0.734104	0.550296	1.08102e-07
Polaribacter sp. KT25b	-0.168824	3.1386e-08	0.351113	0.303115	0.399112	-0.238157	0.687861	0.449704	1.08102e-07
Methanobacterium sp. MethCAN	-0.189133	3.1621e-08	0.354765	0.305908	0.403621	-0.241441	0.549133	0.307692	1.08841e-07
Streptomyces niveus	-0.175374	3.16549e-08	0.351481	0.302878	0.400084	-0.189229	0.630058	0.440828	1.08897e-07
Agrococcus carbonis	-0.15822	3.1723e-08	0.351891	0.302478	0.401305	-0.202569	0.566474	0.363905	1.09069e-07
Methanosphaera stadtmanae	-0.212945	3.19526e-08	0.351053	0.30343	0.398677	-0.246845	0.820809	0.573964	1.09797e-07
Desulfosarcina widdelii	-0.227428	3.20996e-08	0.35066	0.300724	0.400596	-0.131546	0.942197	0.810651	1.10239e-07
Streptomyces sp. GQFP	-0.189124	3.21896e-08	0.351344	0.302041	0.400648	-0.188956	0.641618	0.452663	1.10486e-07
Jeotgalibaca sp. PTS2502	-0.166535	3.22133e-08	0.351472	0.303639	0.399305	-0.253634	0.65896	0.405325	1.10505e-07
Thermaerobacter sp. PB12/4term	-0.243671	3.24423e-08	0.350763	0.302088	0.399438	-0.185484	0.913295	0.727811	1.11228e-07
Mycolicibacterium sediminis	-0.17426	3.3134e-08	0.351011	0.30274	0.399282	-0.227503	0.763006	0.535503	1.13472e-07
Polynucleobacter sp. MWH-UH21B	-0.207868	3.31266e-08	0.351626	0.303936	0.399317	-0.282895	0.797688	0.514793	1.13472e-07
Intestinimonas butyriciproducens	-0.372882	3.32248e-08	0.350788	0.302264	0.399313	-0.056213	1	0.943787	1.13719e-07
Frankia sp. ArI3	-0.148041	3.32841e-08	0.351866	0.302982	0.400749	-0.222731	0.589595	0.366864	1.13825e-07
Alcaligenes faecalis	-0.211921	3.32932e-08	0.350814	0.301296	0.400332	-0.116205	0.965318	0.849112	1.13825e-07
Mycolicibacterium sp. YH-1	-0.157904	3.3348e-08	0.351472	0.30311	0.399835	-0.213035	0.624277	0.411243	1.13948e-07
Yangia pacifica	-0.211179	3.36767e-08	0.351233	0.302229	0.400237	-0.206519	0.774566	0.568047	1.14878e-07
Polaribacter sp. MED152	-0.154403	3.36756e-08	0.352328	0.303203	0.401452	-0.15701	0.491329	0.33432	1.14878e-07
Cellulomonas iranensis	-0.175464	3.36662e-08	0.351148	0.302361	0.399934	-0.202381	0.699422	0.497041	1.14878e-07
Rhizobium pusense	-0.158065	3.40713e-08	0.352139	0.303898	0.400381	-0.237251	0.601156	0.363905	1.16094e-07
Luteithermobacter gelatinilyticus	-0.232007	3.40681e-08	0.352028	0.302935	0.401121	-0.182218	0.676301	0.494083	1.16094e-07
Staphylococcus arlettae	-0.218983	3.41194e-08	0.351053	0.303171	0.398935	-0.222902	0.83237	0.609467	1.16193e-07
Vibrio ziniensis	-0.169166	3.41952e-08	0.352157	0.303036	0.401277	-0.190871	0.560694	0.369822	1.16386e-07
Synechococcus sp. BMK-MC-1	-0.162477	3.44544e-08	0.353054	0.303831	0.402277	-0.185364	0.543353	0.357988	1.17203e-07
Pantoea dispersa	-0.238252	3.45146e-08	0.350985	0.301101	0.400869	-0.110972	0.936416	0.825444	1.17342e-07
Helicobacter cholecystus	-0.12468	3.45858e-08	0.354859	0.305795	0.403922	-0.179225	0.427746	0.248521	1.17518e-07
Staphylococcus gallinarum	-0.239491	3.48607e-08	0.351207	0.302319	0.400096	-0.211205	0.82659	0.615385	1.18387e-07
Pseudomonas cremoricolorata	-0.143964	3.51988e-08	0.352182	0.30317	0.401194	-0.182816	0.526012	0.343195	1.19468e-07
Kocuria sp. TGY1127_2	-0.19843	3.5288e-08	0.351481	0.302082	0.40088	-0.190409	0.705202	0.514793	1.19637e-07
Francisella frigiditurris	-0.146042	3.52768e-08	0.355012	0.306255	0.40377	-0.210675	0.473988	0.263314	1.19637e-07
Sphingobium cloacae	-0.229725	3.54484e-08	0.352062	0.302234	0.401891	-0.214762	0.676301	0.461538	1.20114e-07
Pseudomonas migulae	-0.177517	3.55684e-08	0.352858	0.30287	0.402845	-0.240209	0.601156	0.360947	1.20454e-07
Planococcus faecalis	-0.140397	3.59038e-08	0.35792	0.308686	0.407153	-0.205989	0.421965	0.215976	1.21522e-07
Vibrio spartinae	-0.163114	3.63603e-08	0.35196	0.304119	0.399801	-0.20038	0.65896	0.45858	1.22999e-07
Lacticaseibacillus rhamnosus	-0.266446	3.64894e-08	0.351242	0.302881	0.399602	-0.124534	0.988439	0.863905	1.23367e-07
Celeribacter baekdonensis	-0.163596	3.65749e-08	0.353294	0.30311	0.403478	-0.215224	0.531792	0.316568	1.23587e-07
Streptomyces xanthii	-0.240419	3.66623e-08	0.35137	0.302151	0.400588	-0.176249	0.803468	0.627219	1.23723e-07
Bosea vaviloviae	-0.230726	3.66365e-08	0.351507	0.301889	0.401125	-0.155266	0.815029	0.659763	1.23723e-07
Corynebacterium provencense	-0.152883	3.66759e-08	0.352199	0.303282	0.401117	-0.21035	0.612717	0.402367	1.23723e-07
Kyrpidia spormannii	-0.170832	3.68011e-08	0.351977	0.302305	0.401649	-0.21572	0.635838	0.420118	1.24076e-07
Streptomyces sp. GMY02	-0.20504	3.69234e-08	0.351814	0.302717	0.400912	-0.186493	0.745665	0.559172	1.2442e-07
Serratia sp. 3ACOL1	-0.129474	3.73646e-08	0.354414	0.30627	0.402557	-0.201115	0.50289	0.301775	1.25767e-07
Wenyingzhuangia fucanilytica	-0.188256	3.735e-08	0.351686	0.303507	0.399866	-0.201696	0.728324	0.526627	1.25767e-07
Corynebacterium liangguodongii	-0.207646	3.74372e-08	0.35202	0.302206	0.401834	-0.170657	0.66474	0.494083	1.25942e-07
Arthrobacter sp. FB24	-0.165635	3.75743e-08	0.351481	0.302054	0.400908	-0.179345	0.797688	0.618343	1.26333e-07
Lacrimispora saccharolytica	-0.26051	3.77499e-08	0.351395	0.302805	0.399986	-0.056213	1	0.943787	1.26854e-07
Aeromonas rivuli	-0.188374	3.78338e-08	0.35237	0.303148	0.401592	-0.238704	0.66474	0.426036	1.27066e-07
Corynebacterium singulare	-0.180404	3.79304e-08	0.351772	0.302786	0.400757	-0.189862	0.728324	0.538462	1.2732e-07
Acinetobacter piscicola	-0.117632	3.7968e-08	0.356594	0.307347	0.405841	-0.192017	0.387283	0.195266	1.27376e-07
Corynebacterium qintianiae	-0.143656	3.80784e-08	0.352285	0.303268	0.401302	-0.211855	0.549133	0.337278	1.27676e-07
Pseudomonas tolaasii	-0.175497	3.95203e-08	0.352601	0.303109	0.402093	-0.218815	0.630058	0.411243	1.32438e-07
Helicobacter suis	-0.186448	3.97297e-08	0.352952	0.305628	0.400276	-0.263553	0.739884	0.476331	1.33066e-07
Mannheimia haemolytica	-0.219865	3.99981e-08	0.351977	0.303606	0.400348	-0.200192	0.791908	0.591716	1.33891e-07
Mycetocola zhujimingii	-0.131587	4.02418e-08	0.352815	0.305269	0.40036	-0.173941	0.526012	0.352071	1.34633e-07
Streptomyces kanamyceticus	-0.166488	4.02685e-08	0.35255	0.302852	0.402247	-0.164244	0.560694	0.39645	1.34648e-07
Bathymodiolus thermophilus thioautotrophic gill symbiont	-0.171426	4.07901e-08	0.356415	0.307063	0.405766	-0.172761	0.450867	0.278107	1.36318e-07
Paenibacillus dendritiformis	-0.226015	4.10936e-08	0.351823	0.303081	0.400565	-0.124671	0.982659	0.857988	1.37257e-07
Corallococcus macrosporus	-0.208134	4.12378e-08	0.352122	0.302278	0.401966	-0.18126	0.716763	0.535503	1.37663e-07
Variovorax paradoxus	-0.27264	4.13316e-08	0.351857	0.30226	0.401455	-0.131956	0.924855	0.792899	1.379e-07
Sulfurospirillum cavolei	-0.174098	4.15762e-08	0.352576	0.303515	0.401636	-0.204706	0.601156	0.39645	1.38641e-07
Saccharospirillum mangrovi	-0.20522	4.17489e-08	0.352576	0.303161	0.40199	-0.165698	0.624277	0.45858	1.39073e-07
Halomonas sp. SF2003	-0.0749295	4.17517e-08	0.377236	0.332033	0.422439	-0.105226	0.179191	0.0739645	1.39073e-07
Christensenella minuta	-0.359645	4.19568e-08	0.3519	0.303166	0.400634	-0.0769231	1	0.923077	1.3968e-07
Nostoc sp. NIES-4103	-0.149385	4.20352e-08	0.354029	0.305177	0.402882	-0.205801	0.554913	0.349112	1.39865e-07
Cellvibrio japonicus	-0.163007	4.26428e-08	0.352601	0.303552	0.40165	-0.19123	0.67052	0.47929	1.41809e-07
Brachybacterium saurashtrense	-0.235306	4.27543e-08	0.352097	0.303375	0.400818	-0.170332	0.803468	0.633136	1.42102e-07
Lactobacillus iners	-0.291354	4.28596e-08	0.352011	0.304482	0.39954	-0.142559	0.976879	0.83432	1.42297e-07
Pasteurella canis	-0.159287	4.28595e-08	0.353465	0.305005	0.401925	-0.213582	0.601156	0.387574	1.42297e-07
Bacillus sp. N1-1	-0.236362	4.30108e-08	0.352199	0.304884	0.399515	-0.259996	0.890173	0.630178	1.42643e-07
Sphingopyxis macrogoltabida	-0.180695	4.29945e-08	0.352755	0.303266	0.402245	-0.186955	0.601156	0.414201	1.42643e-07
Hydrogenophilus thermoluteolus	-0.126957	4.32131e-08	0.353704	0.306052	0.401356	-0.225827	0.583815	0.357988	1.43236e-07
Weizmannia coagulans	-0.214502	4.32522e-08	0.352045	0.301829	0.402262	-0.0652256	0.99422	0.928994	1.43288e-07
Pseudoxanthomonas mexicana	-0.197015	4.33854e-08	0.352387	0.303189	0.401586	-0.183808	0.734104	0.550296	1.43651e-07
Acidipropionibacterium acidipropionici	-0.236675	4.34484e-08	0.352174	0.303148	0.4012	-0.175292	0.843931	0.668639	1.43703e-07
Thermus sp. CCB_US3_UF1	-0.186294	4.34341e-08	0.353465	0.304249	0.40268	-0.200516	0.653179	0.452663	1.43703e-07
Conexibacter sp. SYSU D00693	-0.218118	4.36313e-08	0.352268	0.30298	0.401555	-0.191179	0.797688	0.606509	1.4423e-07
Psychrobacter sp. P11G5	-0.201546	4.49271e-08	0.365214	0.316573	0.413855	-0.230068	0.404624	0.174556	1.48432e-07
Nocardioides baekrokdamisoli	-0.141476	4.53519e-08	0.354688	0.305813	0.403563	-0.179088	0.433526	0.254438	1.49755e-07
Chryseobacterium sp. DH-B6	-0.207936	4.54559e-08	0.352379	0.304673	0.400085	-0.221534	0.890173	0.668639	1.50017e-07
Bacillus sp. Cs-700	-0.270762	4.55174e-08	0.352353	0.30528	0.399426	-0.228768	0.959538	0.730769	1.50126e-07
Novosphingobium sp. Sx8-5	-0.171816	4.55382e-08	0.352781	0.30398	0.401581	-0.23183	0.705202	0.473373	1.50126e-07
Nocardioides sp. LMS-CY	-0.201863	4.56024e-08	0.35255	0.303373	0.401727	-0.154086	0.739884	0.585799	1.50256e-07
Cryobacterium arcticum	-0.14971	4.57064e-08	0.353935	0.305078	0.402792	-0.211718	0.554913	0.343195	1.50517e-07
Erythrobacter litoralis	-0.158116	4.58963e-08	0.354363	0.305282	0.403443	-0.136574	0.479769	0.343195	1.51061e-07
Vescimonas coprocola	-0.508207	4.60541e-08	0.352345	0.304608	0.400081	-0.056213	1	0.943787	1.51498e-07
Thermoanaerobacter kivui	-0.266024	4.63579e-08	0.352473	0.304596	0.400349	-0.187895	0.936416	0.748521	1.52416e-07
Hydrogenophaga sp. NH-16	-0.183926	4.63952e-08	0.353003	0.304677	0.401329	-0.185724	0.653179	0.467456	1.52456e-07
Sphingomonas sp. KC8	-0.173735	4.64454e-08	0.353123	0.302799	0.403447	-0.207802	0.595376	0.387574	1.52538e-07
Nonlabens sp. MB-3u-79	-0.128225	4.64835e-08	0.353696	0.305163	0.402228	-0.24103	0.566474	0.325444	1.52581e-07
Streptomyces exfoliatus	-0.178847	4.68134e-08	0.353311	0.302917	0.403704	-0.196241	0.583815	0.387574	1.53581e-07
Photobacterium damselae	-0.189205	4.68758e-08	0.352712	0.303817	0.401608	-0.19619	0.710983	0.514793	1.53703e-07
Streptomyces sp. MBT27	-0.173772	4.69788e-08	0.352712	0.303832	0.401593	-0.210299	0.739884	0.529586	1.53958e-07
Halomonas meridiana	-0.171527	4.70746e-08	0.352601	0.304031	0.401171	-0.220628	0.803468	0.58284	1.54189e-07
Streptomyces sp. S4.7	-0.142037	4.74017e-08	0.355175	0.305541	0.404809	-0.213497	0.479769	0.266272	1.55177e-07
Paracoccus sp. MC1862	-0.174547	4.74828e-08	0.353738	0.303672	0.403805	-0.191008	0.554913	0.363905	1.55359e-07
Colwellia sp. MT41	-0.126513	4.75425e-08	0.356039	0.307168	0.404909	-0.199798	0.433526	0.233728	1.55471e-07
Ramlibacter tataouinensis	-0.215807	4.76252e-08	0.352687	0.303398	0.401976	-0.161183	0.815029	0.653846	1.55657e-07
Rhodococcus triatomae	-0.151079	4.77397e-08	0.353234	0.304105	0.402363	-0.180627	0.618497	0.43787	1.55948e-07
Borrelia anserina	-0.0735524	4.78177e-08	0.374363	0.328245	0.420481	-0.105363	0.17341	0.0680473	1.56119e-07
Martelella endophytica	-0.222736	4.82157e-08	0.352892	0.303809	0.401975	-0.220765	0.797688	0.576923	1.57334e-07
Mesorhizobium sp. M8A.F.Ca.ET.057.01.1.1	-0.135893	4.8303e-08	0.356663	0.306546	0.40678	-0.234754	0.456647	0.221893	1.57534e-07
Pluralibacter gergoviae	-0.225868	4.85657e-08	0.352627	0.30218	0.403074	-0.114068	0.930636	0.816568	1.58306e-07
Halomonas venusta	-0.135984	4.86125e-08	0.357586	0.308952	0.40622	-0.168348	0.387283	0.218935	1.58374e-07
Undibacterium sp. KW1	-0.14472	4.86477e-08	0.354559	0.305574	0.403545	-0.206895	0.508671	0.301775	1.58404e-07
Flavobacterium sp. CECT 9288	-0.13661	4.86894e-08	0.356962	0.307705	0.406219	-0.179362	0.421965	0.242604	1.58455e-07
Methylomonas denitrificans	-0.208751	4.8797e-08	0.352729	0.304408	0.401051	-0.191401	0.913295	0.721893	1.58721e-07
Calothrix sp. 336/3	-0.190035	4.97379e-08	0.353533	0.305011	0.402055	-0.190546	0.699422	0.508876	1.61695e-07
Mycobacterium spongiae	-0.159454	4.99488e-08	0.354098	0.30383	0.404365	-0.227058	0.531792	0.304734	1.62294e-07
Allosphingosinicella indica	-0.157025	5.01378e-08	0.355637	0.305794	0.40548	-0.219277	0.485549	0.266272	1.62821e-07
Nesterenkonia sp. NBAIMH1	-0.185428	5.03013e-08	0.352926	0.303681	0.402171	-0.171427	0.757225	0.585799	1.63265e-07
Peptacetobacter hiranonis	-0.293375	5.04365e-08	0.352781	0.305725	0.399836	-0.056213	1	0.943787	1.63566e-07
Enterobacter sp. JUb54	-0.216037	5.04479e-08	0.352926	0.304406	0.401446	-0.174608	0.872832	0.698225	1.63566e-07
Streptococcus salivarius	-0.581663	5.05279e-08	0.352789	0.305325	0.400253	-0.0473373	1	0.952663	1.63738e-07
Bacillus albus	-0.181149	5.0768e-08	0.354611	0.305759	0.403463	-0.222184	0.612717	0.390533	1.64429e-07
Streptococcus infantarius	-0.294214	5.08428e-08	0.352849	0.305512	0.400186	-0.163543	0.965318	0.801775	1.64584e-07
Cellulomonas sp. JZ18	-0.226664	5.15002e-08	0.353123	0.303817	0.402428	-0.168468	0.757225	0.588757	1.66535e-07
Methylovirgula sp. HY1	-0.148815	5.14778e-08	0.354012	0.305173	0.402851	-0.14704	0.537572	0.390533	1.66535e-07
Mycobacterium frederiksbergense	-0.161461	5.1862e-08	0.35361	0.303981	0.403239	-0.183175	0.635838	0.452663	1.67616e-07
Lysinibacillus fusiformis	-0.225723	5.20706e-08	0.352969	0.30431	0.401628	-0.179567	0.913295	0.733728	1.68201e-07
Epidermidibacterium keratini	-0.184115	5.23094e-08	0.353508	0.304873	0.402142	-0.21731	0.693642	0.476331	1.68882e-07
Marinilactibacillus sp. 15R	-0.221573	5.24422e-08	0.353029	0.304056	0.402002	-0.18899	0.890173	0.701183	1.69137e-07
Mumia sp. ZJ1417	-0.16158	5.24439e-08	0.353644	0.304738	0.402551	-0.169614	0.583815	0.414201	1.69137e-07
Aerococcus urinae	-0.203572	5.32638e-08	0.353208	0.304769	0.401648	-0.205698	0.809249	0.60355	1.7169e-07
Helicobacter winghamensis	-0.115529	5.33393e-08	0.358091	0.309692	0.40649	-0.136214	0.369942	0.233728	1.71843e-07
Halomonas sp. 1513	-0.203092	5.33944e-08	0.353456	0.304183	0.40273	-0.163919	0.699422	0.535503	1.71929e-07
Mycobacterium florentinum	-0.121387	5.37596e-08	0.357227	0.308156	0.406298	-0.171033	0.398844	0.227811	1.73014e-07
Arthrobacter crystallopoietes	-0.223624	5.40375e-08	0.35314	0.303006	0.403273	-0.111383	0.919075	0.807692	1.73725e-07
Corynebacterium jeikeium	-0.215313	5.4037e-08	0.353166	0.304735	0.401596	-0.170418	0.924855	0.754438	1.73725e-07
Acinetobacter indicus	-0.183311	5.42919e-08	0.35326	0.30412	0.402399	-0.193727	0.815029	0.621302	1.7445e-07
Modestobacter sp. L9-4	-0.178856	5.43423e-08	0.353362	0.303495	0.403229	-0.196737	0.687861	0.491124	1.7452e-07
Pseudoalteromonas rubra	-0.196679	5.44183e-08	0.353242	0.30509	0.401395	-0.221671	0.884393	0.662722	1.74672e-07
Synechococcus sp. CC9902	-0.131807	5.44622e-08	0.355295	0.306076	0.404513	-0.207443	0.485549	0.278107	1.74721e-07
Sulfurimonas sp. SWIR-19	-0.155912	5.45232e-08	0.354807	0.30632	0.403294	-0.170845	0.531792	0.360947	1.74824e-07
Chromobacterium sp. ATCC 53434	-0.229529	5.4591e-08	0.353619	0.303986	0.403252	-0.23879	0.786127	0.547337	1.7495e-07
[Mycoplasma] phocidae	-0.0649789	5.46198e-08	0.371883	0.3252	0.418567	-0.102678	0.16185	0.0591716	1.7495e-07
Rhizobium sp. NZLR1	-0.165522	5.46773e-08	0.353944	0.304629	0.403259	-0.217721	0.676301	0.45858	1.75042e-07
Salinibacterium sp. ZJ450	-0.219258	5.52295e-08	0.353892	0.304585	0.403199	-0.155454	0.682081	0.526627	1.76674e-07
Pseudomonas sp. PONIH3	-0.0732885	5.52451e-08	0.366556	0.319219	0.413893	-0.104542	0.208092	0.10355	1.76674e-07
Sphingopyxis sp. BSN-002	-0.157945	5.54175e-08	0.354286	0.305381	0.403191	-0.180764	0.612717	0.431953	1.77132e-07
Halomonas sp. NyZ770	-0.0814585	5.54844e-08	0.363982	0.315951	0.412014	-0.106954	0.231214	0.12426	1.77253e-07
Erwinia tracheiphila	-0.246212	5.57689e-08	0.353422	0.306394	0.40045	-0.252574	0.953757	0.701183	1.78069e-07
Kluyvera sp. CRP	-0.136405	5.60744e-08	0.359433	0.310478	0.408389	-0.185826	0.398844	0.213018	1.7895e-07
Aquirufa sp. 9H-EGSE	-0.183	5.61189e-08	0.353781	0.305993	0.401569	-0.262459	0.786127	0.523669	1.78998e-07
Cellulomonas fimi	-0.188073	5.62947e-08	0.353422	0.303601	0.403243	-0.168605	0.751445	0.58284	1.7945e-07
Malaciobacter pacificus	-0.147498	5.63193e-08	0.355141	0.305591	0.404691	-0.186596	0.491329	0.304734	1.7945e-07
Microvirga thermotolerans	-0.195942	5.63986e-08	0.354448	0.304115	0.404781	-0.204296	0.618497	0.414201	1.79515e-07
Mycolicibacterium fluoranthenivorans	-0.188685	5.63757e-08	0.353867	0.304423	0.40331	-0.176711	0.65896	0.482249	1.79515e-07
Mycolicibacterium boenickei	-0.156563	5.66146e-08	0.354918	0.305129	0.404708	-0.20917	0.537572	0.328402	1.80108e-07
Geobacter benzoatilyticus	-0.281196	5.69849e-08	0.353533	0.304042	0.403025	-0.194086	0.924855	0.730769	1.81097e-07
Ornithinimicrobium flavum	-0.154804	5.69595e-08	0.354226	0.30531	0.403142	-0.202158	0.583815	0.381657	1.81097e-07
Bacillus smithii	-0.238637	5.75005e-08	0.353465	0.305646	0.401284	-0.231727	0.959538	0.727811	1.82422e-07
Staphylococcus warneri	-0.236875	5.75217e-08	0.353636	0.305113	0.402159	-0.243886	0.820809	0.576923	1.82422e-07
Erysipelothrix rhusiopathiae	-0.278608	5.74727e-08	0.353431	0.305065	0.401796	-0.165954	0.988439	0.822485	1.82422e-07
Ruania alkalisoli	-0.166752	5.7504e-08	0.353653	0.305376	0.401929	-0.23383	0.745665	0.511834	1.82422e-07
Burkholderia oklahomensis	-0.0988535	5.76567e-08	0.360639	0.312307	0.408971	-0.151828	0.33526	0.183432	1.82755e-07
Anoxybacillus amylolyticus	-0.191009	5.78302e-08	0.353508	0.305839	0.401176	-0.205647	0.936416	0.730769	1.83114e-07
Apibacter raozihei	-0.186902	5.78221e-08	0.353764	0.30551	0.402018	-0.25372	0.780347	0.526627	1.83114e-07
Pseudomonas syringae group genomosp. 7	-0.103236	5.89316e-08	0.358057	0.308963	0.40715	-0.177771	0.364162	0.186391	1.8632e-07
Pseudoalteromonas phenolica	-0.169567	5.89346e-08	0.354346	0.306489	0.402202	-0.246212	0.722543	0.476331	1.8632e-07
Leptospira santarosai	-0.186829	5.89011e-08	0.353798	0.305848	0.401749	-0.272788	0.849711	0.576923	1.8632e-07
Klebsiella variicola	-0.410206	5.90212e-08	0.353559	0.303417	0.403701	-0.115299	0.878613	0.763314	1.86497e-07
Poseidonibacter lekithochrous	-0.178073	5.92828e-08	0.354251	0.30571	0.402793	-0.235746	0.66474	0.428994	1.87227e-07
Asticcacaulis sp. AND118	-0.204811	5.93635e-08	0.354166	0.305546	0.402786	-0.219585	0.722543	0.502959	1.87384e-07
Mesorhizobium sp. B4-1-4	-0.146328	5.98638e-08	0.354816	0.305112	0.40452	-0.21613	0.618497	0.402367	1.88866e-07
Mogibacterium pumilum	-0.282216	5.98996e-08	0.35361	0.305744	0.401477	-0.091716	1	0.908284	1.88881e-07
Clostridium acetobutylicum	-0.252991	5.99518e-08	0.353619	0.304878	0.402359	-0.101139	0.976879	0.87574	1.88948e-07
Lacunisphaera limnophila	-0.246507	6.00121e-08	0.353909	0.304888	0.402931	-0.219944	0.83237	0.612426	1.8904e-07
Lacipirellula parvula	-0.174684	6.01099e-08	0.354209	0.305644	0.402773	-0.205613	0.687861	0.482249	1.8925e-07
Nocardioides sp. S5	-0.197049	6.03497e-08	0.35385	0.304931	0.402768	-0.169152	0.728324	0.559172	1.89907e-07
Clostridium botulinum	-0.258253	6.04503e-08	0.353653	0.305489	0.401817	-0.0414201	1	0.95858	1.90125e-07
Corynebacterium aurimucosum	-0.211335	6.06553e-08	0.353756	0.304634	0.402877	-0.237148	0.855491	0.618343	1.90671e-07
Leptotrichia shahii	-0.20594	6.12241e-08	0.354063	0.305887	0.40224	-0.215395	0.774566	0.559172	1.9236e-07
Arcticibacterium luteifluviistationis	-0.191315	6.15732e-08	0.353892	0.306108	0.401677	-0.223039	0.82659	0.60355	1.93357e-07
Mammaliicoccus sciuri	-0.245005	6.16385e-08	0.353756	0.305683	0.401828	-0.119027	0.971098	0.852071	1.93462e-07
Paenibacillus xylanexedens	-0.258243	6.20312e-08	0.353815	0.306136	0.401495	-0.172282	0.971098	0.798817	1.94594e-07
Pseudomonas sp. HS-18	-0.213798	6.30814e-08	0.355124	0.307474	0.402773	-0.254267	0.757225	0.502959	1.97787e-07
Sphingomonas sp. HMP6	-0.187015	6.31822e-08	0.355047	0.305659	0.404435	-0.215173	0.65896	0.443787	1.98001e-07
Rhodobacter sp. N10	-0.256634	6.32403e-08	0.353978	0.306436	0.401519	-0.220166	0.947977	0.727811	1.98081e-07
Intrasporangium calvum	-0.139873	6.34632e-08	0.354961	0.305792	0.404131	-0.240483	0.589595	0.349112	1.98677e-07
Klebsiella oxytoca	-0.215481	6.35655e-08	0.353901	0.305889	0.401912	-0.0800185	0.99422	0.914201	1.98895e-07
Sulfurospirillum multivorans	-0.191651	6.362e-08	0.354713	0.306253	0.403173	-0.252129	0.722543	0.470414	1.98964e-07
Marinobacter sp. NP-4(2019)	-0.17561	6.37638e-08	0.35479	0.30554	0.40404	-0.186955	0.601156	0.414201	1.99222e-07
Falsirhodobacter sp. PG104	-0.168711	6.37679e-08	0.355697	0.306561	0.404832	-0.178763	0.572254	0.393491	1.99222e-07
Paenibacillus psychroresistens	-0.242946	6.38464e-08	0.353952	0.305295	0.402609	-0.16946	0.965318	0.795858	1.99365e-07
Sphingosinithalassobacter tenebrarum	-0.211135	6.41755e-08	0.354799	0.303791	0.405806	-0.197832	0.641618	0.443787	2.00289e-07
Leucobacter coleopterorum	-0.171491	6.42898e-08	0.355158	0.304958	0.405357	-0.202705	0.560694	0.357988	2.00543e-07
Azospirillum sp. TSA2s	-0.162276	6.43987e-08	0.355534	0.306388	0.40468	-0.234839	0.578035	0.343195	2.0078e-07
Streptomyces sp. CMB-StM0423	-0.158601	6.46364e-08	0.35562	0.306175	0.405064	-0.176762	0.531792	0.35503	2.01418e-07
Neomicrococcus aestuarii	-0.196604	6.5324e-08	0.354414	0.306386	0.402441	-0.175206	0.722543	0.547337	2.03394e-07
Pseudomonas mucidolens	-0.224627	6.53372e-08	0.354739	0.306732	0.402746	-0.241338	0.803468	0.56213	2.03394e-07
Gimesia chilikensis	-0.191342	6.60494e-08	0.354294	0.304812	0.403776	-0.200739	0.768786	0.568047	2.05506e-07
Azospirillum brasilense	-0.253306	6.61058e-08	0.354098	0.30365	0.404545	-0.111109	0.930636	0.819527	2.05576e-07
Sphingomonas sp. AAP5	-0.219659	6.64217e-08	0.354457	0.306307	0.402606	-0.220491	0.809249	0.588757	2.06453e-07
Nostoc sp. UHCC 0702	-0.128872	6.67482e-08	0.356654	0.307896	0.405413	-0.18191	0.439306	0.257396	2.07362e-07
Vibrio neptunius	-0.23929	6.6844e-08	0.354525	0.30616	0.402891	-0.249393	0.83815	0.588757	2.07554e-07
Pelagibacterium halotolerans	-0.191925	6.70808e-08	0.354542	0.305227	0.403857	-0.20734	0.739884	0.532544	2.08183e-07
Arthrobacter sp. PAMC25564	-0.178269	6.71936e-08	0.354619	0.305285	0.403953	-0.152906	0.66474	0.511834	2.08427e-07
Caulobacter segnis	-0.228311	6.80913e-08	0.354286	0.304507	0.404064	-0.156309	0.895954	0.739645	2.11104e-07
Streptomyces sp. MG28	-0.174566	6.81676e-08	0.35485	0.305181	0.404519	-0.183996	0.601156	0.41716	2.11131e-07
Citrobacter sp. 172116965	-0.0590665	6.81694e-08	0.389404	0.347006	0.431802	-0.111417	0.16763	0.056213	2.11131e-07
Synechococcus sp. WH 8020	-0.0836077	6.82334e-08	0.368694	0.320864	0.416523	-0.0991723	0.184971	0.0857988	2.11222e-07
Aeromicrobium erythreum	-0.180459	6.83111e-08	0.35467	0.305756	0.403585	-0.209255	0.65896	0.449704	2.11247e-07
Bordetella flabilis	-0.183685	6.82907e-08	0.35438	0.305866	0.402894	-0.227725	0.878613	0.650888	2.11247e-07
Lacipirellula limnantheis	-0.155511	6.8369e-08	0.356141	0.306591	0.405691	-0.183227	0.508671	0.325444	2.11319e-07
Streptomyces sp. BH-MK-02	-0.190879	6.86549e-08	0.354499	0.305388	0.40361	-0.192821	0.728324	0.535503	2.12095e-07
Ureaplasma diversum	-0.216324	6.87845e-08	0.357133	0.307911	0.406355	-0.208212	0.578035	0.369822	2.12388e-07
Mycolicibacter hiberniae	-0.137647	6.92423e-08	0.355543	0.306332	0.404754	-0.177036	0.520231	0.343195	2.13693e-07
Poseidonibacter parvus	-0.0863651	7.05121e-08	0.365958	0.318738	0.413177	-0.0796422	0.260116	0.180473	2.17502e-07
Lactobacillus ultunensis	-0.207993	7.0758e-08	0.354628	0.306022	0.403233	-0.214984	0.791908	0.576923	2.18066e-07
Nostoc sp. CENA543	-0.133001	7.07666e-08	0.357219	0.308516	0.405921	-0.189691	0.485549	0.295858	2.18066e-07
Corynebacterium timonense	-0.153714	7.14551e-08	0.355295	0.306377	0.404212	-0.163833	0.578035	0.414201	2.20076e-07
Staphylococcus nepalensis	-0.189665	7.15115e-08	0.35467	0.307043	0.402298	-0.2549	0.855491	0.600592	2.20138e-07
Burkholderia metallica	-0.196608	7.26162e-08	0.356834	0.30752	0.406147	-0.219226	0.612717	0.393491	2.23426e-07
Streptomyces sp. ZYC-3	-0.208147	7.28711e-08	0.354807	0.306705	0.402909	-0.254763	0.861272	0.606509	2.24097e-07
Helicobacter enhydrae	-0.109742	7.2951e-08	0.358535	0.310178	0.406893	-0.179088	0.433526	0.254438	2.24229e-07
Skermania piniformis	-0.162697	7.38629e-08	0.355312	0.305593	0.405031	-0.17471	0.618497	0.443787	2.26918e-07
Janthinobacterium sp. PAMC25594	-0.16122	7.4198e-08	0.357646	0.308581	0.406711	-0.192102	0.508671	0.316568	2.27832e-07
Methyloradius palustris	-0.151226	7.43452e-08	0.356432	0.307402	0.405462	-0.164928	0.531792	0.366864	2.28169e-07
Rhizobium etli	-0.164862	7.45755e-08	0.356483	0.306107	0.406859	-0.196652	0.566474	0.369822	2.28664e-07
Humisphaera borealis	-0.24858	7.45814e-08	0.354807	0.304493	0.405121	-0.167374	0.803468	0.636095	2.28664e-07
Natronomonas halophila	-0.1485	7.55391e-08	0.358279	0.308313	0.408245	-0.21336	0.485549	0.272189	2.31484e-07
Celeribacter ethanolicus	-0.148715	7.56469e-08	0.355756	0.306748	0.404765	-0.208075	0.583815	0.37574	2.31697e-07
Borrelia miyamotoi	-0.127895	7.58946e-08	0.357552	0.308271	0.406833	-0.178815	0.445087	0.266272	2.32339e-07
Oceanispirochaeta crateris	-0.222655	7.63481e-08	0.354841	0.307198	0.402485	-0.2051	0.959538	0.754438	2.3361e-07
Streptomyces broussonetiae	-0.18725	7.69771e-08	0.355184	0.305647	0.40472	-0.181397	0.710983	0.529586	2.35416e-07
Croceicoccus sp. Ery5	-0.0717838	7.7114e-08	0.366624	0.319226	0.414023	-0.0807367	0.213873	0.133136	2.35716e-07
Eubacterium maltosivorans	-0.31282	7.73324e-08	0.35485	0.30715	0.40255	-0.0857988	1	0.914201	2.36266e-07
Enterobacter sp. JBIWA005	-0.0976783	7.82218e-08	0.375971	0.330054	0.421887	-0.118925	0.225434	0.106509	2.38863e-07
Bradyrhizobium sp. A19	-0.16637	7.87868e-08	0.356056	0.306946	0.405165	-0.225553	0.595376	0.369822	2.40468e-07
Halomonas sulfidivorans	-0.14404	7.88874e-08	0.35591	0.306945	0.404876	-0.141533	0.520231	0.378698	2.40654e-07
Sporolactobacillus terrae	-0.236664	7.92614e-08	0.354987	0.306412	0.403562	-0.187075	0.971098	0.784024	2.41484e-07
Planctomyces sp. SH-PL14	-0.200621	7.92505e-08	0.355235	0.305615	0.404854	-0.200876	0.763006	0.56213	2.41484e-07
Novosphingobium sp. EMRT-2	-0.15002	7.92783e-08	0.35786	0.307829	0.407891	-0.163748	0.456647	0.292899	2.41484e-07
[truncated: 3,543 more rows]

## Sheet: Covid-19(Respiratory)
	fc	p.val	auc	auc.ci.l	auc.ci.h	pr.shift	pr.n	pr.p	p.adj
Parasphingopyxis sp. CP4	-0.219069	1.60804e-08	0.278282	0.18145	0.375113	-0.292196	0.344828	0.0526316	2.14673e-05
Candidatus Saccharimonas aalborgensis	-0.623975	1.44482e-08	0.202359	0.103691	0.301027	-0.470962	0.655172	0.184211	2.14673e-05
Acinetobacter sp. ACNIH2	-0.408581	1.14071e-08	0.188748	0.102355	0.27514	-0.50484	0.724138	0.219298	2.14673e-05
Aromatoleum bremense	-0.344987	8.01837e-09	0.232305	0.134004	0.330606	-0.411978	0.517241	0.105263	2.14673e-05
Bacteroides caccae	-0.322967	9.56821e-08	0.178463	0.0871497	0.269777	-0.0701754	1	0.929825	7.29917e-05
Nitrogeniibacter mangrovi	-0.416733	8.14094e-08	0.221416	0.124919	0.317912	-0.435874	0.655172	0.219298	7.29917e-05
Mucisphaera calidilacus	-0.317912	8.73103e-08	0.254083	0.154474	0.353693	-0.411978	0.517241	0.105263	7.29917e-05
Lysobacter sp. CJ11	-0.278844	1.7553e-07	0.257562	0.157429	0.357695	-0.369328	0.448276	0.0789474	9.01816e-05
Rhizobium indicum	-0.21401	2.62875e-07	0.297943	0.20028	0.395606	-0.317907	0.37931	0.0614035	9.01816e-05
Sphingopyxis sp. PAMC25046	-0.402738	2.49545e-07	0.240321	0.138989	0.341652	-0.402601	0.551724	0.149123	9.01816e-05
Sphingopyxis sp. BSN-002	-0.486786	2.18194e-07	0.19994	0.107677	0.292202	-0.415306	0.827586	0.412281	9.01816e-05
Polaribacter sp. KT25b	-0.452234	2.70207e-07	0.190411	0.0890377	0.291785	-0.115245	0.931034	0.815789	9.01816e-05
Streptomyces sp. SCUT-3	-0.52894	2.23614e-07	0.215366	0.120933	0.309799	-0.425892	0.724138	0.298246	9.01816e-05
Pseudomonas sp. Tri1	-0.284328	1.37473e-07	0.248639	0.149517	0.347761	-0.403206	0.517241	0.114035	9.01816e-05
Roseovarius sp. SCSIO 43702	-0.349726	2.17606e-07	0.257108	0.155924	0.358293	-0.480944	0.586207	0.105263	9.01816e-05
Blastomonas fulva	-0.376866	2.00217e-07	0.243799	0.144912	0.342686	-0.325469	0.448276	0.122807	9.01816e-05
Sphingomonas sp. MM-1	-0.429918	3.06782e-07	0.23412	0.138146	0.330094	-0.366909	0.586207	0.219298	9.57725e-05
Opitutus sp. GAS368	-0.624215	3.22829e-07	0.218088	0.116872	0.319305	-0.416515	0.758621	0.342105	9.57725e-05
Lysobacter lycopersici	-0.371073	3.44268e-07	0.232305	0.135176	0.329434	-0.393224	0.586207	0.192982	9.67574e-05
Agrobacterium larrymoorei	-0.343714	3.78045e-07	0.229129	0.129284	0.328973	-0.444646	0.655172	0.210526	0.000100938
Sphingomonas sp. HDW15A	-0.28599	4.17635e-07	0.269812	0.168432	0.371193	-0.421355	0.482759	0.0614035	0.000106199
Agrobacterium sp. S7/73	-0.122004	4.45659e-07	0.343013	0.252588	0.433438	-0.223835	0.241379	0.0175439	0.000108174
Rhodothermus marinus	-0.340314	4.75697e-07	0.25	0.151121	0.348879	-0.290381	0.448276	0.157895	0.000110445
Janthinobacterium sp. LM6	-0.57771	5.09884e-07	0.258318	0.159252	0.357385	-0.420145	0.551724	0.131579	0.000113449
Labilithrix luteola	-0.590825	5.66418e-07	0.205384	0.101479	0.309289	-0.300665	0.862069	0.561404	0.000120987
Flavobacterium sp. CS20	-0.525129	6.24663e-07	0.20735	0.112637	0.302064	-0.405324	0.896552	0.491228	0.000128296
Flavobacterium sp. CHNK8	-0.605407	7.0337e-07	0.209619	0.116563	0.302674	-0.319419	0.793103	0.473684	0.000129517
Flavobacterium sediminis	-0.487596	7.00691e-07	0.202964	0.107112	0.298816	-0.22928	0.931034	0.701754	0.000129517
Rhizobium sp. K102	-0.184946	6.69833e-07	0.311857	0.215241	0.408473	-0.257713	0.310345	0.0526316	0.000129517
Arcticibacterium luteifluviistationis	-0.407758	7.48218e-07	0.202964	0.0991329	0.306796	-0.176649	0.931034	0.754386	0.000133183
Sarcina sp. JB2	-0.420078	9.14371e-07	0.204779	0.103894	0.305665	-0.132789	0.931034	0.798246	0.000157508
Romboutsia ilealis	-0.46091	1.11428e-06	0.206594	0.110848	0.30234	-0.11464	0.965517	0.850877	0.000163571
Lautropia mirabilis	-0.812115	1.1573e-06	0.224592	0.127134	0.322049	-0.467937	0.827586	0.359649	0.000163571
Comamonas sp. NLF-1-9	-0.430024	1.11585e-06	0.242892	0.140779	0.345005	-0.454023	0.62069	0.166667	0.000163571
Rhodoferax koreense	-0.713438	1.02416e-06	0.233515	0.130471	0.336558	-0.374471	0.655172	0.280702	0.000163571
Methanosarcina sp. MTP4	-0.3468	9.96988e-07	0.231095	0.132588	0.329602	-0.50484	0.724138	0.219298	0.000163571
Pseudoxanthomonas suwonensis	-0.417399	1.16399e-06	0.233817	0.136171	0.331464	-0.46098	0.724138	0.263158	0.000163571
Sphingomonas lutea	-0.292916	1.09831e-06	0.280702	0.177199	0.384204	-0.351785	0.448276	0.0964912	0.000163571
Arthrobacter sp. KBS0702	0.267393	1.38353e-06	0.790986	0.69218	0.889792	0	1	1	0.000189437
Ichthyobacterium seriolicida	-0.405149	1.48606e-06	0.215064	0.126641	0.303486	-0.387175	0.931034	0.54386	0.000194892
Brachyspira pilosicoli	-0.446174	1.49636e-06	0.211434	0.100206	0.322661	-0.168482	0.896552	0.72807	0.000194892
Ereboglobus luteus	-0.41175	1.67853e-06	0.235783	0.131412	0.340155	-0.46098	0.724138	0.263158	0.000213413
Arthrobacter sp. NicSoilB4	-0.346209	1.72936e-06	0.212039	0.117411	0.306667	-0.140956	0.965517	0.824561	0.000214609
Fusobacterium pseudoperiodonticum	-0.477659	1.77788e-06	0.212039	0.111439	0.312639	-0.0350877	1	0.964912	0.000214609
Bradyrhizobium sp. S2-11-4	-0.346643	1.84869e-06	0.268603	0.16957	0.367635	-0.273442	0.413793	0.140351	0.000214609
Brevundimonas vesicularis	-0.269028	1.82381e-06	0.303539	0.203042	0.404036	-0.335451	0.37931	0.0438596	0.000214609
Leptotrichia hofstadii	-0.435762	2.06723e-06	0.215064	0.121661	0.308466	-0.202964	0.931034	0.72807	0.000234872
Burkholderia metallica	-0.310879	2.12865e-06	0.28902	0.188198	0.389842	-0.334846	0.413793	0.0789474	0.000236813
Ewingella americana	-0.372864	2.30903e-06	0.240321	0.136911	0.34373	-0.461585	0.689655	0.22807	0.000246604
Rhizobium sp. TAL182	-0.117142	2.28152e-06	0.357834	0.26874	0.446929	-0.198125	0.206897	0.00877193	0.000246604
Metabacillus litoralis	-0.387262	2.72332e-06	0.217635	0.121534	0.313735	-0.193587	0.965517	0.77193	0.000273566
Janthinobacterium agaricidamnosum	-0.48402	2.69617e-06	0.284332	0.184192	0.384471	-0.343013	0.448276	0.105263	0.000273566
Erwinia billingiae	-0.142414	2.9195e-06	0.359347	0.270826	0.447868	-0.292801	0.310345	0.0175439	0.000273566
Bradyrhizobium sp. 41S5	-0.532081	2.95415e-06	0.247278	0.146631	0.347924	-0.400786	0.655172	0.254386	0.000273566
Asticcacaulis sp. AND118	-0.270307	2.97132e-06	0.292045	0.191753	0.392337	-0.351785	0.448276	0.0964912	0.000273566
Flavobacterium arcticum	-0.412049	2.792e-06	0.218996	0.119194	0.318798	-0.202964	0.931034	0.72807	0.000273566
Pedobacter aquae	-0.440484	2.61514e-06	0.220357	0.119728	0.320986	-0.282517	0.896552	0.614035	0.000273566
Verrucomicrobium sp. GAS474	-0.321295	2.92922e-06	0.27314	0.170109	0.37617	-0.394434	0.517241	0.122807	0.000273566
Thauera sp. MZ1T	-0.377695	3.10012e-06	0.266788	0.164006	0.369569	-0.401996	0.586207	0.184211	0.000280587
Streptococcus intermedius	-0.507382	3.45349e-06	0.230188	0.132194	0.328181	-0.353902	0.827586	0.473684	0.000288491
Saccharothrix syringae	-0.479777	3.32067e-06	0.230792	0.136616	0.324969	-0.380218	0.827586	0.447368	0.000288491
Candidatus Desulfofervidus auxilii	-0.368136	3.50234e-06	0.221416	0.11961	0.323222	-0.237447	0.965517	0.72807	0.000288491
Pseudomonas sp. Pc102	-0.286947	3.34649e-06	0.295523	0.191902	0.399144	-0.291591	0.37931	0.0877193	0.000288491
Diaphorobacter sp. JS3051	-0.306691	3.40351e-06	0.288717	0.185502	0.391933	-0.368724	0.482759	0.114035	0.000288491
Microvirgula aerodenitrificans	-0.366519	3.5116e-06	0.237296	0.139901	0.334691	-0.477919	0.758621	0.280702	0.000288491
Pseudomonas atacamensis	-0.380956	3.65261e-06	0.250756	0.145401	0.356111	-0.427102	0.655172	0.22807	0.000295132
Mesorhizobium sp. M2A.F.Ca.ET.043.05.1.1	-0.198896	3.70297e-06	0.306715	0.20558	0.407851	-0.300968	0.344828	0.0438596	0.000295132
Cohnella candidum	-0.27782	3.83746e-06	0.277677	0.17122	0.384134	-0.403206	0.517241	0.114035	0.000301354
Lachnoanaerobaculum umeaense	-0.632074	4.36987e-06	0.224289	0.115488	0.33309	-0.133394	0.896552	0.763158	0.000315801
Chitinibacter bivalviorum	-0.244466	4.58544e-06	0.285239	0.182915	0.387563	-0.26588	0.344828	0.0789474	0.000315801
Campylobacter sp. RM12651	-0.421719	4.42309e-06	0.226104	0.120486	0.331722	-0.248034	0.862069	0.614035	0.000315801
Formosa sp. L2A11	-0.335054	4.52793e-06	0.223684	0.119809	0.32756	-0.0883243	0.965517	0.877193	0.000315801
Sinomicrobium sp. HD2P242	-0.373424	4.54968e-06	0.233515	0.146675	0.320355	-0.440411	0.896552	0.45614	0.000315801
Kaistella carnis	-0.367157	4.61282e-06	0.224138	0.122768	0.325508	-0.140956	0.965517	0.824561	0.000315801
Riemerella anatipestifer	-0.386995	4.41134e-06	0.223382	0.119871	0.326892	-0.0970962	0.965517	0.868421	0.000315801
Hymenobacter sp. DG25A	-0.246708	4.12652e-06	0.290532	0.187709	0.393356	-0.359952	0.482759	0.122807	0.000315801
Comamonas sp. NLF-7-7	-0.476359	4.29886e-06	0.244555	0.14731	0.341801	-0.364489	0.724138	0.359649	0.000315801
Bordetella genomosp. 8	-0.392459	4.37326e-06	0.251664	0.145846	0.357481	-0.435269	0.689655	0.254386	0.000315801
Bartonella tribocorum	-0.353836	4.79387e-06	0.22807	0.131981	0.324159	-0.283122	0.862069	0.578947	0.000324041
Mammaliicoccus lentus	-0.43482	4.93313e-06	0.227465	0.125359	0.329571	-0.264368	0.931034	0.666667	0.00032723
Peptacetobacter hiranonis	-0.440518	5.00593e-06	0.225348	0.125496	0.3252	-0.115245	0.931034	0.815789	0.00032723
Limnobacter sp. SAORIC-580	-0.282875	5.02488e-06	0.294616	0.188384	0.400848	-0.35239	0.413793	0.0614035	0.00032723
Pseudomonas sp. CMR5c	-0.285198	5.36532e-06	0.256201	0.157063	0.355338	-0.401996	0.586207	0.184211	0.000341081
Chryseobacterium gleum	-0.34318	5.34238e-06	0.226104	0.143818	0.30839	-0.22807	1	0.77193	0.000341081
Candidatus Arthromitus sp. SFB-rat-Yit	-0.423786	5.56534e-06	0.229431	0.117056	0.341806	-0.204174	0.862069	0.657895	0.00034365
Lysobacter sp. TY2-98	-0.311134	5.48488e-06	0.28902	0.183633	0.394407	-0.369328	0.448276	0.0789474	0.00034365
Erythrobacter sp. HKB08	-0.278454	5.5988e-06	0.285239	0.181919	0.388558	-0.282214	0.413793	0.131579	0.00034365
Polaribacter haliotis	-0.331113	5.74313e-06	0.22686	0.134439	0.319282	-0.132184	0.965517	0.833333	0.000347659
Oxalobacter formigenes	-0.309105	5.85941e-06	0.285693	0.177284	0.394102	-0.403811	0.482759	0.0789474	0.000347659
Bradyrhizobium paxllaeri	-0.545753	5.81431e-06	0.257108	0.15292	0.361297	-0.375076	0.62069	0.245614	0.000347659
Variovorax sp. PBL-H6	-0.547907	5.98552e-06	0.26225	0.156765	0.367736	-0.358137	0.586207	0.22807	0.000351238
Acinetobacter indicus	-0.427037	6.11419e-06	0.227465	0.128354	0.326577	-0.131579	1	0.868421	0.000354889
Selenomonas timonae	-0.401112	6.37149e-06	0.284634	0.185055	0.384213	-0.368119	0.517241	0.149123	0.000355264
Yangia pacifica	-0.294015	6.24867e-06	0.272535	0.169831	0.375238	-0.368119	0.517241	0.149123	0.000355264
Microbacterium sp. H1-D42	-0.373965	6.38677e-06	0.266939	0.164556	0.369322	-0.34997	0.551724	0.201754	0.000355264
Sphingobium sp. PAMC28499	-0.212742	6.2774e-06	0.319722	0.220611	0.418833	-0.335451	0.37931	0.0438596	0.000355264
Bradyrhizobium septentrionale	-0.474456	6.52079e-06	0.260738	0.158533	0.362943	-0.375076	0.62069	0.245614	0.000358979
Halopseudomonas litoralis	-0.224393	6.76397e-06	0.285239	0.180972	0.389506	-0.325469	0.448276	0.122807	0.000368567
Pseudomonas sp. RC3H12	-0.0728863	6.83933e-06	0.374622	0.290266	0.458978	-0.15487	0.172414	0.0175439	0.000368909
Gillisia sp. Hel1_33_143	-0.421013	6.95175e-06	0.234876	0.126123	0.343628	-0.222323	0.827586	0.605263	0.000371223
Jeotgalicoccus sp. ATCC 8456	-0.524541	7.45589e-06	0.26225	0.155042	0.369459	-0.366909	0.586207	0.219298	0.000374366
Clostridioides difficile	-0.297906	7.25949e-06	0.229583	0.122121	0.337044	0.0344828	0.965517	1	0.000374366
Luteimonas chenhongjianii	-0.215316	7.50135e-06	0.300665	0.196981	0.40435	-0.309135	0.37931	0.0701754	0.000374366
Flavobacterium faecale	-0.441334	7.41356e-06	0.23049	0.127552	0.333428	-0.141561	0.931034	0.789474	0.000374366
Flavobacterium nitrogenifigens	-0.521747	7.1737e-06	0.231095	0.128446	0.333744	-0.211736	0.931034	0.719298	0.000374366
Sphingomonas profundi	-0.443809	7.1129e-06	0.253176	0.154822	0.35153	-0.451603	0.758621	0.307018	0.000374366
Dechloromonas sp. TW-R-39-2	-0.302202	7.34639e-06	0.287961	0.185158	0.390765	-0.282214	0.413793	0.131579	0.000374366
Clostridium butyricum	-0.25347	7.7901e-06	0.23049	0.125263	0.335717	-0.0263158	1	0.973684	0.000381643
Massilia sp. NR 4-1	-0.13826	7.74177e-06	0.35239	0.261323	0.443456	-0.215064	0.241379	0.0263158	0.000381643
Klebsiella pneumoniae	0.274126	7.97523e-06	0.769208	0.673336	0.865079	0	1	1	0.000387161
Neisseria subflava	-0.662904	8.2549e-06	0.258923	0.154155	0.363692	-0.46098	0.724138	0.263158	0.000393956
Brevundimonas sp. MF30-B	-0.301993	8.26275e-06	0.277072	0.175392	0.378752	-0.350575	0.517241	0.166667	0.000393956
Sphingopyxis lindanitolerans	-0.386269	8.43067e-06	0.261343	0.156797	0.365889	-0.26346	0.482759	0.219298	0.000398405
Mucilaginibacter celer	-0.377522	8.52806e-06	0.253479	0.148224	0.358733	-0.39141	0.689655	0.298246	0.000398633
Microbacterium sp. Nx66	-0.300114	8.65945e-06	0.289625	0.18176	0.39749	-0.394434	0.517241	0.122807	0.000398633
Sphingopyxis sp. FD7	-0.442247	8.62778e-06	0.274501	0.165471	0.383531	-0.359347	0.517241	0.157895	0.000398633
Mesorhizobium sp. DCY119	-0.335672	9.41199e-06	0.252117	0.155841	0.348393	-0.392015	0.655172	0.263158	0.000429573
Xanthobacter sp. YC-JY1	-0.256372	9.51603e-06	0.292498	0.186243	0.398754	-0.361162	0.413793	0.0526316	0.000430641
Neisseria weaveri	-0.381624	9.60897e-06	0.270115	0.1627	0.37753	-0.46219	0.655172	0.192982	0.000431192
Bisgaardia hudsonensis	-0.361635	9.75913e-06	0.23412	0.131565	0.336674	-0.184815	0.965517	0.780702	0.000434281
Bosea sp. RAC05	-0.472112	9.89523e-06	0.258016	0.150196	0.365836	-0.374471	0.655172	0.280702	0.000436699
Pseudomonas sp. 15A4	-0.191326	1.00187e-05	0.339383	0.242697	0.436069	-0.275257	0.310345	0.0350877	0.000438522
Flavobacterium covae	-0.393664	1.02145e-05	0.234422	0.140749	0.328096	-0.210526	1	0.789474	0.000443459
Sphingopyxis sp. OPL5	-0.424539	1.04886e-05	0.259679	0.156802	0.362557	-0.348155	0.655172	0.307018	0.000451688
Carnobacterium maltaromaticum	-0.395809	1.0848e-05	0.235783	0.129869	0.341698	-0.142166	0.896552	0.754386	0.00045805
Azospira restricta	-0.409322	1.08937e-05	0.265426	0.15809	0.372763	-0.384453	0.586207	0.201754	0.00045805
Gluconobacter frateurii	-0.20481	1.07955e-05	0.306413	0.205123	0.407702	-0.274047	0.37931	0.105263	0.00045805
Bradyrhizobium diazoefficiens	-0.408315	1.10401e-05	0.235027	0.132993	0.337061	-0.0701754	1	0.929825	0.000460579
Legionella cherrii	-0.390409	1.11302e-05	0.243194	0.148529	0.33786	-0.397762	0.827586	0.429825	0.00046074
Nocardioides sp. TF02-7	-0.430771	1.13883e-05	0.26709	0.154279	0.379902	-0.34997	0.551724	0.201754	0.000467794
Streptococcus sp. 116-D4	-0.662245	1.15088e-05	0.245009	0.147524	0.342494	-0.449788	0.862069	0.412281	0.000469136
Chryseobacterium sp. C-17	-0.401534	1.17271e-05	0.23775	0.144394	0.331105	-0.290079	0.965517	0.675439	0.000474414
Campylobacter geochelonis	-0.390631	1.19171e-05	0.242438	0.146009	0.338867	-0.318209	0.862069	0.54386	0.000475102
Sphingomonas paucimobilis	-0.678833	1.20743e-05	0.243799	0.139628	0.347971	-0.344525	0.862069	0.517544	0.000475102
Polymorphobacter sp. PAMC 29362	-0.25612	1.21e-05	0.296884	0.192762	0.401006	-0.30853	0.413793	0.105263	0.000475102
Sphingomonas sediminicola	-0.214211	1.20335e-05	0.31216	0.20958	0.414739	-0.326679	0.37931	0.0526316	0.000475102
Sphingomonas sp. NIC1	-0.542207	1.24694e-05	0.26588	0.157663	0.374098	-0.401391	0.62069	0.219298	0.000486032
Mannheimia ovis	-0.213561	1.28089e-05	0.2866	0.184385	0.388815	-0.377495	0.482759	0.105263	0.00049565
Sphingomonas sp. Cra20	-0.454836	1.30421e-05	0.254537	0.145508	0.363566	-0.339383	0.655172	0.315789	0.00050104
Chryseobacterium taklimakanense	-0.398979	1.31858e-05	0.238052	0.128733	0.347371	-0.0983061	0.896552	0.798246	0.000502942
Listeria seeligeri	-0.376284	1.41468e-05	0.241379	0.142369	0.340389	-0.273745	0.896552	0.622807	0.000531999
Bradyrhizobium sp. 144S4	-0.265928	1.41157e-05	0.30248	0.196535	0.408425	-0.361162	0.413793	0.0526316	0.000531999
Massilia sp. NP310	-0.434592	1.44136e-05	0.26346	0.161912	0.365009	-0.434664	0.724138	0.289474	0.000538243
Rhizobacter gummiphilus	-0.574201	1.47171e-05	0.251361	0.148299	0.354423	-0.34634	0.758621	0.412281	0.000538284
Croceicoccus sp. YJ47	-0.198453	1.45902e-05	0.326981	0.229654	0.424309	-0.26588	0.344828	0.0789474	0.000538284
Sphingobium baderi	-0.38984	1.46168e-05	0.278887	0.174453	0.383321	-0.315487	0.517241	0.201754	0.000538284
Bradyrhizobium sp. TM102	-0.158625	1.53788e-05	0.353448	0.260906	0.445991	-0.240774	0.275862	0.0350877	0.000547486
Mycobacterium sp. EPa45	-0.32639	1.52543e-05	0.265124	0.164469	0.365779	-0.331821	0.586207	0.254386	0.000547486
Janthinobacterium sp. HH102	-0.533333	1.53674e-05	0.293708	0.19076	0.396657	-0.368119	0.517241	0.149123	0.000547486
Achromobacter sp. 77	-0.140558	1.52402e-05	0.34271	0.24702	0.4384	-0.240774	0.275862	0.0350877	0.000547486
Pigmentiphaga aceris	-0.423683	1.56625e-05	0.269661	0.161716	0.377606	-0.323654	0.551724	0.22807	0.000552951
Pontibacter pudoricolor	-0.258954	1.57394e-05	0.292196	0.188002	0.39639	-0.325469	0.448276	0.122807	0.000552951
Acidovorax antarcticus	-0.514826	1.59723e-05	0.271022	0.164197	0.377848	-0.323654	0.551724	0.22807	0.000553844
Exiguobacterium sp. PFWT01	-0.302954	1.59693e-05	0.305808	0.201793	0.409822	-0.334846	0.413793	0.0789474	0.000553844
Sphingomonas sp. HMP9	-0.459789	1.65538e-05	0.284634	0.178705	0.390563	-0.324259	0.517241	0.192982	0.000566649
Halomonas beimenensis	-0.283298	1.65538e-05	0.284634	0.178903	0.390365	-0.359952	0.482759	0.122807	0.000566649
Bosea sp. AS-1	-0.446398	1.70183e-05	0.257108	0.152377	0.36184	-0.330006	0.689655	0.359649	0.000575177
Lysobacter alkalisoli	-0.255998	1.69704e-05	0.306413	0.202642	0.410183	-0.334846	0.413793	0.0789474	0.000575177
Muribaculum gordoncarteri	-0.42834	1.72139e-05	0.251664	0.144168	0.359159	-0.389595	0.793103	0.403509	0.000578129
Salegentibacter salegens	-0.396729	1.73817e-05	0.248488	0.153771	0.343204	-0.431639	0.896552	0.464912	0.000580115
Mariniplasma anaerobium	-0.371301	1.75714e-05	0.243799	0.132502	0.355096	-0.248034	0.862069	0.614035	0.000582804
Microbacterium sp. CBA3102	-0.372209	1.79667e-05	0.285541	0.180448	0.390634	-0.359347	0.517241	0.157895	0.000592236
Devosia sp. JXJ CY 41	-0.281015	1.8464e-05	0.292196	0.186604	0.397788	-0.282819	0.37931	0.0964912	0.000603935
Halomonas sp. KO116	-0.173332	1.85478e-05	0.329099	0.232253	0.425944	-0.213854	0.310345	0.0964912	0.000603935
Nocardioides sp. LMS-CY	-0.456647	1.9577e-05	0.258167	0.146551	0.369783	-0.260436	0.655172	0.394737	0.000633329
Arachidicoccus sp. 5GH13-10	-0.356251	1.96878e-05	0.263612	0.153675	0.373548	-0.400786	0.655172	0.254386	0.000633329
Metabacillus sediminilitoris	-0.243515	1.99545e-05	0.242892	0.14537	0.340414	-0.0444646	0.965517	0.921053	0.000635302
Stenotrophomonas maltophilia	-0.39646	1.9987e-05	0.242892	0.146883	0.3389	-0.0175439	1	0.982456	0.000635302
Microbacterium aurum	-0.535425	2.05587e-05	0.263309	0.157438	0.36918	-0.313067	0.655172	0.342105	0.000645785
Aeromicrobium yanjiei	-0.27826	2.04478e-05	0.300363	0.195791	0.404935	-0.35118	0.482759	0.131579	0.000645785
Campylobacter insulaenigrae	-0.35378	2.0747e-05	0.243799	0.133314	0.354284	-0.107078	0.896552	0.789474	0.000647889
Croceicoccus naphthovorans	-0.292491	2.10745e-05	0.277828	0.174607	0.381049	-0.333031	0.517241	0.184211	0.00065429
Niveibacterium microcysteis	-0.341735	2.14016e-05	0.269208	0.164082	0.374333	-0.400786	0.655172	0.254386	0.000660604
Serpentinimonas raichei	-0.374418	2.18451e-05	0.279492	0.172611	0.386372	-0.401996	0.586207	0.184211	0.000666185
Persicimonas caeni	-0.368028	2.19567e-05	0.245463	0.13693	0.353995	-0.150938	0.896552	0.745614	0.000666185
Pseudomonas sp. NS1(2017)	-0.24387	2.17294e-05	0.289171	0.189973	0.388369	-0.324864	0.482759	0.157895	0.000666185
Streptococcus halotolerans	-0.338123	2.21272e-05	0.271627	0.168723	0.374531	-0.41833	0.655172	0.236842	0.000667566
Paenibacillus sp. FSL R7-0273	-0.320353	2.25102e-05	0.246068	0.144718	0.347418	-0.221113	0.896552	0.675439	0.000670882
Aliarcobacter cibarius	-0.352936	2.2614e-05	0.24516	0.150686	0.339635	-0.193587	0.965517	0.77193	0.000670882
Asticcacaulis excentricus	-0.336866	2.26081e-05	0.266183	0.163786	0.36858	-0.426497	0.689655	0.263158	0.000670882
Blastomonas sp. RAC04	-0.363991	2.29461e-05	0.301573	0.196694	0.406452	-0.282819	0.37931	0.0964912	0.000676975
Chryseobacterium indoltheticum	-0.311835	2.33561e-05	0.245009	0.141377	0.348641	-0.0269208	0.965517	0.938596	0.000677834
Chryseobacterium bernardetii	-0.291559	2.32147e-05	0.267393	0.165023	0.369762	-0.409558	0.655172	0.245614	0.000677834
Limnoglobus roseus	-0.539445	2.33179e-05	0.254083	0.148718	0.359449	-0.23291	0.724138	0.491228	0.000677834
Flavobacterium sp. GENT11	-1.10723	2.46768e-05	0.261797	0.162471	0.361123	-0.338173	0.724138	0.385965	0.000712292
Streptococcus canis	-0.405283	2.50078e-05	0.254537	0.149757	0.359318	-0.362674	0.827586	0.464912	0.000714127
Paeniclostridium sordellii	-0.259605	2.49977e-05	0.245917	0.140835	0.350998	-0.0175439	1	0.982456	0.000714127
Pseudomonas psychrophila	-0.521987	2.52928e-05	0.272232	0.165812	0.378653	-0.254083	0.517241	0.263158	0.000718315
Aromatoleum petrolei	-0.367615	2.54235e-05	0.266788	0.167013	0.366562	-0.356927	0.655172	0.298246	0.000718315
Labilibaculum antarcticum	-0.295152	2.57295e-05	0.246521	0.152597	0.340446	-0.175439	1	0.824561	0.000723133
Bergeyella cardium	-0.390797	2.63301e-05	0.264065	0.157219	0.370911	-0.399577	0.724138	0.324561	0.000736139
Sphingobium sp. MI1205	-0.311013	2.64789e-05	0.303085	0.198615	0.407555	-0.290986	0.413793	0.122807	0.000736444
Prosthecochloris sp. HL-130-GSB	0.524679	2.67205e-05	0.753176	0.647172	0.85918	0	1	1	0.000739312
Ramlibacter tataouinensis	-0.516018	2.69252e-05	0.26588	0.159735	0.372026	-0.330006	0.689655	0.359649	0.000741136
Candidatus Absconditicoccus praedator	-0.346384	2.73258e-05	0.248185	0.144238	0.352132	-0.177253	0.896552	0.719298	0.000747369
Pseudorhizobium flavum	-0.220612	2.74315e-05	0.311252	0.20837	0.414135	-0.360557	0.448276	0.0877193	0.000747369
Diaphorobacter sp. JS3050	-0.26498	2.83088e-05	0.305656	0.202935	0.408378	-0.248336	0.344828	0.0964912	0.000767354
Crassaminicella profunda	-0.347924	2.86623e-05	0.248034	0.142183	0.353884	-0.140956	0.965517	0.824561	0.00076913
Treponema phagedenis	-0.443637	2.8649e-05	0.250151	0.149354	0.350948	-0.27314	0.931034	0.657895	0.00076913
Pseudomonas sp. DY-1	-0.262755	2.92299e-05	0.302329	0.196987	0.407672	-0.282819	0.37931	0.0964912	0.00078044
Duncaniella dubosii	-0.385539	2.94591e-05	0.275106	0.167281	0.38293	-0.374471	0.655172	0.280702	0.000782643
Rhodococcus sp. B7740	-0.35599	3.02479e-05	0.277526	0.170989	0.384063	-0.340593	0.586207	0.245614	0.000785395
Bosea sp. F3-2	-0.420013	3.0298e-05	0.287205	0.178609	0.395801	-0.332426	0.551724	0.219298	0.000785395
Chryseobacterium gallinarum	-0.403892	2.97415e-05	0.250302	0.144645	0.35596	-0.212341	0.896552	0.684211	0.000785395
Cupriavidus neocaledonicus	-0.282509	3.0142e-05	0.308227	0.202141	0.414314	-0.317302	0.413793	0.0964912	0.000785395
Pelagerythrobacter marensis	-0.263956	3.00382e-05	0.292801	0.184596	0.401006	-0.420145	0.551724	0.131579	0.000785395
Asaia bogorensis	-0.11957	3.07399e-05	0.366304	0.276285	0.456323	-0.284029	0.310345	0.0263158	0.000793
Microbacterium sp. LKL04	-0.353583	3.16647e-05	0.294918	0.187986	0.401851	-0.358742	0.551724	0.192982	0.00081293
Paenibacillus donghaensis	-0.30102	3.21295e-05	0.26588	0.164139	0.367622	-0.330006	0.689655	0.359649	0.000816151
Parvimonas micra	-0.35817	3.25543e-05	0.249546	0.13602	0.363073	0.0163339	0.931034	0.947368	0.000816151
Pseudomonas sp. 31-12	-0.289635	3.20263e-05	0.285239	0.179393	0.391085	-0.333031	0.517241	0.184211	0.000816151
Sphingosinithalassobacter sp. CS137	-0.315899	3.25274e-05	0.295221	0.188334	0.402108	-0.359952	0.482759	0.122807	0.000816151
Erythrobacter sp. SDW2	-0.215466	3.23225e-05	0.323956	0.220011	0.427902	-0.343618	0.413793	0.0701754	0.000816151
Erythrobacter neustonensis	-0.379522	3.2732e-05	0.252571	0.139972	0.365171	-0.204174	0.862069	0.657895	0.000816771
Acidovorax sp. JMULE5	-0.81412	3.35849e-05	0.263158	0.155801	0.370514	-0.345735	0.793103	0.447368	0.000834155
Rahnella victoriana	-0.316709	3.41184e-05	0.265275	0.159613	0.370938	-0.365699	0.655172	0.289474	0.000843482
Methylophilus medardicus	-0.396179	3.45821e-05	0.304144	0.198754	0.409534	-0.316092	0.482759	0.166667	0.000851007
Proteiniphilum saccharofermentans	-0.370409	3.50936e-05	0.258167	0.151189	0.365145	-0.328191	0.793103	0.464912	0.000859632
Variovorax sp. 38R	-0.69983	3.58217e-05	0.26951	0.158685	0.380335	-0.34755	0.689655	0.342105	0.000873461
Rhodoferax antarcticus	-0.391534	3.61193e-05	0.252117	0.16124	0.342994	-0.254991	0.965517	0.710526	0.000876714
Afipia carboxidovorans	-0.420564	3.74271e-05	0.284634	0.176667	0.392601	-0.297943	0.517241	0.219298	0.000894254
Sphingopyxis sp. EG6	-0.401501	3.74642e-05	0.270871	0.163947	0.377795	-0.261041	0.62069	0.359649	0.000894254
Tenacibaculum jejuense	-0.296267	3.75118e-05	0.251512	0.143135	0.359889	-0.0532365	0.965517	0.912281	0.000894254
Sandaracinobacter sp. M6	-0.292189	3.73336e-05	0.287054	0.181866	0.392242	-0.315487	0.517241	0.201754	0.000894254
Paralysiella testudinis	-0.217374	3.8073e-05	0.298548	0.193118	0.403978	-0.325469	0.448276	0.122807	0.000899601
Tenacibaculum maritimum	-0.329989	3.8015e-05	0.251966	0.156437	0.347495	-0.192982	1	0.807018	0.000899601
Vagococcus lutrae	-0.273506	3.87919e-05	0.251966	0.146447	0.357485	-0.0789474	1	0.921053	0.000900646
Luteimonas sp. JM171	-0.35233	3.87473e-05	0.2683	0.17027	0.36633	-0.382033	0.724138	0.342105	0.000900646
Caulobacter sp. FWC26	-0.452018	3.84649e-05	0.269661	0.161971	0.377351	-0.338778	0.689655	0.350877	0.000900646
Weeksella virosa	-0.334545	3.84385e-05	0.257864	0.154219	0.36151	-0.336358	0.827586	0.491228	0.000900646
Mannheimia sp. USDA-ARS-USMARC-1261	-0.362146	3.9242e-05	0.252117	0.136678	0.367557	-0.0263158	1	0.973684	0.000907153
Methylomusa anaerophila	-0.347459	4.01252e-05	0.268754	0.160509	0.376998	-0.364489	0.724138	0.359649	0.000915678
Eikenella corrodens	-0.52547	4.00883e-05	0.263763	0.157327	0.370199	-0.337568	0.758621	0.421053	0.000915678
Echinicola sp. SCS 3-6	-0.340785	3.98113e-05	0.25484	0.14456	0.365119	-0.23049	0.862069	0.631579	0.000915678
Caenibius sp. WL	-0.197623	4.08723e-05	0.31337	0.209634	0.417105	-0.309135	0.37931	0.0701754	0.000928758
Acinetobacter lanii	-0.344176	4.10713e-05	0.260284	0.157411	0.363158	-0.328796	0.758621	0.429825	0.000929325
Salinivirga cyanobacteriivorans	-0.382101	4.1258e-05	0.255142	0.143262	0.367022	-0.229885	0.896552	0.666667	0.000929611
Maribacter hydrothermalis	-0.353539	4.17319e-05	0.256352	0.161038	0.351667	-0.325771	0.931034	0.605263	0.000936339
Clostridium acetobutylicum	-0.293811	4.22747e-05	0.253176	0.146362	0.35999	0.0163339	0.931034	0.947368	0.000944548
Abiotrophia defectiva	-0.539078	4.3566e-05	0.277072	0.166833	0.387311	-0.382638	0.689655	0.307018	0.000950379
Bacillus sp. Y1	-0.348955	4.37028e-05	0.258621	0.155435	0.361806	-0.283122	0.862069	0.578947	0.000950379
Clostridium bornimense	-0.337098	4.37815e-05	0.253932	0.137644	0.370221	-0.0544465	0.896552	0.842105	0.000950379
Campylobacter helveticus	-0.332309	4.31042e-05	0.255747	0.160782	0.350712	-0.316394	0.965517	0.649123	0.000950379
Shinella sp. XGS7	-0.470505	4.28703e-05	0.253932	0.15153	0.356335	-0.254386	1	0.745614	0.000950379
Aquimarina sp. BL5	-0.322429	4.37671e-05	0.253781	0.141641	0.365921	-0.11464	0.965517	0.850877	0.000950379
Elioraea tepida	-0.297069	4.29297e-05	0.291289	0.18368	0.398897	-0.341803	0.517241	0.175439	0.000950379
Pseudomonas rhizosphaerae	-0.335328	4.39665e-05	0.310345	0.203454	0.417236	-0.359952	0.482759	0.122807	0.000950532
Campylobacter upsaliensis	-0.349489	4.42515e-05	0.266788	0.159944	0.373631	-0.338173	0.724138	0.385965	0.000952834
Rhodocytophaga rosea	-0.327334	4.48786e-05	0.254235	0.148614	0.359855	-0.0889292	0.931034	0.842105	0.000962456
Acinetobacter sp. WCHAc010034	-0.382017	4.52131e-05	0.266485	0.163766	0.369205	-0.311252	0.758621	0.447368	0.000965751
Salegentibacter sp. T436	-0.388931	4.56985e-05	0.255898	0.143711	0.368086	-0.160315	0.862069	0.701754	0.000972232
Mammaliicoccus sciuri	-0.239461	4.61593e-05	0.254386	0.154063	0.354709	-0.0350877	1	0.964912	0.000974376
Clostridium beijerinckii	-0.253799	4.61643e-05	0.254386	0.144638	0.364134	-0.0175439	1	0.982456	0.000974376
Clostridium tyrobutyricum	-0.31045	4.6787e-05	0.254688	0.137452	0.371925	0.00695705	0.896552	0.903509	0.000983632
Amniculibacterium sp. G2-70	-0.365712	4.74197e-05	0.25726	0.147833	0.366686	-0.23049	0.862069	0.631579	0.000993024
Phreatobacter cathodiphilus	-0.412826	4.77053e-05	0.269661	0.160679	0.378643	-0.346945	0.724138	0.377193	0.000995103
Flagellatimonas centrodinii	-0.357799	4.79494e-05	0.274047	0.164318	0.383776	-0.365699	0.655172	0.289474	0.000996303
Lutibacter sp. A80	-0.36543	4.86087e-05	0.255445	0.136411	0.374478	-0.0719903	0.896552	0.824561	0.00100609
Psychroserpens sp. NJDZ02	-0.378319	4.88491e-05	0.256201	0.155944	0.356457	-0.228675	0.965517	0.736842	0.00100716
Leptolyngbya boryana	-0.242794	4.99278e-05	0.285844	0.176883	0.394804	-0.350575	0.517241	0.166667	0.0010199
Sphingobium xenophagum	-0.43027	5.00402e-05	0.280702	0.171392	0.390012	-0.323049	0.586207	0.263158	0.0010199
Bradyrhizobium sp. S2-20-1	-0.321824	4.97258e-05	0.306413	0.200365	0.41246	-0.30853	0.413793	0.105263	0.0010199
Clostridium cochlearium	-0.400965	5.08246e-05	0.256655	0.146542	0.366768	-0.124622	0.896552	0.77193	0.00102375
Acidovorax sp. RAC01	-0.572008	5.0996e-05	0.258469	0.162448	0.354491	-0.308227	0.931034	0.622807	0.00102375
Bdellovibrio sp. ZAP7	-0.348641	5.0727e-05	0.269208	0.159222	0.379193	-0.390805	0.724138	0.333333	0.00102375
Aquimarina sp. TRL1	-0.388038	5.0841e-05	0.257864	0.150036	0.365693	-0.18663	0.862069	0.675439	0.00102375
Xanthomonas campestris	-0.730336	5.14978e-05	0.261192	0.160719	0.361665	-0.34392	0.896552	0.552632	0.00102996
Shewanella khirikhana	-0.230323	5.18352e-05	0.290986	0.186488	0.395484	-0.264065	0.448276	0.184211	0.00103284
Lentzea guizhouensis	-0.392778	5.22733e-05	0.270871	0.160783	0.380959	-0.372656	0.758621	0.385965	0.00103769
Cellulomonas sp. zg-ZUI188	-0.383622	5.24837e-05	0.277677	0.175714	0.37964	-0.382638	0.689655	0.307018	0.00103801
Capnocytophaga gingivalis	-0.478765	5.28888e-05	0.256503	0.14626	0.366747	-0.140956	0.965517	0.824561	0.00104216
Candidatus Rhabdochlamydia porcellionis	-0.248909	5.31482e-05	0.291289	0.187061	0.395516	-0.30732	0.482759	0.175439	0.00104342
Proteus hauseri	-0.357085	5.37116e-05	0.263158	0.149869	0.376447	-0.241077	0.758621	0.517544	0.00105062
Diaphorobacter sp. HDW4A	-0.531769	5.45921e-05	0.263763	0.155479	0.372046	-0.319419	0.793103	0.473684	0.00106342
Polynucleobacter sp. es-MAR-2	-0.243511	5.47641e-05	0.347247	0.249542	0.444953	-0.283424	0.344828	0.0614035	0.00106342
Novosphingobium sp. EMRT-2	-0.408057	5.50578e-05	0.281912	0.172667	0.391157	-0.357532	0.62069	0.263158	0.00106525
Microlunatus soli	-0.331413	5.58368e-05	0.279341	0.172737	0.385944	-0.314277	0.586207	0.27193	0.00106637
Starkeya sp. ORNL1	-0.382529	5.54326e-05	0.264368	0.162437	0.366298	-0.310647	0.793103	0.482456	0.00106637
Bacteroides intestinalis	-0.424762	5.56758e-05	0.260587	0.1599	0.361274	-0.273745	0.896552	0.622807	0.00106637
Acetobacter aceti	-0.327569	5.59146e-05	0.267695	0.16457	0.37082	-0.338173	0.724138	0.385965	0.00106637
Streptococcus pneumoniae	0.162248	5.6595e-05	0.74274	0.641627	0.843854	0	1	1	0.00107169
Mesorhizobium sp. NZP2077	-0.223058	5.65117e-05	0.304598	0.201066	0.408129	-0.213249	0.344828	0.131579	0.00107169
Sutcliffiella horikoshii	-0.265042	5.71366e-05	0.257562	0.163154	0.35197	-0.149123	1	0.850877	0.00107812
Streptococcus sp. A12	-0.660668	5.86072e-05	0.285693	0.180607	0.390778	-0.435269	0.689655	0.254386	0.00108183
Clostridium drakei	-0.333973	5.98412e-05	0.258621	0.166758	0.350483	-0.176044	0.965517	0.789474	0.00108183
Paenarthrobacter sp. YJN-D	-0.443328	5.9785e-05	0.30369	0.199057	0.408323	-0.30732	0.482759	0.175439	0.00108183
Grimontia hollisae	0.234715	5.90664e-05	0.742136	0.656937	0.827335	0	1	1	0.00108183
Campylobacter rectus	-0.544331	5.93518e-05	0.263158	0.153669	0.372646	-0.239867	0.827586	0.587719	0.00108183
Bradyrhizobium sp. SK17	-0.631848	5.81101e-05	0.262553	0.153762	0.371344	-0.257411	0.827586	0.570175	0.00108183
Aminobacter sp. MSH1	-0.317508	5.91017e-05	0.299153	0.190469	0.407837	-0.341803	0.517241	0.175439	0.00108183
Flavobacterium inviolabile	-0.420018	5.97972e-05	0.259528	0.158031	0.361026	-0.220508	0.931034	0.710526	0.00108183
Chryseobacterium sp. IHB B 17019	-0.401235	5.89081e-05	0.264065	0.147175	0.380956	-0.222928	0.793103	0.570175	0.00108183
Cloacibacterium caeni	-0.501241	5.99668e-05	0.260738	0.152769	0.368707	-0.195402	0.862069	0.666667	0.00108183
Plantibacter sp. PA-3-X8	-0.172599	5.85397e-05	0.332123	0.231723	0.432523	-0.240169	0.310345	0.0701754	0.00108183
Polynucleobacter sp. Adler-ghost	-0.488499	5.8236e-05	0.303388	0.198546	0.40823	-0.298548	0.482759	0.184211	0.00108183
Dechloromonas sp. HYN0024	-0.362495	5.80295e-05	0.3049	0.196494	0.413306	-0.350575	0.517241	0.166667	0.00108183
Thermoanaerobacterium sp. RBIITD	-0.341769	6.212e-05	0.259226	0.16382	0.354632	-0.193587	0.965517	0.77193	0.00109841
Paraburkholderia ginsengisoli	-0.316405	6.18817e-05	0.301119	0.199056	0.403182	-0.358742	0.551724	0.192982	0.00109841
Orientia tsutsugamushi	-0.335523	6.13896e-05	0.259226	0.154826	0.363625	-0.176649	0.931034	0.754386	0.00109841
Capnocytophaga sp. oral taxon 878	-0.439554	6.16941e-05	0.261343	0.152975	0.369711	-0.204174	0.862069	0.657895	0.00109841
Lutibacter profundi	-0.344133	6.19464e-05	0.258923	0.150411	0.367435	-0.167272	0.965517	0.798246	0.00109841
Dietzia sp. oral taxon 368	-0.526371	6.14754e-05	0.271779	0.159008	0.384549	-0.294313	0.724138	0.429825	0.00109841
Flavobacterium davisii	-0.405354	6.34172e-05	0.259377	0.156371	0.362383	-0.193587	0.965517	0.77193	0.00111765
Aurantiacibacter atlanticus	-0.19579	6.39817e-05	0.337871	0.23653	0.439211	-0.30974	0.344828	0.0350877	0.00112389
Pseudomonas sp. HLS-6	-0.258224	6.51106e-05	0.309437	0.2038	0.415075	-0.255898	0.413793	0.157895	0.00113997
Pseudorhizobium banfieldiae	-0.209756	6.5693e-05	0.343315	0.246603	0.440027	-0.292196	0.344828	0.0526316	0.00114267
Fusobacterium nucleatum	-0.369216	6.5678e-05	0.259377	0.142543	0.376211	0.0169389	0.965517	0.982456	0.00114267
Pseudomonas mosselii	-0.216244	6.66994e-05	0.314882	0.209113	0.420651	-0.282819	0.37931	0.0964912	0.00115267
Kaistella flava (ex Peng et al. 2021)	-0.272341	6.65653e-05	0.259679	0.15204	0.367318	-0.0795523	0.965517	0.885965	0.00115267
Streptomyces xanthii	-0.36436	6.70944e-05	0.277677	0.165878	0.389476	-0.321234	0.689655	0.368421	0.00115576
Alistipes sp. dk3624	-0.421359	6.9011e-05	0.267393	0.167632	0.367153	-0.370841	0.862069	0.491228	0.00118495
Acinetobacter sp. WCHAc010052	-0.297709	6.95693e-05	0.276013	0.17358	0.378446	-0.34755	0.689655	0.342105	0.0011869
Campylobacter sp. CCUG 57310	-0.319193	6.94768e-05	0.272837	0.162998	0.382677	-0.355112	0.758621	0.403509	0.0011869
Blautia producta	-0.408688	7.06054e-05	0.260738	0.14774	0.373737	-0.0977011	0.931034	0.833333	0.00120074
Hartmannibacter diazotrophicus	-0.349369	7.15258e-05	0.283424	0.172815	0.394033	-0.322444	0.62069	0.298246	0.00121253
Hymenobacter busanensis	-0.302069	7.26978e-05	0.288415	0.182935	0.393895	-0.34876	0.62069	0.27193	0.0012285
Clostridium sp. C1	-0.35796	7.36015e-05	0.261645	0.145093	0.378198	-0.0550514	0.862069	0.807018	0.00123764
Odoribacter splanchnicus	-0.44986	7.3702e-05	0.26346	0.153525	0.373396	-0.18663	0.862069	0.675439	0.00123764
Ahniella affigens	-0.269408	7.62675e-05	0.302178	0.193972	0.410384	-0.316092	0.482759	0.166667	0.0012767
Aggregatibacter actinomycetemcomitans	-0.372577	7.65179e-05	0.277979	0.166972	0.388987	-0.321234	0.689655	0.368421	0.00127689
Megamonas funiformis	-0.28262	7.72698e-05	0.261797	0.154198	0.369395	-0.0105868	0.896552	0.885965	0.00128542
Ruminiclostridium herbifermentans	-0.300915	7.78234e-05	0.261948	0.14957	0.374326	-0.0626134	0.931034	0.868421	0.00129061
Rickettsiella endosymbiont of Dermanyssus gallinae	-0.333427	7.83984e-05	0.270871	0.164666	0.377076	-0.328191	0.793103	0.464912	0.00129612
Candidatus Methylopumilus planktonicus	-0.287937	7.8703e-05	0.280551	0.176966	0.384135	-0.339988	0.62069	0.280702	0.00129714
Sphingomonas panacisoli	-0.440755	7.91058e-05	0.277072	0.168133	0.386011	-0.364489	0.724138	0.359649	0.00129977
Cryobacterium sp. LW097	-0.306316	7.94065e-05	0.305505	0.200232	0.410778	-0.342408	0.482759	0.140351	0.00130071
Acidihalobacter yilgarnensis	-0.348745	8.11997e-05	0.269661	0.161196	0.378126	-0.285541	0.724138	0.438596	0.00132601
Mesorhizobium sp. L-8-10	-0.198612	8.20934e-05	0.324713	0.220874	0.428552	-0.26588	0.344828	0.0789474	0.00132842
Celeribacter baekdonensis	-0.179182	8.20455e-05	0.350877	0.254277	0.447478	-0.257713	0.310345	0.0526316	0.00132842
Wolbachia endosymbiont of Corcyra cephalonica	0.527876	8.19305e-05	0.737447	0.642714	0.832181	-0.0175439	1	0.982456	0.00132842
Caldibacillus thermoamylovorans	-0.318659	8.29192e-05	0.263158	0.156567	0.369749	-0.106473	0.931034	0.824561	0.00133773
Prevotella jejuni	-0.78235	8.32429e-05	0.263158	0.154219	0.372097	-0.132789	0.931034	0.798246	0.00133891
Protaetiibacter larvae	-0.325558	8.39272e-05	0.296884	0.18814	0.405629	-0.358742	0.551724	0.192982	0.00134586
Arsenophonus nasoniae	-0.322079	8.49328e-05	0.26467	0.169398	0.359943	-0.220508	0.931034	0.710526	0.00135119
Flavobacterium sp. CJ74	-0.391177	8.49357e-05	0.26467	0.157844	0.371496	-0.203569	0.896552	0.692982	0.00135119
Leptotrichia sp. oral taxon 212	-0.414454	8.50187e-05	0.263158	0.129414	0.396902	0.0589837	0.862069	0.921053	0.00135119
Pseudomonas gozinkensis	-0.219139	8.52747e-05	0.317604	0.212403	0.422806	-0.325469	0.448276	0.122807	0.00135124
Rhizobium phaseoli	-0.273968	8.56754e-05	0.299607	0.193172	0.406042	-0.299153	0.448276	0.149123	0.00135357
Enterobacter cancerogenus	-0.322211	8.62019e-05	0.270115	0.169796	0.370434	-0.34513	0.827586	0.482456	0.00135787
Bacteroides cellulosilyticus	-0.33605	8.66958e-05	0.26346	0.161232	0.365689	-0.0795523	0.965517	0.885965	0.00136163
Candidatus Methylopumilus turicensis	-0.225743	8.77758e-05	0.319722	0.216162	0.423281	-0.325469	0.448276	0.122807	0.00137455
Coxiella endosymbiont of Amblyomma nuttalli	-0.324749	8.85968e-05	0.266485	0.169892	0.363079	-0.264973	0.896552	0.631579	0.00137865
Pedococcus dokdonensis	-0.337004	8.88118e-05	0.283727	0.176924	0.390529	-0.383243	0.655172	0.27193	0.00137865
Pseudonocardia sp. AL041005-10	-0.362968	8.8629e-05	0.276165	0.164032	0.388297	-0.294918	0.689655	0.394737	0.00137865
Actinobacillus indolicus	-0.110874	8.9139e-05	0.354507	0.260636	0.448378	-0.145493	0.206897	0.0614035	0.00137972
Mitsuaria sp. 7	-0.599985	9.0109e-05	0.267393	0.162553	0.372232	-0.273745	0.896552	0.622807	0.0013907
Acinetobacter variabilis	-0.412793	9.12203e-05	0.273442	0.166119	0.380765	-0.328796	0.758621	0.429825	0.00140379
Pectobacterium polaris	-0.308124	9.19295e-05	0.281155	0.170622	0.391689	-0.330611	0.655172	0.324561	0.00140462
Arthrobacter sp. D5-1	-0.297981	9.19137e-05	0.31337	0.2086	0.418139	-0.299153	0.448276	0.149123	0.00140462
Achromobacter sp. MFA1 R4	-0.397766	9.20632e-05	0.274047	0.16483	0.383265	-0.276165	0.758621	0.482456	0.00140462
Chryseobacterium sp. MEBOG06	-0.354797	9.23718e-05	0.26588	0.162362	0.369399	-0.211736	0.931034	0.719298	0.00140532
Sinorhizobium fredii	-0.285087	9.36357e-05	0.299456	0.191424	0.407487	-0.272837	0.448276	0.175439	0.0014205
Buttiauxella ferragutiae	-0.212675	9.45496e-05	0.292801	0.19323	0.392372	-0.280399	0.517241	0.236842	0.0014303
Weissella diestrammenae	-0.299569	9.72849e-05	0.273442	0.173901	0.372984	-0.30248	0.758621	0.45614	0.00143163
Lentilactobacillus parabuchneri	-0.252573	9.90246e-05	0.309589	0.201055	0.418122	-0.385057	0.551724	0.166667	0.00143163
Paenibacillus beijingensis	-0.206685	0.000100268	0.319419	0.214574	0.424264	-0.343013	0.448276	0.105263	0.00143163
Clostridium manihotivorum	-0.312485	9.9525e-05	0.265578	0.163263	0.367893	-0.0626134	0.931034	0.868421	0.00143163
Dehalobacter restrictus	-0.305644	9.99902e-05	0.277828	0.171079	0.384577	-0.313067	0.655172	0.342105	0.00143163
Mycobacterium paraterrae	-0.296608	9.92786e-05	0.301422	0.195335	0.407508	-0.34997	0.551724	0.201754	0.00143163
Nocardioides sp. MC1495	-0.371171	9.85653e-05	0.282819	0.177249	0.388389	-0.338173	0.724138	0.385965	0.00143163
Candidatus Promineofilum breve	-0.357257	9.93219e-05	0.270115	0.162239	0.377991	-0.248639	0.827586	0.578947	0.00143163
Burkholderia stagnalis	-0.476857	9.71668e-05	0.291137	0.184469	0.397806	-0.339988	0.62069	0.280702	0.00143163
Alicycliphilus denitrificans	-0.517331	9.76148e-05	0.266183	0.162931	0.369435	-0.194192	0.931034	0.736842	0.00143163
Acinetobacter sp. NEB 394	-0.297353	9.73591e-05	0.2866	0.180564	0.392636	-0.323654	0.551724	0.22807	0.00143163
Urechidicola croceus	-0.354127	9.88993e-05	0.266485	0.170489	0.362482	-0.263763	0.965517	0.701754	0.00143163
Treponema vincentii	-0.548909	9.73437e-05	0.280551	0.174292	0.386809	-0.407743	0.758621	0.350877	0.00143163
Nocardioides jishulii	-0.236795	9.99904e-05	0.302783	0.197842	0.407724	-0.316092	0.482759	0.166667	0.00143163
Cupriavidus pinatubonensis	-0.366876	9.9028e-05	0.295523	0.188102	0.402945	-0.289171	0.517241	0.22807	0.00143163
Kerstersia gyiorum	-0.279464	9.90246e-05	0.309589	0.200908	0.418269	-0.385662	0.517241	0.131579	0.00143163
Ensifer sp. PDNC004	-0.291213	9.95164e-05	0.317604	0.21104	0.424168	-0.325469	0.448276	0.122807	0.00143163
Mesorhizobium loti	-0.0394923	9.55849e-05	0.406231	0.330669	0.481793	-0.120387	0.137931	0.0175439	0.00143163
Pseudorhodoplanes sinuspersici	-0.397071	9.97771e-05	0.283727	0.17343	0.394023	-0.304295	0.655172	0.350877	0.00143163
Sphingomonas sp. PAMC26645	-0.499707	9.83603e-05	0.285088	0.171812	0.398364	-0.279189	0.586207	0.307018	0.00143163
Bradyrhizobium ottawaense	-0.166005	0.000100093	0.352692	0.256594	0.448791	-0.179976	0.241379	0.0614035	0.00143163
Rosistilla oblonga	-0.319106	0.000100746	0.287054	0.186314	0.387794	-0.287961	0.586207	0.298246	0.00143462
Proteiniphilum sp. JNU-WLY501	-0.425037	0.000101456	0.27072	0.154836	0.386604	-0.240472	0.793103	0.552632	0.00143707
Pseudolabrys taiwanensis	-0.552952	0.000101337	0.279189	0.174271	0.384108	-0.278584	0.62069	0.342105	0.00143707
Legionella israelensis	0.461708	0.000101921	0.734271	0.625808	0.842734	0.0344828	0.965517	1	0.00143983
Amycolatopsis sp. FDAARGOS 1241	-0.328997	0.000102822	0.266939	0.167001	0.366877	-0.228675	0.965517	0.736842	0.00144873
Acidovorax monticola	-0.602326	0.000103501	0.280097	0.174502	0.385692	-0.337568	0.758621	0.421053	0.00145307
Wenyingzhuangia fucanilytica	-0.349656	0.000103705	0.268754	0.151332	0.386175	-0.196007	0.827586	0.631579	0.00145307
Streptomyces angustmyceticus	-0.27581	0.000104031	0.281458	0.175517	0.387399	-0.408953	0.689655	0.280702	0.00145307
Paracoccus sp. MA	-0.275076	0.000104218	0.304598	0.195394	0.413802	-0.264065	0.448276	0.184211	0.00145307
Aegicerativicinus sediminis	-0.347145	0.000105415	0.268603	0.161611	0.375595	-0.221718	0.862069	0.640351	0.00146593
Staphylococcus pseudoxylosus	-0.288192	0.000105836	0.266334	0.152094	0.380574	-0.00998185	0.931034	0.921053	0.00146796
Euzebya pacifica	-0.298157	0.000106638	0.28781	0.181807	0.393813	-0.305505	0.586207	0.280702	0.00147487
Thermomonas aquatica	-0.322841	0.000106887	0.310496	0.202019	0.418973	-0.333636	0.482759	0.149123	0.00147487
Flammeovirga yaeyamensis	0.554658	0.00010732	0.733515	0.608695	0.858334	0	1	1	0.00147551
Mucilaginibacter sp. 14171R-50	-0.367679	0.000107701	0.26951	0.16773	0.37129	-0.265578	0.862069	0.596491	0.00147551
Mesorhizobium sp. M2A.F.Ca.ET.043.02.1.1	-0.136278	0.000107762	0.36222	0.268895	0.455545	-0.232002	0.275862	0.0438596	0.00147551
Staphylococcus equorum	-0.380905	0.000108288	0.267695	0.147949	0.387441	-0.125227	0.862069	0.736842	0.00147568
Hathewaya histolytica	-0.349674	0.000108348	0.266788	0.161446	0.372129	-0.0713854	0.931034	0.859649	0.00147568
Frondihabitans sp. 762G35	-0.35328	0.000108859	0.294616	0.186389	0.402843	-0.358137	0.586207	0.22807	0.00147568
Campylobacter sputorum	-0.252948	0.000109156	0.266788	0.148868	0.384707	-0.0187538	0.931034	0.912281	0.00147568
Achromobacter pestifer	-0.31755	0.000109096	0.279038	0.168265	0.389811	-0.286146	0.689655	0.403509	0.00147568
Sphingobium sp. RAC03	-0.357698	0.000109636	0.310799	0.202118	0.419479	-0.299153	0.448276	0.149123	0.00147842
Candidatus Fonsibacter ubiquis	-0.41797	0.000110236	0.271325	0.159228	0.383422	-0.188445	0.758621	0.570175	0.00148034
Endomicrobium proavitum	-0.342337	0.000110332	0.277072	0.166934	0.38721	-0.363279	0.793103	0.429825	0.00148034
Sphingomonas sp. NBWT7	-0.431633	0.0001111	0.283727	0.172481	0.394972	-0.348155	0.655172	0.307018	0.0014869
Tissierella sp. JN-28	-0.325862	0.000111701	0.267695	0.167052	0.368338	-0.193587	0.965517	0.77193	0.00148749
Sphingomonas sinipercae	-0.257807	0.000111445	0.326074	0.221122	0.431026	-0.299758	0.413793	0.114035	0.00148749
Novosphingobium decolorationis	-0.30757	0.000114067	0.295221	0.18542	0.405022	-0.297943	0.517241	0.219298	0.00151521
Variovorax sp. HW608	-0.620954	0.000115486	0.281609	0.165727	0.397491	-0.294918	0.689655	0.394737	0.00153026
Rhizorhabdus dicambivorans	-0.31365	0.000116437	0.305959	0.197106	0.414812	-0.324864	0.482759	0.157895	0.00153905
Bacillus wiedmannii	-0.253548	0.000117489	0.267846	0.153187	0.382506	-0.0187538	0.931034	0.912281	0.0015415
Haemophilus influenzae	-0.493893	0.000117231	0.268754	0.158395	0.379113	-0.150938	0.896552	0.745614	0.0015415
Methylorubrum extorquens	-0.379984	0.000117419	0.284483	0.175909	0.393057	-0.19268	0.517241	0.324561	0.0015415
Rhodocaloribacter litoris	-0.346963	0.000119295	0.286903	0.173687	0.400118	-0.304295	0.655172	0.350877	0.00156137
Pseudomonas sp. LTJR-52	-0.110367	0.00011963	0.363128	0.270088	0.456167	-0.188748	0.241379	0.0526316	0.00156192
Flavobacterium sp. F-70	-0.408676	0.000120043	0.268451	0.160592	0.376311	-0.106473	0.931034	0.824561	0.00156348
Clostridium sp. BNL1100	-0.304594	0.000121655	0.268603	0.160765	0.37644	-0.140956	0.965517	0.824561	0.00156759
Clostridium perfringens	-0.264904	0.000121394	0.2683	0.147471	0.389129	-0.00877193	1	0.991228	0.00156759
Sphingomonas changnyeongensis	-0.370815	0.000121098	0.294011	0.182512	0.40551	-0.315487	0.517241	0.201754	0.00156759
Sphingomonas paeninsulae	-0.270919	0.000121067	0.309135	0.202574	0.415696	-0.272837	0.448276	0.175439	0.00156759
Methylobacterium sp. C1	-0.222266	0.000121826	0.351785	0.253754	0.449815	-0.283424	0.344828	0.0614035	0.00156759
Rothia aeria	-0.658816	0.000122524	0.273745	0.159696	0.387793	-0.240472	0.793103	0.552632	0.00157279
Bosea sp. ANAM02	-0.473876	0.000123251	0.295221	0.184744	0.405698	-0.271022	0.551724	0.280702	0.00157742
Acinetobacter pseudolwoffii	-0.327737	0.000123476	0.301724	0.19307	0.410378	-0.298548	0.482759	0.184211	0.00157742
Hymenobacter qilianensis	-0.254037	0.000124411	0.312311	0.203744	0.420877	-0.290986	0.413793	0.122807	0.00158557
Flavobacterium sp. MDT1-60	-0.319663	0.000126018	0.268905	0.158893	0.378917	-0.0707804	0.965517	0.894737	0.00160222
Sphingomonas sp. LM7	-0.385267	0.000128239	0.285693	0.177851	0.393534	-0.278584	0.62069	0.342105	0.00162659
Legionella pneumophila	0.325248	0.000129067	0.730792	0.620304	0.841281	0	1	1	0.00163322
Nocardioides okcheonensis	-0.379803	0.000129795	0.291289	0.18126	0.401317	-0.339383	0.655172	0.315789	0.00163468
Agromyces aureus	-0.315631	0.000129742	0.294918	0.189316	0.400521	-0.375076	0.62069	0.245614	0.00163468
Streptococcus parauberis	-0.315863	0.00013127	0.272837	0.178526	0.367148	-0.369631	0.931034	0.561404	0.00163894
Leuconostoc carnosum	-0.36347	0.000131853	0.288264	0.173707	0.40282	-0.330611	0.655172	0.324561	0.00163894
Erysipelatoclostridium ramosum	-0.304781	0.000132608	0.269661	0.150951	0.388372	-0.0187538	0.931034	0.912281	0.00163894
Microbacterium hominis	-0.496222	0.000131593	0.283424	0.174878	0.39197	-0.34634	0.758621	0.412281	0.00163894
Schaalia sp. ZJ405	-0.269415	0.000132883	0.31458	0.208116	0.421043	-0.376891	0.517241	0.140351	0.00163894
Denitratisoma sp. DHT3	-0.288045	0.000130812	0.30611	0.201095	0.411125	-0.238355	0.413793	0.175439	0.00163894
Acinetobacter pittii	-0.490759	0.000132895	0.269661	0.149654	0.389669	0.00756201	0.931034	0.938596	0.00163894
Porphyrobacter sp. HT-58-2	-0.402505	0.000132446	0.284785	0.174987	0.394584	-0.226558	0.586207	0.359649	0.00163894
Solitalea sp. S2-8	-0.346219	0.000131611	0.282819	0.173912	0.391726	-0.330006	0.689655	0.359649	0.00163894
Sphingomonas suaedae	-0.485621	0.000134211	0.300514	0.189332	0.411696	-0.306715	0.517241	0.210526	0.00165135
Mariniflexile sp. TRM1-10	-0.341387	0.000134738	0.270115	0.163053	0.377176	-0.149728	0.965517	0.815789	0.00165357
Pandoraea fibrosis	-0.242989	0.00013501	0.328191	0.223695	0.432687	-0.248336	0.344828	0.0964912	0.00165357
Enterococcus faecium	-0.265936	0.00013712	0.270115	0.15459	0.38564	0.0251059	0.931034	0.95614	0.0016566
Arcobacter peruensis	-0.345546	0.000136966	0.276013	0.167309	0.384717	-0.293103	0.793103	0.5	0.0016566
Sphingomonas koreensis	-0.624606	0.000136145	0.289474	0.175302	0.403645	-0.3049	0.62069	0.315789	0.0016566
Brevibacterium casei	-0.443335	0.000136845	0.285239	0.172296	0.398182	-0.321234	0.689655	0.368421	0.0016566
Azospirillum oryzae	-0.230429	0.000136598	0.321234	0.215526	0.426942	-0.30853	0.413793	0.105263	0.0016566
Acinetobacter sp. WY4	-0.597323	0.000136774	0.301875	0.191831	0.41192	-0.254083	0.517241	0.263158	0.0016566
Neisseria flavescens	-0.552784	0.000140423	0.284332	0.172093	0.39657	-0.364489	0.724138	0.359649	0.00168276
Chelatococcus sp. CO-6	-0.231805	0.000140421	0.270569	0.156829	0.384308	-0.0281307	0.896552	0.868421	0.00168276
Candidatus Thiodictyon syntrophicum	-0.380316	0.000139836	0.279946	0.164592	0.395299	-0.337568	0.758621	0.421053	0.00168276
Dyella thiooxydans	-0.266391	0.000140545	0.297943	0.194048	0.401839	-0.314882	0.551724	0.236842	0.00168276
Pseudomonas sp. DTU12.3	-0.261478	0.00014151	0.297036	0.187106	0.406965	-0.324259	0.517241	0.192982	0.00168877
Chryseobacterium sp. POL2	-0.262644	0.00014206	0.27072	0.163465	0.377975	-0.0795523	0.965517	0.885965	0.00168877
Adhaeribacter radiodurans	-0.357834	0.000142145	0.27193	0.161401	0.382459	-0.125227	0.862069	0.736842	0.00168877
Mesorhizobium sp. B4-1-4	-0.245831	0.000142312	0.30127	0.195122	0.407419	-0.245917	0.482759	0.236842	0.00168877
Hydrogenophaga sp. YM1	-0.452005	0.000143277	0.27193	0.165913	0.377947	-0.211736	0.931034	0.719298	0.00169334
Myroides odoratus	-0.342878	0.000143331	0.271627	0.167911	0.375344	-0.194797	0.896552	0.701754	0.00169334
Deinococcus sp. NW-56	-0.25652	0.000143951	0.311252	0.205822	0.416683	-0.299153	0.448276	0.149123	0.00169691
Magnetospirillum sp. ME-1	-0.295128	0.000145191	0.317151	0.212151	0.422151	-0.324864	0.482759	0.157895	0.00170776
Paenibacillus sp. JNUCC-31	-0.30987	0.00014588	0.280551	0.177533	0.383568	-0.372051	0.793103	0.421053	0.00170833
Mesorhizobium sp. Pch-S	-0.341818	0.000145875	0.299456	0.191254	0.407658	-0.280399	0.517241	0.236842	0.00170833
Nocardioides sp. SCSIO 67246	-0.36244	0.000147977	0.306413	0.195668	0.417157	-0.341803	0.517241	0.175439	0.00171769
Parolsenella massiliensis	-0.392277	0.000149	0.279946	0.169243	0.390648	-0.285541	0.724138	0.438596	0.00171769
Pseudomonas rhodesiae	-0.402188	0.000149252	0.276013	0.166126	0.3859	-0.267393	0.758621	0.491228	0.00171769
Bacteroides fragilis	-0.292655	0.000148706	0.271325	0.165107	0.377543	-0.0526316	1	0.947368	0.00171769
Alkalitalea saponilacus	-0.318702	0.000147929	0.271779	0.164151	0.379407	-0.141561	0.931034	0.789474	0.00171769
Streptobacillus moniliformis	-0.398084	0.000147177	0.275257	0.16177	0.388744	-0.204779	0.827586	0.622807	0.00171769
Sphingopyxis fribergensis	-0.37971	0.000148511	0.293103	0.187148	0.399059	-0.228373	0.482759	0.254386	0.00171769
Micrococcus sp. KBS0714	-0.380848	0.0001492	0.310345	0.202854	0.417835	-0.245917	0.482759	0.236842	0.00171769
Brevundimonas vitisensis	-0.181733	0.000150412	0.325771	0.223186	0.428356	-0.204477	0.344828	0.140351	0.00172731
Anaeromyxobacter sp. Fw109-5	-0.382027	0.000153017	0.284936	0.170878	0.398995	-0.303085	0.724138	0.421053	0.00175335
Rhodococcus sp. W8901	-0.226431	0.000153336	0.324259	0.220382	0.428136	-0.359952	0.482759	0.122807	0.00175335
Lacinutrix sp. 5H-3-7-4	-0.33965	0.000153843	0.272989	0.177676	0.368301	-0.263763	0.965517	0.701754	0.00175538
Actinomyces sp. oral taxon 169	-0.623908	0.000154426	0.288264	0.183729	0.392798	-0.355717	0.724138	0.368421	0.00175739
Fusobacterium gastrosuis	-0.348794	0.000154676	0.273442	0.163413	0.383472	-0.160315	0.862069	0.701754	0.00175739
Hydrogenophaga pseudoflava	-0.491478	0.000155215	0.307018	0.196158	0.417877	-0.297943	0.517241	0.219298	0.00175976
Cellvibrio sp. KY-GH-1	-0.312296	0.000156067	0.284634	0.179537	0.389731	-0.338778	0.689655	0.350877	0.00176567
Devosia ginsengisoli	-0.245444	0.000156986	0.32804	0.222313	0.433767	-0.274047	0.37931	0.105263	0.00177232
Tsuneonella amylolytica	-0.27037	0.0001613	0.299758	0.19144	0.408076	-0.34997	0.551724	0.201754	0.00180418
Flavobacterium sp. I3-2	-0.383403	0.000160386	0.272535	0.159849	0.38522	-0.0883243	0.965517	0.877193	0.00180418
Elizabethkingia anophelis	-0.265357	0.000160738	0.272535	0.161588	0.383482	-0.0187538	0.931034	0.912281	0.00180418
Aquisphaera giovannonii	-0.383732	0.000161836	0.282517	0.173	0.392033	-0.294313	0.724138	0.429825	0.00180418
Acidovorax sp. 1608163	-0.619645	0.00016175	0.280702	0.170635	0.390769	-0.198427	0.689655	0.491228	0.00180418
Bradyrhizobium sp. ORS 285	-0.3168	0.000161206	0.303993	0.194325	0.413661	-0.289171	0.517241	0.22807	0.00180418
Alkaliphilus sp. B6464	-0.289319	0.000162505	0.272686	0.15719	0.388182	-0.0532365	0.965517	0.912281	0.00180787
Lacipirellula limnantheis	-0.492996	0.000163724	0.289776	0.183955	0.395597	-0.227163	0.551724	0.324561	0.00181764
Planococcus glaciei	-0.284561	0.000168948	0.28176	0.177625	0.385896	-0.363884	0.758621	0.394737	0.00187175
Lactococcus cremoris	-0.343377	0.000171244	0.274198	0.149702	0.398694	-0.0468845	0.827586	0.780702	0.00187796
Microbacterium sp. PM5	-0.594916	0.000172107	0.289776	0.177399	0.402153	-0.320629	0.724138	0.403509	0.00187796
Methylobacterium aquaticum	-0.463536	0.000172186	0.281609	0.170563	0.392655	-0.206594	0.724138	0.517544	0.00187796
Capnocytophaga sputigena	-0.52084	0.000172674	0.274955	0.175408	0.374502	-0.238052	0.931034	0.692982	0.00187796
Capnocytophaga canimorsus	-0.323465	0.000171123	0.273896	0.170854	0.376938	-0.1585	0.965517	0.807018	0.00187796
Hymenobacter sp. BRD128	-0.372564	0.000172601	0.28297	0.164707	0.401233	-0.250454	0.724138	0.473684	0.00187796
Burkholderia glumae	-0.336475	0.000171777	0.299607	0.19454	0.404674	-0.262855	0.517241	0.254386	0.00187796
Aureimonas mangrovi	-0.284984	0.000170059	0.328947	0.223411	0.434484	-0.316697	0.448276	0.131579	0.00187796
Methyloceanibacter caenitepidi	-0.17871	0.000172599	0.355112	0.258084	0.45214	-0.248941	0.310345	0.0614035	0.00187796
Chryseobacterium sp. LJ668	-0.324135	0.000173041	0.275257	0.158715	0.391799	-0.108893	0.793103	0.684211	0.00187812
Viridibacillus sp. JNUCC-6	-0.272486	0.000175224	0.274047	0.167351	0.380743	-0.0801573	0.931034	0.850877	0.00188269
Agreia sp. COWG	-0.276563	0.000174639	0.32925	0.223702	0.434798	-0.307925	0.448276	0.140351	0.00188269
Nocardioides sp. S-1144	-0.403559	0.000174612	0.297036	0.183245	0.410826	-0.279794	0.551724	0.27193	0.00188269
Microvirga thermotolerans	-0.224083	0.000174198	0.322444	0.215777	0.429111	-0.30853	0.413793	0.105263	0.00188269
Tardibacter chloracetimidivorans	-0.231477	0.000175146	0.320932	0.212689	0.429175	-0.291591	0.37931	0.0877193	0.00188269
Flavobacterium psychrophilum	-0.457582	0.000176357	0.27435	0.159977	0.388723	-0.0807623	0.896552	0.815789	0.00188793
Paraburkholderia dioscoreae	-0.363936	0.000176419	0.294616	0.189396	0.399836	-0.288566	0.551724	0.263158	0.00188793
Xylanimicrobium sp. FW10M-9	-0.350213	0.000177087	0.315185	0.206293	0.424076	-0.359347	0.517241	0.157895	0.00189129
Bacillus mycoides	-0.178117	0.00017832	0.274047	0.137544	0.410551	0.0344828	0.965517	1	0.00189687
Sphingopyxis sp. 113P3	-0.413978	0.000178039	0.311252	0.203158	0.419346	-0.289776	0.482759	0.192982	0.00189687
Bacillus pseudomycoides	-0.289094	0.000179658	0.27435	0.157752	0.390948	-0.0713854	0.931034	0.859649	0.0019073
Clostridium sporogenes	-0.377388	0.000180663	0.27435	0.157694	0.391005	-0.0362976	0.931034	0.894737	0.00190781
Hydrogenophaga sp. PAMC20947	-0.413548	0.000180778	0.30127	0.192989	0.409551	-0.340593	0.586207	0.245614	0.00190781
Malaciobacter pacificus	-0.339814	0.000180633	0.274652	0.157065	0.39224	-0.115245	0.931034	0.815789	0.00190781
Tsukamurella paurometabola	-0.259058	0.000181135	0.312765	0.206398	0.419131	-0.30732	0.482759	0.175439	0.00190781
Clostridium saccharobutylicum	-0.254007	0.000183654	0.274501	0.166992	0.38201	-0.0181488	0.965517	0.947368	0.00191689
Agromyces sp. G127AT	-0.249844	0.000183792	0.314277	0.209246	0.419308	-0.281609	0.448276	0.166667	0.00191689
Phytohabitans flavus	-0.342087	0.000183532	0.284332	0.174925	0.393738	-0.294918	0.689655	0.394737	0.00191689
Formosa sp. Hel3_A1_48	-0.307299	0.000183757	0.283878	0.182182	0.385574	-0.371446	0.827586	0.45614	0.00191689
Thauera sp. K11	-0.414257	0.000183538	0.30248	0.195132	0.409828	-0.262855	0.517241	0.254386	0.00191689
Hydrogenimonas urashimensis	-0.248416	0.000185014	0.292196	0.184769	0.399623	-0.305505	0.586207	0.280702	0.00192213
Gramella fulva	-0.304493	0.000184896	0.277677	0.170758	0.384596	-0.231095	0.827586	0.596491	0.00192213
Ralstonia pickettii	-1.10806	0.000186775	0.278282	0.162246	0.394318	-0.179068	0.793103	0.614035	0.00192917
Hydrogenophaga sp. PBL-H3	-0.514536	0.00018669	0.297943	0.18538	0.410506	-0.297338	0.551724	0.254386	0.00192917
Cruoricaptor ignavus	-0.375697	0.000186444	0.291591	0.17707	0.406112	-0.321839	0.655172	0.333333	0.00192917
Veillonella parvula	-0.561329	0.000188513	0.274955	0.170515	0.379395	-0.0275257	0.931034	0.903509	0.00194336
Frigidibacter mobilis	-0.323532	0.00018992	0.302934	0.190823	0.415045	-0.341803	0.517241	0.175439	0.00195093
Flavobacterium fluviale	-0.409425	0.000190343	0.275711	0.157567	0.393854	-0.124622	0.896552	0.77193	0.00195093
Aquimarina sp. AD10	-0.309457	0.00019032	0.275257	0.172485	0.378029	-0.166667	1	0.833333	0.00195093
Sphingomonas sp. S9-5	-0.380675	0.000191114	0.29265	0.187334	0.397966	-0.279189	0.586207	0.307018	0.00195133
Nakamurella sp. PAMC28650	-0.309167	0.000190888	0.298246	0.190816	0.405675	-0.297943	0.517241	0.219298	0.00195133
Conexibacter sp. SYSU D00693	-0.393251	0.000192522	0.297489	0.184013	0.410966	-0.349365	0.586207	0.236842	0.00195454
Neisseria mucosa	-0.735411	0.000191992	0.279189	0.160676	0.397703	-0.18784	0.793103	0.605263	0.00195454
Novosphingobium resinovorum	-0.35465	0.000192526	0.297489	0.188168	0.406811	-0.237145	0.482759	0.245614	0.00195454
Glutamicibacter mishrai	-0.317537	0.000194146	0.33046	0.225192	0.435728	-0.282214	0.413793	0.131579	0.00196725
Candidatus Pantoea carbekii	-0.335594	0.000195911	0.276316	0.162881	0.389751	-0.15971	0.896552	0.736842	0.00198137
Porphyromonas gingivalis	-0.496697	0.000196452	0.278584	0.169216	0.387953	-0.231095	0.827586	0.596491	0.00198309
Hafnia alvei	-0.329532	0.000197525	0.278887	0.167847	0.389926	-0.204779	0.827586	0.622807	0.00198768
Hymenobacter jejuensis	-0.269517	0.000197651	0.289776	0.187578	0.391974	-0.34755	0.689655	0.342105	0.00198768
Clostridium saccharoperbutylacetonicum	-0.180073	0.000198995	0.275711	0.170716	0.380706	0.0344828	0.965517	1	0.00199053
Photorhabdus akhurstii	-0.287002	0.000199053	0.285995	0.172211	0.399779	-0.277374	0.689655	0.412281	0.00199053
Pseudomonas allokribbensis	-0.126504	0.000199012	0.373866	0.282588	0.465143	-0.240774	0.275862	0.0350877	0.00199053
Ruminococcus bovis	-0.285446	0.000200622	0.275862	0.174603	0.377121	-0.105263	1	0.894737	0.00199792
Hydrogenophaga sp. BPS33	-0.503559	0.000200915	0.281307	0.173143	0.389471	-0.223533	0.758621	0.535088	0.00199792
Kineobactrum salinum	-0.229449	0.000200855	0.329099	0.22226	0.435937	-0.334846	0.413793	0.0789474	0.00199792
Romboutsia hominis	-0.214728	0.000202964	0.276013	0.167939	0.384087	0.00816697	0.965517	0.973684	0.00201455
Deinococcus actinosclerus	-0.305534	0.000204076	0.295826	0.184297	0.407355	-0.30611	0.551724	0.245614	0.00202183
Brevundimonas pondensis	-0.352008	0.000208047	0.30732	0.198826	0.415814	-0.306715	0.517241	0.210526	0.00205735
Caulobacter mirabilis	-0.375458	0.000209376	0.281609	0.172823	0.390395	-0.188445	0.758621	0.570175	0.00206666
Enterococcus thailandicus	-0.33442	0.000213526	0.278887	0.179811	0.377963	-0.299456	0.931034	0.631579	0.00207692
Gemella sp. zg-570	-0.369224	0.000213435	0.278282	0.156912	0.399651	-0.0819722	0.827586	0.745614	0.00207692
Aquihabitans sp. G128	-0.594067	0.00021325	0.282517	0.175215	0.389818	-0.30127	0.827586	0.526316	0.00207692
Acinetobacter sp. F9	-0.353879	0.000213336	0.301573	0.191723	0.411423	-0.34876	0.62069	0.27193	0.00207692
Algoriphagus sanaruensis	-0.272156	0.00021324	0.299758	0.193382	0.406134	-0.366304	0.62069	0.254386	0.00207692
Agrobacterium rhizogenes	-0.22254	0.000213509	0.311101	0.205685	0.416517	-0.324864	0.482759	0.157895	0.00207692
Methylorubrum populi	-0.652672	0.000213384	0.283575	0.163437	0.403713	-0.162734	0.724138	0.561404	0.00207692
Brevundimonas goettingensis	-0.400954	0.000213509	0.311101	0.195686	0.426517	-0.385057	0.551724	0.166667	0.00207692
Fulvivirga sp. SW1-E11	-0.234833	0.000215157	0.276921	0.161061	0.392781	-0.0356927	0.965517	0.929825	0.00208519
Pseudomonas tritici	-0.121483	0.000214953	0.365396	0.271287	0.459506	-0.19752	0.241379	0.0438596	0.00208519
Lutibacter sp. A64	-0.357179	0.000215572	0.278433	0.175546	0.38132	-0.177253	0.896552	0.719298	0.00208542
Mycolicibacterium insubricum	-0.268356	0.000218778	0.320629	0.214992	0.426266	-0.272837	0.448276	0.175439	0.00211261
Agrobacterium rubi	-0.247961	0.000219618	0.323654	0.21577	0.431538	-0.299758	0.413793	0.114035	0.00211546
Winogradskyella sp. PG-2	-0.326878	0.000220261	0.280097	0.168938	0.391256	-0.265578	0.862069	0.596491	0.00211546
Brevundimonas sp. M20	-0.329939	0.000220161	0.287961	0.185621	0.390301	-0.346945	0.724138	0.377193	0.00211546
Vescimonas fastidiosa	-0.502501	0.000220836	0.287508	0.173546	0.401469	-0.311252	0.758621	0.447368	0.00211717
Janibacter limosus	-0.422231	0.000221375	0.294011	0.184749	0.403273	-0.321839	0.655172	0.333333	0.00211853
Diaminobutyricimonas sp. LJ205	-0.27705	0.000224214	0.320932	0.215516	0.426347	-0.333636	0.482759	0.149123	0.00214186
Pseudomonas agarici	-0.224602	0.000225863	0.314277	0.206572	0.421982	-0.247126	0.413793	0.166667	0.00214993
Azotobacter salinestris	-0.30154	0.000225639	0.281609	0.176538	0.386681	-0.249244	0.793103	0.54386	0.00214993
Bifidobacterium eulemuris	-0.148722	0.000228482	0.346038	0.248954	0.443121	-0.179371	0.275862	0.0964912	0.00216644
Gemmata sp. SH-PL17	-0.373362	0.000228815	0.290684	0.177081	0.404286	-0.364489	0.724138	0.359649	0.00216644
Sphingorhabdus sp. SMR4y	-0.209328	0.000228695	0.330611	0.223905	0.437317	-0.317907	0.37931	0.0614035	0.00216644
Vagococcus zengguangii	-0.249277	0.000231772	0.31337	0.20533	0.421409	-0.393224	0.586207	0.192982	0.00218283
Mycobacterium kansasii	-0.287791	0.000231337	0.318512	0.210128	0.426895	-0.324864	0.482759	0.157895	0.00218283
Haematobacter massiliensis	-0.362479	0.00023166	0.283122	0.176847	0.389396	-0.27556	0.793103	0.517544	0.00218283
Sphingosinithalassobacter tenebrarum	-0.346656	0.000233017	0.290381	0.185437	0.395325	-0.320629	0.724138	0.403509	0.00218683
Polaromonas vacuolata	-0.314576	0.000232641	0.30369	0.194823	0.412557	-0.314882	0.551724	0.236842	0.00218683
Luteimonas sp. MC1750	-0.279163	0.000234399	0.298548	0.194266	0.40283	-0.323049	0.586207	0.263158	0.00219595
Marinomonas foliarum	-0.336421	0.000235325	0.281307	0.165741	0.396872	-0.187235	0.827586	0.640351	0.00219691
Variovorax boronicumulans	-0.67018	0.00023513	0.297036	0.189432	0.40464	-0.295523	0.655172	0.359649	0.00219691
Geobacter sulfurreducens	-0.247029	0.000235813	0.302027	0.195997	0.408057	-0.254688	0.482759	0.22807	0.00219763
Brevundimonas sp. SGAir0440	-0.324472	0.000237262	0.313672	0.204947	0.422397	-0.281609	0.448276	0.166667	0.00220728
Terrisporobacter sp. MCA3	-0.269198	0.000239501	0.278584	0.155654	0.401515	0.0245009	0.896552	0.921053	0.00220887
Bacteroides salyersiae	-0.25402	0.000238816	0.278584	0.155805	0.401364	-0.0450696	0.931034	0.885965	0.00220887
Aquimarina sp. AD1	-0.343661	0.000239168	0.279189	0.164875	0.393504	-0.124622	0.896552	0.77193	0.00220887
Kribbella qitaiheensis	-0.303975	0.000238711	0.309135	0.200327	0.417943	-0.281004	0.482759	0.201754	0.00220887
Aquicella lusitana	-0.290356	0.000237867	0.287205	0.184521	0.389889	-0.363279	0.793103	0.429825	0.00220887
Blattabacterium cuenoti	-0.230976	0.000240102	0.278584	0.150631	0.406538	0	1	1	0.0022106
Tatlockia micdadei	-0.349148	0.000240992	0.286146	0.175525	0.396767	-0.328191	0.793103	0.464912	0.00221497
Dietzia timorensis	-0.399997	0.000242605	0.296733	0.184189	0.409278	-0.304295	0.655172	0.350877	0.00221524
Campylobacter gracilis	-0.397529	0.000242445	0.300665	0.193538	0.407793	-0.339988	0.62069	0.280702	0.00221524
Terasakiella sp. SH-1	-0.266308	0.000242681	0.298246	0.187269	0.409223	-0.254083	0.517241	0.263158	0.00221524
Leptotrichia hongkongensis	-0.373001	0.000242227	0.279643	0.162793	0.396493	-0.0813672	0.862069	0.780702	0.00221524
Pseudomonas chlororaphis	-0.386713	0.000243176	0.280702	0.164989	0.396415	-0.125832	0.827586	0.701754	0.00221597
Bremerella volcania	-0.410956	0.000243619	0.282517	0.177321	0.387712	-0.308832	0.896552	0.587719	0.00221623
Polynucleobacter wuianus	-0.291357	0.000248416	0.294313	0.189372	0.399255	-0.348155	0.655172	0.307018	0.00225013
Pseudomonas sp. S35	-0.239813	0.00024861	0.314277	0.205666	0.422888	-0.290381	0.448276	0.157895	0.00225013
Acidovorax sp. HDW3	-0.433883	0.000247962	0.298548	0.191158	0.405938	-0.261645	0.586207	0.324561	0.00225013
Pseudolysobacter antarcticus	-0.301756	0.000250472	0.288415	0.184054	0.392776	-0.251664	0.655172	0.403509	0.00226315
Limnohabitans sp. 63ED37-2	-0.746789	0.000251024	0.28297	0.178178	0.387762	-0.317604	0.896552	0.578947	0.0022643
Ureaplasma urealyticum	-0.306047	0.000251844	0.293255	0.185308	0.401202	-0.286146	0.689655	0.403509	0.00226599
Leptotrichia wadei	-0.328751	0.000252153	0.279341	0.17995	0.378731	-0.0263158	1	0.973684	0.00226599
Aminobacter sp. SR38	-0.18121	0.000252484	0.353902	0.253092	0.454712	-0.284029	0.310345	0.0263158	0.00226599
Lactobacillus johnsonii	-0.319635	0.000253481	0.280248	0.162909	0.397587	-0.11585	0.896552	0.780702	0.00226732
Sphingomonas sanguinis	-0.335036	0.000253189	0.297338	0.187597	0.407079	-0.244707	0.551724	0.307018	0.00226732
Brucella anthropi	-0.345626	0.000254429	0.283424	0.170765	0.396084	-0.248639	0.827586	0.578947	0.00226836
Croceicoccus sp. Ery15	-0.101046	0.000254447	0.375983	0.285505	0.466462	-0.206292	0.241379	0.0350877	0.00226836
Streptococcus australis	-0.63545	0.000256163	0.286298	0.179529	0.393066	-0.362674	0.827586	0.464912	0.00227692
Microbacterium sp. RG1	-0.263362	0.00025626	0.312311	0.201195	0.423427	-0.306715	0.517241	0.210526	0.00227692
Rothia dentocariosa	-0.720544	0.000261327	0.284936	0.169206	0.400667	-0.240472	0.793103	0.552632	0.00228815
Leucobacter muris	-0.282099	0.000260854	0.327284	0.221588	0.43298	-0.282214	0.413793	0.131579	0.00228815
Kingella denitrificans	-0.392499	0.000259931	0.305203	0.197075	0.41333	-0.34876	0.62069	0.27193	0.00228815
Azospira inquinata	-0.283156	0.000258805	0.301573	0.199194	0.403952	-0.314277	0.586207	0.27193	0.00228815
Legionella longbeachae	-0.303982	0.000259983	0.280399	0.171149	0.38965	-0.167877	0.931034	0.763158	0.00228815
Methylobacterium phyllosphaerae	-0.301924	0.000261319	0.325771	0.217941	0.433602	-0.247731	0.37931	0.131579	0.00228815
Myroides phaeus	-0.345191	0.000261655	0.282517	0.17663	0.388403	-0.291289	0.896552	0.605263	0.00228815
Ruania sp. LR1S40	-0.281968	0.000259583	0.322747	0.217646	0.427847	-0.359347	0.517241	0.157895	0.00228815
Pseudomonas sp. p1(2021b)	-0.167867	0.000261809	0.343315	0.242786	0.443845	-0.188143	0.275862	0.0877193	0.00228815
Thermomonas carbonis	-0.296477	0.000261319	0.325771	0.218267	0.433276	-0.282214	0.413793	0.131579	0.00228815
Ralstonia solanacearum	0.429239	0.0002648	0.719903	0.594654	0.845152	0	1	1	0.00229179
Hydrogenophaga sp. PBC	-0.459091	0.000264775	0.284029	0.166887	0.401171	-0.179068	0.793103	0.614035	0.00229179
Novosphingobium sp. Gsoil 351	-0.336901	0.000262819	0.305354	0.191902	0.418806	-0.331821	0.586207	0.254386	0.00229179
Parasphingorhabdus sp. JHSY0214	-0.251799	0.000264457	0.299456	0.193303	0.405608	-0.23654	0.517241	0.280702	0.00229179
Rhodoluna lacicola	-0.493871	0.000263974	0.320175	0.211929	0.428421	-0.297943	0.517241	0.219298	0.00229179
Pseudomonas viciae	-0.208328	0.00026333	0.30732	0.200768	0.413872	-0.341198	0.551724	0.210526	0.00229179
Veillonella nakazawae	-0.633237	0.000270091	0.284332	0.173792	0.394871	-0.266183	0.827586	0.561404	0.00229389
Flintibacter sp. KGMB00164	-0.335801	0.000270197	0.295523	0.190956	0.40009	-0.34755	0.689655	0.342105	0.00229389
Variovorax sp. PBS-H4	-0.479628	0.000265626	0.282214	0.175228	0.3892	-0.221113	0.896552	0.675439	0.00229389
Acinetobacter bouvetii	-0.268452	0.000266074	0.30369	0.194007	0.413373	-0.401391	0.62069	0.219298	0.00229389
Sphingomonas insulae	-0.451603	0.000267237	0.30853	0.19727	0.41979	-0.281004	0.482759	0.201754	0.00229389
Prevotella intermedia	-0.520545	0.000268916	0.280399	0.169005	0.391794	-0.0275257	0.931034	0.903509	0.00229389
Chryseobacterium manosquense	-0.394124	0.00026826	0.281912	0.165753	0.39807	-0.142771	0.862069	0.719298	0.00229389
Telmatocola sphagniphila	-0.319509	0.000267977	0.293557	0.185537	0.401577	-0.356322	0.689655	0.333333	0.00229389
Luteipulveratus mongoliensis	-0.231218	0.000269724	0.319117	0.214278	0.423955	-0.221416	0.37931	0.157895	0.00229389
Mycobacterium frederiksbergense	-0.332287	0.000268755	0.30127	0.191933	0.410608	-0.26225	0.551724	0.289474	0.00229389
Pistricoccus aurantiacus	-0.298859	0.000267968	0.283727	0.177422	0.390031	-0.239867	0.827586	0.587719	0.00229389
Variovorax sp. PBL-E5	-0.395162	0.000269016	0.289474	0.178194	0.400754	-0.260436	0.655172	0.394737	0.00229389
Polaribacter sp. SA4-10	-0.261437	0.000272544	0.280551	0.156161	0.40494	0.0595886	0.896552	0.95614	0.00231013
Bacillus sp. FJAT-22090	-0.287179	0.000274174	0.280853	0.172531	0.389175	-0.149728	0.965517	0.815789	0.00232027
Bacteroides thetaiotaomicron	-0.340874	0.000274875	0.280702	0.162519	0.398884	0.0420448	0.896552	0.938596	0.00232252
Sphingobium sp. KCTC 72723	-0.294481	0.00027567	0.298548	0.193956	0.40314	-0.244102	0.586207	0.342105	0.00232556
Hydrogenophaga sp. RAC07	-0.475565	0.000277686	0.31337	0.202587	0.424152	-0.324259	0.517241	0.192982	0.00233519
Rhizobacter sp. AJA081-3	-0.51054	0.000277459	0.285844	0.174806	0.396882	-0.258016	0.793103	0.535088	0.00233519
Pantoea sp. SO10	-0.219313	0.000280179	0.320932	0.212909	0.428954	-0.30732	0.482759	0.175439	0.00235018
Bacteroides sp. M10	-0.329474	0.000280789	0.293103	0.177076	0.409131	-0.23412	0.655172	0.421053	0.00235018
Winogradskyella sp. J14-2	-0.36533	0.000280431	0.282214	0.176157	0.388272	-0.186025	0.896552	0.710526	0.00235018
Rhodopseudomonas boonkerdii	-0.509901	0.000281685	0.293708	0.188355	0.399062	-0.260436	0.655172	0.394737	0.00235398
Lactobacillus iners	-0.388268	0.000288282	0.28176	0.168024	0.395497	-0.0632184	0.896552	0.833333	0.00236534
Clostridium thermarum	-0.297793	0.000289157	0.28176	0.169683	0.393838	-0.0544465	0.896552	0.842105	0.00236534
Clostridium intestinale	-0.22331	0.000286278	0.281307	0.156555	0.406058	0.0689655	0.931034	1	0.00236534
Geosporobacter ferrireducens	-0.296871	0.000285493	0.281609	0.180674	0.382544	-0.1585	0.965517	0.807018	0.00236534
Murdochiella vaginalis	-0.285503	0.000288113	0.328494	0.22308	0.433907	-0.325469	0.448276	0.122807	0.00236534
Brevibacterium sandarakinum	-0.259995	0.000286915	0.322595	0.216246	0.428945	-0.299153	0.448276	0.149123	0.00236534
Streptomyces sp. CB01881	-0.178129	0.000291898	0.281609	0.15633	0.406888	-0.00877193	1	0.991228	0.00236534
Rhodoferax sp. BAB1	-0.539478	0.000288047	0.299909	0.187258	0.41256	-0.278584	0.62069	0.342105	0.00236534
Bordetella bronchialis	-0.34661	0.000291051	0.308681	0.196734	0.420628	-0.272232	0.482759	0.210526	0.00236534
Pseudomonas sp. DR208	0.611694	0.000291902	0.718391	0.595564	0.841217	0.0344828	0.965517	1	0.00236534
Acinetobacter sp. SCLZS86	-0.384554	0.000288605	0.290079	0.177159	0.402998	-0.267998	0.724138	0.45614	0.00236534
Celeribacter indicus	-0.254185	0.000291509	0.297943	0.193318	0.402569	-0.271022	0.551724	0.280702	0.00236534
Novosphingobium sp. KA1	-0.217552	0.000288497	0.342408	0.240219	0.444596	-0.213854	0.310345	0.0964912	0.00236534
Novosphingobium sp. THN1	-0.294128	0.000291051	0.308681	0.197003	0.420359	-0.271627	0.517241	0.245614	0.00236534
Flavobacterium sp. KSM-R2A30	-0.493147	0.000291099	0.281912	0.175339	0.388485	-0.1585	0.965517	0.807018	0.00236534
Spirosoma pollinicola	-0.260774	0.000283583	0.281458	0.160477	0.402439	-0.0375076	0.862069	0.824561	0.00236534
Halothece sp. PCC 7418	-0.237142	0.000291509	0.297943	0.192398	0.403488	-0.184513	0.482759	0.298246	0.00236534
Azospirillum thermophilum	-0.33345	0.000284873	0.288264	0.180847	0.395681	-0.284332	0.793103	0.508772	0.00236534
Thiomonas sp. X19	-0.316661	0.00028707	0.334997	0.230687	0.439307	-0.307925	0.448276	0.140351	0.00236534
Erythrobacter sp. KY5	-0.132208	0.000289675	0.352995	0.255773	0.450216	-0.214459	0.275862	0.0614035	0.00236534
Bifidobacterium imperatoris	-0.265317	0.000293393	0.306866	0.203586	0.410146	-0.340593	0.586207	0.245614	0.00237313
Sphingopyxis sp. MG	-0.158183	0.000293753	0.365547	0.269587	0.461508	-0.266485	0.310345	0.0438596	0.00237313
Iamia sp. SCSIO 61187	-0.458537	0.00029867	0.292952	0.18196	0.403944	-0.286146	0.689655	0.403509	0.00240049
Candidatus Phytoplasma luffae	-0.318334	0.000300735	0.291591	0.171603	0.411579	-0.242287	0.689655	0.447368	0.00240049
Diaphorobacter aerolatus	-0.643492	0.00029969	0.292498	0.179755	0.405242	-0.286146	0.689655	0.403509	0.00240049
Agrobacterium sp. T29	-0.230648	0.00029943	0.311101	0.201468	0.420734	-0.254688	0.482759	0.22807	0.00240049
Tateyamaria omphalii	-0.283654	0.000299259	0.302783	0.194598	0.410968	-0.356927	0.655172	0.298246	0.00240049
Spiroplasma melliferum	-0.30969	0.000300376	0.292045	0.179156	0.404933	-0.320024	0.758621	0.438596	0.00240049
Acinetobacter sp. C16S1	-0.303067	0.000297855	0.303539	0.195635	0.411444	-0.288566	0.551724	0.263158	0.00240049
Sphingobium sp. SCG-1	-0.233488	0.000299944	0.337266	0.234635	0.439897	-0.187538	0.310345	0.122807	0.00240049
Agromyces intestinalis	-0.250377	0.00030319	0.333938	0.228194	0.439682	-0.299758	0.413793	0.114035	0.0024154
Rhodococcus sp. SGAir0479	-0.217583	0.000303508	0.320629	0.2166	0.424658	-0.316092	0.482759	0.166667	0.0024154
Microbacterium pygmaeum	-0.345299	0.000306224	0.312462	0.205029	0.419896	-0.340593	0.586207	0.245614	0.00242258
Prevotella nigrescens	-0.616627	0.000305396	0.283424	0.172103	0.394745	-0.177253	0.896552	0.719298	0.00242258
Friedmanniella luteola	-0.366153	0.000305736	0.303085	0.187921	0.418249	-0.287961	0.586207	0.298246	0.00242258
Tautonia plasticadhaerens	-0.352991	0.000306015	0.285995	0.176998	0.394992	-0.231095	0.827586	0.596491	0.00242258
Campylobacter canadensis	-0.322272	0.000307426	0.284634	0.173799	0.395469	-0.204174	0.862069	0.657895	0.00242848
Vitreoscilla sp. C1	-0.306713	0.000308425	0.285239	0.186397	0.384081	-0.282517	0.896552	0.614035	0.00242918
Draconibacterium halophilum	-0.306557	0.000307981	0.294465	0.182624	0.406305	-0.242892	0.655172	0.412281	0.00242918
Sphingobacterium lactis	-0.337899	0.000309715	0.294011	0.178597	0.409425	-0.320629	0.724138	0.403509	0.00243576
Staphylococcus aureus	0.184031	0.000312368	0.717332	0.596102	0.838562	0	1	1	0.0024494
Winogradskyella sp. HaHa_3_26	-0.260469	0.000312279	0.282668	0.169997	0.395339	-0.0438596	1	0.95614	0.0024494
Salinibacterium sp. dk2585	-0.247847	0.00031316	0.326528	0.223283	0.429772	-0.299153	0.448276	0.149123	0.00245201
Ruania sp. M4N3S171	-0.260219	0.000314666	0.351633	0.252559	0.450708	-0.317302	0.413793	0.0964912	0.0024602
Sulfuriferula sp. AH1	-0.161356	0.000315339	0.3415	0.237645	0.445356	-0.240169	0.310345	0.0701754	0.00246185
Rathayibacter festucae	-0.295566	0.000316973	0.326679	0.217906	0.435452	-0.290986	0.413793	0.122807	0.00246381
Enterobacter sp. RHBSTW-00175	-0.150149	0.000316941	0.345433	0.24542	0.445445	-0.222626	0.310345	0.0877193	0.00246381
Halopseudomonas aestusnigri	-0.152811	0.000316941	0.345433	0.245427	0.445438	-0.231397	0.310345	0.0789474	0.00246381
Roseivivax marinus	-0.229137	0.000318348	0.315185	0.204353	0.426016	-0.307925	0.448276	0.140351	0.00246871
Qipengyuania sediminis	-0.255158	0.000318528	0.33288	0.225375	0.440384	-0.360557	0.448276	0.0877193	0.00246871
Flavobacterium columnare	-0.361608	0.000320938	0.283273	0.181701	0.384845	-0.106473	0.931034	0.824561	0.00248378
Thauera chlorobenzoica	-0.244318	0.000321925	0.328342	0.221441	0.435244	-0.213249	0.344828	0.131579	0.00248782
Aerococcus urinaehominis	-0.129721	0.000323689	0.351936	0.252919	0.450952	-0.214459	0.275862	0.0614035	0.00249783
Apibacter raozihei	-0.332977	0.000325233	0.284029	0.165926	0.402132	-0.0725953	0.862069	0.789474	0.00250612
Acinetobacter schindleri	-0.344776	0.000328381	0.283575	0.16276	0.404391	-0.0281307	0.896552	0.868421	0.00252674
Pseudomonas cichorii	-0.331031	0.000328977	0.292045	0.180032	0.404057	-0.242892	0.655172	0.412281	0.00252768
Granulibacter bethesdensis	-0.280535	0.000331076	0.284029	0.174775	0.393283	-0.107078	0.896552	0.789474	0.00253287
Flavobacterium gilvum	-0.286072	0.000330222	0.283575	0.165266	0.401885	-0.0187538	0.931034	0.912281	0.00253287
Octadecabacter temperatus	-0.215865	0.000330657	0.31458	0.203437	0.425722	-0.324259	0.517241	0.192982	0.00253287
Sediminibacillus sp. DP4-553-S	-0.300318	0.000331872	0.285995	0.178818	0.393172	-0.213551	0.827586	0.614035	0.00253533
Gordonibacter urolithinfaciens	-0.267742	0.000332658	0.338475	0.236398	0.440553	-0.299758	0.413793	0.114035	0.00253771
Pseudogulbenkiania sp. NH8B	-0.3501	0.000334206	0.306866	0.191219	0.422514	-0.296733	0.586207	0.289474	0.00254588
Usitatibacter palustris	-0.306868	0.000334884	0.333485	0.226315	0.440654	-0.325469	0.448276	0.122807	0.00254741
Flavobacterium sp. Sr18	-0.432913	0.000335494	0.28418	0.178411	0.38995	-0.1585	0.965517	0.807018	0.00254842
Empedobacter brevis	-0.246464	0.000337026	0.283878	0.177952	0.389804	-0.0356927	0.965517	0.929825	0.00255642
Mangrovibacillus cuniculi	-0.28786	0.000338089	0.285239	0.180131	0.390347	-0.229885	0.896552	0.666667	0.00255721
Clostridium isatidis	-0.34949	0.000337695	0.286449	0.173856	0.399042	-0.152148	0.827586	0.675439	0.00255721
Sutterella megalosphaeroides	-0.221868	0.000338617	0.323351	0.216007	0.430696	-0.325469	0.448276	0.122807	0.00255759
Streptomyces bathyalis	-0.296419	0.000340139	0.304598	0.19662	0.412575	-0.314277	0.586207	0.27193	0.00256184
Massilia sp. LPB0304	-0.362685	0.000339667	0.298851	0.192717	0.404984	-0.286751	0.655172	0.368421	0.00256184
Nocardia gipuzkoensis	0.491327	0.00034069	0.715971	0.60292	0.829022	0	1	1	0.00256237
Aquisalimonas sp. 2447	-0.176429	0.000342457	0.352541	0.253655	0.451427	-0.222626	0.310345	0.0877193	0.00256842
Paraburkholderia atlantica	-0.261882	0.000342123	0.329099	0.222399	0.435798	-0.299153	0.448276	0.149123	0.00256842
Neisseria zalophi	-0.26988	0.000343634	0.319722	0.213551	0.425892	-0.34997	0.551724	0.201754	0.00257114
Acidovorax carolinensis	-0.459754	0.00034415	0.284483	0.166407	0.402559	-0.0632184	0.896552	0.833333	0.00257114
Qipengyuania flava	-0.308501	0.000344263	0.290079	0.186119	0.394038	-0.310647	0.793103	0.482456	0.00257114
Aeromicrobium sp. A1-2	-0.291296	0.000347608	0.319873	0.20804	0.431706	-0.273442	0.413793	0.140351	0.0025919
Eggerthella sp. YY7918	-0.200399	0.000348014	0.344525	0.242892	0.446158	-0.274047	0.37931	0.105263	0.0025919
Flavobacterium sp. KK2020170	-0.427966	0.000349463	0.285239	0.169586	0.400892	-0.107683	0.862069	0.754386	0.00259907
Dietzia psychralcaliphila	-0.329254	0.000350332	0.290684	0.180403	0.400964	-0.241077	0.758621	0.517544	0.00260191
Pseudomonas sp. Ost2	-0.222452	0.000350928	0.321234	0.210994	0.431474	-0.325469	0.448276	0.122807	0.00260272
Chryseobacterium lactis	-0.310002	0.000351864	0.289776	0.180705	0.398847	-0.258016	0.793103	0.535088	0.00260362
Crenobacter cavernae	-0.237006	0.000352024	0.33409	0.22706	0.441119	-0.343013	0.448276	0.105263	0.00260362
Comamonas piscis	-0.365636	0.00035368	0.315487	0.203635	0.427339	-0.306715	0.517241	0.210526	0.00261224
Nonlabens sp. Hel1_33_55	-0.295624	0.000355953	0.30369	0.188706	0.418674	-0.323049	0.586207	0.263158	0.0026254
Acidovorax sp. T1	-0.520418	0.00035667	0.312462	0.2022	0.422725	-0.289171	0.517241	0.22807	0.00262706
Streptomyces nojiriensis	-0.236426	0.000358092	0.31458	0.207039	0.42212	-0.280399	0.517241	0.236842	0.0026339
Porphyromonas endodontalis	-0.411711	0.000359501	0.331216	0.226333	0.436099	-0.273442	0.413793	0.140351	0.00264062
Cupriavidus gilardii	-0.273656	0.000360389	0.341198	0.235622	0.446773	-0.265275	0.37931	0.114035	0.00264351
Chryseobacterium sp. StRB126	-0.300367	0.000360953	0.286146	0.168936	0.403357	-0.142771	0.862069	0.719298	0.00264402
Paenibacillus durus	-0.244965	0.000363516	0.303993	0.194352	0.413633	-0.331821	0.586207	0.254386	0.00265915
Cloacibacterium normanense	-0.416823	0.000367324	0.292498	0.177623	0.407374	-0.267393	0.758621	0.491228	0.00268332
Selenomonas sp. oral taxon 126	-0.406588	0.000370235	0.305808	0.19851	0.413105	-0.323049	0.586207	0.263158	0.00269721
Microbacterium sp. 4R-513	-0.403486	0.000370235	0.305808	0.193036	0.41858	-0.313672	0.62069	0.307018	0.00269721
Streptococcus ilei	-0.600762	0.000373907	0.314126	0.205479	0.422773	-0.280399	0.517241	0.236842	0.00270708
Nocardioides sp. WS12	-0.284561	0.000375131	0.328796	0.220922	0.43667	-0.35118	0.482759	0.131579	0.00270708
Acinetobacter sp. NEB149	-0.371156	0.000374967	0.318512	0.208689	0.428334	-0.228978	0.448276	0.219298	0.00270708
Qipengyuania sp. 1NDH1	-0.193716	0.000372665	0.347247	0.24767	0.446825	-0.334846	0.413793	0.0789474	0.00270708
Micromonospora echinaurantiaca	-0.310571	0.000375139	0.297943	0.184041	0.411845	-0.294918	0.689655	0.394737	0.00270708
Erwinia sp. J780	-0.211861	0.00037475	0.307623	0.202076	0.413169	-0.367514	0.551724	0.184211	0.00270708
Martelella lutilitoris	-0.242514	0.000374356	0.315185	0.207382	0.422987	-0.289171	0.517241	0.22807	0.00270708
Thermodesulfobium acidiphilum	-0.247569	0.000376483	0.300363	0.195904	0.404822	-0.3049	0.62069	0.315789	0.00270829
Methylobacterium indicum	-0.318996	0.000376828	0.299758	0.187487	0.412029	-0.269208	0.655172	0.385965	0.00270829
Janthinobacterium sp. PAMC25594	-0.454629	0.000376264	0.319722	0.21195	0.427494	-0.315487	0.517241	0.201754	0.00270829
Staphylococcus simiae	-0.33651	0.000377612	0.286298	0.172347	0.400248	-0.11585	0.896552	0.780702	0.00271028
Eubacterium sp. NSJ-61	-0.381191	0.000379399	0.288869	0.167356	0.410382	-0.161525	0.793103	0.631579	0.0027158
Treponema sp. Marseille-Q4132	-0.340289	0.000378895	0.323503	0.215039	0.431966	-0.359347	0.517241	0.157895	0.0027158
Candidatus Phytoplasma ziziphi	-0.234184	0.000382059	0.301875	0.196517	0.407234	-0.201452	0.517241	0.315789	0.00273119
Tsuneonella flava	-0.145162	0.000382693	0.360557	0.263459	0.457654	-0.240169	0.310345	0.0701754	0.00273206
Curtobacterium sp. Csp2	-0.175219	0.000384897	0.320024	0.211592	0.428456	-0.238355	0.413793	0.175439	0.00274412
Mycoplasma sp. (ex Biomphalaria glabrata)	-0.245025	0.000387099	0.3049	0.200676	0.409124	-0.400181	0.689655	0.289474	0.00275614
Erythrobacter mangrovi	-0.217712	0.000388794	0.335299	0.228385	0.442214	-0.351785	0.448276	0.0964912	0.00275748
Sphingomonas melonis	-0.465848	0.000388229	0.300817	0.187977	0.413657	-0.269812	0.62069	0.350877	0.00275748
Erythrobacter sp. A30-3	-0.207348	0.000388836	0.351785	0.251201	0.452368	-0.26588	0.344828	0.0789474	0.00275748
Haemophilus parainfluenzae	-0.593644	0.000389515	0.286146	0.164409	0.407884	0.0344828	0.965517	1	0.00275864
Streptococcus thermophilus	-0.67321	0.000391282	0.287205	0.178079	0.396331	-0.142166	0.896552	0.754386	0.00276748
Cellulomonas iranensis	-0.338369	0.000392262	0.319117	0.210822	0.427411	-0.324259	0.517241	0.192982	0.00277074
Mesorhizobium sp. INR15	-0.240158	0.000392856	0.311857	0.204886	0.418829	-0.211434	0.448276	0.236842	0.00277127
Virgibacillus sp. SK37	-0.290038	0.000396004	0.29023	0.181266	0.399194	-0.292498	0.827586	0.535088	0.00278612
Woeseia oceani	-0.215448	0.000395516	0.330913	0.224497	0.43733	-0.256503	0.37931	0.122807	0.00278612
Gemella haemolysans	-0.579965	0.000399283	0.286751	0.167368	0.406134	-0.0801573	0.931034	0.850877	0.00279252
Diaphorobacter ruginosibacter	-0.443166	0.000400052	0.316092	0.203575	0.428609	-0.30611	0.551724	0.245614	0.00279252
Roseobacter ponti	-0.189129	0.000399842	0.338929	0.235515	0.442343	-0.256503	0.37931	0.122807	0.00279252
Croceicoccus marinus	-0.312375	0.000397714	0.311101	0.198179	0.424023	-0.349365	0.586207	0.236842	0.00279252
Marisediminicola antarctica	-0.252099	0.000399638	0.328191	0.22402	0.432362	-0.333636	0.482759	0.149123	0.00279252
Thauera hydrothermalis	-0.209851	0.000399638	0.328191	0.223967	0.432415	-0.272837	0.448276	0.175439	0.00279252
Aeromonas hydrophila	-0.245168	0.000401541	0.286751	0.181556	0.391947	-0.11464	0.965517	0.850877	0.00279925
Capnocytophaga stomatis	-0.330984	0.000403266	0.288869	0.181047	0.396691	-0.212946	0.862069	0.649123	0.00280761
Erythrobacter sp. LQ02-29	-0.13325	0.000405751	0.361162	0.264238	0.458085	-0.232002	0.275862	0.0438596	0.00282124
Bradyrhizobium canariense	-0.407491	0.0004117	0.288113	0.187015	0.38921	-0.254991	0.965517	0.710526	0.00285689
Acinetobacter sp. WCHA55	-0.218913	0.000411949	0.320932	0.213632	0.428232	-0.264065	0.448276	0.184211	0.00285689
Streptococcus lactarius	-0.433065	0.00041336	0.317604	0.206921	0.428288	-0.332426	0.551724	0.219298	0.00286296
Mycobacterium doricum	-0.271513	0.000417028	0.300665	0.195687	0.405644	-0.339383	0.655172	0.315789	0.00288462
Paraburkholderia sp. PGU16	-0.266559	0.000421806	0.323654	0.214034	0.433274	-0.333636	0.482759	0.149123	0.00290638
Desulfurispirillum indicum	-0.225161	0.000421134	0.309286	0.202801	0.415771	-0.244707	0.551724	0.307018	0.00290638
Miniimonas sp. S16	-0.312344	0.000421806	0.323654	0.214208	0.4331	-0.316092	0.482759	0.166667	0.00290638
Cellulomonas sp. zg-ZUI222	-0.297268	0.000422623	0.330309	0.222463	0.438154	-0.281609	0.448276	0.166667	0.00290825
Thalassospira marina	-0.237423	0.000425554	0.300968	0.190618	0.411318	-0.287961	0.586207	0.298246	0.002911
Leptotrichia trevisanii	-0.442168	0.000425748	0.28781	0.184915	0.390705	-0.132184	0.965517	0.833333	0.002911
Frigoriglobus tundricola	-0.402467	0.000425607	0.309437	0.198287	0.420588	-0.313672	0.62069	0.307018	0.002911
Agromyces badenianii	-0.26357	0.000425043	0.331821	0.225729	0.437912	-0.26467	0.413793	0.149123	0.002911
Sulfitobacter sp. B30-2	-0.0960645	0.000424953	0.377495	0.285522	0.469469	-0.223835	0.241379	0.0175439	0.002911
Pirellula sp. SH-Sr6A	-0.339621	0.00042631	0.319117	0.213459	0.424774	-0.177556	0.37931	0.201754	0.00291112
Echinicola strongylocentroti	-0.286466	0.000427646	0.293103	0.185134	0.401072	-0.320024	0.758621	0.438596	0.00291651
Streptococcus infantis	-0.621294	0.000431123	0.297489	0.184637	0.410342	-0.294313	0.724138	0.429825	0.00291873
Phycicoccus sp. HDW14	-0.36799	0.000430592	0.289171	0.180035	0.398307	-0.203569	0.896552	0.692982	0.00291873
Pseudonocardia sp. HH130629-09	-0.278721	0.000430954	0.321537	0.20872	0.434353	-0.30732	0.482759	0.175439	0.00291873
Bradyrhizobium zhanjiangense	-0.397507	0.00043125	0.316092	0.202967	0.429217	-0.340593	0.586207	0.245614	0.00291873
Nonlabens sp. Ci31	-0.283685	0.000430167	0.288113	0.172628	0.403598	-0.11585	0.896552	0.780702	0.00291873
Sphingomonas sp. FARSPH	-0.500074	0.000429871	0.301119	0.18321	0.419028	-0.252269	0.62069	0.368421	0.00291873
Pseudoprevotella muciniphila	-0.32802	0.000433012	0.311404	0.203622	0.419185	-0.410163	0.62069	0.210526	0.00291968
Bacteroides ovatus	-0.404028	0.000433577	0.288566	0.177146	0.399986	-0.124622	0.896552	0.77193	0.00291968
Bacillus nitratireducens	-0.258228	0.000433537	0.303085	0.193939	0.412231	-0.296128	0.62069	0.324561	0.00291968
Rosistilla carotiformis	-0.294207	0.000433475	0.308076	0.195504	0.420648	-0.271022	0.551724	0.280702	0.00291968
Empedobacter falsenii	-0.282574	0.000434902	0.288113	0.170638	0.405587	-0.0889292	0.931034	0.842105	0.00292491
Rhodopseudomonas sp. SK50-23	-0.601193	0.000436185	0.295523	0.185333	0.405713	-0.172716	0.655172	0.482456	0.00292984
Clostridium cadaveris	-0.330798	0.000438698	0.28902	0.173227	0.404813	-0.0989111	0.862069	0.763158	0.00293474
Rhodococcus sp. P1Y	-0.239892	0.000439143	0.329401	0.225254	0.433548	-0.264065	0.448276	0.184211	0.00293474
Prevotella enoeca	-0.437778	0.00044076	0.321839	0.214783	0.428895	-0.324259	0.517241	0.192982	0.00293474
Luteolibacter luteus	-0.263809	0.00044076	0.321839	0.214546	0.429132	-0.298548	0.482759	0.184211	0.00293474
Halomonas socia	-0.243109	0.000438813	0.320629	0.212234	0.429024	-0.281609	0.448276	0.166667	0.00293474
Sphingopyxis sp. QXT-31	-0.309912	0.000438942	0.299758	0.19449	0.405026	-0.277979	0.655172	0.377193	0.00293474
Rhizobium sp. C104	-0.0853071	0.000440042	0.380823	0.292071	0.469574	-0.119782	0.172414	0.0526316	0.00293474
Nocardioides sp. Kera G14	-0.251854	0.000441505	0.324259	0.214533	0.433985	-0.299153	0.448276	0.149123	0.00293604
Dermacoccus nishinomiyaensis	-0.47775	0.000444257	0.297489	0.194204	0.400775	-0.310647	0.793103	0.482456	0.00295066
Glaciecola amylolytica	-0.350744	0.00044482	0.295826	0.186581	0.40507	-0.293708	0.758621	0.464912	0.00295073
Rheinheimera sp. F8	-0.294391	0.000445857	0.332426	0.226271	0.43858	-0.247731	0.37931	0.131579	0.00295394
Agromyces flavus	-0.299677	0.000446701	0.3232	0.212462	0.433938	-0.385662	0.517241	0.131579	0.00295586
Clostridium gasigenes	-0.262693	0.000452329	0.288566	0.169325	0.407807	0.0332728	0.896552	0.929825	0.00298651
Spiroplasma citri	-0.318995	0.00045301	0.298246	0.191176	0.405315	-0.285541	0.724138	0.438596	0.00298651
Acidipropionibacterium acidipropionici	-0.334202	0.000452562	0.307925	0.203324	0.412526	-0.338778	0.689655	0.350877	0.00298651
Actinotalea sp. JY-7876	-0.308587	0.000455415	0.316848	0.20833	0.425366	-0.23775	0.448276	0.210526	0.00299866
Xanthomonas vasicola	-0.119719	0.000456746	0.357834	0.261843	0.453826	-0.110405	0.206897	0.0964912	0.00300373
Bacteroides sp. CACC 737	-0.153789	0.000459146	0.331367	0.228726	0.434009	-0.204477	0.344828	0.140351	0.00301579
Metamycoplasma hyosynoviae	-0.275359	0.000460347	0.301573	0.189957	0.413189	-0.313067	0.655172	0.342105	0.00301996
Microbacterium sp. A18JL241	-0.315258	0.000463391	0.316092	0.201764	0.43042	-0.323654	0.551724	0.22807	0.00303328
Moraxella ovis	-0.151544	0.000463512	0.342408	0.241184	0.443632	-0.213854	0.310345	0.0964912	0.00303328
Mesorhizobium sp. PAMC28654	-0.199035	0.000464224	0.33908	0.23451	0.443651	-0.274047	0.37931	0.105263	0.00303422
Aureimonas sp. OT7	-0.306891	0.000465869	0.320327	0.204765	0.435889	-0.246521	0.448276	0.201754	0.00303753
Changchengzhania lutea	-0.276459	0.000465611	0.289171	0.178416	0.399926	-0.140956	0.965517	0.824561	0.00303753
Succinivibrio dextrinosolvens	-0.269067	0.000469454	0.289625	0.175222	0.404027	-0.0725953	0.862069	0.789474	0.00305718
Kaistia sp. 32K	-0.358027	0.000470044	0.311706	0.196403	0.427009	-0.254083	0.517241	0.263158	0.00305729
Candidatus Arsenophonus lipoptenae	-0.230334	0.000470675	0.307018	0.201782	0.412253	-0.23654	0.517241	0.280702	0.00305767
Candidatus Rhodoluna planktonica	-0.27259	0.000475349	0.34271	0.236287	0.449133	-0.290986	0.413793	0.122807	0.00308428
Luteimonas granuli	-0.26847	0.000476726	0.31458	0.203275	0.425884	-0.306715	0.517241	0.210526	0.00308946
Vallitalea guaymasensis	-0.206371	0.000479695	0.289474	0.169456	0.409491	-0.0175439	1	0.982456	0.00310481
Capnocytophaga sp. oral taxon 902	-0.217697	0.00048071	0.336358	0.233642	0.439074	-0.247731	0.37931	0.131579	0.00310481
Methylobacterium oryzae	-0.311399	0.000480839	0.317604	0.203416	0.431793	-0.26346	0.482759	0.219298	0.00310481
Mammaliicoccus vitulinus	-0.313288	0.00048472	0.290079	0.1717	0.408457	-0.0983061	0.896552	0.798246	0.00312609
Prevotella denticola	-0.537022	0.000488413	0.291591	0.174655	0.408527	-0.143376	0.827586	0.684211	0.00314326
Granulicella sp. WH15	-0.165711	0.000488559	0.341349	0.238606	0.444092	-0.256503	0.37931	0.122807	0.00314326
Micromonospora echinospora	-0.315289	0.000489699	0.293103	0.192495	0.393712	-0.239262	0.862069	0.622807	0.0031468
Streptococcus salivarius	-0.493655	0.000494336	0.290079	0.173532	0.406625	-0.0626134	0.931034	0.868421	0.00317278
Pedobacter steynii	-0.291604	0.000497778	0.291894	0.185968	0.397819	-0.308832	0.896552	0.587719	0.00319104
Mycolicibacterium mageritense	-0.257919	0.000500559	0.307925	0.202201	0.413649	-0.23654	0.517241	0.280702	0.00320502
Flavobacterium sp. F-340	-0.490848	0.000503297	0.290684	0.171624	0.409743	-0.11585	0.896552	0.780702	0.00321869
Actinomyces sp. HMT 175	-0.572761	0.000504852	0.299909	0.189329	0.41049	-0.30248	0.758621	0.45614	0.00322478
Pseudomonas balearica	-0.229605	0.000510437	0.332728	0.225299	0.440158	-0.290986	0.413793	0.122807	0.00325655
Acinetobacter shaoyimingii	-0.31095	0.000511806	0.298397	0.18779	0.409003	-0.251059	0.689655	0.438596	0.00326012
Flavobacterium sp. xlx-214	-0.226607	0.000512218	0.290532	0.167121	0.413943	0	1	1	0.00326012
Berryella intestinalis	-0.254385	0.00051307	0.352843	0.251008	0.454679	-0.317302	0.413793	0.0964912	0.00326166
Arachnia rubra	-0.356861	0.00051768	0.295221	0.181236	0.409205	-0.162734	0.724138	0.561404	0.00327925
Phyllobacterium sp. T1018	-0.196067	0.000517422	0.326376	0.222191	0.430561	-0.230188	0.37931	0.149123	0.00327925
Cupriavidus nantongensis	-0.218033	0.000517333	0.347247	0.244767	0.449728	-0.205082	0.310345	0.105263	0.00327925
Cellulosimicrobium cellulans	-0.37281	0.000518337	0.296431	0.184891	0.407971	-0.2317	0.793103	0.561404	0.00327953
Candidatus Profftella armatura	-0.241762	0.00052022	0.319722	0.207663	0.43178	-0.359347	0.517241	0.157895	0.00328755
Desulfovibrio ferrophilus	0.227094	0.0005219	0.709165	0.615765	0.802565	0.103448	0.896552	1	0.00329426
Roseivivax sp. THAF30	-0.167578	0.000526324	0.342257	0.239412	0.445101	-0.213249	0.344828	0.131579	0.0032995
Kaistella sp. 97-N-M2	-0.312026	0.000523609	0.291591	0.179629	0.403553	-0.142771	0.862069	0.719298	0.0032995
Mycolicibacterium helvum	-0.227779	0.000526437	0.334543	0.228737	0.44035	-0.239564	0.344828	0.105263	0.0032995
Streptomyces sp. WA6-1-16	-0.186869	0.000526324	0.342257	0.239638	0.444875	-0.274047	0.37931	0.105263	0.0032995
Acidipropionibacterium jensenii	-0.350321	0.000526303	0.297338	0.184968	0.409708	-0.267393	0.758621	0.491228	0.0032995
Methylobacterium sp. XJLW	-0.126693	0.000525395	0.379462	0.288214	0.470709	-0.188748	0.241379	0.0526316	0.0032995
endosymbiont of Acanthamoeba sp. UWC8	-0.241886	0.000527583	0.31337	0.204041	0.422698	-0.297338	0.551724	0.254386	0.0033028
Candidatus Planktophila lacus	-0.283873	0.000529211	0.326679	0.222435	0.430922	-0.264065	0.448276	0.184211	0.00330912
Suttonella sp. R2A3	-0.191365	0.000531622	0.320024	0.213376	0.426672	-0.23775	0.448276	0.210526	0.0033203
Sutterella faecalis	-0.189473	0.000534587	0.339232	0.233404	0.445059	-0.35118	0.482759	0.131579	0.00333103
Sphingobium sp. Cam5-1	-0.268189	0.00053435	0.32804	0.219735	0.436345	-0.264065	0.448276	0.184211	0.00333103
Virgibacillus sp. Bac332	-0.297417	0.000538629	0.296128	0.18568	0.406577	-0.310042	0.827586	0.517544	0.00334935
Prevotella copri	-0.723678	0.000539197	0.291742	0.178859	0.404626	-0.167272	0.965517	0.798246	0.00334935
Dyella telluris	-0.28975	0.000539409	0.310496	0.201953	0.419039	-0.322444	0.62069	0.298246	0.00334935
Paraclostridium bifermentans	-0.258019	0.000540567	0.29144	0.176236	0.406644	-0.0877193	1	0.912281	0.00335202
Pseudomonas nitroreducens	-0.181091	0.000541094	0.353448	0.251638	0.455259	-0.231397	0.310345	0.0789474	0.00335202
Nocardioides sp. 603	-0.344214	0.000542959	0.30248	0.191509	0.413451	-0.233515	0.689655	0.45614	0.00335838
Paenibacillus azoreducens	-0.271108	0.000543378	0.303539	0.195292	0.411786	-0.330006	0.689655	0.359649	0.00335838
Antarcticibacterium sp. 1MA-6-2	-0.246339	0.000544208	0.291591	0.189228	0.393954	-0.0883243	0.965517	0.877193	0.00335962
Protaetiibacter intestinalis	-0.248136	0.00054602	0.291742	0.178794	0.404691	-0.0713854	0.931034	0.859649	0.00336691
Aquella oligotrophica	-0.30174	0.000546678	0.293708	0.177276	0.41014	-0.143981	0.793103	0.649123	0.00336708
Sinorhizobium meliloti	-0.277138	0.000547553	0.305354	0.198529	0.412179	-0.261645	0.586207	0.324561	0.0033682
Polaribacter sp. ALD11	-0.325725	0.000548121	0.292498	0.179458	0.405539	-0.133394	0.896552	0.763158	0.0033682
Labrenzia sp. THAF82	-0.194078	0.000553706	0.355717	0.256172	0.455261	-0.239564	0.344828	0.105263	0.00339471
Sphingobium amiense	-0.336411	0.000553544	0.327284	0.217848	0.436719	-0.246521	0.448276	0.201754	0.00339471
Dyadobacter sp. NIV53	-0.315711	0.000554672	0.293103	0.17441	0.411797	-0.169087	0.862069	0.692982	0.00339673
Bradyrhizobium sp. 6(2017)	-0.411307	0.000555312	0.302329	0.189374	0.415284	-0.225348	0.655172	0.429825	0.00339675
Campylobacter concisus	-0.340924	0.000556828	0.291894	0.173455	0.410332	0.0251059	0.931034	0.95614	0.00340213
Frederiksenia canicola	-0.116541	0.000557534	0.364489	0.268574	0.460404	-0.205687	0.275862	0.0701754	0.00340255
Alistipes dispar	-0.332888	0.000558956	0.315941	0.203252	0.428629	-0.297338	0.551724	0.254386	0.00340493
Stygiolobus sp. KN-1	-0.289581	0.0005592	0.302934	0.195041	0.410827	-0.294918	0.689655	0.394737	0.00340493
Agromyces marinus	-0.286817	0.000561945	0.321839	0.211484	0.432194	-0.289776	0.482759	0.192982	0.00341739
Flavobacterium commune	-0.337554	0.000562526	0.292196	0.169024	0.415368	-0.0626134	0.931034	0.868421	0.00341739
Methylovirgula ligni	-0.186404	0.000566796	0.343164	0.240509	0.445819	-0.186933	0.344828	0.157895	0.00343942
Flavobacterium sp. KSM-R2A25	-0.474978	0.000568208	0.292498	0.178902	0.406095	-0.124017	0.931034	0.807018	0.00344408
Lactococcus lactis	-0.251604	0.000571608	0.292347	0.172749	0.411946	-0.0532365	0.965517	0.912281	0.00345051
Metabacillus sp. B2-18	-0.353401	0.000572229	0.292347	0.165743	0.418951	-0.00120992	0.931034	0.929825	0.00345051
Yoonia vestfoldensis	-0.162531	0.0005725	0.350272	0.249856	0.450689	-0.196915	0.275862	0.0789474	0.00345051
Flavobacterium sp. SLB02	-0.348862	0.000570912	0.292498	0.178677	0.40632	-0.175439	1	0.824561	0.00345051
Laribacter hongkongensis	-0.237777	0.000570538	0.354053	0.252485	0.455621	-0.231397	0.310345	0.0789474	0.00345051
Nocardioides sp. CF8	-0.336053	0.000578467	0.30248	0.190916	0.414045	-0.234725	0.62069	0.385965	0.00348132
Acidihalobacter aeolianus	-0.205244	0.000578916	0.327889	0.218916	0.436862	-0.290381	0.448276	0.157895	0.00348132
Kocuria palustris	-0.51866	0.000581738	0.297641	0.1888	0.406481	-0.300665	0.862069	0.561404	0.00349043
Chryseobacterium aureum	-0.256305	0.000581626	0.292801	0.1823	0.403302	-0.0889292	0.931034	0.842105	0.00349043
Clostridium argentinense	-0.239534	0.000582949	0.29265	0.178873	0.406426	-0.0356927	0.965517	0.929825	0.00349377
Bacillus subtilis	-0.219158	0.000587729	0.292801	0.167658	0.417944	0.0245009	0.896552	0.921053	0.00350706
Aeromonas veronii	-0.335589	0.000587794	0.294162	0.188794	0.39953	-0.186025	0.896552	0.710526	0.00350706
Rhizorhabdus wittichii	-0.386505	0.00058705	0.306413	0.192963	0.419862	-0.200847	0.551724	0.350877	0.00350706
Luteitalea sp. TBR-22	-0.394054	0.000587301	0.297792	0.184461	0.411123	-0.197217	0.758621	0.561404	0.00350706
Bacillus thuringiensis	-0.191957	0.000589008	0.292801	0.162707	0.422895	0.0257108	0.965517	0.991228	0.00351038
Pedobacter sp. HDW13	-0.283343	0.000590591	0.293708	0.174727	0.41269	-0.0732002	0.827586	0.754386	0.00351589
Herbaspirillum robiniae	-0.358308	0.000592004	0.328191	0.219164	0.437219	-0.289776	0.482759	0.192982	0.00352038
Bacillus luti	-0.282219	0.000593337	0.295372	0.191074	0.39967	-0.222323	0.827586	0.605263	0.00352438
Pseudodesulfovibrio indicus	-0.181975	0.000595181	0.35859	0.261371	0.45581	-0.248336	0.344828	0.0964912	0.00353141
Francisella sp. Scap27	-0.223486	0.000601163	0.310647	0.205245	0.41605	-0.279189	0.586207	0.307018	0.00355505
Akkermansia muciniphila	-0.239135	0.000599864	0.293103	0.174662	0.411545	0.0426497	0.931034	0.973684	0.00355505
Mycolicibacterium anyangense	-0.171766	0.000600942	0.334846	0.228065	0.441627	-0.239564	0.344828	0.105263	0.00355505
Variovorax sp. RA8	-0.441986	0.000602732	0.297641	0.187821	0.40746	-0.240472	0.793103	0.552632	0.00356038
Cytobacillus oceanisediminis	-0.282772	0.000613499	0.299758	0.183291	0.416225	-0.241077	0.758621	0.517544	0.00361998
Dechloromonas denitrificans	-0.397298	0.000614804	0.299456	0.180878	0.418033	-0.232305	0.758621	0.526316	0.00362368
Sideroxydans sp. MIZ01	-0.159161	0.000615718	0.363279	0.26534	0.461218	-0.248941	0.310345	0.0614035	0.00362506
Clostridium tetani	-0.293545	0.000617179	0.293708	0.17982	0.407597	-0.0538415	0.931034	0.877193	0.00362966
Chryseobacterium sp. Y16C	-0.359143	0.000624432	0.294616	0.177294	0.411938	-0.0901391	0.862069	0.77193	0.00366828
Aquihabitans sp. Kera 3	-0.520449	0.000625317	0.320327	0.205865	0.434788	-0.254083	0.517241	0.263158	0.00366944
Olivibacter sp. LS-1	-0.227768	0.000630516	0.294011	0.179738	0.408284	-0.0450696	0.931034	0.885965	0.00368985
Mycolicibacterium baixiangningiae	-0.220549	0.000630868	0.331518	0.224938	0.438099	-0.178161	0.344828	0.166667	0.00368985
Acinetobacter sp. FDAARGOS_724	-0.135263	0.000629526	0.370538	0.274476	0.466601	-0.22323	0.275862	0.0526316	0.00368985
Polystyrenella longa	-0.151661	0.000633131	0.363581	0.265734	0.461429	-0.214459	0.275862	0.0614035	0.00369903
Natrarchaeobaculum sulfurireducens	-0.170005	0.000634537	0.33288	0.228288	0.437471	-0.230188	0.37931	0.149123	0.0037032
Chromobacterium phragmitis	-0.266003	0.000635833	0.308227	0.203844	0.412611	-0.338778	0.689655	0.350877	0.00370671
Lysinibacillus parviboronicapiens	-0.320365	0.000638118	0.296733	0.18776	0.405706	-0.265578	0.862069	0.596491	0.00371598
Neisseria bacilliformis	-0.311992	0.000653485	0.343315	0.239652	0.446978	-0.282214	0.413793	0.131579	0.00379718
Filimonas lacunae	-0.276121	0.000653067	0.294918	0.182536	0.4073	-0.124017	0.931034	0.807018	0.00379718
Gemella sanguinis	-0.472219	0.00065677	0.29507	0.178863	0.411276	-0.0638234	0.862069	0.798246	0.00380385
Buchnera aphidicola	-0.289643	0.000655903	0.294767	0.169486	0.420048	-0.00241984	0.862069	0.859649	0.00380385
Sulfurospirillum sp. JPD-1	-0.251287	0.000656357	0.32199	0.215087	0.428894	-0.358137	0.586207	0.22807	0.00380385
Lysinibacillus agricola	-0.325351	0.000657548	0.297036	0.189132	0.404939	-0.256201	0.896552	0.640351	0.00380423
Parolsenella catena	-0.336412	0.00065893	0.315789	0.205616	0.425963	-0.339988	0.62069	0.280702	0.0038081
cyanobacterium endosymbiont of Rhopalodia gibberula	-0.25137	0.00066101	0.294767	0.1799	0.409634	-0.0801573	0.931034	0.850877	0.00380993
Gallaecimonas mangrovi	-0.19097	0.000660114	0.328494	0.223461	0.433526	-0.238355	0.413793	0.175439	0.00380993
Bradyrhizobium sp. CCBAU 53351	-0.515555	0.000661387	0.313521	0.204108	0.422934	-0.279189	0.586207	0.307018	0.00380993
Polynucleobacter sp. MWH-UH21B	-0.162137	0.000663414	0.348457	0.244769	0.452145	-0.231397	0.310345	0.0789474	0.00381153
Salipiger sp. CCB-MM3	-0.25998	0.000662625	0.304598	0.193229	0.415967	-0.286146	0.689655	0.403509	0.00381153
Brevundimonas sp. GW460-12-10-14-LB2	-0.232371	0.000663805	0.341954	0.236449	0.447459	-0.19631	0.310345	0.114035	0.00381153
Dialister pneumosintes	-0.371433	0.000669723	0.299607	0.185992	0.413222	-0.240472	0.793103	0.552632	0.0038392
Aminipila terrae	-0.21132	0.000670062	0.294918	0.186619	0.403217	-0.0614035	1	0.938596	0.0038392
Vibrio europaeus	-0.236294	0.000680515	0.313218	0.204313	0.422124	-0.253479	0.551724	0.298246	0.00388776
Bradyrhizobium guangdongense	-0.42904	0.000680722	0.30369	0.194917	0.412463	-0.285541	0.724138	0.438596	0.00388776
Nitrospira sp. KM1	-0.183101	0.000679816	0.342257	0.237091	0.447422	-0.222021	0.344828	0.122807	0.00388776
Anaerobutyricum hallii	-0.413762	0.000682328	0.295221	0.177075	0.413367	0.0251059	0.931034	0.95614	0.00388862
Paraburkholderia dokdonella	-0.250276	0.000681692	0.335148	0.227008	0.443288	-0.281609	0.448276	0.166667	0.00388862
Nocardioides baekrokdamisoli	-0.189074	0.000683976	0.350575	0.248961	0.452188	-0.230792	0.344828	0.114035	0.00389385
Serpentinicella alkaliphila	-0.248993	0.000684952	0.295372	0.176955	0.413789	-0.0538415	0.931034	0.877193	0.00389525
Rhizobium sp. B230/85	-0.0170538	0.000693987	0.434815	0.369969	0.499662	-0.103448	0.103448	0	0.00394244
Thermodesulfobacterium sp. TA1	-0.280147	0.000696927	0.297338	0.188318	0.406358	-0.212946	0.862069	0.649123	0.00395493
Novisyntrophococcus fermenticellae	-0.383344	0.000700635	0.30006	0.194187	0.405933	-0.318209	0.862069	0.54386	0.00397175
Alloactinosynnema sp. L-07	-0.31709	0.000703059	0.315185	0.203071	0.427298	-0.296128	0.62069	0.324561	0.00397705
Pseudomonas sp. NIBR-H-19	-0.252443	0.000702654	0.323956	0.212258	0.435655	-0.247731	0.37931	0.131579	0.00397705
Mobiluncus curtisii	-0.296435	0.000707065	0.330611	0.222526	0.438696	-0.341803	0.517241	0.175439	0.00399064
Allokutzneria albata	-0.299554	0.000706851	0.323049	0.211005	0.435093	-0.349365	0.586207	0.236842	0.00399064
Haloferax gibbonsii	-0.144796	0.000707704	0.371748	0.276065	0.467432	-0.188748	0.241379	0.0526316	0.00399064
Psychrobacter sp. P11F6	-0.299881	0.000709359	0.301422	0.191943	0.4109	-0.319419	0.793103	0.473684	0.00399155
Arachidicoccus sp. B3-10	-0.28256	0.000709135	0.296128	0.185703	0.406554	-0.0895342	0.896552	0.807018	0.00399155
Achromobacter denitrificans	-0.368815	0.000712178	0.303993	0.187355	0.420631	-0.242287	0.689655	0.447368	0.00400319
Flavobacterium endoglycinae	-0.249931	0.000713126	0.295977	0.17645	0.415504	0.0332728	0.896552	0.929825	0.0040043
Selenomonas sp. oral taxon 136	-0.432545	0.000718645	0.334543	0.225317	0.44377	-0.333636	0.482759	0.149123	0.00402683
Pseudomonas sp. MYb193	-0.22151	0.000718627	0.354809	0.251883	0.457736	-0.257108	0.344828	0.0877193	0.00402683
Megasphaera stantonii	-0.324033	0.00072087	0.304598	0.193019	0.416176	-0.259226	0.724138	0.464912	0.0040287
Inhella inkyongensis	-0.461023	0.000721879	0.307925	0.189788	0.426062	-0.269812	0.62069	0.350877	0.0040287
Bacteroides zoogleoformans	-0.34156	0.000721997	0.309589	0.204256	0.414922	-0.313067	0.655172	0.342105	0.0040287
Gordonia insulae	-0.286752	0.000720985	0.3415	0.234672	0.448329	-0.247731	0.37931	0.131579	0.0040287
Sphingorhabdus sp. YGSMI21	-0.219879	0.000729824	0.336056	0.228472	0.443639	-0.35118	0.482759	0.131579	0.00406812
Staphylococcus pasteuri	-0.300748	0.000730626	0.296582	0.178689	0.414475	-0.132789	0.931034	0.798246	0.00406834
Methylomonas sp. DH-1	-0.100694	0.000735547	0.382638	0.292564	0.472711	-0.145493	0.206897	0.0614035	0.00409148
Streptococcus urinalis	-0.331686	0.000737449	0.299909	0.188452	0.411367	-0.231095	0.827586	0.596491	0.00409342
Bacillus aquiflavi	-0.264892	0.000737068	0.297338	0.181123	0.413553	-0.142166	0.896552	0.754386	0.00409342
Sphingorhabdus lacus	-0.434299	0.000738196	0.333636	0.222935	0.444337	-0.315487	0.517241	0.201754	0.00409342
Chryseobacterium glaciei	-0.315546	0.000740831	0.297943	0.187178	0.408709	-0.203569	0.896552	0.692982	0.00410241
Nocardioides sp. JS614	-0.302818	0.000741354	0.30732	0.191562	0.423078	-0.268603	0.689655	0.421053	0.00410241
Brachybacterium sp. CBA3105	-0.391219	0.000743327	0.311857	0.199278	0.424436	-0.277979	0.655172	0.377193	0.00410907
Actinomadura sp. NAK00032	-0.323889	0.000748853	0.305203	0.193387	0.417018	-0.19026	0.655172	0.464912	0.00412261
Cobetia sp. cqz5-12	0.371847	0.000747996	0.703267	0.608073	0.798461	0.0689655	0.931034	1	0.00412261
Avibacterium paragallinarum	-0.234764	0.00074807	0.320175	0.208541	0.43181	-0.314882	0.551724	0.236842	0.00412261
Sedimentisphaera cyanobacteriorum	-0.266157	0.000748863	0.305203	0.185787	0.424619	-0.251664	0.655172	0.403509	0.00412261
Providencia alcalifaciens	-0.235146	0.000751382	0.296884	0.182394	0.411375	-0.0795523	0.965517	0.885965	0.00412796
Gimesia chilikensis	-0.304506	0.000751163	0.297943	0.192479	0.403407	-0.264368	0.931034	0.666667	0.00412796
Quatrionicoccus australiensis	-0.266509	0.000755637	0.342105	0.235604	0.448607	-0.333636	0.482759	0.149123	0.00414707
Virgibacillus dokdonensis	-0.252554	0.00076323	0.305505	0.198747	0.412263	-0.311857	0.724138	0.412281	0.00418444
Arthrobacter sp. NicSoilB8	-0.216747	0.000765164	0.329401	0.223241	0.435561	-0.212644	0.37931	0.166667	0.00418448
Orrella dioscoreae	-0.279197	0.00076505	0.318814	0.209727	0.427901	-0.211434	0.448276	0.236842	0.00418448
Chryseobacterium balustinum	-0.302082	0.000765652	0.297489	0.176044	0.418935	-0.0719903	0.896552	0.824561	0.00418448
Cetobacterium somerae	-0.274102	0.000766371	0.297338	0.180349	0.414328	-0.166667	1	0.833333	0.00418448
Pseudomonas congelans	-0.231343	0.000768138	0.327284	0.218036	0.436531	-0.255293	0.448276	0.192982	0.00418835
Janthinobacterium sp. Marseille	-0.385516	0.000768649	0.346945	0.240134	0.453756	-0.290986	0.413793	0.122807	0.00418835
Roseomonas sp. FDAARGOS_362	-0.295762	0.000770488	0.305656	0.197165	0.414148	-0.259226	0.724138	0.464912	0.00419409
Actinomyces howellii	-0.350218	0.000771351	0.313067	0.205805	0.42033	-0.278584	0.62069	0.342105	0.00419451
Pseudomonas sp. URMO17WK12:I11	-0.259671	0.000772883	0.318966	0.215359	0.422572	-0.296733	0.586207	0.289474	0.00419857
Hankyongella ginsenosidimutans	-0.228713	0.000775406	0.326376	0.216592	0.436161	-0.229583	0.413793	0.184211	0.004208
Mesorhizobium sp. M6A.T.Cr.TU.016.01.1.1	-0.218988	0.000776938	0.315941	0.208972	0.42291	-0.314277	0.586207	0.27193	0.00421203
Paenibacillus sp. E222	-0.282488	0.000779942	0.309135	0.202104	0.416166	-0.321234	0.689655	0.368421	0.00421548
Effusibacillus dendaii	-0.286828	0.000778488	0.299304	0.204318	0.39429	-0.290079	0.965517	0.675439	0.00421548
Anaerocolumna sedimenticola	-0.297314	0.000779216	0.298094	0.18312	0.413069	-0.0901391	0.862069	0.77193	0.00421548
Geobacillus stearothermophilus	-0.265406	0.000785672	0.303388	0.194049	0.412726	-0.293708	0.758621	0.464912	0.00423029
Christensenella sp. Marseille-P3954	-0.266985	0.000785852	0.298094	0.189318	0.406871	-0.133394	0.896552	0.763158	0.00423029
Bacteroides nordii	-0.341584	0.000784855	0.299758	0.18326	0.416256	-0.169691	0.827586	0.657895	0.00423029
Microbacterium lemovicicum	-0.350501	0.000783539	0.301875	0.189624	0.414127	-0.240472	0.793103	0.552632	0.00423029
Sulfuriferula plumbiphila	-0.223252	0.000787391	0.347247	0.240461	0.454034	-0.274047	0.37931	0.105263	0.00423431
Rugosibacter aromaticivorans	-0.263212	0.00078919	0.332123	0.223771	0.440476	-0.247126	0.413793	0.166667	0.00423571
Flavobacterium sp. KBS0721	-0.346311	0.000791203	0.297943	0.177751	0.418135	-0.106473	0.931034	0.824561	0.00423571
Pseudomonas sp. ADAK13	-0.240865	0.000790755	0.315487	0.205333	0.425641	-0.227768	0.517241	0.289474	0.00423571
Pseudomonas versuta	-0.245367	0.000791618	0.338475	0.232161	0.44479	-0.247126	0.413793	0.166667	0.00423571
Bradyrhizobium lablabi	-0.384308	0.000789251	0.311555	0.205954	0.417156	-0.304295	0.655172	0.350877	0.00423571
Microbacterium sp. No. 7	-0.384414	0.000794491	0.313521	0.199562	0.42748	-0.234725	0.62069	0.385965	0.00424683
Cellulophaga sp. HaHaR_3_176	-0.202014	0.000796794	0.297792	0.189358	0.406226	-0.0701754	1	0.929825	0.00425488
Ralstonia sp. 56D2	-0.809107	0.000798016	0.305808	0.188377	0.423238	-0.180883	0.689655	0.508772	0.00425715
Rhodococcus erythropolis	-0.342438	0.000802733	0.307623	0.195795	0.41945	-0.268603	0.689655	0.421053	0.00426527
Mesoplasma coleopterae	-0.31473	0.000802722	0.307623	0.193764	0.421481	-0.174531	0.551724	0.377193	0.00426527
Mycolicibacterium monacense	-0.272131	0.00080055	0.30853	0.192701	0.424359	-0.242892	0.655172	0.412281	0.00426527
Rhizobium sp. BG4	-0.280493	0.000801687	0.310647	0.197733	0.423561	-0.227163	0.551724	0.324561	0.00426527
Microterricola viridarii	-0.30417	0.000804309	0.298699	0.192364	0.405035	-0.176649	0.931034	0.754386	0.00426632
Mycolicibacterium sediminis	-0.248802	0.00080453	0.323956	0.215546	0.432367	-0.314882	0.551724	0.236842	0.00426632
Peribacillus butanolivorans	-0.209109	0.000811152	0.298094	0.176162	0.420026	0.0251059	0.931034	0.95614	0.00429292
Flavobacterium alkalisoli	-0.301732	0.000810508	0.299002	0.186876	0.411128	-0.177253	0.896552	0.719298	0.00429292
Clostridium kluyveri	-0.237197	0.000818564	0.298246	0.174677	0.421814	0.0163339	0.931034	0.947368	0.00432785
Amycolatopsis sp. CA-230715	-0.298529	0.000825713	0.333938	0.221914	0.445963	-0.307925	0.448276	0.140351	0.00436133
Roseovarius faecimaris	-0.189117	0.000827291	0.329401	0.222373	0.436429	-0.298548	0.482759	0.184211	0.00436535
Stygiolobus azoricus	-0.221479	0.000831694	0.314882	0.208769	0.420995	-0.235935	0.551724	0.315789	0.00438425
Clostridium sp. DL-VIII	-0.201558	0.000834017	0.298548	0.175935	0.421161	-0.000604961	0.965517	0.964912	0.00438488
Nostoc sp. CENA543	0.201649	0.000834089	0.701452	0.60852	0.794384	0.0689655	0.931034	1	0.00438488
Microbacterium sediminis	-0.337153	0.000834277	0.320932	0.207826	0.434037	-0.297338	0.551724	0.254386	0.00438488
Streptomyces harbinensis	-0.288778	0.000836244	0.313672	0.200727	0.426617	-0.279189	0.586207	0.307018	0.00438659
Sphingobium sp. TKS	-0.312941	0.000836244	0.313672	0.201855	0.425489	-0.3049	0.62069	0.315789	0.00438659
Ligilactobacillus salivarius	-0.234499	0.000838688	0.298699	0.176359	0.421039	-0.0275257	0.931034	0.903509	0.00439085
Roseburia sp. NSJ-69	-0.395675	0.000838702	0.30248	0.193639	0.411321	-0.213551	0.827586	0.614035	0.00439085
Prevotella bryantii	-0.360662	0.000843447	0.299153	0.182963	0.415343	-0.0895342	0.896552	0.807018	0.00441137
Pseudocnuella soli	-0.325255	0.000845111	0.300817	0.19352	0.408113	-0.265578	0.862069	0.596491	0.00441575
Aeromicrobium choanae	-0.266822	0.000848416	0.331972	0.222511	0.441433	-0.306715	0.517241	0.210526	0.00442436
Candidatus Profftia tarda	-0.308306	0.00084788	0.301573	0.174739	0.428407	-0.092559	0.724138	0.631579	0.00442436
[Ochrobactrum] quorumnocens	-0.28624	0.000854437	0.304749	0.190329	0.419169	-0.250454	0.724138	0.473684	0.00445141
Porphyrobacter sp. GA68	0.232763	0.000856981	0.700998	0.591739	0.810257	0	1	1	0.00446031
Pseudomonas sp. TCU-HL1	-0.211479	0.000859166	0.356927	0.254556	0.459298	-0.274047	0.37931	0.105263	0.00446733
Ottowia oryzae	-0.439995	0.000861799	0.310194	0.200981	0.419406	-0.225348	0.655172	0.429825	0.00447666
Candidatus Sneabacter namystus	-0.21132	0.000867621	0.326981	0.221197	0.432765	-0.255293	0.448276	0.192982	0.00450252
Burkholderia sp. IDO3	-0.233227	0.000870358	0.355263	0.250935	0.459591	-0.274047	0.37931	0.105263	0.00451234
Solibaculum mannosilyticum	-0.265286	0.000874413	0.323351	0.213135	0.433568	-0.30611	0.551724	0.245614	0.00452897
Flavobacterium kingsejongi	-0.308592	0.000876631	0.30127	0.188296	0.414244	-0.187235	0.827586	0.640351	0.00453606
Gemmatimonas groenlandica	-0.284083	0.000878926	0.337266	0.228516	0.446016	-0.238959	0.37931	0.140351	0.00454353
Marinomonas profundi	-0.138633	0.000880639	0.350272	0.245615	0.454929	-0.257713	0.310345	0.0526316	0.00454798
Treponema denticola	-0.374841	0.000882722	0.303085	0.187665	0.418505	-0.2317	0.793103	0.561404	0.00455433
Micrococcus luteus	-0.652873	0.000886669	0.299607	0.184876	0.414338	-0.0444646	0.965517	0.921053	0.00456148
Maribacter cobaltidurans	-0.254578	0.000885472	0.305656	0.198911	0.412401	-0.293708	0.758621	0.464912	0.00456148
Paralcaligenes sp. KSB-10	-0.204463	0.000886538	0.339988	0.234046	0.44593	-0.221416	0.37931	0.157895	0.00456148
Blautia argi	-0.375976	0.000889108	0.306413	0.198754	0.414072	-0.328191	0.793103	0.464912	0.00456962
Anaerococcus mediterraneensis	-0.380831	0.000895283	0.300968	0.188019	0.413917	-0.15971	0.896552	0.736842	0.00457673
Ralstonia insidiosa	-0.676121	0.00089649	0.299758	0.176233	0.423283	-0.00877193	1	0.991228	0.00457673
Proteus mirabilis	-0.203575	0.000896359	0.299758	0.181	0.418516	-0.000604961	0.965517	0.964912	0.00457673
Mesorhizobium sp. 113-3-3	-0.190664	0.00089456	0.342861	0.234816	0.450906	-0.282819	0.37931	0.0964912	0.00457673
Petrimonas mucosa	-0.30069	0.000894447	0.318814	0.207988	0.42964	-0.34876	0.62069	0.27193	0.00457673
Algibacter sp. L3A6	-0.308619	0.000892173	0.300212	0.192274	0.408149	-0.176649	0.931034	0.754386	0.00457673
Fluviibacter phosphoraccumulans	0.265663	0.000896425	0.700242	0.602638	0.797846	0.0946763	0.896552	0.991228	0.00457673
Streptomyces chromofuscus	-0.218638	0.000898889	0.328494	0.219508	0.43748	-0.298548	0.482759	0.184211	0.00458021
Hymenobacter sp. NBH84	-0.236485	0.000898648	0.337568	0.228769	0.446367	-0.307925	0.448276	0.140351	0.00458021
Streptococcus oralis	-0.630178	0.000900144	0.30006	0.167932	0.432189	0.0753176	0.793103	0.868421	0.00458224
Acinetobacter lwoffii	-0.745849	0.000906164	0.300212	0.178531	0.421893	-0.0199637	0.862069	0.842105	0.00460849
Parageobacillus thermoglucosidasius	-0.27302	0.000909078	0.301875	0.186105	0.417645	-0.18663	0.862069	0.675439	0.00461452
Micrococcus sp. KD337-16	-0.518051	0.00090829	0.304295	0.18542	0.42317	-0.179673	0.758621	0.578947	0.00461452
Allobranchiibius sp. GilTou73	-0.295907	0.000910291	0.344525	0.238477	0.450573	-0.255898	0.413793	0.157895	0.00461629
Altererythrobacter sp. BO-6	-0.212177	0.000911222	0.335299	0.228376	0.442223	-0.186933	0.344828	0.157895	0.00461663
Erythrobacter sp. HL-111	-0.304165	0.000915202	0.307623	0.199336	0.415909	-0.267393	0.758621	0.491228	0.0046324
Streptococcus equi	-0.307807	0.000919361	0.303993	0.19893	0.409056	-0.283727	0.827586	0.54386	0.00463588
Macrococcus caseolyticus	-0.299949	0.00091696	0.306564	0.195696	0.417432	-0.276165	0.758621	0.482456	0.00463588
Porphyromonas sp. oral taxon 275	-0.381285	0.00092023	0.300514	0.179583	0.421445	-0.0111918	0.862069	0.850877	0.00463588
Shinella sp. PSBB067	-0.292061	0.00092006	0.31337	0.200687	0.426052	-0.217786	0.586207	0.368421	0.00463588
Flavobacterium sp. SHINM13	-1.1099	0.000919385	0.30732	0.196245	0.418395	-0.267393	0.758621	0.491228	0.00463588
Bifidobacterium adolescentis	-0.721851	0.000921644	0.30853	0.194491	0.422569	-0.249849	0.758621	0.508772	0.0046379
Azospira sp. I09	-0.204356	0.000924107	0.350877	0.246378	0.455377	-0.248336	0.344828	0.0964912	0.0046379
Tomitella fengzijianii	-0.253207	0.000923712	0.327889	0.216926	0.438851	-0.220206	0.448276	0.22807	0.0046379
Mesorhizobium sp. NBSH29	-0.172814	0.000923637	0.346189	0.241722	0.450655	-0.248336	0.344828	0.0964912	0.0046379
Arthrobacter agilis	-0.331538	0.000925041	0.301119	0.179368	0.42287	-0.0468845	0.827586	0.780702	0.00463823
Crassaminicella sp. 143-21	-0.272949	0.000928562	0.300665	0.189955	0.411376	-0.106473	0.931034	0.824561	0.00465152
Actinomyces sp. MAS-1	-0.298347	0.000931306	0.335602	0.229307	0.441897	-0.290381	0.448276	0.157895	0.00465217
Burkholderia diffusa	-0.231244	0.000931306	0.335602	0.229018	0.442186	-0.238355	0.413793	0.175439	0.00465217
Mariniblastus fucicola	-0.209123	0.000931306	0.335602	0.229264	0.44194	-0.272837	0.448276	0.175439	0.00465217
Macrococcus canis	-0.232937	0.000934296	0.301573	0.173622	0.429523	-0.0387175	0.793103	0.754386	0.00466275
Rhizobium binae	-0.178188	0.000936149	0.352692	0.250158	0.455226	-0.257108	0.344828	0.0877193	0.00466763
Mycolicibacterium austroafricanum	-0.278096	0.000942494	0.310647	0.203907	0.417388	-0.294313	0.724138	0.429825	0.00468641
Rhizobium sp. ZX09	-0.0910149	0.000942547	0.390805	0.302004	0.479606	-0.223835	0.241379	0.0175439	0.00468641
Pseudomonas sp. Lz4W	-0.130264	0.000942547	0.390805	0.301978	0.479631	-0.215064	0.241379	0.0263158	0.00468641
Microcella flavibacter	-0.333238	0.000944845	0.318209	0.1986	0.437819	-0.252874	0.586207	0.333333	0.00469346
Maribacter dokdonensis	-0.273726	0.000950062	0.309437	0.196931	0.421944	-0.286146	0.689655	0.403509	0.00471499
Sulfuriroseicoccus oceanibius	-0.212402	0.000951799	0.335904	0.229588	0.44222	-0.255293	0.448276	0.192982	0.00471923
Aureimonas sp. AU20	-0.237148	0.000958594	0.315185	0.215177	0.415193	-0.23533	0.586207	0.350877	0.00474851
Flavobacterium anhuiense	-0.31633	0.000960542	0.301119	0.1802	0.422038	-0.0632184	0.896552	0.833333	0.00475375
Chitinophaga oryzae	-0.333069	0.000961766	0.305505	0.193509	0.417501	-0.222928	0.793103	0.570175	0.0047554
Sphingomonas sp. CL5.1	-0.425963	0.000964069	0.30611	0.192509	0.419712	-0.222928	0.793103	0.570175	0.00476237
Pseudomonas mediterranea	-0.175614	0.000968294	0.320024	0.213885	0.426163	-0.315487	0.517241	0.201754	0.00477882
Lacinutrix sp. Bg11-31	-0.308051	0.00097514	0.304295	0.194608	0.413982	-0.256806	0.862069	0.605263	0.00480548
Cellulomonas sp. PSBB021	-0.257913	0.000975494	0.345433	0.239661	0.451204	-0.307925	0.448276	0.140351	0.00480548
Streptococcus rubneri	-0.434212	0.000979258	0.348457	0.245893	0.451022	-0.187538	0.310345	0.122807	0.00480629
Lactobacillus crispatus	-0.365312	0.000977981	0.30127	0.174082	0.428459	-0.0275257	0.931034	0.903509	0.00480629
Fibrella sp. ES10-3-2-2	-0.207848	0.000977155	0.339988	0.233275	0.446701	-0.290986	0.413793	0.122807	0.00480629
Anseongella ginsenosidimutans	-0.276865	0.000978522	0.310345	0.196669	0.424021	-0.217181	0.62069	0.403509	0.00480629
Streptococcus sp. oral taxon 061	-0.700332	0.000981171	0.312765	0.195045	0.430484	-0.216576	0.655172	0.438596	0.00480684
Campylobacter sp. RM5004	-0.335113	0.000980339	0.30732	0.196264	0.418376	-0.205989	0.758621	0.552632	0.00480684
Humibacter sp. WJ7-1	-0.278623	0.000983147	0.328796	0.218515	0.439077	-0.298548	0.482759	0.184211	0.00480848
Falsirhodobacter sp. PG104	-0.226989	0.000983307	0.336358	0.2245	0.448216	-0.238959	0.37931	0.140351	0.00480848
Tenacibaculum mesophilum	-0.282187	0.0009861	0.303388	0.191299	0.415476	-0.169691	0.827586	0.657895	0.00481773
Clostridium sp. JN-1	-0.274911	0.000990014	0.302178	0.185041	0.419315	-0.0901391	0.862069	0.77193	0.00483243
Campylobacter hominis	-0.287516	0.00100202	0.304749	0.202965	0.406533	-0.256806	0.862069	0.605263	0.00488582
Devosia sp. 1566	-0.221427	0.00100278	0.344374	0.236942	0.451805	-0.26467	0.413793	0.149123	0.00488582
Leucobacter denitrificans	-0.211855	0.00100673	0.3536	0.251329	0.45587	-0.291591	0.37931	0.0877193	0.00490058
Herbiconiux sp. SALV-R1	-0.351195	0.001009	0.307471	0.193855	0.421087	-0.215366	0.724138	0.508772	0.00490716
Arcanobacterium phocisimile	-0.159524	0.00101389	0.362674	0.264944	0.460404	-0.222626	0.310345	0.0877193	0.00491968
Citrobacter sp. BDA59-3	-0.164946	0.00101434	0.341803	0.236237	0.447369	-0.26467	0.413793	0.149123	0.00491968
Acinetobacter wuhouensis	-0.245574	0.00101351	0.301875	0.188948	0.414803	-0.0275257	0.931034	0.903509	0.00491968
Marinicauda algicola	-0.281717	0.00101678	0.30248	0.191621	0.413339	-0.176649	0.931034	0.754386	0.00492706
Paraburkholderia acidisoli	-0.287053	0.00101899	0.330309	0.221103	0.439514	-0.315487	0.517241	0.201754	0.00493256
Nitrogeniibacter aestuarii	-0.223613	0.00102018	0.326528	0.218072	0.434983	-0.26346	0.482759	0.219298	0.00493256
Aeoliella mucimassa	-0.296709	0.00102069	0.304295	0.190706	0.417884	-0.170296	0.793103	0.622807	0.00493256
Pseudomonas sp. Y39-6	-0.312038	0.00102484	0.359044	0.257294	0.460794	-0.274047	0.37931	0.105263	0.00494815
Mycobacterium diernhoferi	-0.266835	0.00102818	0.307471	0.198206	0.416737	-0.292498	0.827586	0.535088	0.0049598
Psychrobacter sp. DAB_AL43B	-0.300478	0.00102927	0.30611	0.188893	0.423328	-0.222928	0.793103	0.570175	0.00496056
Sphingomonas hengshuiensis	-0.3829	0.00103119	0.308832	0.195711	0.421953	-0.258621	0.758621	0.5	0.00496533
Roseburia intestinalis	-0.41946	0.00103465	0.306715	0.187807	0.425623	-0.170901	0.758621	0.587719	0.00496753
Pseudomonas sp. CC6-YY-74	-0.27116	0.00103595	0.308227	0.198902	0.417553	-0.251059	0.689655	0.438596	0.00496753
Pseudomonas prosekii	-0.187894	0.00103723	0.342105	0.236697	0.447514	-0.169994	0.310345	0.140351	0.00496753
Glycocaulis alkaliphilus	0.213277	0.00103445	0.697822	0.590912	0.804733	0.0514217	0.931034	0.982456	0.00496753
Polaribacter sp. Q13	-0.299132	0.00103386	0.30248	0.183287	0.421674	-0.106473	0.931034	0.824561	0.00496753
Lentilitoribacter sp. Alg239-R112	-0.146015	0.00103717	0.339534	0.236061	0.443008	-0.204477	0.344828	0.140351	0.00496753
Micromonospora sp. WMMA2032	-0.211819	0.00104113	0.32683	0.218602	0.435058	-0.272232	0.482759	0.210526	0.00498177
Sphingomonas panacis	-0.411835	0.00104299	0.31095	0.192017	0.429883	-0.233515	0.689655	0.45614	0.00498619
Microbacterium paraoxydans	-0.307322	0.00104849	0.314882	0.203554	0.42621	-0.313067	0.655172	0.342105	0.00500798
Niallia circulans	-0.201813	0.00105294	0.30248	0.193154	0.411806	-0.0350877	1	0.964912	0.00501715
Agrococcus sp. SGAir0287	-0.229978	0.00105172	0.327889	0.2197	0.436077	-0.220206	0.448276	0.22807	0.00501715
Rhizobium sp. CIAT894	-0.160731	0.00105395	0.365094	0.264291	0.465896	-0.214459	0.275862	0.0614035	0.00501715
Sphingopyxis macrogoltabida	-0.392563	0.00105417	0.316092	0.196808	0.435375	-0.296128	0.62069	0.324561	0.00501715
Dokdonia sp. Dokd-P16	-0.248296	0.00105647	0.307623	0.198719	0.416526	-0.250454	0.724138	0.473684	0.00502363
Burkholderia latens	-0.165192	0.00106292	0.373714	0.276873	0.470555	-0.188748	0.241379	0.0526316	0.00504982
Paenibacillus tianjinensis	-0.230318	0.00106406	0.318058	0.206926	0.42919	-0.244707	0.551724	0.307018	0.00505073
Dietzia lutea	-0.279749	0.00106623	0.32078	0.212803	0.428758	-0.253479	0.551724	0.298246	0.00505652
Rhodobacter sp. N10	-0.278443	0.00106854	0.321537	0.208918	0.434156	-0.253479	0.551724	0.298246	0.005063
Chryseobacterium indologenes	-0.209958	0.00107189	0.302783	0.179944	0.425622	-0.0175439	1	0.982456	0.00507436
Janibacter sp. YB324	-0.280127	0.00107462	0.308832	0.2006	0.417065	-0.224138	0.724138	0.5	0.00507831
Rhodobacter sp. CZR27	-0.301084	0.00107427	0.311857	0.20614	0.417574	-0.294313	0.724138	0.429825	0.00507831
Neisseria brasiliensis	-0.314735	0.00107825	0.31957	0.210812	0.428329	-0.313672	0.62069	0.307018	0.005085
Candidatus Profftia sp. (ex Adelges kitamiensis)	-0.314828	0.0010789	0.3049	0.190912	0.418889	-0.18663	0.862069	0.675439	0.005085
Cupriavidus sp. KK10	-0.211054	0.00107734	0.359649	0.258059	0.46124	-0.188143	0.275862	0.0877193	0.005085
Bordetella sp. N	-0.271299	0.00108971	0.321839	0.210347	0.433332	-0.219601	0.482759	0.263158	0.00513142
Vibrio algicola	-0.270815	0.00109263	0.316092	0.206987	0.425197	-0.338173	0.724138	0.385965	0.00514065
Gordonia sp. YC-JH1	-0.237224	0.00109385	0.346945	0.241125	0.452765	-0.274047	0.37931	0.105263	0.00514188
Bifidobacterium bifidum	-0.495549	0.00110608	0.308681	0.187873	0.42949	-0.188445	0.758621	0.570175	0.00519023
Serinicoccus chungangensis	-0.270987	0.00110595	0.325166	0.212599	0.437733	-0.237145	0.482759	0.245614	0.00519023
Tsuneonella mangrovi	-0.183235	0.00110851	0.354809	0.252787	0.456832	-0.230792	0.344828	0.114035	0.00519704
Anaerococcus obesiensis	-0.322437	0.00111267	0.30974	0.190715	0.428765	-0.206594	0.724138	0.517544	0.00521199
Ruminococcus bicirculans	-0.442204	0.00111667	0.306564	0.199576	0.413551	-0.231095	0.827586	0.596491	0.00522616
Jeotgalibacillus malaysiensis	-0.266061	0.00112039	0.311706	0.205023	0.418388	-0.336963	0.793103	0.45614	0.00522742
Phascolarctobacterium sp. Marseille-Q4147	-0.346783	0.00111976	0.314882	0.207549	0.422215	-0.30369	0.689655	0.385965	0.00522742
Faecalibacillus intestinalis	-0.222142	0.00112018	0.303539	0.177499	0.429579	0.0683606	0.896552	0.964912	0.00522742
Acinetobacter sp. MYb10	-0.230604	0.00112086	0.339383	0.229664	0.449102	-0.273442	0.413793	0.140351	0.00522742
Bordetella pseudohinzii	-0.276441	0.00112244	0.332728	0.219972	0.445485	-0.290381	0.448276	0.157895	0.00522835
Allosphingosinicella indica	-0.299103	0.00112302	0.3049	0.184639	0.425161	-0.108288	0.827586	0.719298	0.00522835
Sandaracinus amylolyticus	-0.460907	0.00112678	0.306715	0.186548	0.426882	-0.144586	0.758621	0.614035	0.00524131
Candidatus Thiothrix anitrata	-0.249468	0.00113356	0.31458	0.20602	0.423139	-0.312462	0.689655	0.377193	0.00526824
Gramella salexigens	-0.294765	0.00113665	0.305354	0.193576	0.417132	-0.27314	0.931034	0.657895	0.00527344
Mycolicibacterium parafortuitum	-0.240121	0.00113584	0.330913	0.220716	0.441111	-0.26346	0.482759	0.219298	0.00527344
Halolamina sp. CBA1230	-0.243206	0.00113921	0.318512	0.206382	0.430641	-0.278584	0.62069	0.342105	0.00528073
Thermanaerosceptrum fracticalcis	-0.265885	0.00114719	0.307018	0.191512	0.422523	-0.187235	0.827586	0.640351	0.00530531
Brachybacterium vulturis	-0.35697	0.0011475	0.31095	0.199523	0.422376	-0.319419	0.793103	0.473684	0.00530531
Pseudomonas iranensis	-0.0887874	0.00114558	0.392619	0.304563	0.480675	-0.206292	0.241379	0.0350877	0.00530531
Halorubrum ezzemoulense	-0.099255	0.00115148	0.376891	0.282914	0.470867	-0.154265	0.206897	0.0526316	0.00531911
Campylobacter corcagiensis	-0.279984	0.00115349	0.306715	0.18604	0.42739	-0.178463	0.827586	0.649123	0.00532382
Granulicatella elegans	-0.402933	0.00115752	0.307169	0.190473	0.423864	-0.135209	0.793103	0.657895	0.00532859
Janthinobacterium tructae	-0.409113	0.00115653	0.324259	0.214393	0.434125	-0.219601	0.482759	0.263158	0.00532859
Citrobacter sedlakii	-0.151284	0.0011569	0.341047	0.237883	0.44421	-0.204477	0.344828	0.140351	0.00532859
Amycolatopsis sp. YIM 10	-0.313147	0.00116889	0.313672	0.197512	0.429832	-0.269208	0.655172	0.385965	0.00537631
Collinsella aerofaciens	-0.597689	0.0011773	0.310345	0.196138	0.424551	-0.214761	0.758621	0.54386	0.00541029
Fusobacterium periodonticum	-0.390261	0.00118006	0.316243	0.201418	0.431068	-0.321234	0.689655	0.368421	0.00541834
Romboutsia sp. CE17	-0.225026	0.00118141	0.304446	0.181504	0.427389	0.0257108	0.965517	0.991228	0.00541985
Chryseobacterium sp. ZHDP1	-0.359313	0.00118264	0.305051	0.184535	0.425568	-0.0725953	0.862069	0.789474	0.00542086
Pandoraea oxalativorans	-0.208564	0.00118883	0.337871	0.230336	0.445405	-0.203872	0.37931	0.175439	0.00543542
Sinorhizobium americanum	-0.145492	0.00118989	0.360859	0.259695	0.462023	-0.196915	0.275862	0.0789474	0.00543542
Thiospirochaeta perfilievii	-0.297858	0.00118928	0.305656	0.195327	0.415986	-0.168482	0.896552	0.72807	0.00543542
Chlamydia sp. No. 12	-0.264721	0.00118989	0.314882	0.206333	0.423431	-0.277374	0.689655	0.412281	0.00543542
Pseudomonas plecoglossicida	-0.238983	0.00119671	0.334694	0.223517	0.445872	-0.212644	0.37931	0.166667	0.0054619
Maribellus comscasis	-0.251433	0.00120156	0.3049	0.180358	0.429442	-0.0111918	0.862069	0.850877	0.00547936
Gemella morbillorum	-0.438304	0.00120581	0.305203	0.186109	0.424297	-0.0895342	0.896552	0.807018	0.00548934
Candidatus Nanosynbacter lyticus	-0.261631	0.00120517	0.357532	0.257546	0.457517	-0.204477	0.344828	0.140351	0.00548934
Campylobacter showae	-0.488877	0.0012091	0.309589	0.202083	0.417095	-0.258016	0.793103	0.535088	0.00549497
Pseudomonas sp. SCA2728.1_7	-0.0830871	0.00120905	0.402601	0.319267	0.485936	-0.171809	0.206897	0.0350877	0.00549497
Microbacterium schleiferi	-0.289	0.0012137	0.316697	0.20351	0.429884	-0.277374	0.689655	0.412281	0.00550651
Tepiditoga spiralis	-0.175801	0.00121303	0.3049	0.168458	0.441342	0.0257108	0.965517	0.991228	0.00550651
Mesorhizobium sp. M1D.F.Ca.ET.043.01.1.1	-0.188685	0.00121797	0.343013	0.236925	0.4491	-0.247731	0.37931	0.131579	0.00552118
Amycolatopsis aidingensis	-0.262644	0.00121969	0.305808	0.190976	0.42064	-0.142771	0.862069	0.719298	0.00552428
Mucilaginibacter sp. F39-2	-0.236994	0.00122136	0.326679	0.215421	0.437937	-0.314882	0.551724	0.236842	0.00552716
Kaustia mangrovi	-0.316589	0.00122391	0.312765	0.199706	0.425823	-0.311857	0.724138	0.412281	0.00552935
Streptomyces sp. SCSIO 64649	-0.238054	0.00122346	0.331065	0.224433	0.437696	-0.228373	0.482759	0.254386	0.00552935
Vagococcus hydrophili	-0.280209	0.00122803	0.308379	0.197798	0.41896	-0.249244	0.793103	0.54386	0.00553548
Salinibacterium sp. ZJ70	-0.258077	0.00122838	0.345735	0.237334	0.454136	-0.307925	0.448276	0.140351	0.00553548
Nocardia asteroides	-0.301683	0.00122724	0.305505	0.184293	0.426717	-0.0807623	0.896552	0.815789	0.00553548
Mycobacterium paraseoulense	-0.205383	0.00123231	0.34997	0.241096	0.458844	-0.299758	0.413793	0.114035	0.00554852
Janthinobacterium sp. 1_2014MBL_MicDiv	-0.458551	0.00123446	0.31216	0.194725	0.429594	-0.225348	0.655172	0.429825	0.00554884
Lacinutrix venerupis	-0.281739	0.00123413	0.305505	0.187242	0.423768	-0.0375076	0.862069	0.824561	0.00554884
Xanthomonas sacchari	-0.275628	0.0012368	0.309437	0.188684	0.430191	-0.179673	0.758621	0.578947	0.00555467
Aromatoleum pumilum	-0.228136	0.0012383	0.344525	0.239324	0.449727	-0.221416	0.37931	0.157895	0.00555672
Paenibacillus peoriae	-0.262337	0.0012399	0.30974	0.199604	0.419876	-0.232305	0.758621	0.526316	0.00555923
Lentilactobacillus kefiri	-0.256194	0.00124602	0.321839	0.208394	0.435284	-0.287356	0.62069	0.333333	0.005582
Anaerostipes hadrus	-0.518814	0.00125834	0.306261	0.178373	0.43415	-0.0468845	0.827586	0.780702	0.00562154
Calothrix sp. PCC 7716	0.290624	0.00125642	0.694495	0.585099	0.803891	0.0344828	0.965517	1	0.00562154
Acinetobacter sp. TTH0-4	-0.282779	0.00125886	0.315336	0.204724	0.425947	-0.268603	0.689655	0.421053	0.00562154
Qipengyuania sp. 1NDW3	-0.171805	0.00126011	0.3598	0.256802	0.462798	-0.248336	0.344828	0.0964912	0.00562154
Halomonas sp. SH5A2	-0.179884	0.00126011	0.3598	0.256775	0.462825	-0.222626	0.310345	0.0877193	0.00562154
Spiroplasma sp. TIUS-1	-0.28419	0.0012639	0.311857	0.196995	0.426719	-0.23291	0.724138	0.491228	0.00563374
Dysosmobacter sp. Marseille-Q4140	0.258469	0.00126571	0.694344	0.581899	0.806788	-0.00120992	0.931034	0.929825	0.00563712
Hydrogenophaga sp. SL48	-0.318813	0.00126862	0.305808	0.189817	0.421798	-0.0713854	0.931034	0.859649	0.00564537
Streptococcus equinus	-0.301977	0.00127011	0.322142	0.208916	0.435367	-0.3049	0.62069	0.315789	0.00564727
Dermacoccus sp. PAMC28757	-0.296806	0.00127227	0.343618	0.237354	0.449881	-0.255898	0.413793	0.157895	0.0056522
Brevibacterium sp. CS2	-0.460357	0.00127415	0.313823	0.195185	0.432461	-0.224743	0.689655	0.464912	0.00565584
Nostoc sphaeroides	-0.302471	0.00127831	0.30611	0.183169	0.429051	-0.0807623	0.896552	0.815789	0.0056696
Novosphingobium ginsenosidimutans	-0.265786	0.00128406	0.34634	0.237603	0.455077	-0.282214	0.413793	0.131579	0.00568562
Acinetobacter cumulans	-0.257694	0.00128365	0.317604	0.207856	0.427353	-0.287356	0.62069	0.333333	0.00568562
Microbacterium caowuchunii	-0.333571	0.00128995	0.311555	0.205876	0.417234	-0.292498	0.827586	0.535088	0.005707
Jeotgalibaca dankookensis	-0.232055	0.00129224	0.314882	0.200354	0.42941	-0.277374	0.689655	0.412281	0.0057124
Campylobacter ureolyticus	-0.272406	0.00129439	0.30611	0.189322	0.422898	-0.0450696	0.931034	0.885965	0.00571716
Aminipila luticellarii	-0.316309	0.00129746	0.30853	0.20477	0.41229	-0.248034	0.862069	0.614035	0.00572599
Flammeovirga pectinis	-0.206589	0.00130113	0.30611	0.181618	0.430602	0.00816697	0.965517	0.973684	0.00573742
Priestia filamentosa	-0.235937	0.00131182	0.306413	0.194628	0.418197	-0.0889292	0.931034	0.842105	0.0057733
Chryseobacterium shandongense	-0.320099	0.00131359	0.307169	0.191147	0.423191	-0.116455	0.862069	0.745614	0.0057733
Polynucleobacter sp. AP-Sving-400A-A2	-0.291099	0.00131321	0.362069	0.260962	0.463176	-0.187538	0.310345	0.122807	0.0057733
Ralstonia mannitolilytica	-0.748355	0.00131046	0.312462	0.191304	0.433621	-0.171506	0.724138	0.552632	0.0057733
Brochothrix thermosphacta	-0.293828	0.00131485	0.307018	0.199759	0.414276	-0.18542	0.931034	0.745614	0.00577407
Xanthomonas hydrangeae	-0.172222	0.00132949	0.367816	0.26792	0.467712	-0.231397	0.310345	0.0789474	0.00583357
Auraticoccus monumenti	-0.297894	0.00133889	0.325771	0.216222	0.435321	-0.297338	0.551724	0.254386	0.00587001
Gramella echinicola	-0.265105	0.00134043	0.315487	0.207847	0.423127	-0.216576	0.655172	0.438596	0.00587194
Microbacterium sp. BH-3-3-3	-0.366171	0.00134271	0.316394	0.200492	0.432297	-0.277374	0.689655	0.412281	0.00587709
Neobacillus mesonae	-0.295287	0.00134487	0.308227	0.207092	0.409362	-0.281912	0.931034	0.649123	0.00587979
Anabaena sp. WA102	-0.286747	0.00134663	0.311404	0.197824	0.424983	-0.223533	0.758621	0.535088	0.00587979
Peteryoungia desertarenae	-0.123475	0.00134583	0.362371	0.261615	0.463128	-0.205687	0.275862	0.0701754	0.00587979
Aurantimicrobium sp. MWH-Uga1	-0.194518	0.00135524	0.360708	0.257967	0.463448	-0.26588	0.344828	0.0789474	0.00591258
Polynucleobacter difficilis	-0.390182	0.00136061	0.343315	0.235147	0.451483	-0.247126	0.413793	0.166667	0.00592856
Pseudobacter ginsenosidimutans	-0.314257	0.00136113	0.310345	0.190132	0.430558	-0.153358	0.758621	0.605263	0.00592856
Pseudomonas sp. IB20	-0.145662	0.00136372	0.364338	0.265441	0.463234	-0.15366	0.241379	0.0877193	0.00593503
Streptococcus ruminantium	-0.280553	0.00136506	0.317604	0.205787	0.429421	-0.242287	0.689655	0.447368	0.00593599
Microbacterium wangchenii	-0.266845	0.00136665	0.345886	0.236023	0.455749	-0.30853	0.413793	0.105263	0.00593807
Acinetobacter defluvii	-0.275493	0.00137099	0.307018	0.176953	0.437082	-0.000604961	0.965517	0.964912	0.00595212
Nocardioides sp. HDW12B	-0.334441	0.00137956	0.316394	0.203738	0.429051	-0.217786	0.586207	0.368421	0.00597472
Enterobacteriaceae endosymbiont of Plateumaris rustica	-0.314397	0.00137771	0.315941	0.20401	0.427872	-0.251059	0.689655	0.438596	0.00597472
Desulfobulbus oralis	-0.289977	0.001379	0.326981	0.212873	0.441089	-0.314882	0.551724	0.236842	0.00597472
Halomonas sulfidivorans	-0.193257	0.00138104	0.33288	0.226417	0.439342	-0.160012	0.37931	0.219298	0.00597628
Citrobacter sp. CF971	-0.092278	0.00138842	0.372353	0.277054	0.467652	-0.171204	0.241379	0.0701754	0.00599368
Pseudomonas sp. MPC6	-0.222297	0.00138714	0.334846	0.225967	0.443724	-0.177556	0.37931	0.201754	0.00599368
Rhizobium sp. 007	-0.0585295	0.0013884	0.394434	0.307107	0.481762	-0.111615	0.137931	0.0263158	0.00599368
Neisseria lactamica	-0.382121	0.00139123	0.327889	0.215559	0.440218	-0.287961	0.586207	0.298246	0.00600094
Granulicatella adiacens	-0.597182	0.0013929	0.316999	0.202641	0.431358	-0.27677	0.724138	0.447368	0.00600331
Candidatus Erwinia haradaeae	-0.202046	0.00139525	0.30732	0.180353	0.434287	0	1	1	0.00600405
Legionella anisa	-0.298773	0.00139532	0.309135	0.19394	0.42433	-0.143981	0.793103	0.649123	0.00600405
Vibrio metschnikovii	-0.278353	0.00139939	0.320629	0.207116	0.434143	-0.277979	0.655172	0.377193	0.00601671
Actinobacillus delphinicola	-0.231837	0.0014009	0.323049	0.218457	0.427641	-0.321839	0.655172	0.333333	0.00601833
Steroidobacter denitrificans	-0.159733	0.00141489	0.356322	0.253244	0.4594	-0.222626	0.310345	0.0877193	0.00607215
Sphingomonas sp. HMP6	-0.334271	0.0014157	0.315185	0.202075	0.428294	-0.165154	0.586207	0.421053	0.00607215
Ezakiella massiliensis	-0.299817	0.00142144	0.320327	0.210409	0.430244	-0.269208	0.655172	0.385965	0.00608303
Ensifer adhaerens	-0.372597	0.00142123	0.315638	0.203749	0.427528	-0.276165	0.758621	0.482456	0.00608303
Phreatobacter sp. NMCR1094	-0.297922	0.00142165	0.319268	0.213415	0.425121	-0.338173	0.724138	0.385965	0.00608303
Thermomonas sp. HDW16	-0.215473	0.00142754	0.346491	0.236893	0.456089	-0.274047	0.37931	0.105263	0.006103
Acidihalobacter ferrooxydans	-0.242931	0.00142975	0.326074	0.210225	0.441923	-0.280399	0.517241	0.236842	0.006103
Epilithonimonas vandammei	-0.401765	0.00142863	0.308379	0.185528	0.43123	-0.0725953	0.862069	0.789474	0.006103
Ferrigenium kumadai	-0.139705	0.00143297	0.364943	0.266406	0.463479	-0.196915	0.275862	0.0789474	0.00610801
Rhizobium sp. NIBRBAC000502774	-0.082773	0.00143321	0.394737	0.30752	0.481953	-0.163037	0.206897	0.0438596	0.00610801
Formosa sediminum	-0.282416	0.00143651	0.308227	0.18747	0.428985	-0.0550514	0.862069	0.807018	0.00611721
Streptomyces asoensis	-0.252707	0.00144203	0.321688	0.209166	0.43421	-0.23533	0.586207	0.350877	0.0061309
Mesoflavibacter sp. SCSIO 43206	-0.297293	0.00144115	0.30853	0.196281	0.420779	-0.159105	0.931034	0.77193	0.0061309
Thiothrix litoralis	-0.163046	0.00145298	0.370841	0.27351	0.468172	-0.213854	0.310345	0.0964912	0.00617256
Agrococcus jejuensis	-0.311871	0.0014572	0.317302	0.199409	0.435195	-0.164549	0.62069	0.45614	0.00618557
Streptococcus gwangjuense	-0.512837	0.00146058	0.328645	0.215641	0.441649	-0.245312	0.517241	0.27193	0.00618774
Caloramator sp. E03	-0.260128	0.00146233	0.308227	0.194483	0.421972	-0.0450696	0.931034	0.885965	0.00618774
Entomoplasma melaleucae	-0.269931	0.00146235	0.31337	0.210431	0.416309	-0.319419	0.793103	0.473684	0.00618774
Burkholderia ubonensis	-0.516731	0.00146037	0.316092	0.19797	0.434214	-0.242287	0.689655	0.447368	0.00618774
Bacillus dafuensis	0.248612	0.00146984	0.691773	0.586888	0.796657	0.0344828	0.965517	1	0.00619375
Parageobacillus toebii	-0.216956	0.00146649	0.325771	0.215225	0.436318	-0.339988	0.62069	0.280702	0.00619375
Clostridium pasteurianum	-0.225826	0.00146788	0.308227	0.195058	0.421397	-0.00998185	0.931034	0.921053	0.00619375
Rouxiella badensis	-0.272307	0.00147073	0.310345	0.198773	0.421917	-0.231095	0.827586	0.596491	0.00619375
Sulfurimonas paralvinellae	-0.274758	0.00146616	0.321385	0.213271	0.4295	-0.312462	0.689655	0.377193	0.00619375
Caulobacter rhizosphaerae	-0.142606	0.00146984	0.308227	0.163019	0.453436	0	1	1	0.00619375
Salinisphaera sp. LB1	-0.210831	0.00147211	0.369026	0.269447	0.468605	-0.231397	0.310345	0.0789474	0.0061947
Aggregatibacter sp. 2125159857	-0.333108	0.00148232	0.344525	0.237184	0.451866	-0.30732	0.482759	0.175439	0.00623273
Burkholderia sp. LA-2-3-30-S1-D2	-0.18874	0.00148393	0.363581	0.263076	0.464087	-0.127949	0.206897	0.0789474	0.00623461
Arachidicoccus sp. BS20	-0.294985	0.00148743	0.31337	0.204918	0.421821	-0.258621	0.758621	0.5	0.00624441
Muricauda aquimarina	-0.228726	0.00149002	0.328191	0.219425	0.436957	-0.228373	0.482759	0.254386	0.00625035
Deefgea sp. D25	-0.247723	0.00149569	0.330611	0.21533	0.445892	-0.280399	0.517241	0.236842	0.00626923
Bdellovibrio bacteriovorus	-0.337123	0.00149741	0.311555	0.190931	0.432178	-0.144586	0.758621	0.614035	0.00627149
Capnocytophaga cynodegmi	-0.298553	0.00150177	0.309891	0.205114	0.414669	-0.212341	0.896552	0.684211	0.00628483
Microbacterium resistens	-0.263822	0.00150317	0.327586	0.21659	0.438583	-0.202057	0.482759	0.280702	0.00628578
Escherichia fergusonii	-0.285151	0.00150491	0.309437	0.188347	0.430528	-0.0989111	0.862069	0.763158	0.00628811
Lentibacillus sp. CBA3610	-0.233817	0.00150854	0.308984	0.183146	0.434822	-0.0632184	0.896552	0.833333	0.00629063
Nanchangia anserum	-0.276029	0.00150904	0.326225	0.218448	0.434003	-0.278584	0.62069	0.342105	0.00629063
Bordetella holmesii	-0.189343	0.00150814	0.332426	0.228386	0.436466	-0.202662	0.448276	0.245614	0.00629063
Acidovorax sp. KKS102	-0.549515	0.00151544	0.308832	0.181646	0.436019	-0.0275257	0.931034	0.903509	0.00631236
Bordetella flabilis	-0.272995	0.00151948	0.336207	0.223288	0.449126	-0.324259	0.517241	0.192982	0.00632426
Campylobacter sp. RM6914	-0.279048	0.00152604	0.318512	0.205605	0.431418	-0.286751	0.655172	0.368421	0.00634662
Flavobacterium sp. WSW3-B6	-0.289735	0.00152988	0.309437	0.19872	0.420154	-0.0983061	0.896552	0.798246	0.00635762
Streptococcus mitis	-0.696412	0.00153337	0.308984	0.192555	0.425413	-0.0444646	0.965517	0.921053	0.00635913
Sporomusa termitida	-0.255041	0.001535	0.320024	0.218997	0.421052	-0.355717	0.724138	0.368421	0.00635913
Ciceribacter thiooxidans	-0.182923	0.00153403	0.340442	0.232759	0.448124	-0.247126	0.413793	0.166667	0.00635913
Protaetiibacter sp. SSC-01	-0.303124	0.00153476	0.339383	0.229897	0.448869	-0.23775	0.448276	0.210526	0.00635913
Planctomyces sp. SH-PL14	-0.352177	0.00154	0.318663	0.208605	0.428721	-0.328796	0.758621	0.429825	0.00637489
Candidatus Kaistella beijingensis	-0.306698	0.00154704	0.315941	0.206986	0.424895	-0.224138	0.724138	0.5	0.00638918
Methyloligella sp. GL2	-0.211523	0.00154686	0.34513	0.237762	0.452498	-0.204477	0.344828	0.140351	0.00638918
Acetobacter orientalis	-0.1607	0.00154686	0.34513	0.237948	0.452313	-0.256503	0.37931	0.122807	0.00638918
Radiobacillus sp. 80	-0.249164	0.0015484	0.309589	0.20226	0.416917	-0.193587	0.965517	0.77193	0.00638984
Sedimentibacter sp. zth1	-0.279475	0.00155825	0.309891	0.193874	0.425908	-0.11585	0.896552	0.780702	0.00641573
Massilia sp. DM-R-R2A-13	-0.339787	0.00155625	0.314428	0.200557	0.428299	-0.214761	0.758621	0.54386	0.00641573
Caulobacter vibrioides	-0.354491	0.00155828	0.311857	0.193946	0.429768	-0.170296	0.793103	0.622807	0.00641573
Massilia putida	-0.382489	0.00156292	0.313672	0.203935	0.423409	-0.274955	0.827586	0.552632	0.00642989
Neokomagataea tanensis	-0.175015	0.0015738	0.347852	0.243614	0.452091	-0.247126	0.413793	0.166667	0.00646967
Schaalia turicensis	-0.364272	0.00158081	0.320024	0.207058	0.43299	-0.207804	0.655172	0.447368	0.00649349
Candidatus Aquiluna sp. UB-MaderosW2red	-0.278759	0.00159591	0.31095	0.185803	0.436096	-0.100121	0.793103	0.692982	0.00652986
Desulfobacter hydrogenophilus	-0.237081	0.00159904	0.311101	0.19197	0.430232	-0.152148	0.827586	0.675439	0.00652986
Mesorhizobium japonicum	-0.134923	0.00160182	0.378252	0.282905	0.473598	-0.248941	0.310345	0.0614035	0.00652986
Sphingobacterium sp. SRCM116780	-0.272096	0.00160283	0.310194	0.204063	0.416325	-0.184815	0.965517	0.780702	0.00652986
Leptotrichia sp. oral taxon 847	-0.350716	0.00159664	0.31458	0.199408	0.429751	-0.162734	0.724138	0.561404	0.00652986
Micropruina glycogenica	-0.31819	0.00159836	0.325166	0.213306	0.437027	-0.243497	0.62069	0.377193	0.00652986
Variovorax sp. RKNM96	-0.551884	0.00159345	0.330006	0.212429	0.447583	-0.279794	0.551724	0.27193	0.00652986
Paracoccus marcusii	-0.408846	0.00159959	0.323956	0.209811	0.438102	-0.201452	0.517241	0.315789	0.00652986
Pseudomonas sp. B10	-0.167563	0.00160281	0.352087	0.24782	0.456354	-0.230792	0.344828	0.114035	0.00652986
Streptomyces sp. endophyte_N2	-0.15907	0.00160312	0.350726	0.244738	0.456714	-0.187538	0.310345	0.122807	0.00652986
Streptomyces sp. SGAir0924	-0.0604484	0.00159842	0.405021	0.32276	0.487282	-0.137326	0.172414	0.0350877	0.00652986
Methanobrevibacter smithii	-0.283871	0.00160744	0.318512	0.20273	0.434293	-0.251059	0.689655	0.438596	0.00654248
Acinetobacter haemolyticus	-0.412373	0.00161229	0.310194	0.185112	0.435275	-0.0550514	0.862069	0.807018	0.0065572
Polynucleobacter duraquae	-0.234421	0.00161576	0.333485	0.223701	0.443268	-0.168784	0.37931	0.210526	0.00656633
Enterococcus avium	-0.253084	0.00162023	0.310194	0.19164	0.428747	-0.0544465	0.896552	0.842105	0.00657448
Haemophilus haemolyticus	-0.46213	0.0016194	0.310496	0.18633	0.434662	-0.0725953	0.862069	0.789474	0.00657448
Rhodococcus hoagii	-0.30899	0.00162356	0.323049	0.209234	0.436864	-0.252874	0.586207	0.333333	0.00657801
Jeongeupia sp. HS-3	-0.214007	0.00162296	0.338173	0.226298	0.450048	-0.333636	0.482759	0.149123	0.00657801
Chryseobacterium carnipullorum	-0.258394	0.00162625	0.310345	0.190671	0.430018	-0.0287356	0.862069	0.833333	0.00658391
Citricoccus sp. SGAir0253	-0.317675	0.00163034	0.312462	0.189579	0.435345	-0.152753	0.793103	0.640351	0.00659547
Pseudomonas trivialis	-0.251751	0.00163204	0.34029	0.231567	0.449014	-0.297943	0.517241	0.219298	0.00659735
Geomonas oryzisoli	-0.16503	0.00163499	0.364791	0.264693	0.46489	-0.274047	0.37931	0.105263	0.00660426
Variovorax paradoxus	-0.638526	0.00164375	0.311706	0.193179	0.430233	-0.151543	0.862069	0.710526	0.00663464
Microvirga sp. VF16	-0.275739	0.00165154	0.334694	0.223329	0.44606	-0.30611	0.551724	0.245614	0.00666106
Xylophilus rhododendri	-0.433915	0.00165304	0.313067	0.192462	0.433673	-0.135209	0.793103	0.657895	0.00666206
Cellulophaga baltica	-0.283976	0.00165617	0.315789	0.202047	0.429532	-0.320024	0.758621	0.438596	0.00666965
Deinococcus sp. AJ005	-0.215576	0.00166792	0.334846	0.223388	0.446304	-0.245917	0.482759	0.236842	0.00669172
Collimonas arenae	-0.317696	0.00166748	0.310496	0.193733	0.427259	-0.0450696	0.931034	0.885965	0.00669172
Edwardsiella tarda	-0.263947	0.00166637	0.319117	0.214704	0.423529	-0.355717	0.724138	0.368421	0.00669172
Pseudomonas saudiphocaensis	-0.195003	0.00166574	0.340593	0.231831	0.449355	-0.272837	0.448276	0.175439	0.00669172
Microlunatus elymi	-0.266994	0.00166792	0.334846	0.222798	0.446894	-0.245917	0.482759	0.236842	0.00669172
Burkholderia plantarii	-0.32645	0.00166931	0.31957	0.204398	0.434743	-0.277979	0.655172	0.377193	0.00669226
Alkalibacter sp. ES005	-0.253094	0.00167101	0.317604	0.209412	0.425797	-0.242287	0.689655	0.447368	0.00669406
Thermoleptolyngbya sp. PKUAC-SCTB121	0.30108	0.0016804	0.689353	0.586139	0.792566	0.161827	0.724138	0.885965	0.00672662
Frateuria sp. 5GH9-34	-0.130741	0.00168182	0.36343	0.261193	0.465667	-0.248941	0.310345	0.0614035	0.00672729
Pseudomonas alkylphenolica	-0.246594	0.00168443	0.319722	0.207973	0.43147	-0.182698	0.586207	0.403509	0.00673268
Polaribacter reichenbachii	-0.220478	0.0016861	0.310647	0.197035	0.42426	-0.0701754	1	0.929825	0.00673432
Pandoraea sputorum	-0.178401	0.00170254	0.336056	0.225814	0.446298	-0.247126	0.413793	0.166667	0.0067949
Halomonas sp. MCCC 1A13316	-0.164569	0.00171259	0.352995	0.248466	0.457523	-0.230792	0.344828	0.114035	0.00682991
Blautia massiliensis	-0.546615	0.00171505	0.316092	0.190057	0.442127	-0.136419	0.724138	0.587719	0.00683459
Sphingorhabdus sp. M41	-0.213308	0.00171971	0.346642	0.2399	0.453385	-0.30732	0.482759	0.175439	0.00684808
Capnocytophaga sp. FDAARGOS_737	-0.409249	0.00172355	0.325771	0.219532	0.432011	-0.321839	0.655172	0.333333	0.00685314
Bradyrhizobium sp. CCBAU 51765	-0.337891	0.00172355	0.325771	0.218694	0.432849	-0.252874	0.586207	0.333333	0.00685314
Sphingobium yanoikuyae	-0.365681	0.00173038	0.311252	0.196301	0.426204	-0.0801573	0.931034	0.850877	0.00687518
Stella humosa	-0.329757	0.00173219	0.318966	0.204568	0.433364	-0.23291	0.724138	0.491228	0.0068766
Arthrobacter sp. PGP41	-0.27002	0.00173331	0.312765	0.203712	0.421817	-0.187235	0.827586	0.640351	0.0068766
Leptotrichia shahii	-0.375269	0.00173698	0.317907	0.20928	0.426533	-0.258621	0.758621	0.5	0.00688604
Xanthomonas euroxanthea	-0.144723	0.0017507	0.353297	0.248994	0.4576	-0.135511	0.275862	0.140351	0.00693526
Nitrospira moscoviensis	-0.240802	0.00175635	0.346945	0.239963	0.453926	-0.238355	0.413793	0.175439	0.00695249
Amycolatopsis sp. BJA-103	-0.258845	0.00176524	0.323351	0.207463	0.43924	-0.226558	0.586207	0.359649	0.0069825
Staphylococcus xylosus	-0.260384	0.00176892	0.311555	0.188464	0.434646	-0.0362976	0.931034	0.894737	0.00699187
Bacillus altitudinis	-0.255034	0.00177598	0.311555	0.185544	0.437566	0.0169389	0.965517	0.982456	0.00700422
Methylomonas denitrificans	-0.258739	0.00177509	0.317604	0.211076	0.424133	-0.286146	0.689655	0.403509	0.00700422
Kaistella daneshvariae	-0.299018	0.00177447	0.316394	0.197079	0.43571	-0.205989	0.758621	0.552632	0.00700422
Slackia heliotrinireducens	-0.2333	0.00178239	0.357834	0.253708	0.461961	-0.256503	0.37931	0.122807	0.00701915
Nostoc sp. PCC 7524	-0.272478	0.0017822	0.312008	0.19447	0.429546	-0.124622	0.896552	0.77193	0.00701915
Flavobacterium magnum	-0.261901	0.00178471	0.325166	0.216063	0.43427	-0.252269	0.62069	0.368421	0.00702309
Helicobacter enhydrae	-0.171305	0.00178916	0.346038	0.237853	0.454222	-0.290381	0.448276	0.157895	0.00703544
Ndongobacter massiliensis	-0.213318	0.00179465	0.339685	0.233548	0.445823	-0.26346	0.482759	0.219298	0.00705181
Sphingobium sp. YG1	-0.365663	0.00179606	0.321688	0.206759	0.436617	-0.242287	0.689655	0.447368	0.00705219
Leuconostoc pseudomesenteroides	-0.24557	0.00180453	0.331216	0.218104	0.444328	-0.254083	0.517241	0.263158	0.00707391
Lachnospira eligens	-0.447781	0.00180296	0.31458	0.191931	0.437228	-0.135209	0.793103	0.657895	0.00707391
Stieleria maiorica	-0.302466	0.00180557	0.34392	0.232842	0.454998	-0.264065	0.448276	0.184211	0.00707391
Casimicrobium huifangae	-0.273315	0.00180694	0.341803	0.232797	0.450809	-0.298548	0.482759	0.184211	0.0070741
Burkholderia pseudomultivorans	-0.229484	0.00181718	0.356624	0.250688	0.46256	-0.282214	0.413793	0.131579	0.00710713
Candidatus Nitrotoga sp. AM1P	-0.217629	0.00181804	0.34513	0.235008	0.455252	-0.246521	0.448276	0.201754	0.00710713
Methylocystis heyeri	-0.209615	0.00182313	0.358137	0.254104	0.462169	-0.256503	0.37931	0.122807	0.0071218
Acinetobacter piscicola	-0.246532	0.00183261	0.312613	0.194622	0.430605	-0.0813672	0.862069	0.780702	0.00715363
Virgibacillus necropolis	-0.288383	0.00184181	0.312765	0.186356	0.439173	-0.0725953	0.862069	0.789474	0.00716112
Glaesserella sp. 15-184	0.164263	0.00183757	0.68784	0.593156	0.782525	0	1	1	0.00716112
Xanthomonas vesicatoria	-0.169905	0.00184392	0.342105	0.233888	0.450323	-0.26467	0.413793	0.149123	0.00716112
Sphingobacterium thalpophilum	-0.278255	0.00184291	0.312916	0.200134	0.425697	-0.124622	0.896552	0.77193	0.00716112
Virgibacillus sp. 6R	-0.177636	0.00184156	0.338173	0.228871	0.447475	-0.26346	0.482759	0.219298	0.00716112
Pseudomonas mucidolens	-0.211086	0.00183892	0.32683	0.217149	0.436511	-0.313672	0.62069	0.307018	0.00716112
Paraburkholderia graminis	-0.26959	0.00183808	0.313218	0.198122	0.428315	-0.099516	0.827586	0.72807	0.00716112
Brevibacillus marinus	-0.160334	0.00184601	0.371748	0.272991	0.470505	-0.231397	0.310345	0.0789474	0.00716401
Stappia sp. ES.058	-0.183841	0.00185248	0.335602	0.227934	0.44327	-0.228373	0.482759	0.254386	0.00718391
Acidovorax sp. YS12	-0.491277	0.00186229	0.316697	0.19381	0.439584	-0.170901	0.758621	0.587719	0.00721671
Bradyrhizobium vignae	-0.323403	0.00186415	0.312916	0.196811	0.42902	-0.0901391	0.862069	0.77193	0.00721867
Microbacterium sp. JZ31	-0.311584	0.00187103	0.331065	0.217351	0.444778	-0.270417	0.586207	0.315789	0.00723592
Pelagovum pacificum	-0.256036	0.00187131	0.318512	0.207898	0.429125	-0.27677	0.724138	0.447368	0.00723592
Actinoplanes derwentensis	-0.294916	0.00187492	0.323351	0.205867	0.440836	-0.234725	0.62069	0.385965	0.00723937
Candidatus Phaeomarinobacter ectocarpi	-0.184202	0.00187472	0.339383	0.23176	0.447006	-0.255293	0.448276	0.192982	0.00723937
Tetragenococcus halophilus	-0.243883	0.00188099	0.312916	0.194646	0.431186	-0.0895342	0.896552	0.807018	0.00725757
Chryseobacterium cucumeris	-0.245835	0.00188337	0.313975	0.206181	0.421768	-0.169691	0.827586	0.657895	0.00726151
Mucilaginibacter sp. 21P	-0.256596	0.00188863	0.317756	0.210447	0.425064	-0.293708	0.758621	0.464912	0.00727653
Pseudomonas cedrina	-0.235526	0.00189188	0.319722	0.214159	0.425285	-0.174531	0.551724	0.377193	0.00728381
Enterobacteriaceae endosymbiont of Donacia cincticornis	-0.156325	0.00189534	0.3415	0.236331	0.446669	-0.177556	0.37931	0.201754	0.00729186
Azospirillum humicireducens	-0.226213	0.00189859	0.335148	0.226485	0.443811	-0.279794	0.551724	0.27193	0.00729911
Stenotrophomonas sp. CW117	-0.0718452	0.00190077	0.397459	0.311305	0.483614	-0.137326	0.172414	0.0350877	0.00730223
Parasphingorhabdus halotolerans	-0.259811	0.00190519	0.315941	0.202749	0.429132	-0.232305	0.758621	0.526316	0.00731396
Burkholderia thailandensis	-0.283534	0.00191298	0.336963	0.225344	0.448582	-0.220206	0.448276	0.22807	0.00733861
Pseudodesulfovibrio cashew	-0.21184	0.00191444	0.341652	0.231537	0.451766	-0.255293	0.448276	0.192982	0.00733892
Tumebacillus avium	-0.218114	0.00192574	0.336207	0.228672	0.443742	-0.245917	0.482759	0.236842	0.00737166
Methanosarcina thermophila	-0.242525	0.00192468	0.331518	0.223255	0.439782	-0.322444	0.62069	0.298246	0.00737166
Bifidobacterium catenulatum	-0.298667	0.00192891	0.350726	0.24183	0.459622	-0.229583	0.413793	0.184211	0.00737851
Sulfitobacter mediterraneus	-0.265925	0.00193307	0.324864	0.209453	0.440275	-0.235935	0.551724	0.315789	0.00738912
Paenibacillus sp. FSL H7-0357	-0.262046	0.00193959	0.318814	0.209406	0.428223	-0.215971	0.689655	0.473684	0.00739814
Acetivibrio thermocellus	-0.31763	0.00193811	0.319117	0.205601	0.432632	-0.223533	0.758621	0.535088	0.00739814
Hydrogenophaga taeniospiralis	-0.415245	0.00193867	0.318209	0.206997	0.429421	-0.249849	0.758621	0.508772	0.00739814
Pseudomonas sp. 3-2	-0.213309	0.00194243	0.334694	0.224733	0.444656	-0.237145	0.482759	0.245614	0.00740368
Companilactobacillus zhachilii	-0.287256	0.00194751	0.313823	0.196826	0.430821	-0.15971	0.896552	0.736842	0.00741776
Methylorubrum sp. B1-46	-0.295183	0.00195016	0.326074	0.216358	0.43579	-0.261041	0.62069	0.359649	0.00742255
Acinetobacter equi	-0.302481	0.00195635	0.315033	0.193624	0.436443	-0.0825771	0.793103	0.710526	0.00742679
Aquirufa nivalisilvae	-0.301255	0.00195683	0.324561	0.211616	0.437506	-0.156987	0.551724	0.394737	0.00742679
Microlunatus sp. Gsoil 973	-0.20809	0.00195318	0.354809	0.25084	0.458779	-0.178161	0.344828	0.166667	0.00742679
Xanthomonas theicola	-0.147223	0.00195415	0.346189	0.241542	0.450835	-0.161222	0.310345	0.149123	0.00742679
Pseudoalteromonas sp. A25	-0.265197	0.00196538	0.316697	0.207724	0.42567	-0.240472	0.793103	0.552632	0.00745393
Arthrobacter citreus	-0.242776	0.00197598	0.313672	0.201374	0.425971	-0.1585	0.965517	0.807018	0.00748879
Methanosphaera stadtmanae	-0.245569	0.00201221	0.315033	0.179024	0.451043	-0.0136116	0.724138	0.710526	0.0076207
Staphylococcus saccharolyticus	-0.319196	0.0020222	0.313975	0.191531	0.436418	-0.0450696	0.931034	0.885965	0.00764769
Polynucleobacter sp. JS-JIR-5-A7	-0.0588572	0.0020221	0.398064	0.312159	0.483969	-0.0508167	0.103448	0.0526316	0.00764769
Clostridium sp. JN-9	-0.276379	0.00203022	0.314277	0.21119	0.417364	-0.1585	0.965517	0.807018	0.00767258
Vescimonas coprocola	-0.439788	0.0020326	0.327889	0.216764	0.439013	-0.286146	0.689655	0.403509	0.00767616
Legionella antarctica	0.37477	0.0020343	0.686025	0.561381	0.81067	0.0344828	0.965517	1	0.00767715
Brevundimonas sp. DS20	-0.196579	0.00204064	0.337114	0.228906	0.445323	-0.202662	0.448276	0.245614	0.00769563
Acinetobacter nosocomialis	-0.258268	0.00204531	0.314126	0.18791	0.440341	-0.0620085	0.965517	0.903509	0.00770754
Halomonas sp. JS92-SW72	-0.289119	0.00204668	0.316999	0.19418	0.439819	-0.144586	0.758621	0.614035	0.00770754
Paenibacillus alvei	-0.267218	0.00205023	0.323049	0.218261	0.427837	-0.372051	0.793103	0.421053	0.00771543
Bifidobacterium longum	-0.57834	0.00205858	0.317302	0.19489	0.439714	-0.135814	0.758621	0.622807	0.00774141
Clostridium septicum	-0.24685	0.0020707	0.314731	0.191159	0.438303	-0.0030248	0.827586	0.824561	0.00778152
Microbacterium sp. cx-55	-0.284564	0.00207267	0.316848	0.20572	0.427977	-0.213551	0.827586	0.614035	0.00778346
Sphingomonas sp. S2-65	-0.304206	0.0020845	0.327737	0.21327	0.442205	-0.174531	0.551724	0.377193	0.00782237
Rhodospirillum rubrum	-0.254861	0.00209113	0.324259	0.212563	0.435955	-0.329401	0.724138	0.394737	0.00784172
Malaciobacter canalis	-0.313335	0.00209549	0.316394	0.205677	0.427112	-0.18663	0.862069	0.675439	0.00785258
Nocardia iowensis	-0.218381	0.00210782	0.338475	0.227435	0.449516	-0.26346	0.482759	0.219298	0.00789325
Gardnerella leopoldii	-0.167866	0.00211187	0.348457	0.245316	0.451599	-0.160617	0.344828	0.184211	0.00790287
Blautia pseudococcoides	-0.314682	0.00212759	0.315336	0.197879	0.432792	-0.11585	0.896552	0.780702	0.00795052
Mycoplasmopsis columbina	-0.238858	0.00213205	0.322142	0.207576	0.436707	-0.215366	0.724138	0.508772	0.00795052
Mesoplasma chauliocola	-0.26671	0.00213157	0.316848	0.203198	0.430499	-0.179068	0.793103	0.614035	0.00795052
Aurantiacibacter gangjinensis	-0.166168	0.00213041	0.356019	0.247288	0.464751	-0.274652	0.344828	0.0701754	0.00795052
Ralstonia pseudosolanacearum	-0.189429	0.00212704	0.377344	0.278038	0.476651	-0.275257	0.310345	0.0350877	0.00795052
Bacillus paranthracis	-0.260519	0.00214093	0.317604	0.207734	0.427474	-0.18784	0.793103	0.605263	0.00797251
Pseudomonas frederiksbergensis	-0.167675	0.00213973	0.314882	0.198085	0.431679	0	1	1	0.00797251
Lactobacillus acetotolerans	-0.254832	0.00214428	0.319419	0.214355	0.424483	-0.301875	0.793103	0.491228	0.0079794
Nitratireductor sp. SY7	-0.25486	0.00215135	0.320024	0.203524	0.436524	-0.137629	0.655172	0.517544	0.00800016
Ethanoligenens harbinense	-0.300195	0.00216193	0.323956	0.214789	0.433124	-0.320024	0.758621	0.438596	0.00802105
Sphingomonas sp. DM2-R-LB4	-0.35806	0.00216072	0.322747	0.20589	0.439603	-0.250454	0.724138	0.473684	0.00802105
Sphingomonas ginsengisoli An et al. 2013	-0.322354	0.00215993	0.326225	0.216339	0.436111	-0.269208	0.655172	0.385965	0.00802105
Olleya sp. HaHaR_3_96	-0.28628	0.00216298	0.317604	0.209477	0.425731	-0.23049	0.862069	0.631579	0.00802105
Sphingosinicella sp. BN140058	-0.258629	0.00216669	0.324864	0.210813	0.438915	-0.199637	0.62069	0.421053	0.00802925
Pelagibacterium halotolerans	-0.18228	0.00217942	0.343618	0.238636	0.4486	-0.186328	0.37931	0.192982	0.0080708
Carnobacterium divergens	-0.221588	0.00218146	0.315336	0.195887	0.434785	-0.0801573	0.931034	0.850877	0.00807276
Aliarcobacter cryaerophilus	-0.213728	0.00218594	0.315336	0.185823	0.444848	0.0414398	0.862069	0.903509	0.00808373
Limnohabitans sp. 103DPR2	-0.388767	0.00219073	0.33908	0.227772	0.450388	-0.245917	0.482759	0.236842	0.00809585
Tsuneonella dongtanensis	-0.186671	0.00221368	0.345886	0.23873	0.453042	-0.221416	0.37931	0.157895	0.00817501
Chryseobacterium sp. 6424	-0.304198	0.00221826	0.3232	0.209547	0.436854	-0.267998	0.724138	0.45614	0.00818626
Salipiger abyssi	-0.253094	0.00222781	0.321537	0.214986	0.428088	-0.311252	0.758621	0.447368	0.00821581
Loigolactobacillus backii	-0.246904	0.0022341	0.324108	0.224739	0.423477	-0.380218	0.827586	0.447368	0.00822766
Intrasporangium calvum	-0.274886	0.0022333	0.339383	0.229051	0.449715	-0.289171	0.517241	0.22807	0.00822766
Sphingomonas alpina	-0.438362	0.00223771	0.323351	0.204309	0.442394	-0.260436	0.655172	0.394737	0.00823244
Massilia sp. YMA4	-0.266242	0.00223848	0.34029	0.230504	0.450077	-0.26346	0.482759	0.219298	0.00823244
Flavobacterium crassostreae	-0.281465	0.0022435	0.315789	0.188729	0.44285	-0.0187538	0.931034	0.912281	0.00824521
Mycolicibacterium thermoresistibile	-0.22816	0.00224516	0.344071	0.234221	0.453922	-0.26467	0.413793	0.149123	0.00824564
Streptomyces sp. NHF165	-0.277622	0.00224804	0.331367	0.212686	0.450049	-0.26225	0.551724	0.289474	0.00824567
Shinella sp. HZN7	-0.256631	0.00224826	0.321385	0.2132	0.42957	-0.251059	0.689655	0.438596	0.00824567
Venatorbacter cucullus	0.183514	0.00225022	0.684211	0.585836	0.782585	0.0344828	0.965517	1	0.0082472
Marinobacterium aestuarii	-0.200566	0.00225262	0.372353	0.272103	0.472604	-0.239564	0.344828	0.105263	0.00825033
Paraburkholderia tropica	-0.316136	0.00225776	0.320327	0.203357	0.437297	-0.224138	0.724138	0.5	0.00825218
Pseudomonas monteilii	-0.22768	0.00225732	0.323503	0.211001	0.436004	-0.268603	0.689655	0.421053	0.00825218
Alteromonas mediterranea	-0.274679	0.00225737	0.323503	0.211356	0.43565	-0.225348	0.655172	0.429825	0.00825218
Ferriphaselus amnicola	-0.149153	0.00226747	0.344223	0.239412	0.449033	-0.220811	0.413793	0.192982	0.00828202
Streptococcus milleri	-0.291368	0.00227662	0.339685	0.229179	0.450192	-0.271627	0.517241	0.245614	0.00830974
Mycetocola zhujimingii	-0.162144	0.00228246	0.367362	0.266356	0.468369	-0.248336	0.344828	0.0964912	0.00832538
Bradyrhizobium sp. LCT2	-0.147496	0.0022853	0.380218	0.283731	0.476704	-0.214459	0.275862	0.0614035	0.00833004
Exiguobacterium sp. AT1b	-0.288321	0.00228974	0.333636	0.219097	0.448174	-0.357532	0.62069	0.263158	0.00833493
Rhizorhabdus sp. MK52	-0.264228	0.00228976	0.333636	0.231219	0.436052	-0.287356	0.62069	0.333333	0.00833493
Agrococcus carbonis	-0.248816	0.0022925	0.349667	0.242035	0.4573	-0.255898	0.413793	0.157895	0.00833921
Candidatus Babela massiliensis	-0.301035	0.00230605	0.316999	0.197586	0.436413	-0.107683	0.862069	0.754386	0.00837708
Thioalkalivibrio versutus	-0.122836	0.00230543	0.374471	0.276555	0.472386	-0.15366	0.241379	0.0877193	0.00837708
Koleobacter methoxysyntrophicus	-0.262178	0.002323	0.317302	0.206329	0.428275	-0.194797	0.896552	0.701754	0.00843282
Stenotrophomonas sp. LM091	-0.27075	0.00232455	0.34876	0.239341	0.458178	-0.264065	0.448276	0.184211	0.00843282
Streptococcus iniae	-0.276244	0.00233244	0.333938	0.220088	0.447789	-0.366304	0.62069	0.254386	0.00845568
Aureimonas populi	-0.228673	0.002343	0.338475	0.22935	0.447601	-0.185118	0.448276	0.263158	0.0084882
Salinibacterium sp. ZJ450	-0.200691	0.00235178	0.336963	0.226366	0.44756	-0.245917	0.482759	0.236842	0.00851424
Pasteurella multocida	-0.266793	0.00235566	0.316999	0.212544	0.421455	-0.150333	0.931034	0.780702	0.00852251
Lactococcus garvieae	-0.18115	0.0023604	0.316697	0.200563	0.432831	-0.0620085	0.965517	0.903509	0.00853389
Acidovorax radicis	-0.503534	0.00236492	0.321688	0.203711	0.439665	-0.214761	0.758621	0.54386	0.00853927
Leclercia sp. W17	0.217374	0.00236509	0.672716	0.590357	0.755076	0.293708	0.241379	0.535088	0.00853927
Polaromonas sp. JS666	-0.438381	0.00238042	0.323351	0.207556	0.439147	-0.190865	0.62069	0.429825	0.0085888
Loigolactobacillus coryniformis	-0.238789	0.00239223	0.346038	0.238421	0.453654	-0.34997	0.551724	0.201754	0.00862164
Azoarcus sp. DD4	-0.36963	0.00239275	0.330611	0.218447	0.442775	-0.244707	0.551724	0.307018	0.00862164
Mycetocola sp. JXN-3	-0.26654	0.0023992	0.351482	0.245453	0.457511	-0.229583	0.413793	0.184211	0.00863537
Shewanella sp. OM3-2	-0.24963	0.00239979	0.320024	0.214721	0.425327	-0.2317	0.793103	0.561404	0.00863537
Lichenihabitans psoromatis	-0.118923	0.00240549	0.380823	0.284414	0.477231	-0.19752	0.241379	0.0438596	0.00865005
Actinomyces naeslundii	-0.594844	0.00241763	0.321537	0.197682	0.445391	-0.171506	0.724138	0.552632	0.00867743
Corynebacterium cyclohexanicum	-0.298015	0.00241994	0.334543	0.219478	0.449609	-0.279189	0.586207	0.307018	0.00867743
Candidatus Planktophila dulcis	-0.363106	0.00242123	0.329704	0.211963	0.447444	-0.286751	0.655172	0.368421	0.00867743
Paludisphaera borealis	-0.307522	0.00242024	0.320175	0.203245	0.437105	-0.196007	0.827586	0.631579	0.00867743
Polynucleobacter sp. MWH-Aus1W21	-0.267668	0.00241675	0.364943	0.260259	0.469627	-0.291591	0.37931	0.0877193	0.00867743
Sphingomonas sp. AAP5	-0.397604	0.002426	0.323351	0.211406	0.435297	-0.223533	0.758621	0.535088	0.00868867
Pseudomonas sp. 09C 129	-0.0242348	0.0024316	0.427102	0.355666	0.498539	-0.0859044	0.103448	0.0175439	0.00870292
Halomonas sp. Y2R2	-0.1984	0.00243678	0.336056	0.223716	0.448396	-0.288566	0.551724	0.263158	0.00871559
Bacteroides heparinolyticus	-0.299283	0.00244461	0.326074	0.224702	0.427446	-0.277979	0.655172	0.377193	0.0087319
Glutamicibacter halophytocola	-0.221677	0.00244419	0.363581	0.262342	0.464821	-0.222021	0.344828	0.122807	0.0087319
Campylobacter volucris	-0.266325	0.00245252	0.321537	0.217399	0.425675	-0.249244	0.793103	0.54386	0.00875431
Clostridioides sp. ES-S-0054-01	-0.212407	0.00248376	0.317604	0.196667	0.438541	0.0508167	0.896552	0.947368	0.00885445
Streptomyces sp. Mg1	-0.225263	0.00248389	0.329099	0.218968	0.439229	-0.234725	0.62069	0.385965	0.00885445
Pseudomonas oryzihabitans	-0.356751	0.00249423	0.319117	0.199329	0.438904	-0.11706	0.827586	0.710526	0.00887748
Vibrio coralliilyticus	-0.223626	0.00249534	0.327737	0.222441	0.433034	-0.3049	0.62069	0.315789	0.00887748
Butyricimonas virosa	-0.295073	0.0024926	0.3232	0.215047	0.431354	-0.27556	0.793103	0.517544	0.00887748
Ornithinimicrobium flavum	-0.30748	0.00251734	0.327889	0.223602	0.432176	-0.345735	0.793103	0.447368	0.0089498
Campylobacter novaezeelandiae	-0.238827	0.0025256	0.318814	0.201668	0.43596	-0.108288	0.827586	0.719298	0.00897319
Pseudooceanicola algae	-0.218643	0.00253036	0.333333	0.220714	0.445953	-0.288566	0.551724	0.263158	0.00898411
Actinomyces wuliandei	-0.229258	0.00253816	0.35118	0.244062	0.458298	-0.186933	0.344828	0.157895	0.00900468
Burkholderia lata	-0.329829	0.00253952	0.32804	0.21849	0.43759	-0.261041	0.62069	0.359649	0.00900468
Mycoplasmopsis bovigenitalium	-0.248203	0.0025466	0.326376	0.211351	0.441402	-0.215971	0.689655	0.473684	0.00902378
Leptolyngbya sp. 15MV	-0.266003	0.0025549	0.319117	0.199515	0.438718	-0.099516	0.827586	0.72807	0.0090412
Caulobacter sp. S6	-0.289536	0.00255425	0.330611	0.211988	0.449234	-0.201452	0.517241	0.315789	0.0090412
Phascolarctobacterium faecium	-0.262349	0.00255672	0.329099	0.219443	0.438754	-0.23533	0.586207	0.350877	0.00904164
Lachnoclostridium phocaeense	-0.34657	0.0025758	0.326981	0.217289	0.436674	-0.259831	0.689655	0.429825	0.00907575
Anaerocolumna cellulosilytica	-0.270765	0.00257629	0.319268	0.19925	0.439286	-0.0907441	0.827586	0.736842	0.00907575
Clostridium sp. C5S11	-0.184043	0.00257057	0.318209	0.199978	0.436441	0.00816697	0.965517	0.973684	0.00907575
Lysobacter soli	-0.243757	0.00257336	0.329704	0.218192	0.441215	-0.217786	0.586207	0.368421	0.00907575
Gramella sp. MT6	-0.214935	0.00257295	0.334241	0.222265	0.446216	-0.227768	0.517241	0.289474	0.00907575
Hymenobacter sp. S2-20-2	-0.241069	0.00257656	0.333636	0.221399	0.445872	-0.271022	0.551724	0.280702	0.00907575
Lysinibacillus fusiformis	-0.265132	0.00258119	0.318966	0.202394	0.435537	-0.107683	0.862069	0.754386	0.00908274
Candidatus Profftia lariciata	-0.235526	0.00258365	0.327889	0.214073	0.441705	-0.242892	0.655172	0.412281	0.00908274
Pseudomonas poae	-0.281209	0.00258301	0.328796	0.210033	0.447559	-0.209014	0.586207	0.377193	0.00908274
Nocardioides aquaticus	-0.325745	0.00258923	0.321385	0.209712	0.433059	-0.213551	0.827586	0.614035	0.00909638
Chryseobacterium sp. MEBOG07	-0.27755	0.00259429	0.318663	0.198013	0.439313	-0.140956	0.965517	0.824561	0.00910815
Maribius sp. THAF1	-0.169557	0.00259943	0.349365	0.244096	0.454634	-0.151845	0.344828	0.192982	0.00912022
Rhodococcus sp. NJ-530	-0.12879	0.00261479	0.390502	0.29935	0.481654	-0.214459	0.275862	0.0614035	0.00916808
Companilactobacillus crustorum	-0.27274	0.00262534	0.321839	0.210652	0.433027	-0.214156	0.793103	0.578947	0.00918695
Microbacterium esteraromaticum	-0.293869	0.00262605	0.327737	0.218574	0.436901	-0.260436	0.655172	0.394737	0.00918695
Malaciobacter marinus	-0.220416	0.00262705	0.319722	0.189821	0.449622	-0.0562613	0.793103	0.736842	0.00918695
Arthrobacter sp. ERGS1:01	-0.273236	0.00262417	0.333333	0.228395	0.438271	-0.295523	0.655172	0.359649	0.00918695
Flagellimonas sp. CMM7	-0.262036	0.00263805	0.322595	0.203526	0.441665	-0.1464	0.655172	0.508772	0.00921334
Brevundimonas naejangsanensis	-0.362261	0.00263651	0.326981	0.208956	0.445006	-0.233515	0.689655	0.45614	0.00921334
Streptococcus koreensis	-0.437235	0.00264166	0.361766	0.257296	0.466237	-0.247731	0.37931	0.131579	0.00921634
Thalassotalea sp. LPB0316	-0.208836	0.00264236	0.330157	0.225229	0.435086	-0.244102	0.586207	0.342105	0.00921634
Paraphotobacterium marinum	-0.18909	0.00264734	0.318814	0.207704	0.429924	-0.0275257	0.931034	0.903509	0.00922751
Methylomonas paludis	-0.230767	0.00264902	0.327889	0.214865	0.440913	-0.30369	0.689655	0.385965	0.00922751
Cobetia pacifica	-0.142717	0.00265174	0.349667	0.239836	0.459499	-0.213249	0.344828	0.131579	0.00923095
Photobacterium damselae	-0.215054	0.00265949	0.319117	0.186934	0.451299	-0.0199637	0.862069	0.842105	0.00925191
Curtobacterium sp. L6-1	-0.259071	0.0026668	0.327586	0.212404	0.442768	-0.207804	0.655172	0.447368	0.00926693
Pseudomonas sp. J380	-0.196173	0.00266728	0.367816	0.265347	0.470285	-0.230792	0.344828	0.114035	0.00926693
Kaistella sp. GW4-15	-0.301674	0.00267377	0.321234	0.197967	0.444501	-0.11827	0.758621	0.640351	0.00928345
Micromonospora auratinigra	-0.195297	0.00267789	0.338324	0.226156	0.450492	-0.19389	0.448276	0.254386	0.00929172
Aequorivita sp. H23M31	-0.245188	0.00268377	0.320327	0.212617	0.428036	-0.221718	0.862069	0.640351	0.00930607
Neisseria animaloris	-0.282619	0.00269965	0.323503	0.205701	0.441304	-0.188445	0.758621	0.570175	0.00935438
[truncated: 1,299 more rows]
