# Supplementary material for: Deciphering Microbial Shifts in the Gut and Lung Microbiomes of COVID-19 Patients
Source: Microorganisms. 2024 May 24;12(6):1058. doi: 10.3390/microorganisms12061058 (PMC11205787; doi:10.3390/microorganisms12061058)
Supplement: Supplementary file 1 [file microorganisms-12-01058-s001.zip › Supplementary File S3.xlsx]

## Sheet: Pneumonia
	fc	p.val	auc	auc.ci.l	auc.ci.h	pr.shift	pr.n	pr.p	p.adj
Collinsella sp. zg1085	-1.09371	0.00123004	0.0333333	0	0.107413	-0.333333	1	0.666667	0.0144314
Parolsenella catena	-1.14741	0.000707979	0.0111111	0	0.041909	0	1	1	0.0144314
Parafannyhessea umbonata	-1.0222	0.000707979	0.0111111	0	0.041909	0	1	1	0.0144314
Thermophilibacter immobilis	-1.06917	0.000937568	0.0222222	0	0.0749268	0	1	1	0.0144314
Atopobium sp. oral taxon 416	-0.932155	0.000531573	0	0	0	0	1	1	0.0144314
Denitrobacterium detoxificans	-1.05095	0.000531573	0	0	0	0	1	1	0.0144314
Phoenicibacter congonensis	-0.938073	0.000531573	0	0	0	-0.333333	1	0.666667	0.0144314
Bifidobacterium imperatoris	-0.726538	0.000937568	0.0222222	0	0.0749268	-0.333333	1	0.666667	0.0144314
Bifidobacterium pseudolongum	-0.776539	0.000707979	0.0111111	0	0.041909	-0.166667	1	0.833333	0.0144314
Bifidobacterium subtile	-0.793932	0.00123004	0.0333333	0	0.104901	-0.433333	0.933333	0.5	0.0144314
Bifidobacterium saguini	-0.742549	0.00123004	0.0333333	0	0.107413	-0.5	1	0.5	0.0144314
Rothia amarae	-0.637728	0.000705146	0.0111111	0	0.041909	-0.666667	1	0.333333	0.0144314
Arthrobacter sp. UKPF54-2	-0.580547	0.000867473	0.0222222	0	0.0749268	-0.8	0.8	0	0.0144314
Arthrobacter sp. PM3	-0.586797	0.000529354	0	0	0	-0.833333	1	0.166667	0.0144314
Arthrobacter agilis	-0.631807	0.00123457	0.0333333	0	0.0983536	-0.5	1	0.5	0.0144314
Glutamicibacter protophormiae	-0.635018	0.000933976	0.0222222	0	0.0749268	-0.7	0.866667	0.166667	0.0144314
Microbacterium sp. No. 7	-0.598482	0.00121654	0.0333333	0	0.104901	-0.766667	0.933333	0.166667	0.0144314
Microbacterium hominis	-0.696321	0.000531573	0	0	0	-0.666667	1	0.333333	0.0144314
Microbacterium esteraromaticum	-0.645254	0.000522734	0	0	0	-1	1	0	0.0144314
Microbacterium caowuchunii	-0.617254	0.000509668	0	0	0	-0.933333	0.933333	0	0.0144314
Agromyces sp. G127AT	-0.553942	0.000923255	0.0222222	0	0.0737569	-0.6	0.6	0	0.0144314
Leucobacter denitrificans	-0.773084	0.000696694	0.0111111	0	0.041909	-0.8	0.8	0	0.0144314
Rathayibacter sp. VKM Ac-2759	-0.567804	0.00121654	0.0333333	0	0.0983536	-0.7	0.866667	0.166667	0.0144314
Salinibacterium sp. ZJ70	-0.661297	0.000923255	0.0222222	0	0.0749268	-0.766667	0.933333	0.166667	0.0144314
Leifsonia shinshuensis	-0.517329	0.000937568	0.0222222	0	0.0749268	-0.7	0.866667	0.166667	0.0144314
Agrococcus jejuensis	-0.771943	0.00118981	0.0333333	0	0.0983536	-0.7	0.866667	0.166667	0.0144314
Cellulomonas sp. H30R-01	-0.797369	0.000509668	0	0	0	-0.933333	0.933333	0	0.0144314
Serinicoccus hydrothermalis	-0.525362	0.000933976	0.0222222	0	0.0737569	-0.6	0.933333	0.333333	0.0144314
Georgenia wutianyii	-0.635347	0.00121654	0.0333333	0	0.104901	-0.866667	0.866667	0	0.0144314
Ruania alkalisoli	-0.50087	0.00121654	0.0333333	0	0.104901	-0.766667	0.933333	0.166667	0.0144314
Streptomyces sp. NHF165	-0.63787	0.000937568	0.0222222	0	0.0737569	-0.333333	1	0.666667	0.0144314
Streptomyces cadmiisoli	-0.578941	0.00121654	0.0333333	0	0.104901	-0.866667	0.866667	0	0.0144314
Streptomyces alboniger	-0.61711	0.000679998	0.0111111	0	0.041909	-0.8	0.8	0	0.0144314
Streptomyces clavuligerus	-0.76345	0.000679998	0.0111111	0	0.041909	-0.933333	0.933333	0	0.0144314
Streptomyces asoensis	-0.585449	0.00123004	0.0333333	0	0.104901	-0.6	0.933333	0.333333	0.0144314
Streptomyces atratus	-0.487187	0.00121654	0.0333333	0	0.0983536	-0.7	0.866667	0.166667	0.0144314
Streptomyces pluripotens	-0.519657	0.00123004	0.0333333	0	0.107413	-0.666667	1	0.333333	0.0144314
Corynebacterium lujinxingii	-0.653432	0.000898561	0.0222222	0	0.0749268	-0.833333	1	0.166667	0.0144314
Mycobacterium gordonae	-0.682072	0.000522734	0	0	0	-1	1	0	0.0144314
Mycolicibacterium moriokaense	-0.566416	0.000933976	0.0222222	0	0.0737569	-0.766667	0.933333	0.166667	0.0144314
Mycolicibacterium helvum	-0.585385	0.000923255	0.0222222	0	0.0737569	-0.933333	0.933333	0	0.0144314
Mycolicibacter minnesotensis	-0.600403	0.000529354	0	0	0	-0.833333	1	0.166667	0.0144314
Nocardia asteroides	-0.884269	0.00123004	0.0333333	0	0.0983536	-0.5	1	0.5	0.0144314
Nocardia cyriacigeorgica	-0.852284	0.000679998	0.0111111	0	0.041909	-0.766667	0.933333	0.166667	0.0144314
Nocardia iowensis	-0.581521	0.000531573	0	0	0	-1	1	0	0.0144314
Nocardia yunnanensis	-0.570614	0.000696694	0.0111111	0	0.041909	-0.766667	0.933333	0.166667	0.0144314
Nocardia huaxiensis	-0.665989	0.00121654	0.0333333	0	0.0983536	-0.766667	0.933333	0.166667	0.0144314
Skermania piniformis	-0.577343	0.000488403	0	0	0	-0.866667	0.866667	0	0.0144314
Schaalia turicensis	-0.861581	0.000707979	0.0111111	0	0.041909	0	1	1	0.0144314
Fannyhessea vaginae	-0.894525	0.000531573	0	0	0	-0.166667	1	0.833333	0.0144314
Tessaracoccus defluvii	-0.771671	0.000529354	0	0	0	-0.833333	1	0.166667	0.0144314
Microlunatus soli	-0.733971	0.000933976	0.0222222	0	0.0737569	-0.6	0.933333	0.333333	0.0144314
Nocardioides sp. LMS-CY	-0.591246	0.00123004	0.0333333	0	0.107413	-0.766667	0.933333	0.166667	0.0144314
Nocardioides okcheonensis	-0.502247	0.00123004	0.0333333	0	0.104901	-0.6	0.933333	0.333333	0.0144314
Allokutzneria albata	-0.776139	0.000707979	0.0111111	0	0.041909	-0.5	1	0.5	0.0144314
Actinoplanes sp. OR16	-0.636291	0.00123457	0.0333333	0	0.107413	-0.333333	1	0.666667	0.0144314
Actinoplanes sp. N902-109	-0.648707	0.000937568	0.0222222	0	0.0737569	-0.6	0.933333	0.333333	0.0144314
Actinoplanes derwentensis	-0.72659	0.000923255	0.0222222	0	0.0737569	-0.666667	1	0.333333	0.0144314
Nonomuraea nitratireducens	-0.812044	0.000933976	0.0222222	0	0.0749268	-0.666667	1	0.333333	0.0144314
Nocardiopsis sp. HDS12	-0.748495	0.000902061	0.0222222	0	0.0737569	-0.933333	0.933333	0	0.0144314
Frankia inefficax	-0.783411	0.000531573	0	0	0	-0.666667	1	0.333333	0.0144314
Candidatus Planktophila versatilis	-0.726743	0.000522734	0	0	0	-0.933333	0.933333	0	0.0144314
Faecalibacterium prausnitzii	-1.01997	0.000531573	0	0	0	0	1	1	0.0144314
Ruminococcus champanellensis	-0.857013	0.000707979	0.0111111	0	0.041909	0	1	1	0.0144314
Vescimonas fastidiosa	-1.00005	0.00123457	0.0333333	0	0.107413	0	1	1	0.0144314
Caproicibacterium amylolyticum	-0.540851	0.000531573	0	0	0	0	1	1	0.0144314
Caproicibacterium lactatifermentans	-0.772736	0.000531573	0	0	0	0	1	1	0.0144314
Ethanoligenens harbinense	-0.676402	0.000937568	0.0222222	0	0.0737569	0	1	1	0.0144314
Caproiciproducens sp. NJN-50	-0.605214	0.000707979	0.0111111	0	0.041909	0	1	1	0.0144314
Caproicibacter fermentans	-0.476011	0.000937568	0.0222222	0	0.0749268	0	1	1	0.0144314
Acetivibrio thermocellus	-0.711715	0.000937568	0.0222222	0	0.0749268	0	1	1	0.0144314
Acetivibrio saccincola	-0.686456	0.00123457	0.0333333	0	0.104901	0	1	1	0.0144314
Ruminiclostridium herbifermentans	-1.02184	0.000531573	0	0	0	-0.166667	1	0.833333	0.0144314
Fastidiosipila sanguinis	-1.203	0.000529354	0	0	0	-0.5	1	0.5	0.0144314
Blautia massiliensis	-0.935366	0.000937568	0.0222222	0	0.0737569	0	1	1	0.0144314
Blautia sp. SC05B48	-0.921222	0.000937568	0.0222222	0	0.0749268	0	1	1	0.0144314
Anaerobutyricum hallii	-1.20015	0.000707979	0.0111111	0	0.041909	0	1	1	0.0144314
Roseburia hominis	-0.852051	0.000531573	0	0	0	0	1	1	0.0144314
Roseburia sp. NSJ-69	-1.01993	0.000531573	0	0	0	0	1	1	0.0144314
Coprococcus catus	-1.20812	0.000531573	0	0	0	0	1	1	0.0144314
Coprococcus comes	-1.2207	0.000531573	0	0	0	0	1	1	0.0144314
Coprococcus sp. ART55/1	-0.976792	0.000531573	0	0	0	0	1	1	0.0144314
Anaerostipes hadrus	-1.66139	0.000531573	0	0	0	0	1	1	0.0144314
Butyrivibrio fibrisolvens	-0.927209	0.000531573	0	0	0	0	1	1	0.0144314
Butyrivibrio hungatei	-0.922736	0.000531573	0	0	0	0	1	1	0.0144314
Pseudobutyrivibrio xylanivorans	-1.12358	0.000937568	0.0222222	0	0.0749268	0	1	1	0.0144314
Lachnoanaerobaculum umeaense	-0.617148	0.000937568	0.0222222	0	0.0737569	0	1	1	0.0144314
Clostridium sp. DL-VIII	-0.720782	0.000531573	0	0	0	0	1	1	0.0144314
Clostridium sp. JN-9	-0.818447	0.00123457	0.0333333	0	0.0983536	-0.166667	1	0.833333	0.0144314
Clostridium sp. C5S11	-0.785211	0.00123457	0.0333333	0	0.107413	0	1	1	0.0144314
Clostridium butyricum	-0.69638	0.000937568	0.0222222	0	0.0737569	0	1	1	0.0144314
Clostridium pasteurianum	-0.853657	0.000933976	0.0222222	0	0.0749268	0	1	1	0.0144314
Clostridium bornimense	-0.846339	0.000707979	0.0111111	0	0.041909	0	1	1	0.0144314
Clostridium fermenticellae	-0.918826	0.000937568	0.0222222	0	0.0737569	-0.333333	1	0.666667	0.0144314
Clostridium thermarum	-0.788712	0.000531573	0	0	0	0	1	1	0.0144314
Clostridium argentinense	-0.876916	0.000937568	0.0222222	0	0.0749268	0	1	1	0.0144314
Clostridium baratii	-0.961279	0.000531573	0	0	0	-0.333333	1	0.666667	0.0144314
Clostridium saccharobutylicum	-0.702455	0.000937568	0.0222222	0	0.0737569	-0.166667	1	0.833333	0.0144314
Clostridium taeniosporum	-0.907661	0.000531573	0	0	0	-0.166667	1	0.833333	0.0144314
Clostridium chauvoei	-0.730219	0.00123457	0.0333333	0	0.104901	0	1	1	0.0144314
Clostridium gasigenes	-0.77362	0.000531573	0	0	0	0	1	1	0.0144314
Clostridium acetobutylicum	-0.727208	0.000531573	0	0	0	-0.166667	1	0.833333	0.0144314
Clostridium tyrobutyricum	-0.6791	0.000531573	0	0	0	-0.166667	1	0.833333	0.0144314
Clostridium cochlearium	-0.702341	0.000937568	0.0222222	0	0.0737569	-0.333333	1	0.666667	0.0144314
Clostridium formicaceticum	-0.682635	0.000531573	0	0	0	-0.166667	1	0.833333	0.0144314
Clostridium drakei	-0.668275	0.000707979	0.0111111	0	0.041909	-0.166667	1	0.833333	0.0144314
Crassaminicella sp. 143-21	-1.014	0.000531573	0	0	0	-0.333333	1	0.666667	0.0144314
Candidatus Arthromitus sp. SFB-rat-Yit	-0.99525	0.000937568	0.0222222	0	0.0737569	-0.333333	1	0.666667	0.0144314
Sarcina sp. JB2	-0.979593	0.00123004	0.0333333	0	0.107413	-0.333333	1	0.666667	0.0144314
Caloramator sp. E03	-0.865273	0.000937568	0.0222222	0	0.0737569	0	1	1	0.0144314
Geosporobacter ferrireducens	-0.604095	0.000937568	0.0222222	0	0.0749268	0	1	1	0.0144314
Serpentinicella alkaliphila	-0.802791	0.000531573	0	0	0	-0.166667	1	0.833333	0.0144314
Aminipila terrae	-0.559072	0.000937568	0.0222222	0	0.0749268	0	1	1	0.0144314
Romboutsia ilealis	-1.37063	0.000937568	0.0222222	0	0.0737569	-0.166667	1	0.833333	0.0144314
Eubacterium sp. MSJ-33	-1.43676	0.000531573	0	0	0	0	1	1	0.0144314
Christensenella minuta	-0.705098	0.000937568	0.0222222	0	0.0737569	0	1	1	0.0144314
Thermanaerosceptrum fracticalcis	-0.677673	0.000937568	0.0222222	0	0.0749268	0	1	1	0.0144314
Vallitalea guaymasensis	-0.756309	0.000937568	0.0222222	0	0.0737569	0	1	1	0.0144314
Candidatus Syntrophocurvum alkaliphilum	-0.906275	0.000705146	0.0111111	0	0.041909	-0.666667	1	0.333333	0.0144314
Caloranaerobacter azorensis	-1.00537	0.000529354	0	0	0	-0.5	1	0.5	0.0144314
Caldicellulosiruptor changbaiensis	-0.677735	0.000529354	0	0	0	-0.5	1	0.5	0.0144314
Thermoanaerobacterium thermosaccharolyticum	-0.8893	0.000531573	0	0	0	-0.166667	1	0.833333	0.0144314
Moorella thermoacetica	-0.719326	0.000531573	0	0	0	-0.166667	1	0.833333	0.0144314
Thermoanaerobacter kivui	-0.863309	0.00123004	0.0333333	0	0.107413	-0.333333	1	0.666667	0.0144314
Gelria sp. Kuro-4	-0.530729	0.00123457	0.0333333	0	0.107413	0	1	1	0.0144314
Zhaonella formicivorans	-0.663934	0.00123457	0.0333333	0	0.104901	-0.166667	1	0.833333	0.0144314
Dialister massiliensis	-1.71535	0.000937568	0.0222222	0	0.0737569	-0.333333	1	0.666667	0.0144314
Dialister pneumosintes	-1.12253	0.00123457	0.0333333	0	0.0983536	-0.166667	1	0.833333	0.0144314
Megasphaera elsdenii	-1.60114	0.000707979	0.0111111	0	0.041909	0	1	1	0.0144314
Megasphaera massiliensis	-1.01721	0.000531573	0	0	0	0	1	1	0.0144314
Megasphaera stantonii	-0.819419	0.000531573	0	0	0	0	1	1	0.0144314
Megamonas funiformis	-1.60294	0.00123457	0.0333333	0	0.107413	-0.166667	1	0.833333	0.0144314
Megamonas hypermegale	-1.13733	0.000707979	0.0111111	0	0.041909	-0.166667	1	0.833333	0.0144314
Selenomonas sp. oral taxon 920	-0.736102	0.000707979	0.0111111	0	0.041909	0	1	1	0.0144314
Selenomonas sp. oral taxon 126	-0.966081	0.000707979	0.0111111	0	0.041909	-0.166667	1	0.833333	0.0144314
Selenomonas sp. oral taxon 478	-0.762128	0.000531573	0	0	0	0	1	1	0.0144314
Pectinatus frisingensis	-0.850924	0.000707979	0.0111111	0	0.041909	0	1	1	0.0144314
Pelosinus sp. UFO1	-0.735487	0.00123457	0.0333333	0	0.107413	-0.333333	1	0.666667	0.0144314
Faecalibacillus intestinalis	-1.49608	0.000531573	0	0	0	0	1	1	0.0144314
Faecalibaculum rodentium	-0.778328	0.00123457	0.0333333	0	0.0983536	0	1	1	0.0144314
Intestinibaculum porci	-0.835885	0.000707979	0.0111111	0	0.041909	0	1	1	0.0144314
Erysipelothrix inopinata	-0.809609	0.00123004	0.0333333	0	0.107413	-0.666667	1	0.333333	0.0144314
Bacillus pseudomycoides	-0.695977	0.000937568	0.0222222	0	0.0737569	-0.333333	1	0.666667	0.0144314
Bacillus cytotoxicus	-0.815968	0.000529354	0	0	0	-0.5	1	0.5	0.0144314
Bacillus sp. SB49	-0.571282	0.000937568	0.0222222	0	0.0737569	-0.166667	1	0.833333	0.0144314
Bacillus dafuensis	-0.727313	0.000707979	0.0111111	0	0.041909	-0.333333	1	0.666667	0.0144314
Bacillus badius	-0.808302	0.000531573	0	0	0	0	1	1	0.0144314
Metabacillus sp. KUDC1714	-0.591497	0.000531573	0	0	0	-0.166667	1	0.833333	0.0144314
Virgibacillus sp. SK37	-0.665864	0.00123457	0.0333333	0	0.0983536	-0.666667	1	0.333333	0.0144314
Virgibacillus halodenitrificans	-0.595302	0.000707979	0.0111111	0	0.041909	-0.166667	1	0.833333	0.0144314
Virgibacillus phasianinus	-0.776819	0.000705146	0.0111111	0	0.041909	-0.333333	1	0.666667	0.0144314
Anoxybacillus flavithermus	-0.682924	0.000705146	0.0111111	0	0.041909	-0.666667	1	0.333333	0.0144314
Anoxybacillus amylolyticus	-0.806926	0.000902061	0.0222222	0	0.0749268	-0.833333	1	0.166667	0.0144314
Cytobacillus gottheilii	-0.616669	0.00123004	0.0333333	0	0.0983536	0	1	1	0.0144314
Mesobacillus foraminis	-0.607379	0.000707979	0.0111111	0	0.041909	0	1	1	0.0144314
Mesobacillus jeotgali	-0.825538	0.000937568	0.0222222	0	0.0737569	-0.333333	1	0.666667	0.0144314
Heyndrickxia vini	-0.523033	0.00123457	0.0333333	0	0.107413	-0.333333	1	0.666667	0.0144314
Fictibacillus arsenicus	-0.820447	0.000707979	0.0111111	0	0.041909	-0.5	1	0.5	0.0144314
Rossellomorea vietnamensis	-0.791358	0.000707979	0.0111111	0	0.041909	-0.333333	1	0.666667	0.0144314
Lentibacillus sp. CBA3610	-0.59225	0.00123457	0.0333333	0	0.107413	-0.333333	1	0.666667	0.0144314
Terribacillus goriensis	-0.807381	0.000937568	0.0222222	0	0.0749268	-0.333333	1	0.666667	0.0144314
Sutcliffiella horikoshii	-0.735008	0.000529354	0	0	0	-0.333333	1	0.666667	0.0144314
Paenibacillus sp. H1-7	-0.653486	0.000531573	0	0	0	0	1	1	0.0144314
Paenibacillus sp. FSL H7-0737	-0.843339	0.000937568	0.0222222	0	0.0749268	-0.166667	1	0.833333	0.0144314
Paenibacillus sp. PAMC21692	-0.709969	0.000531573	0	0	0	-0.166667	1	0.833333	0.0144314
Paenibacillus sp. IHBB 10380	-0.601003	0.00123457	0.0333333	0	0.107413	-0.166667	1	0.833333	0.0144314
Paenibacillus sp. E222	-0.653151	0.000707979	0.0111111	0	0.041909	0	1	1	0.0144314
Paenibacillus chitinolyticus	-1.01505	0.000707979	0.0111111	0	0.041909	-0.333333	1	0.666667	0.0144314
Paenibacillus barcinonensis	-0.774898	0.000531573	0	0	0	-0.166667	1	0.833333	0.0144314
Paenibacillus guangzhouensis	-0.582377	0.000707979	0.0111111	0	0.041909	-0.166667	1	0.833333	0.0144314
Paenibacillus beijingensis	-0.586457	0.000707979	0.0111111	0	0.041909	-0.166667	1	0.833333	0.0144314
Paenibacillus rhizovicinus	-0.781239	0.000531573	0	0	0	-0.166667	1	0.833333	0.0144314
Paenibacillus baekrokdamisoli	-0.848241	0.000707979	0.0111111	0	0.041909	-0.333333	1	0.666667	0.0144314
Paenibacillus crassostreae	-0.819166	0.000529354	0	0	0	-0.5	1	0.5	0.0144314
Brevibacillus marinus	-0.727434	0.000937568	0.0222222	0	0.0749268	-0.166667	1	0.833333	0.0144314
Brevibacillus choshinensis	-0.538677	0.000937568	0.0222222	0	0.0749268	-0.166667	1	0.833333	0.0144314
Jeotgalicoccus sp. WY2	-0.718887	0.000531573	0	0	0	-0.5	1	0.5	0.0144314
Sporosarcina ureae	-0.490081	0.00123457	0.0333333	0	0.107413	0	1	1	0.0144314
Sporosarcina pasteurii	-0.528666	0.000529354	0	0	0	-0.5	1	0.5	0.0144314
Ureibacillus thermosphaericus	-0.905147	0.000529354	0	0	0	-0.333333	1	0.666667	0.0144314
Jeotgalibacillus malaysiensis	-0.660424	0.00123457	0.0333333	0	0.104901	-0.166667	1	0.833333	0.0144314
Solibacillus sp. R5-41	-0.738577	0.00123457	0.0333333	0	0.107413	-0.833333	1	0.166667	0.0144314
Exiguobacterium alkaliphilum	-0.582511	0.000937568	0.0222222	0	0.0749268	-0.5	1	0.5	0.0144314
Tumebacillus algifaecis	-0.490734	0.00123457	0.0333333	0	0.104901	0	1	1	0.0144314
Listeria sp. PSOL-1	-0.771282	0.000529354	0	0	0	-0.666667	1	0.333333	0.0144314
Listeria weihenstephanensis	-0.894298	0.000531573	0	0	0	-0.833333	1	0.166667	0.0144314
Kroppenstedtia eburnea	-0.540257	0.000531573	0	0	0	-0.166667	1	0.833333	0.0144314
Streptococcus sp. HKU75	-0.714337	0.000529354	0	0	0	-0.5	1	0.5	0.0144314
Streptococcus equinus	-0.759381	0.000933976	0.0222222	0	0.0749268	-0.333333	1	0.666667	0.0144314
Streptococcus merionis	-0.748689	0.000933976	0.0222222	0	0.0749268	-0.333333	1	0.666667	0.0144314
Streptococcus troglodytae	-0.769509	0.000696694	0.0111111	0	0.041909	-0.833333	1	0.166667	0.0144314
Vagococcus xieshaowenii	-0.608103	0.000531573	0	0	0	-0.666667	1	0.333333	0.0144314
Melissococcus plutonius	-0.716239	0.00123457	0.0333333	0	0.107413	-0.333333	1	0.666667	0.0144314
Lactobacillus iners	-0.742013	0.000531573	0	0	0	-0.166667	1	0.833333	0.0144314
Lactobacillus sp. 3B(2020)	-0.577443	0.000696694	0.0111111	0	0.041909	-0.766667	0.933333	0.166667	0.0144314
Lactobacillus acidophilus	-0.73399	0.000937568	0.0222222	0	0.0737569	-0.5	1	0.5	0.0144314
Lacticaseibacillus zeae	-0.721078	0.00121654	0.0333333	0	0.107413	-0.833333	1	0.166667	0.0144314
Limosilactobacillus pontis	-0.819113	0.00123457	0.0333333	0	0.107413	-0.333333	1	0.666667	0.0144314
Oenococcus oeni	-0.609633	0.00123004	0.0333333	0	0.107413	-0.5	1	0.5	0.0144314
Levilactobacillus brevis	-0.615691	0.000937568	0.0222222	0	0.0749268	0	1	1	0.0144314
Levilactobacillus koreensis	-0.575352	0.000705146	0.0111111	0	0.041909	-0.833333	1	0.166667	0.0144314
Lentilactobacillus sp. IM3328	-0.527647	0.000923255	0.0222222	0	0.0749268	-0.7	0.866667	0.166667	0.0144314
Loigolactobacillus coryniformis	-0.495659	0.000707979	0.0111111	0	0.041909	-0.333333	1	0.666667	0.0144314
Carnobacterium viridans	-0.471009	0.00123457	0.0333333	0	0.104901	-0.433333	0.933333	0.5	0.0144314
Granulicatella elegans	-0.993352	0.000705146	0.0111111	0	0.041909	-0.5	1	0.5	0.0144314
Peptoniphilus harei	-0.934769	0.000707979	0.0111111	0	0.041909	-0.166667	1	0.833333	0.0144314
Helcococcus kunzii	-0.887863	0.00123457	0.0333333	0	0.107413	-0.666667	1	0.333333	0.0144314
Finegoldia magna	-0.732095	0.00123457	0.0333333	0	0.104901	0	1	1	0.0144314
Limnochorda pilosa	-0.791263	0.00123004	0.0333333	0	0.0983536	-0.333333	1	0.666667	0.0144314
Calothrix sp. 336/3	-0.47841	0.00124334	0.0388889	0	0.115884	-0.733333	0.733333	0	0.0144314
Haploplasma axanthum	-0.722646	0.000923255	0.0222222	0	0.0749268	-0.766667	0.933333	0.166667	0.0144314
Candidatus Promineofilum breve	-0.738	0.000937568	0.0222222	0	0.0737569	-0.166667	1	0.833333	0.0144314
Prevotella sp. E2-25	-0.755947	0.000679998	0.0111111	0	0.041909	-0.933333	0.933333	0	0.0144314
Prevotella bryantii	-1.06992	0.000707979	0.0111111	0	0.041909	0	1	1	0.0144314
Prevotella histicola	-1.11723	0.000531573	0	0	0	-0.166667	1	0.833333	0.0144314
Muribaculum gordoncarteri	-1.09983	0.00123457	0.0333333	0	0.0983536	-0.166667	1	0.833333	0.0144314
Flavobacterium sp. KBS0721	-0.8651	0.000696694	0.0111111	0	0.041909	-0.666667	1	0.333333	0.0144314
Gramella sp. MT6	-0.597418	0.000705146	0.0111111	0	0.041909	-0.766667	0.933333	0.166667	0.0144314
Myroides fluvii	-0.647491	0.000902061	0.0222222	0	0.0749268	-0.7	0.866667	0.166667	0.0144314
Aequorivita sp. H23M31	-0.522023	0.00123004	0.0333333	0	0.0983536	-0.866667	0.866667	0	0.0144314
Sediminicola sp. YIK13	-0.688995	0.000923255	0.0222222	0	0.0749268	-0.833333	1	0.166667	0.0144314
Chryseobacterium carnipullorum	-0.697593	0.000937568	0.0222222	0	0.0749268	-0.833333	1	0.166667	0.0144314
Pontibacter sp. SGAir0037	-0.743465	0.00123004	0.0333333	0	0.104901	-0.333333	1	0.666667	0.0144314
Pontibacter korlensis	-0.551304	0.00123004	0.0333333	0	0.104901	-0.5	1	0.5	0.0144314
Aquirufa sp. 9H-EGSE	-0.715099	0.000696694	0.0111111	0	0.041909	-0.666667	1	0.333333	0.0144314
Algoriphagus machipongonensis	-0.652885	0.000696694	0.0111111	0	0.041909	-0.833333	1	0.166667	0.0144314
Fulvivirga sp. SW1-E11	-0.703447	0.000707979	0.0111111	0	0.041909	-0.333333	1	0.666667	0.0144314
Sphingobacterium lactis	-0.845381	0.000902061	0.0222222	0	0.0749268	-0.766667	0.933333	0.166667	0.0144314
Pedobacter sp. Q8-18	-0.691655	0.000937568	0.0222222	0	0.0737569	-0.666667	1	0.333333	0.0144314
Solitalea sp. S2-8	-0.732384	0.000531573	0	0	0	-0.333333	1	0.666667	0.0144314
Chitinophaga agri	-0.681449	0.00123457	0.0333333	0	0.104901	-0.5	1	0.5	0.0144314
Arachidicoccus sp. B3-10	-0.571687	0.000937568	0.0222222	0	0.0749268	-0.666667	1	0.333333	0.0144314
Pseudobacter ginsenosidimutans	-0.713508	0.00123457	0.0333333	0	0.0983536	-0.166667	1	0.833333	0.0144314
Panacibacter ginsenosidivorans	-0.61226	0.000937568	0.0222222	0	0.0737569	-0.5	1	0.5	0.0144314
Rhodothermus marinus	-0.754006	0.00123004	0.0333333	0	0.0983536	-0.6	0.933333	0.333333	0.0144314
Rhodocaloribacter litoris	-0.633347	0.000705146	0.0111111	0	0.041909	-0.333333	1	0.666667	0.0144314
Candidatus Sulfidibacterium hydrothermale	-0.928482	0.000933976	0.0222222	0	0.0749268	-0.666667	1	0.333333	0.0144314
Chlorobium phaeovibrioides	-0.632854	0.00123004	0.0333333	0	0.0983536	-0.6	0.933333	0.333333	0.0144314
Serratia plymuthica	-0.645894	0.000707979	0.0111111	0	0.041909	-0.333333	1	0.666667	0.0144314
Yersinia ruckeri	-0.590104	0.000488403	0	0	0	-0.933333	0.933333	0	0.0144314
Pantoea dispersa	-0.845742	0.000705146	0.0111111	0	0.041909	-0.5	1	0.5	0.0144314
Pantoea cypripedii	-0.711444	0.000531573	0	0	0	-0.666667	1	0.333333	0.0144314
Pantoea sp. SO10	-0.590137	0.00124334	0.0388889	0	0.115884	-0.866667	0.866667	0	0.0144314
Pectobacterium atrosepticum	-0.560535	0.00123004	0.0333333	0	0.107413	-0.666667	1	0.333333	0.0144314
Morganella morganii	-0.642565	0.000937568	0.0222222	0	0.0749268	0	1	1	0.0144314
Pseudomonas protegens	-0.535005	0.000707979	0.0111111	0	0.041909	-0.333333	1	0.666667	0.0144314
Pseudomonas mendocina	-0.717356	0.000937568	0.0222222	0	0.0737569	-0.166667	1	0.833333	0.0144314
Pseudomonas salmasensis	-0.43122	0.000509668	0	0	0	-1	1	0	0.0144314
Pseudomonas koreensis	-0.434226	0.00123004	0.0333333	0	0.104901	-0.8	0.8	0	0.0144314
Halopseudomonas sp. RR6	-0.638157	0.00123004	0.0333333	0	0.0983536	-0.766667	0.933333	0.166667	0.0144314
Thiopseudomonas alkaliphila	-0.68736	0.000509668	0	0	0	-0.866667	0.866667	0	0.0144314
Stenotrophomonas sp. LM091	-0.695899	0.000529354	0	0	0	-0.833333	1	0.166667	0.0144314
Stenotrophomonas acidaminiphila	-0.561042	0.00121654	0.0333333	0	0.104901	-0.866667	0.866667	0	0.0144314
Lysobacter enzymogenes	-0.850101	0.000705146	0.0111111	0	0.041909	-0.5	1	0.5	0.0144314
Pseudoxanthomonas suwonensis	-0.612597	0.000923255	0.0222222	0	0.0749268	-0.8	0.8	0	0.0144314
Halomonas tianxiuensis	-0.625364	0.00123457	0.0333333	0	0.104901	-0.433333	0.933333	0.5	0.0144314
Halomonas meridiana	-0.455069	0.000933976	0.0222222	0	0.0749268	-0.333333	1	0.666667	0.0144314
Ketobacter alkanivorans	-0.655728	0.000522734	0	0	0	-0.833333	1	0.166667	0.0144314
Pseudoalteromonas sp. R3	-0.711692	0.000509668	0	0	0	-0.866667	0.866667	0	0.0144314
Ferrimonas lipolytica	-0.582662	0.00118981	0.0333333	0	0.107413	-0.766667	0.933333	0.166667	0.0144314
Thioalkalivibrio versutus	-0.52682	0.000707979	0.0111111	0	0.041909	-0.166667	1	0.833333	0.0144314
Aeromonas veronii	-0.707642	0.000707979	0.0111111	0	0.041909	-0.166667	1	0.833333	0.0144314
Succinivibrio dextrinosolvens	-0.953436	0.000531573	0	0	0	-0.333333	1	0.666667	0.0144314
Mannheimia granulomatis	-0.605871	0.000529354	0	0	0	-0.333333	1	0.666667	0.0144314
Actinobacillus pleuropneumoniae	-0.630636	0.000531573	0	0	0	-0.933333	0.933333	0	0.0144314
Histophilus somni	-0.658906	0.000705146	0.0111111	0	0.041909	-0.766667	0.933333	0.166667	0.0144314
Vibrio harveyi	-0.806489	0.000522734	0	0	0	-0.833333	1	0.166667	0.0144314
Vibrio aquimaris	-0.89943	0.00114614	0.0333333	0	0.107413	-0.833333	1	0.166667	0.0144314
Vibrio ponticus	-0.562846	0.00121654	0.0333333	0	0.0983536	-0.6	0.933333	0.333333	0.0144314
Vibrio taketomensis	-0.8135	0.000522734	0	0	0	-0.833333	1	0.166667	0.0144314
Acinetobacter sp. ACNIH2	-0.588732	0.000509668	0	0	0	-0.933333	0.933333	0	0.0144314
Methylomonas rhizoryzae	-0.504863	0.00123457	0.0333333	0	0.107413	-0.333333	1	0.666667	0.0144314
Methylococcus sp. EFPC2	-0.672796	0.00123004	0.0333333	0	0.104901	-0.433333	0.933333	0.5	0.0144314
Candidatus Methylospira mobilis	-0.69774	0.000531573	0	0	0	-0.5	1	0.5	0.0144314
Sulfuricaulis limicola	-0.632372	0.000933976	0.0222222	0	0.0737569	-0.666667	1	0.333333	0.0144314
Immundisolibacter cernigliae	-0.67275	0.000933976	0.0222222	0	0.0749268	-0.5	1	0.5	0.0144314
Rhizobium sp. 11515TR	-0.708296	0.000933976	0.0222222	0	0.0737569	-0.6	0.933333	0.333333	0.0144314
Rhizobium sp. CIAT894	-0.646698	0.000679998	0.0111111	0	0.041909	-0.766667	0.933333	0.166667	0.0144314
Agrobacterium rubi	-0.814481	0.000679998	0.0111111	0	0.041909	-0.766667	0.933333	0.166667	0.0144314
Ensifer adhaerens	-0.540001	0.000707979	0.0111111	0	0.041909	-0.166667	1	0.833333	0.0144314
Georhizobium profundi	-0.651304	0.000531573	0	0	0	-0.666667	1	0.333333	0.0144314
Bradyrhizobium erythrophlei	-0.423686	0.000937568	0.0222222	0	0.0737569	0	1	1	0.0144314
Bradyrhizobium guangdongense	-0.46978	0.000933976	0.0222222	0	0.0737569	-0.666667	1	0.333333	0.0144314
Mesorhizobium sp. 131-2-1	-0.642893	0.00114614	0.0333333	0	0.107413	-0.733333	0.733333	0	0.0144314
Phyllobacterium sp. T1293	-0.63332	0.000522734	0	0	0	-0.933333	0.933333	0	0.0144314
Nitratireductor kimnyeongensis	-0.559506	0.00121654	0.0333333	0	0.107413	-0.833333	1	0.166667	0.0144314
Rhodoplanes sp. Z2-YC6860	-0.664638	0.00123004	0.0333333	0	0.107413	-0.666667	1	0.333333	0.0144314
Candidatus Filomicrobium marinum	-0.53833	0.00124334	0.0388889	0	0.115884	-0.866667	0.866667	0	0.0144314
Devosia sp. MC521	-0.670273	0.000933976	0.0222222	0	0.0737569	-0.766667	0.933333	0.166667	0.0144314
Xanthobacter autotrophicus	-0.756202	0.00123004	0.0333333	0	0.107413	-0.666667	1	0.333333	0.0144314
Stappia indica	-0.711756	0.000529354	0	0	0	-0.5	1	0.5	0.0144314
Aureimonas sp. AU20	-0.628672	0.000531573	0	0	0	-0.5	1	0.5	0.0144314
Pseudochrobactrum algeriensis	-0.60574	0.00123004	0.0333333	0	0.107413	-0.766667	0.933333	0.166667	0.0144314
Pseudochrobactrum sp. XF203	-0.50637	0.00124334	0.0388889	0	0.115884	-0.666667	0.666667	0	0.0144314
Blastochloris viridis	-0.640379	0.000522734	0	0	0	-0.833333	1	0.166667	0.0144314
Sulfitobacter sp. JK7-1	-0.592508	0.000696694	0.0111111	0	0.041909	-0.933333	0.933333	0	0.0144314
Ruegeria sp. AD91A	-0.514667	0.000902061	0.0222222	0	0.0749268	-0.7	0.866667	0.166667	0.0144314
Ketogulonicigenium vulgare	-0.846603	0.000522734	0	0	0	-0.666667	1	0.333333	0.0144314
Sagittula sp. P11	-0.535089	0.00123004	0.0333333	0	0.104901	-0.6	0.933333	0.333333	0.0144314
Rhodobacter sp. N10	-0.642385	0.000707979	0.0111111	0	0.041909	-0.333333	1	0.666667	0.0144314
Silicimonas algicola	-0.538661	0.000902061	0.0222222	0	0.0749268	-0.7	0.866667	0.166667	0.0144314
Sphingomonas lutea	-0.589092	0.00121654	0.0333333	0	0.107413	-0.633333	0.8	0.166667	0.0144314
Sphingomonas piscis	-0.876258	0.000509668	0	0	0	-0.933333	0.933333	0	0.0144314
Sphingobium sp. MI1205	-0.558104	0.00121654	0.0333333	0	0.104901	-0.866667	0.866667	0	0.0144314
Novosphingobium sp. THN1	-0.630932	0.00124334	0.0388889	0	0.115884	-0.866667	0.866667	0	0.0144314
Parasphingorhabdus sp. JHSY0214	-0.464989	0.00123457	0.0333333	0	0.0983536	-0.5	1	0.5	0.0144314
Altererythrobacter sp. BO-6	-0.489437	0.000679998	0.0111111	0	0.041909	-0.733333	0.733333	0	0.0144314
Komagataeibacter oboediens	-0.845626	0.000937568	0.0222222	0	0.0749268	-0.166667	1	0.833333	0.0144314
Lichenicola cladoniae	-0.598656	0.000933976	0.0222222	0	0.0737569	-0.766667	0.933333	0.166667	0.0144314
Thalassospira indica	-0.61142	0.000923255	0.0222222	0	0.0737569	-0.6	0.933333	0.333333	0.0144314
Brevundimonas nasdae	-0.637813	0.00124334	0.0388889	0	0.115884	-0.866667	0.866667	0	0.0144314
Hyphomonas sp. Mor2	-0.632677	0.000652787	0.0111111	0	0.041909	-0.866667	0.866667	0	0.0144314
Hyphomonas sp. CACIAM 19H1	-0.609218	0.00121654	0.0333333	0	0.104901	-0.866667	0.866667	0	0.0144314
Burkholderia multivorans	-0.824964	0.00123457	0.0333333	0	0.104901	-0.6	0.933333	0.333333	0.0144314
Burkholderia ubonensis	-0.607475	0.000707979	0.0111111	0	0.041909	-0.666667	1	0.333333	0.0144314
Cupriavidus taiwanensis	-0.702487	0.00123457	0.0333333	0	0.107413	0	1	1	0.0144314
Cupriavidus pauculus	-0.605254	0.00123457	0.0333333	0	0.0983536	-0.166667	1	0.833333	0.0144314
Cupriavidus pinatubonensis	-0.677169	0.000937568	0.0222222	0	0.0749268	-0.666667	1	0.333333	0.0144314
Cupriavidus basilensis	-0.501113	0.000937568	0.0222222	0	0.0737569	0	1	1	0.0144314
Paraburkholderia dokdonella	-0.623432	0.000933976	0.0222222	0	0.0749268	-0.5	1	0.5	0.0144314
Paraburkholderia caffeinilytica	-0.45221	0.000522734	0	0	0	-0.666667	1	0.333333	0.0144314
Polynucleobacter asymbioticus	-0.568533	0.000707979	0.0111111	0	0.041909	-0.666667	1	0.333333	0.0144314
Pandoraea vervacti	-0.635817	0.000937568	0.0222222	0	0.0749268	-0.5	1	0.5	0.0144314
Pandoraea fibrosis	-0.530693	0.000933976	0.0222222	0	0.0737569	-0.766667	0.933333	0.166667	0.0144314
Pandoraea norimbergensis	-0.712171	0.000522734	0	0	0	-0.833333	1	0.166667	0.0144314
Acidovorax monticola	-0.742413	0.00121654	0.0333333	0	0.104901	-0.933333	0.933333	0	0.0144314
Comamonas thiooxydans	-0.541135	0.000531573	0	0	0	-0.833333	1	0.166667	0.0144314
Hydrogenophaga sp. PAMC20947	-0.635523	0.000529354	0	0	0	-0.833333	1	0.166667	0.0144314
Alicycliphilus denitrificans	-0.638514	0.000937568	0.0222222	0	0.0749268	-0.666667	1	0.333333	0.0144314
Massilia armeniaca	-0.773821	0.000923255	0.0222222	0	0.0737569	-0.933333	0.933333	0	0.0144314
Duganella sp. AF9R3	-0.720743	0.00123457	0.0333333	0	0.0983536	-0.5	1	0.5	0.0144314
Noviherbaspirillum sp. UKPF54	-0.836543	0.00121654	0.0333333	0	0.104901	-0.933333	0.933333	0	0.0144314
Achromobacter denitrificans	-0.680688	0.000937568	0.0222222	0	0.0737569	-0.333333	1	0.666667	0.0144314
Bordetella trematum	-0.576413	0.000531573	0	0	0	-0.5	1	0.5	0.0144314
Pigmentiphaga aceris	-0.561567	0.000531573	0	0	0	-0.666667	1	0.333333	0.0144314
Kerstersia gyiorum	-0.532874	0.000529354	0	0	0	-0.666667	1	0.333333	0.0144314
Chromobacterium paludis	-0.542068	0.00123457	0.0333333	0	0.107413	-0.766667	0.933333	0.166667	0.0144314
Paludibacterium paludis	-0.820432	0.000529354	0	0	0	-0.833333	1	0.166667	0.0144314
Aquitalea sp. USM4	-0.394085	0.00123457	0.0333333	0	0.104901	-0.6	0.933333	0.333333	0.0144314
Chitinibacter bivalviorum	-0.697278	0.000696694	0.0111111	0	0.041909	-0.866667	0.866667	0	0.0144314
Laribacter hongkongensis	-0.72172	0.000529354	0	0	0	-0.5	1	0.5	0.0144314
Neisseria shayeganii	-0.610013	0.00123457	0.0333333	0	0.104901	-0.6	0.933333	0.333333	0.0144314
Neisseria dentiae	-0.658022	0.000679998	0.0111111	0	0.041909	-0.766667	0.933333	0.166667	0.0144314
Niveibacterium microcysteis	-0.679621	0.000531573	0	0	0	-0.5	1	0.5	0.0144314
Ferribacterium limneticum	-0.642561	0.000531573	0	0	0	0	1	1	0.0144314
Candidatus Methylopumilus universalis	-0.565606	0.000933976	0.0222222	0	0.0737569	-0.6	0.933333	0.333333	0.0144314
Nitrosospira lacus	-0.486421	0.000531573	0	0	0	-0.666667	1	0.333333	0.0144314
Archangium violaceum	-0.759577	0.00123457	0.0333333	0	0.0983536	-0.166667	1	0.833333	0.0144314
Sorangium cellulosum	-0.714802	0.000531573	0	0	0	0	1	1	0.0144314
Chondromyces crocatus	-0.805571	0.000522734	0	0	0	-0.5	1	0.5	0.0144314
Sandaracinus amylolyticus	-0.950104	0.000529354	0	0	0	-0.5	1	0.5	0.0144314
Geobacter benzoatilyticus	-0.530921	0.00123457	0.0333333	0	0.104901	-0.166667	1	0.833333	0.0144314
Geomonas sp. RF6	-0.716992	0.000531573	0	0	0	-0.166667	1	0.833333	0.0144314
Desulfosarcina widdelii	-0.652015	0.000937568	0.0222222	0	0.0749268	-0.333333	1	0.666667	0.0144314
Desulfoluna sp. ASN36	-0.695204	0.000531573	0	0	0	0	1	1	0.0144314
Desulfobacter hydrogenophilus	-0.575628	0.00123457	0.0333333	0	0.107413	-0.333333	1	0.666667	0.0144314
Nitratiruptor sp. SB155-2	-0.622798	0.000867473	0.0222222	0	0.0749268	-0.866667	0.866667	0	0.0144314
Nitrosophilus alvini	-0.479867	0.000531573	0	0	0	-0.833333	1	0.166667	0.0144314
Botrimarina mediterranea	-0.596785	0.000531573	0	0	0	-0.666667	1	0.333333	0.0144314
Gemmata obscuriglobus	-0.677583	0.000937568	0.0222222	0	0.0749268	-0.666667	1	0.333333	0.0144314
Limihaloglobus sulfuriphilus	-0.602756	0.000531573	0	0	0	-0.5	1	0.5	0.0144314
Luteolibacter luteus	-0.583452	0.00123004	0.0333333	0	0.107413	-0.5	1	0.5	0.0144314
Kiritimatiella glycovorans	-0.680708	0.000933976	0.0222222	0	0.0737569	-0.6	0.933333	0.333333	0.0144314
Treponema peruense	-0.950006	0.000531573	0	0	0	-0.166667	1	0.833333	0.0144314
Treponema ruminis	-1.04461	0.000529354	0	0	0	-0.333333	1	0.666667	0.0144314
Leptospira kmetyi	-0.580471	0.000529354	0	0	0	-0.666667	1	0.333333	0.0144314
Fusobacterium necrophorum	-0.633893	0.000937568	0.0222222	0	0.0749268	-0.166667	1	0.833333	0.0144314
Leptotrichia sp. oral taxon 218	-0.838185	0.000531573	0	0	0	-0.666667	1	0.333333	0.0144314
Leptotrichia wadei	-0.594734	0.00123457	0.0333333	0	0.107413	-0.166667	1	0.833333	0.0144314
Pseudoleptotrichia goodfellowii	-0.77956	0.000531573	0	0	0	-0.333333	1	0.666667	0.0144314
Streptobacillus moniliformis	-0.577184	0.00123457	0.0333333	0	0.0983536	-0.5	1	0.5	0.0144314
Dissulfurispira thermophila	-0.783409	0.000696694	0.0111111	0	0.041909	-0.666667	1	0.333333	0.0144314
Candidatus Endomicrobium trichonymphae	-0.62181	0.000902061	0.0222222	0	0.0749268	-0.766667	0.933333	0.166667	0.0144314
Halovivax sp. KZCA124	-0.670825	0.000488403	0	0	0	-1	1	0	0.0144314
Slackia heliotrinireducens	-0.919606	0.00161646	0.0444444	0	0.126177	0	1	1	0.0148588
Bifidobacterium lemurum	-0.652282	0.00161646	0.0444444	0	0.135806	0	1	1	0.0148588
Bifidobacterium thermophilum	-0.656117	0.00161079	0.0444444	0	0.126177	0	1	1	0.0148588
Micrococcus luteus	-0.627246	0.00161079	0.0444444	0	0.126177	-0.5	1	0.5	0.0148588
Microbacterium sp. XT11	-0.532553	0.00159389	0.0444444	0	0.126177	-0.633333	0.8	0.166667	0.0148588
Gephyromycinifex aptenodytis	-0.630017	0.00159389	0.0444444	0	0.126177	-0.633333	0.8	0.166667	0.0148588
Streptomyces spectabilis	-0.647652	0.00161646	0.0444444	0	0.135806	-0.433333	0.933333	0.5	0.0148588
Streptomyces parvulus	-0.52655	0.00161646	0.0444444	0	0.125428	-0.533333	0.866667	0.333333	0.0148588
Rhodococcus sp. P-2	-0.843392	0.00150563	0.0444444	0	0.132636	-0.933333	0.933333	0	0.0148588
Rhodococcus hoagii	-0.703675	0.00161079	0.0444444	0	0.139726	-0.7	0.866667	0.166667	0.0148588
Tsukamurella tyrosinosolvens	-0.609598	0.00161079	0.0444444	0	0.135806	-0.766667	0.933333	0.166667	0.0148588
Schaalia sp. 19OD2882	-0.682638	0.00161646	0.0444444	0	0.135806	-0.433333	0.933333	0.5	0.0148588
Actinomyces howellii	-0.604766	0.00161079	0.0444444	0	0.139726	-0.333333	1	0.666667	0.0148588
Trueperella pyogenes	-0.584621	0.00161646	0.0444444	0	0.139726	0	1	1	0.0148588
Auraticoccus monumenti	-0.65829	0.00161079	0.0444444	0	0.126177	-0.6	0.933333	0.333333	0.0148588
Aeromicrobium sp. A1-2	-0.554143	0.00163272	0.05	0	0.134343	-0.7	0.866667	0.166667	0.0148588
Amycolatopsis sp. TNS106	-0.549971	0.00159389	0.0444444	0	0.125428	-0.8	0.8	0	0.0148588
Phytohabitans suffuscus	-0.629687	0.00161646	0.0444444	0	0.124671	-0.433333	0.933333	0.5	0.0148588
Actinomadura sp. WMMB 499	-0.667676	0.00161079	0.0444444	0	0.125428	-0.533333	0.866667	0.333333	0.0148588
Actinomadura verrucosospora	-0.649737	0.00161079	0.0444444	0	0.139726	-0.5	1	0.5	0.0148588
Candidatus Planktophila limnetica	-0.475054	0.00163272	0.05	0	0.134343	-0.7	0.866667	0.166667	0.0148588
Blautia liquoris	-0.587206	0.00161646	0.0444444	0	0.135806	0	1	1	0.0148588
Clostridium sp. JN-1	-0.799357	0.00161646	0.0444444	0	0.126177	-0.166667	1	0.833333	0.0148588
Clostridium beijerinckii	-0.726631	0.00161646	0.0444444	0	0.139726	-0.166667	1	0.833333	0.0148588
Clostridium isatidis	-0.791621	0.00161646	0.0444444	0	0.135806	-0.166667	1	0.833333	0.0148588
Clostridium sporogenes	-0.734584	0.00161646	0.0444444	0	0.125428	0	1	1	0.0148588
Clostridium aceticum	-0.791673	0.00161646	0.0444444	0	0.125428	-0.166667	1	0.833333	0.0148588
Crassaminicella profunda	-0.734102	0.00161646	0.0444444	0	0.125428	-0.166667	1	0.833333	0.0148588
Acididesulfobacillus acetoxydans	-0.584342	0.00161646	0.0444444	0	0.139726	0	1	1	0.0148588
Dialister hominis	-1.931	0.00161079	0.0444444	0	0.126177	-0.6	0.933333	0.333333	0.0148588
Erysipelothrix rhusiopathiae	-0.714478	0.00161646	0.0444444	0	0.125428	-0.333333	1	0.666667	0.0148588
Bacillus sp. OxB-1	-0.489805	0.00161646	0.0444444	0	0.135806	-0.333333	1	0.666667	0.0148588
Bacillus velezensis	-0.503006	0.00161646	0.0444444	0	0.126177	-0.166667	1	0.833333	0.0148588
Bacillus inaquosorum	-0.573947	0.00150563	0.0444444	0	0.132636	-0.866667	0.866667	0	0.0148588
Cytobacillus sp. CY-G	-0.792621	0.00161646	0.0444444	0	0.135806	-0.166667	1	0.833333	0.0148588
Cytobacillus kochii	-0.429208	0.00161646	0.0444444	0	0.126177	-0.166667	1	0.833333	0.0148588
Radiobacillus sp. 80	-0.696479	0.00161646	0.0444444	0	0.139726	-0.666667	1	0.333333	0.0148588
Lentibacillus amyloliquefaciens	-0.560018	0.00161646	0.0444444	0	0.124671	-0.166667	1	0.833333	0.0148588
Terribacillus aidingensis	-0.634944	0.00161646	0.0444444	0	0.135806	-0.433333	0.933333	0.5	0.0148588
Paenibacillus sophorae	-0.528961	0.00161646	0.0444444	0	0.125428	0	1	1	0.0148588
Planococcus lenghuensis	-0.721517	0.00161646	0.0444444	0	0.126177	-0.166667	1	0.833333	0.0148588
Planococcus halocryophilus	-0.576906	0.00159389	0.0444444	0	0.124671	-0.433333	0.933333	0.5	0.0148588
Sporosarcina sp. Marseille-Q4063	-0.6102	0.00161646	0.0444444	0	0.139726	-0.5	1	0.5	0.0148588
Exiguobacterium sp. Helios	-0.764469	0.00161079	0.0444444	0	0.139726	-0.666667	1	0.333333	0.0148588
Sporolactobacillus terrae	-0.583695	0.00161646	0.0444444	0	0.124671	-0.166667	1	0.833333	0.0148588
Streptococcus pseudoporcinus	-0.686916	0.00161646	0.0444444	0	0.139726	-0.333333	1	0.666667	0.0148588
Streptococcus pantholopis	-0.501933	0.00161646	0.0444444	0	0.139726	-0.166667	1	0.833333	0.0148588
Lactobacillus apis	-0.53646	0.00150563	0.0444444	0	0.132636	-0.733333	0.733333	0	0.0148588
Aerococcus sanguinicola	-0.589638	0.00161079	0.0444444	0	0.135806	-0.266667	0.933333	0.666667	0.0148588
Mycoplasmopsis phocirhinis	-0.653793	0.00163272	0.05	0	0.134343	-0.8	0.8	0	0.0148588
Acholeplasma laidlawii	-0.573583	0.00161646	0.0444444	0	0.124671	-0.6	0.933333	0.333333	0.0148588
Prevotella sp. Rep29	-1.27144	0.00161646	0.0444444	0	0.124671	-0.5	1	0.5	0.0148588
Prevotella sp. E13-17	-1.20732	0.00161646	0.0444444	0	0.139726	-0.333333	1	0.666667	0.0148588
Prevotella ruminicola	-0.946244	0.00161079	0.0444444	0	0.126177	0	1	1	0.0148588
Flavobacterium kingsejongi	-0.483761	0.00161646	0.0444444	0	0.139726	-0.666667	1	0.333333	0.0148588
Flavobacterium anhuiense	-0.689181	0.00161646	0.0444444	0	0.124671	-0.433333	0.933333	0.5	0.0148588
Arenibacter algicola	-0.541933	0.00161646	0.0444444	0	0.135806	-0.6	0.933333	0.333333	0.0148588
Chryseobacterium sp. Y16C	-0.642012	0.00161646	0.0444444	0	0.126177	-0.5	1	0.5	0.0148588
Chryseobacterium sp. IHB B 17019	-0.62974	0.00159389	0.0444444	0	0.124671	-0.6	0.933333	0.333333	0.0148588
Hymenobacter busanensis	-0.673368	0.00161079	0.0444444	0	0.126177	-0.666667	1	0.333333	0.0148588
Fibrella sp. ES10-3-2-2	-0.432388	0.00161646	0.0444444	0	0.139726	-0.5	1	0.5	0.0148588
Pedobacter schmidteae	-0.586939	0.00161646	0.0444444	0	0.139726	-0.333333	1	0.666667	0.0148588
Pedobacter steynii	-0.696929	0.00161079	0.0444444	0	0.124671	-0.333333	1	0.666667	0.0148588
Ferruginibacter sp. KIS38-8	-0.596836	0.00161646	0.0444444	0	0.135806	-0.6	0.933333	0.333333	0.0148588
Prosthecochloris sp. GSB1	-0.826987	0.00150563	0.0444444	0	0.132636	-0.933333	0.933333	0	0.0148588
Gemmatirosa kalamazoonesis	-0.620337	0.00161646	0.0444444	0	0.126177	-0.333333	1	0.666667	0.0148588
Dickeya chrysanthemi	-0.576305	0.00161079	0.0444444	0	0.135806	-0.6	0.933333	0.333333	0.0148588
Pseudomonas putida	-0.629136	0.00161646	0.0444444	0	0.135806	0	1	1	0.0148588
Pseudomonas azotoformans	-0.59593	0.00161646	0.0444444	0	0.139726	-0.5	1	0.5	0.0148588
Permianibacter aggregans	-0.55735	0.00161079	0.0444444	0	0.124671	-0.6	0.933333	0.333333	0.0148588
Xanthomonas arboricola	-0.718485	0.00161079	0.0444444	0	0.135806	-0.6	0.933333	0.333333	0.0148588
Lysobacter soli	-0.688754	0.00163272	0.05	0	0.134343	-0.8	0.8	0	0.0148588
Dyella caseinilytica	-0.557057	0.00161079	0.0444444	0	0.124671	-0.6	0.933333	0.333333	0.0148588
Rheinheimera mangrovi	-0.709814	0.00161079	0.0444444	0	0.126177	-0.766667	0.933333	0.166667	0.0148588
Acinetobacter haemolyticus	-0.765029	0.00161079	0.0444444	0	0.125428	-0.6	0.933333	0.333333	0.0148588
Thiomicrorhabdus xiamenensis	-0.639416	0.00156041	0.0444444	0	0.125428	-0.6	0.933333	0.333333	0.0148588
Ciceribacter thiooxidans	-0.724506	0.00159389	0.0444444	0	0.126177	-0.7	0.866667	0.166667	0.0148588
Bradyrhizobium daqingense	-0.720331	0.00159389	0.0444444	0	0.139726	-0.833333	1	0.166667	0.0148588
Devosia oryziradicis	-0.570791	0.00159389	0.0444444	0	0.126177	-0.6	0.933333	0.333333	0.0148588
Pseudorhodoplanes sinuspersici	-0.685358	0.00161079	0.0444444	0	0.125428	-0.533333	0.866667	0.333333	0.0148588
Thioclava nitratireducens	-0.61047	0.00163272	0.05	0	0.134343	-0.866667	0.866667	0	0.0148588
Sphingobium amiense	-0.446333	0.00161079	0.0444444	0	0.126177	-0.7	0.866667	0.166667	0.0148588
Roseomonas marmotae	-0.780565	0.00161646	0.0444444	0	0.135806	-0.433333	0.933333	0.5	0.0148588
Paraburkholderia aromaticivorans	-0.643224	0.00161646	0.0444444	0	0.135806	-0.6	0.933333	0.333333	0.0148588
Variovorax paradoxus	-0.823552	0.00161079	0.0444444	0	0.135806	-0.433333	0.933333	0.5	0.0148588
Hydrogenophaga crassostreae	-0.527948	0.00161079	0.0444444	0	0.139726	-0.833333	1	0.166667	0.0148588
Ottowia sp. 27C	-0.701492	0.00161079	0.0444444	0	0.125428	-0.6	0.933333	0.333333	0.0148588
Achromobacter sp. MFA1 R4	-0.387065	0.00161079	0.0444444	0	0.125428	-0.8	0.8	0	0.0148588
Paludibacterium sp. B53371	-0.820971	0.00161646	0.0444444	0	0.139726	-0.333333	1	0.666667	0.0148588
Aromatoleum petrolei	-0.619683	0.00161079	0.0444444	0	0.126177	-0.666667	1	0.333333	0.0148588
Thauera hydrothermalis	-0.589405	0.00159389	0.0444444	0	0.125428	-0.666667	1	0.333333	0.0148588
Casimicrobium huifangae	-0.555269	0.00161079	0.0444444	0	0.139726	-0.666667	1	0.333333	0.0148588
Pseudodesulfovibrio sp. zrk46	-0.723306	0.00161646	0.0444444	0	0.124671	-0.333333	1	0.666667	0.0148588
Geobacter sp. SVR	-0.498208	0.00161646	0.0444444	0	0.124671	-0.166667	1	0.833333	0.0148588
Geomonas subterranea	-0.93011	0.00161079	0.0444444	0	0.139726	-0.666667	1	0.333333	0.0148588
Dissulfurimicrobium hydrothermale	-0.456557	0.00161079	0.0444444	0	0.139726	-0.5	1	0.5	0.0148588
Sulfurimonas paralvinellae	-0.700014	0.00159389	0.0444444	0	0.139726	-0.766667	0.933333	0.166667	0.0148588
Sulfurovum indicum	-0.710698	0.00161079	0.0444444	0	0.125428	-0.666667	1	0.333333	0.0148588
Bdellovibrio sp. ZAP7	-0.456203	0.00163272	0.05	0	0.134343	-0.733333	0.733333	0	0.0148588
Lacipirellula limnantheis	-0.582258	0.00150563	0.0444444	0	0.132636	-0.733333	0.733333	0	0.0148588
Humisphaera borealis	-0.71983	0.00159389	0.0444444	0	0.124671	-0.6	0.933333	0.333333	0.0148588
Luteitalea sp. TBR-22	-0.710832	0.00161079	0.0444444	0	0.135806	-0.6	0.933333	0.333333	0.0148588
Nitrospira moscoviensis	-0.473297	0.00161079	0.0444444	0	0.135806	-0.766667	0.933333	0.166667	0.0148588
Parolsenella massiliensis	-1.11786	0.00210453	0.0555556	0	0.166599	0	1	1	0.0148791
Berryella intestinalis	-1.00142	0.00210453	0.0555556	0	0.155623	-0.166667	1	0.833333	0.0148791
Bifidobacterium bifidum	-1.19744	0.00210453	0.0555556	0	0.147802	0	1	1	0.0148791
Arthrobacter sp. PAMC 25486	-0.606039	0.00210453	0.0555556	0	0.171961	-0.666667	1	0.333333	0.0148791
Kocuria palustris	-0.571971	0.00209749	0.0555556	0	0.152529	-0.433333	0.933333	0.5	0.0148791
Agromyces badenianii	-0.426829	0.00196657	0.0555556	0	0.149549	-0.666667	0.666667	0	0.0148791
Mycetocola sp. MSC19	-0.518895	0.00210453	0.0555556	0	0.152529	-0.166667	1	0.833333	0.0148791
Pseudoclavibacter sp. Marseille-Q3772	-0.510783	0.00209749	0.0555556	0	0.148461	-0.5	1	0.5	0.0148791
Devriesea agamarum	-0.480205	0.00196657	0.0555556	0	0.149549	-0.666667	0.666667	0	0.0148791
Streptomyces globosus	-0.575401	0.00207646	0.0555556	0	0.171961	-0.633333	0.8	0.166667	0.0148791
Mycobacterium shigaense	-0.610984	0.00178316	0.05	0	0.149081	-0.866667	0.866667	0	0.0148791
Mycolicibacterium fluoranthenivorans	-0.654896	0.00178316	0.05	0	0.149081	-0.6	0.933333	0.333333	0.0148791
Gordonia alkanivorans	-0.456181	0.00196657	0.0555556	0	0.149549	-0.733333	0.733333	0	0.0148791
Schaalia sp. JY-X169	-0.536814	0.00209749	0.0555556	0	0.155623	-0.6	0.933333	0.333333	0.0148791
Saccharothrix sp. 6-C	-0.758883	0.00207646	0.0555556	0	0.149115	-0.633333	0.8	0.166667	0.0148791
Micromonospora inositola	-0.474113	0.00178316	0.05	0	0.149081	-0.866667	0.866667	0	0.0148791
Nonomuraea gerenzanensis	-0.715286	0.00210453	0.0555556	0	0.171961	-0.333333	1	0.666667	0.0148791
Ruminococcus bovis	-1.22113	0.00210453	0.0555556	0	0.171961	0	1	1	0.0148791
Roseburia intestinalis	-1.08579	0.00210453	0.0555556	0	0.171961	0	1	1	0.0148791
Faecalicatena sp. Marseille-Q4148	-0.363562	0.00210453	0.0555556	0	0.171961	0	1	1	0.0148791
Herbinix luporum	-0.731503	0.00210453	0.0555556	0	0.171961	0	1	1	0.0148791
Clostridium sp. SY8519	-0.734126	0.00210453	0.0555556	0	0.171961	0	1	1	0.0148791
Clostridium manihotivorum	-0.659031	0.00210453	0.0555556	0	0.155623	0	1	1	0.0148791
Crassaminicella thermophila	-0.720651	0.00210453	0.0555556	0	0.149115	-0.166667	1	0.833333	0.0148791
Mogibacterium pumilum	-0.677467	0.00210453	0.0555556	0	0.149115	0	1	1	0.0148791
Sporomusa termitida	-0.377496	0.00210453	0.0555556	0	0.155623	0	1	1	0.0148791
Erysipelothrix piscisicarius	-0.622	0.00207646	0.0555556	0	0.148461	-0.433333	0.933333	0.5	0.0148791
Bacillus aquiflavi	-0.66494	0.00210453	0.0555556	0	0.152529	-0.266667	0.933333	0.666667	0.0148791
Metabacillus sp. B2-18	-0.623941	0.00210453	0.0555556	0	0.149115	0	1	1	0.0148791
Virgibacillus sp. Bac330	-0.807192	0.00196657	0.0555556	0	0.149549	-0.7	0.866667	0.166667	0.0148791
Peribacillus muralis	-0.695783	0.00209749	0.0555556	0	0.152529	-0.266667	0.933333	0.666667	0.0148791
Niallia circulans	-0.657478	0.00210453	0.0555556	0	0.171961	0	1	1	0.0148791
Anaerobacillus isosaccharinicus	-0.76239	0.00209749	0.0555556	0	0.171961	-0.666667	1	0.333333	0.0148791
Paenibacillus sp. sptzw28	-0.627684	0.00210453	0.0555556	0	0.155623	-0.333333	1	0.666667	0.0148791
Staphylococcus debuckii	-0.530894	0.00178316	0.05	0	0.149081	-0.766667	0.933333	0.166667	0.0148791
Macrococcus brunensis	-0.635399	0.00210453	0.0555556	0	0.155623	-0.333333	1	0.666667	0.0148791
Planococcus kocurii	-0.38905	0.00205293	0.0666667	0	0.155699	-0.666667	0.666667	0	0.0148791
Kurthia sp. 11kri321	-0.657878	0.00210453	0.0555556	0	0.149115	-0.5	1	0.5	0.0148791
Gemella sp. zg-570	-0.609754	0.00210453	0.0555556	0	0.171961	-0.5	1	0.5	0.0148791
Novibacillus thermophilus	-0.56951	0.00210453	0.0555556	0	0.148461	-0.333333	1	0.666667	0.0148791
Streptococcus sp. oral taxon 061	-0.782267	0.00210453	0.0555556	0	0.147802	-0.166667	1	0.833333	0.0148791
Streptococcus acidominimus	-1.02515	0.00209749	0.0555556	0	0.171961	-0.333333	1	0.666667	0.0148791
Lactococcus taiwanensis	-0.435715	0.00210453	0.0555556	0	0.149115	-0.166667	1	0.833333	0.0148791
Enterococcus wangshanyuanii	-0.519247	0.00210453	0.0555556	0	0.149115	0	1	1	0.0148791
Vagococcus coleopterorum	-0.501646	0.00209749	0.0555556	0	0.148461	-0.633333	0.8	0.166667	0.0148791
Lactobacillus sp. CBA3605	-0.298654	0.00205293	0.0666667	0	0.155699	-0.466667	0.466667	0	0.0148791
Lactobacillus jensenii	-0.681038	0.00210453	0.0555556	0	0.147802	-0.5	1	0.5	0.0148791
Leuconostoc mesenteroides	-0.605901	0.00210453	0.0555556	0	0.152529	-0.333333	1	0.666667	0.0148791
Companilactobacillus allii	-0.740324	0.00178316	0.05	0	0.149081	-0.6	0.933333	0.333333	0.0148791
Oenococcus sicerae	-0.490859	0.00207646	0.0555556	0	0.16531	-0.6	0.933333	0.333333	0.0148791
Tissierella sp. JN-28	-0.477909	0.00210453	0.0555556	0	0.148461	-0.166667	1	0.833333	0.0148791
Pleurocapsa sp. PCC 7327	-0.526885	0.00203481	0.0555556	0	0.149115	-0.533333	0.866667	0.333333	0.0148791
Tepidiforma bonchosmolovskayae	-0.786678	0.00209749	0.0555556	0	0.149115	-0.333333	1	0.666667	0.0148791
Prevotella sp. oral taxon 475	-0.955974	0.00209749	0.0555556	0	0.147802	-0.333333	1	0.666667	0.0148791
Prevotella jejuni	-1.04612	0.00210453	0.0555556	0	0.166599	-0.1	0.933333	0.833333	0.0148791
Sodaliphilus pleomorphus	-1.21746	0.00210453	0.0555556	0	0.171961	-0.166667	1	0.833333	0.0148791
Porphyromonas sp. oral taxon 275	-0.695992	0.00209749	0.0555556	0	0.147802	-0.333333	1	0.666667	0.0148791
Nonlabens spongiae	-0.691448	0.00203481	0.0555556	0	0.155623	-0.6	0.933333	0.333333	0.0148791
Myroides phaeus	-0.582446	0.00207646	0.0555556	0	0.147802	-0.5	1	0.5	0.0148791
Chryseobacterium sp. MEBOG06	-0.482324	0.00210453	0.0555556	0	0.171961	-0.7	0.866667	0.166667	0.0148791
Chryseobacterium taklimakanense	-0.621114	0.00210453	0.0555556	0	0.149115	-0.333333	1	0.666667	0.0148791
Chryseobacterium piperi	-0.629666	0.00209749	0.0555556	0	0.149115	-0.533333	0.866667	0.333333	0.0148791
Kaistella carnis	-0.453162	0.00209749	0.0555556	0	0.147802	-0.533333	0.866667	0.333333	0.0148791
Hymenobacter sp. NBH84	-0.682832	0.00178316	0.05	0	0.149081	-0.6	0.933333	0.333333	0.0148791
Spirosoma taeanense	-0.652158	0.00210453	0.0555556	0	0.147802	-0.333333	1	0.666667	0.0148791
Echinicola sp. 20G	-0.631445	0.00209749	0.0555556	0	0.147802	-0.433333	0.933333	0.5	0.0148791
Algoriphagus sp. NBT04N3	-0.697009	0.00210453	0.0555556	0	0.148461	-0.433333	0.933333	0.5	0.0148791
Fulvivirga sp. SS9-22	-0.561809	0.00210453	0.0555556	0	0.149115	-0.5	1	0.5	0.0148791
Chryseolinea soli	-0.665323	0.00209749	0.0555556	0	0.171961	-0.5	1	0.5	0.0148791
Paraflavitalea soli	-0.733684	0.00210453	0.0555556	0	0.147802	-0.433333	0.933333	0.5	0.0148791
Klebsiella quasivariicola	-0.677453	0.00209749	0.0555556	0	0.155623	-0.333333	1	0.666667	0.0148791
Erwinia tracheiphila	-0.722376	0.00178316	0.05	0	0.149081	-0.6	0.933333	0.333333	0.0148791
Providencia alcalifaciens	-0.644677	0.00207646	0.0555556	0	0.16531	-0.6	0.933333	0.333333	0.0148791
Xenorhabdus bovienii	-0.565726	0.00207646	0.0555556	0	0.149115	-0.7	0.866667	0.166667	0.0148791
Pseudomonas sp. MTM4	-0.387846	0.00207646	0.0555556	0	0.16531	-0.6	0.933333	0.333333	0.0148791
Pseudomonas synxantha	-0.563353	0.00207646	0.0555556	0	0.16531	-0.766667	0.933333	0.166667	0.0148791
Pseudomonas phragmitis	-0.621713	0.00207646	0.0555556	0	0.16531	-0.933333	0.933333	0	0.0148791
Pseudomonas antarctica	-0.511753	0.00196657	0.0555556	0	0.149549	-0.6	0.933333	0.333333	0.0148791
Pseudomonas xantholysinigenes	-0.466509	0.00196657	0.0555556	0	0.149549	-0.666667	0.666667	0	0.0148791
Stenotrophomonas sp. NA06056	-0.456903	0.00207646	0.0555556	0	0.149115	-0.633333	0.8	0.166667	0.0148791
Stenotrophomonas rhizophila	-0.580773	0.00210453	0.0555556	0	0.147802	-0.5	1	0.5	0.0148791
Xanthomonas fragariae	-0.425091	0.00210453	0.0555556	0	0.152529	-0.6	0.933333	0.333333	0.0148791
Pseudolysobacter antarcticus	-0.699843	0.00207646	0.0555556	0	0.149115	-0.666667	1	0.333333	0.0148791
Dyella thiooxydans	-0.3827	0.00210453	0.0555556	0	0.152529	-0.433333	0.933333	0.5	0.0148791
Dyella telluris	-0.57428	0.00178316	0.05	0	0.149081	-0.933333	0.933333	0	0.0148791
Marinobacterium sediminicola	-0.675446	0.00178316	0.05	0	0.149081	-0.6	0.933333	0.333333	0.0148791
Hahella sp. KA22	-0.519267	0.00210453	0.0555556	0	0.166599	-0.1	0.933333	0.833333	0.0148791
Caldichromatium japonicum	-0.573222	0.00178316	0.05	0	0.149081	-0.766667	0.933333	0.166667	0.0148791
Guyparkeria halophila	-0.669394	0.00209749	0.0555556	0	0.148461	-0.333333	1	0.666667	0.0148791
Aeromonas enteropelogenes	-0.528229	0.00209749	0.0555556	0	0.149115	-0.333333	1	0.666667	0.0148791
Vibrio furnissii	-0.565701	0.00210453	0.0555556	0	0.155623	-0.5	1	0.5	0.0148791
Methylomonas paludis	-0.593201	0.00203481	0.0555556	0	0.149115	-0.8	0.8	0	0.0148791
Methylococcus geothermalis	-0.580645	0.00207646	0.0555556	0	0.16531	-0.6	0.933333	0.333333	0.0148791
Agrobacterium vaccinii	-0.57744	0.00207646	0.0555556	0	0.16531	-0.766667	0.933333	0.166667	0.0148791
Ancylobacter pratisalsi	-0.471135	0.00210453	0.0555556	0	0.147802	-0.166667	1	0.833333	0.0148791
Roseibium aggregatum	-0.438663	0.00210453	0.0555556	0	0.149115	-0.166667	1	0.833333	0.0148791
Brucella anthropi	-0.599265	0.00210453	0.0555556	0	0.155623	-0.333333	1	0.666667	0.0148791
Hartmannibacter diazotrophicus	-0.59732	0.00209749	0.0555556	0	0.152529	-0.6	0.933333	0.333333	0.0148791
Sulfitobacter mediterraneus	-0.683089	0.00207646	0.0555556	0	0.16531	-0.266667	0.933333	0.666667	0.0148791
Pontivivens ytuae	-0.611707	0.00207646	0.0555556	0	0.148461	-0.633333	0.8	0.166667	0.0148791
Sphingorhabdus sp. YGSMI21	-0.499388	0.00207646	0.0555556	0	0.16531	-0.6	0.933333	0.333333	0.0148791
Acetobacter persici	-0.733581	0.00178316	0.05	0	0.149081	-0.766667	0.933333	0.166667	0.0148791
Roseomonas haemaphysalidis	-0.488638	0.00210453	0.0555556	0	0.152529	-0.166667	1	0.833333	0.0148791
Roseomonas gilardii	-0.528854	0.00209749	0.0555556	0	0.152529	-0.766667	0.933333	0.166667	0.0148791
Azospirillum sp. B510	-0.729984	0.00207646	0.0555556	0	0.155623	-0.766667	0.933333	0.166667	0.0148791
Hypericibacter terrae	-0.66061	0.00207646	0.0555556	0	0.149115	-0.633333	0.8	0.166667	0.0148791
Brevundimonas sp. AJA228-03	-0.660315	0.00178316	0.05	0	0.149081	-0.766667	0.933333	0.166667	0.0148791
Hyphobacterium sp. CCMP332	-0.476534	0.00209749	0.0555556	0	0.171961	-0.666667	1	0.333333	0.0148791
Polynucleobacter sp. MWH-UH21B	-0.498724	0.00178316	0.05	0	0.149081	-0.866667	0.866667	0	0.0148791
Rhodoferax antarcticus	-0.699451	0.00209749	0.0555556	0	0.149115	-0.5	1	0.5	0.0148791
Delftia tsuruhatensis	-0.726172	0.00207646	0.0555556	0	0.16531	-0.766667	0.933333	0.166667	0.0148791
Ramlibacter tataouinensis	-0.613262	0.00210453	0.0555556	0	0.171961	-0.666667	1	0.333333	0.0148791
Bordetella sp. N	-0.596721	0.00209749	0.0555556	0	0.147802	-0.433333	0.933333	0.5	0.0148791
Mitsuaria sp. 7	-0.669108	0.00210453	0.0555556	0	0.166599	-0.266667	0.933333	0.666667	0.0148791
Sutterella wadsworthensis	-0.980304	0.00210453	0.0555556	0	0.171961	0	1	1	0.0148791
Chromobacterium sp. ATCC 53434	-0.687374	0.00209749	0.0555556	0	0.148461	-0.6	0.933333	0.333333	0.0148791
Chromobacterium violaceum	-0.617234	0.00207646	0.0555556	0	0.16531	-0.766667	0.933333	0.166667	0.0148791
Jeongeupia sp. USM3	-0.746817	0.00207646	0.0555556	0	0.155623	-0.6	0.933333	0.333333	0.0148791
Nitrogeniibacter aestuarii	-0.685559	0.00207646	0.0555556	0	0.16531	-0.6	0.933333	0.333333	0.0148791
Denitratisoma oestradiolicum	-0.570841	0.00209749	0.0555556	0	0.149115	-0.6	0.933333	0.333333	0.0148791
Methylophilus sp. TWE2	-0.609361	0.00207646	0.0555556	0	0.16531	-0.933333	0.933333	0	0.0148791
Pseudodesulfovibrio sp. SF6	-0.636849	0.00210453	0.0555556	0	0.152529	-0.166667	1	0.833333	0.0148791
Desulfolutivibrio sulfoxidireducens	-0.629677	0.00210453	0.0555556	0	0.148461	-0.166667	1	0.833333	0.0148791
Pyxidicoccus sp. SCPEA002	-0.607672	0.00210453	0.0555556	0	0.166599	-0.1	0.933333	0.833333	0.0148791
Geomonas nitrogeniifigens	-0.629959	0.00209749	0.0555556	0	0.152529	-0.433333	0.933333	0.5	0.0148791
Desulfuromonas sp. AOP6	-0.479508	0.00210453	0.0555556	0	0.171961	-0.333333	1	0.666667	0.0148791
Desulfonema magnum	-0.662402	0.00210453	0.0555556	0	0.155623	-0.333333	1	0.666667	0.0148791
Campylobacter fetus	-0.617591	0.00178316	0.05	0	0.149081	-0.933333	0.933333	0	0.0148791
Helicobacter himalayensis	-0.577702	0.00178316	0.05	0	0.149081	-0.933333	0.933333	0	0.0148791
Sulfurimonas sp. B2	-0.535614	0.00209749	0.0555556	0	0.147802	-0.866667	0.866667	0	0.0148791
Gimesia aquarii	-0.500555	0.00207646	0.0555556	0	0.16531	-0.766667	0.933333	0.166667	0.0148791
Symmachiella dynata	-0.779635	0.00207646	0.0555556	0	0.16531	-0.766667	0.933333	0.166667	0.0148791
Nibricoccus aquaticus	-0.741275	0.00203481	0.0555556	0	0.171961	-0.7	0.866667	0.166667	0.0148791
Methylacidimicrobium sp. B4	-0.47775	0.00178316	0.05	0	0.149081	-0.933333	0.933333	0	0.0148791
Thiospirochaeta perfilievii	-0.510592	0.00209749	0.0555556	0	0.155623	-0.666667	1	0.333333	0.0148791
Leptotrichia hofstadii	-0.640701	0.00178316	0.05	0	0.149081	-0.6	0.933333	0.333333	0.0148791
Terriglobus roseus	-0.485629	0.00207646	0.0555556	0	0.148461	-0.433333	0.933333	0.5	0.0148791
Olsenella timonensis	-1.02368	0.00272453	0.0666667	0	0.173163	0	1	1	0.0159396
Microbacterium sp. PM5	-0.487284	0.00272453	0.0666667	0	0.204153	-0.666667	1	0.333333	0.0159396
Microbacterium chocolatum	-0.580019	0.00268988	0.0666667	0	0.168878	-0.633333	0.8	0.166667	0.0159396
Microbacterium amylolyticum	-0.39924	0.00271584	0.0666667	0	0.172589	-0.266667	0.933333	0.666667	0.0159396
Leucobacter viscericola	-0.480071	0.00271584	0.0666667	0	0.172589	-0.7	0.866667	0.166667	0.0159396
Mycetocola sp. JXN-3	-0.733453	0.0026384	0.0666667	0	0.175429	-0.533333	0.866667	0.333333	0.0159396
Brevibacterium aurantiacum	-0.600573	0.00268988	0.0666667	0	0.180005	-0.6	0.933333	0.333333	0.0159396
Xylanimonas allomyrinae	-0.582915	0.00268988	0.0666667	0	0.174867	-0.7	0.866667	0.166667	0.0159396
Ruania zhangjianzhongii	-0.558667	0.00271584	0.0666667	0	0.172589	-0.433333	0.933333	0.5	0.0159396
Streptomyces sp. SM18	-0.472579	0.00255395	0.0666667	0	0.169867	-0.8	0.8	0	0.0159396
Streptacidiphilus sp. P02-A3a	-0.551017	0.00272453	0.0666667	0	0.185946	-0.5	1	0.5	0.0159396
Corynebacterium lizhenjunii	-0.525794	0.00271584	0.0666667	0	0.204153	-0.666667	1	0.333333	0.0159396
Corynebacterium comes	-0.432666	0.00271584	0.0666667	0	0.174867	-0.533333	0.866667	0.333333	0.0159396
Rhodococcus globerulus	-0.641125	0.00231868	0.0611111	0	0.16477	-0.866667	0.866667	0	0.0159396
Actinomyces viscosus	-0.855739	0.00272453	0.0666667	0	0.204153	-0.166667	1	0.833333	0.0159396
Actinomyces qiguomingii	-0.569615	0.00272453	0.0666667	0	0.181253	-0.166667	1	0.833333	0.0159396
Acidipropionibacterium acidipropionici	-0.65069	0.00268988	0.0666667	0	0.180005	-0.6	0.933333	0.333333	0.0159396
Marmoricola scoriae	-0.595103	0.00271584	0.0666667	0	0.174867	-0.6	0.933333	0.333333	0.0159396
Pseudonocardia abyssalis	-0.549133	0.00268988	0.0666667	0	0.180005	-0.433333	0.933333	0.5	0.0159396
Kutzneria sp. CA-103260	-0.686248	0.00272453	0.0666667	0	0.185946	-0.666667	1	0.333333	0.0159396
Micromonospora sp. HM134	-0.475972	0.00271584	0.0666667	0	0.175429	-0.533333	0.866667	0.333333	0.0159396
Micromonospora auratinigra	-0.524828	0.00238841	0.0611111	0	0.181381	-0.433333	0.933333	0.5	0.0159396
Iamia sp. SCSIO 61187	-0.684565	0.00271584	0.0666667	0	0.168878	-0.433333	0.933333	0.5	0.0159396
Clostridium septicum	-0.678055	0.00272453	0.0666667	0	0.174867	-0.166667	1	0.833333	0.0159396
Intestinimonas butyriciproducens	-0.673096	0.00272453	0.0666667	0	0.204153	0	1	1	0.0159396
Paeniclostridium sordellii	-0.850429	0.00272453	0.0666667	0	0.185946	-0.166667	1	0.833333	0.0159396
Heliorestis convoluta	-0.668146	0.00272453	0.0666667	0	0.175429	-0.5	1	0.5	0.0159396
Thermoanaerobacterium sp. RBIITD	-0.605928	0.00272453	0.0666667	0	0.181253	0	1	1	0.0159396
Anoxybacter fermentans	-0.758029	0.00238841	0.0611111	0	0.181381	-0.266667	0.933333	0.666667	0.0159396
Turicibacter sanguinis	-1.07153	0.00271584	0.0666667	0	0.204153	-0.333333	1	0.666667	0.0159396
Lysinibacillus timonensis	-0.650037	0.00272453	0.0666667	0	0.173163	0	1	1	0.0159396
Lysinibacillus agricola	-0.75045	0.00272453	0.0666667	0	0.175429	-0.5	1	0.5	0.0159396
Anoxybacillus caldiproteolyticus	-0.644901	0.00271584	0.0666667	0	0.185946	-0.5	1	0.5	0.0159396
Parageobacillus genomosp. 1	-0.396316	0.00272453	0.0666667	0	0.204153	-0.5	1	0.5	0.0159396
Fictibacillus phosphorivorans	-0.569926	0.00272453	0.0666667	0	0.173163	-0.166667	1	0.833333	0.0159396
Lederbergia lenta	-0.780057	0.00238841	0.0611111	0	0.181381	-0.433333	0.933333	0.5	0.0159396
Caldibacillus thermoamylovorans	-0.765476	0.00272453	0.0666667	0	0.204153	-0.166667	1	0.833333	0.0159396
Staphylococcus pettenkoferi	-0.511229	0.00272453	0.0666667	0	0.173163	-0.5	1	0.5	0.0159396
Staphylococcus piscifermentans	-0.498043	0.00271584	0.0666667	0	0.204153	-0.833333	1	0.166667	0.0159396
Macrococcus armenti	-0.811965	0.00272453	0.0666667	0	0.174867	-0.166667	1	0.833333	0.0159396
Salinicoccus halodurans	-0.542196	0.00272453	0.0666667	0	0.197331	0.0666667	0.933333	1	0.0159396
Planococcus maritimus	-0.908827	0.00271584	0.0666667	0	0.185946	-0.333333	1	0.666667	0.0159396
Planococcus donghaensis	-0.64808	0.00272453	0.0666667	0	0.204153	-0.333333	1	0.666667	0.0159396
Planococcus rifietoensis	-0.535766	0.00231868	0.0611111	0	0.16477	-0.7	0.866667	0.166667	0.0159396
Brochothrix thermosphacta	-0.663034	0.00272453	0.0666667	0	0.172589	-0.166667	1	0.833333	0.0159396
Streptococcus lutetiensis	-0.733823	0.00272453	0.0666667	0	0.204153	-0.166667	1	0.833333	0.0159396
Streptococcus halotolerans	-0.561979	0.00272453	0.0666667	0	0.172589	-0.266667	0.933333	0.666667	0.0159396
Lactobacillus terrae	-0.559537	0.00272453	0.0666667	0	0.185946	-0.7	0.866667	0.166667	0.0159396
Lactobacillus helveticus	-0.616597	0.00272453	0.0666667	0	0.185946	-0.333333	1	0.666667	0.0159396
Lentilactobacillus curieae	-0.57114	0.00268988	0.0666667	0	0.180005	-0.7	0.866667	0.166667	0.0159396
Paucilactobacillus nenjiangensis	-0.590038	0.00255395	0.0666667	0	0.169867	-0.533333	0.866667	0.333333	0.0159396
Ndongobacter massiliensis	-0.37091	0.00272453	0.0666667	0	0.173163	0	1	1	0.0159396
Synechococcus sp. CBW1004	-0.537951	0.00272453	0.0666667	0	0.172589	-0.433333	0.933333	0.5	0.0159396
Leptolyngbya sp. 15MV	-0.691629	0.00231868	0.0611111	0	0.16477	-0.866667	0.866667	0	0.0159396
Spiroplasma turonicum	-0.504547	0.00231868	0.0611111	0	0.16477	-0.7	0.866667	0.166667	0.0159396
Candidatus Izimaplasma sp. HR1	-0.450941	0.00271584	0.0666667	0	0.168878	-0.333333	1	0.666667	0.0159396
Flavobacterium magnum	-0.55147	0.00255395	0.0666667	0	0.170457	-0.633333	0.8	0.166667	0.0159396
Chryseobacterium sp. ZHDP1	-0.455397	0.00238841	0.0611111	0	0.181381	-0.6	0.933333	0.333333	0.0159396
Rufibacter sp. DG15C	-0.63078	0.00271584	0.0666667	0	0.173163	-0.366667	0.866667	0.5	0.0159396
Echinicola sp. SCS 3-6	-0.534978	0.00272453	0.0666667	0	0.185946	-0.333333	1	0.666667	0.0159396
Mongoliitalea daihaiensis	-0.597554	0.00268988	0.0666667	0	0.185946	-0.766667	0.933333	0.166667	0.0159396
Mucilaginibacter sp. F39-2	-0.544821	0.00268988	0.0666667	0	0.174867	-0.6	0.933333	0.333333	0.0159396
Mucilaginibacter gotjawali	-0.64791	0.00271584	0.0666667	0	0.175429	-0.333333	1	0.666667	0.0159396
Kosakonia sp. SMBL-WEM22	-0.472027	0.00272453	0.0666667	0	0.181253	-0.433333	0.933333	0.5	0.0159396
Candidatus Riesia pediculicola	-0.608589	0.00231868	0.0611111	0	0.16477	-0.6	0.933333	0.333333	0.0159396
Serratia rubidaea	-0.535625	0.00255395	0.0666667	0	0.170457	-0.633333	0.8	0.166667	0.0159396
Dickeya solani	-0.393436	0.00255395	0.0666667	0	0.170457	-0.666667	0.666667	0	0.0159396
Leminorella richardii	-0.414385	0.00272453	0.0666667	0	0.204153	-0.5	1	0.5	0.0159396
Pseudomonas mucidolens	-0.565462	0.00268988	0.0666667	0	0.175429	-0.6	0.933333	0.333333	0.0159396
Pseudomonas alcaligenes	-0.484914	0.00272453	0.0666667	0	0.181253	-0.433333	0.933333	0.5	0.0159396
Pseudomonas balearica	-0.625505	0.00255395	0.0666667	0	0.169867	-0.8	0.8	0	0.0159396
Pseudomonas cichorii	-0.510846	0.00272453	0.0666667	0	0.181253	-0.166667	1	0.833333	0.0159396
Pseudomonas alvandae	-0.610918	0.00271584	0.0666667	0	0.172589	-0.7	0.866667	0.166667	0.0159396
Lysobacter antibioticus	-0.609615	0.00268988	0.0666667	0	0.204153	-0.833333	1	0.166667	0.0159396
Shewanella sp. KX20019	-0.688924	0.00238841	0.0611111	0	0.181381	-0.766667	0.933333	0.166667	0.0159396
Moritella sp. 24	-0.442983	0.00268988	0.0666667	0	0.180005	-0.7	0.866667	0.166667	0.0159396
Allochromatium tepidum	-0.641672	0.00271584	0.0666667	0	0.172589	-0.6	0.933333	0.333333	0.0159396
Dongshaea marina	-0.51355	0.00271584	0.0666667	0	0.174867	-0.6	0.933333	0.333333	0.0159396
Aggregatibacter aphrophilus	-0.589741	0.00272453	0.0666667	0	0.174867	-0.6	0.933333	0.333333	0.0159396
Vibrio penaeicida	-0.574296	0.00268988	0.0666667	0	0.180005	-0.433333	0.933333	0.5	0.0159396
Aliivibrio salmonicida	-0.658148	0.00255395	0.0666667	0	0.170457	-0.8	0.8	0	0.0159396
Acinetobacter johnsonii	-0.665378	0.00268988	0.0666667	0	0.180005	-0.6	0.933333	0.333333	0.0159396
Moraxella catarrhalis	-0.49073	0.00268988	0.0666667	0	0.204153	-0.7	0.866667	0.166667	0.0159396
Microbulbifer sp. ALW1	-0.514001	0.00231868	0.0611111	0	0.16477	-0.866667	0.866667	0	0.0159396
Steroidobacter denitrificans	-0.704096	0.00271584	0.0666667	0	0.204153	-0.7	0.866667	0.166667	0.0159396
Cardiobacterium hominis	-0.436502	0.00272453	0.0666667	0	0.175429	-0.333333	1	0.666667	0.0159396
Bradyrhizobium cosmicum	-0.520759	0.00231868	0.0611111	0	0.16477	-0.8	0.8	0	0.0159396
Bradyrhizobium genosp. B	-0.527086	0.0026384	0.0666667	0	0.185946	-0.633333	0.8	0.166667	0.0159396
Rhodopseudomonas palustris	-0.672023	0.00272453	0.0666667	0	0.181253	-0.1	0.933333	0.833333	0.0159396
Rhodopseudomonas boonkerdii	-0.500906	0.00272453	0.0666667	0	0.181253	-0.266667	0.933333	0.666667	0.0159396
Microvirga sp. 17 mud 1-3	-0.512748	0.00272453	0.0666667	0	0.173163	-0.266667	0.933333	0.666667	0.0159396
Methyloligella sp. GL2	-0.503679	0.00268988	0.0666667	0	0.180005	-0.733333	0.733333	0	0.0159396
Methylovirgula sp. HY1	-0.400352	0.00272453	0.0666667	0	0.185946	-0.633333	0.8	0.166667	0.0159396
Chelatococcus daeguensis	-0.649386	0.00268988	0.0666667	0	0.180005	-0.266667	0.933333	0.666667	0.0159396
Sulfitobacter sp. JL08	-0.629822	0.00231868	0.0611111	0	0.16477	-0.6	0.933333	0.333333	0.0159396
Ruegeria pomeroyi	-0.614709	0.00268988	0.0666667	0	0.168878	-0.7	0.866667	0.166667	0.0159396
Leisingera aquaemixtae	-0.591753	0.00268988	0.0666667	0	0.174867	-0.533333	0.866667	0.333333	0.0159396
Rhodobacter capsulatus	-0.609798	0.00271584	0.0666667	0	0.173163	-0.7	0.866667	0.166667	0.0159396
Cognatishimia activa	-0.519285	0.00271584	0.0666667	0	0.174867	-0.666667	1	0.333333	0.0159396
Sphingomonas sp. PAMC26645	-0.57261	0.0026384	0.0666667	0	0.175429	-0.633333	0.8	0.166667	0.0159396
Sphingobium yanoikuyae	-0.633355	0.00268988	0.0666667	0	0.180005	-0.6	0.933333	0.333333	0.0159396
Novosphingobium sp. EMRT-2	-0.53546	0.00255395	0.0666667	0	0.169867	-0.866667	0.866667	0	0.0159396
Rhizorhabdus wittichii	-0.664117	0.00255395	0.0666667	0	0.170457	-0.8	0.8	0	0.0159396
Terasakiella sp. SH-1	-0.563724	0.00268988	0.0666667	0	0.185946	-0.7	0.866667	0.166667	0.0159396
Caulobacter segnis	-0.616124	0.00272453	0.0666667	0	0.175429	-0.5	1	0.5	0.0159396
Burkholderia stabilis	-0.644117	0.00255395	0.0666667	0	0.170457	-0.633333	0.8	0.166667	0.0159396
Paraburkholderia acidisoli	-0.711433	0.00271584	0.0666667	0	0.185946	-0.6	0.933333	0.333333	0.0159396
Acidovorax antarcticus	-0.787003	0.00268988	0.0666667	0	0.174867	-0.6	0.933333	0.333333	0.0159396
Comamonas sp. CJ34	-0.540851	0.00271584	0.0666667	0	0.174867	-0.5	1	0.5	0.0159396
Comamonas testosteroni	-0.536645	0.00272453	0.0666667	0	0.197331	-0.433333	0.933333	0.5	0.0159396
Kinneretia sp. DAIF2	-0.682683	0.00271584	0.0666667	0	0.174867	-0.433333	0.933333	0.5	0.0159396
Bordetella flabilis	-0.462814	0.00238841	0.0611111	0	0.181381	-0.266667	0.933333	0.666667	0.0159396
Orrella marina	-0.737916	0.00268125	0.0666667	0	0.180005	-0.6	0.933333	0.333333	0.0159396
Rhizobacter gummiphilus	-0.687482	0.00271584	0.0666667	0	0.204153	-0.833333	1	0.166667	0.0159396
Rhizobacter sp. AJA081-3	-0.64278	0.00238841	0.0611111	0	0.181381	-0.266667	0.933333	0.666667	0.0159396
Ideonella dechloratans	-0.435922	0.00272453	0.0666667	0	0.173163	-0.333333	1	0.666667	0.0159396
Neisseria chenwenguii	-0.609518	0.00268988	0.0666667	0	0.168878	-0.533333	0.866667	0.333333	0.0159396
Neisseria sp. KEM232	-0.484628	0.00271584	0.0666667	0	0.173163	-0.766667	0.933333	0.166667	0.0159396
Azoarcus sp. KH32C	-0.567281	0.00272453	0.0666667	0	0.168878	-0.333333	1	0.666667	0.0159396
Dechloromonas denitrificans	-0.607293	0.00272453	0.0666667	0	0.181253	-0.1	0.933333	0.833333	0.0159396
Sulfurimicrobium lacus	-0.5885	0.00271584	0.0666667	0	0.168878	-0.433333	0.933333	0.5	0.0159396
Paradesulfovibrio bizertensis	-0.587101	0.00272453	0.0666667	0	0.204153	-0.333333	1	0.666667	0.0159396
Anaeromyxobacter sp. Fw109-5	-0.711182	0.00271584	0.0666667	0	0.185946	-0.666667	1	0.333333	0.0159396
Desulfuromonas versatilis	-0.633806	0.00272453	0.0666667	0	0.174867	-0.166667	1	0.833333	0.0159396
Syntrophotalea acetylenica	-0.700185	0.00272453	0.0666667	0	0.172589	-0.333333	1	0.666667	0.0159396
Fuerstiella marisgermanici	-0.481927	0.00268988	0.0666667	0	0.180005	-0.766667	0.933333	0.166667	0.0159396
Urbifossiella limnaea	-0.614458	0.00272453	0.0666667	0	0.174867	-0.666667	1	0.333333	0.0159396
Oceanispirochaeta crateris	-0.531715	0.00272453	0.0666667	0	0.197331	-0.1	0.933333	0.833333	0.0159396
Streptomyces nojiriensis	-0.524545	0.00276705	0.0722222	0	0.182347	-0.666667	0.666667	0	0.0161232
Psychrobacter sp. DAB_AL43B	-0.380678	0.00276705	0.0722222	0	0.182347	-0.733333	0.733333	0	0.0161232
Aromatoleum pumilum	-0.625604	0.00276705	0.0722222	0	0.182347	-0.633333	0.8	0.166667	0.0161232
Leucobacter muris	-0.501671	0.00293999	0.0777778	0	0.183908	-0.666667	0.666667	0	0.0168795
Streptomyces sp. YIM 121038	-0.443718	0.00299795	0.0722222	0	0.183722	-0.8	0.8	0	0.0168795
Streptomyces sp. GS7	-0.475756	0.00299795	0.0722222	0	0.184268	-0.633333	0.8	0.166667	0.0168795
Streptomyces sp. WA6-1-16	-0.342964	0.00293999	0.0777778	0	0.183908	-0.6	0.6	0	0.0168795
Corynebacterium bovis	-0.600599	0.00299795	0.0722222	0	0.183722	-0.7	0.866667	0.166667	0.0168795
Mycobacterium virginiense	-0.513604	0.00293999	0.0777778	0	0.183908	-0.666667	0.666667	0	0.0168795
Mycolicibacterium confluentis	-0.643658	0.00293999	0.0777778	0	0.183908	-0.866667	0.866667	0	0.0168795
Gordonia terrae	-0.634447	0.00299795	0.0722222	0	0.183722	-0.533333	0.866667	0.333333	0.0168795
Vaginimicrobium propionicum	-0.766472	0.00299795	0.0722222	0	0.184268	-0.6	0.933333	0.333333	0.0168795
Micromonospora echinospora	-0.641924	0.00299795	0.0722222	0	0.184268	-0.7	0.866667	0.166667	0.0168795
Staphylococcus sp. MI 10-1553	-0.463843	0.00299795	0.0722222	0	0.184268	-0.633333	0.8	0.166667	0.0168795
Fructilactobacillus sanfranciscensis	-0.567754	0.00299795	0.0722222	0	0.184268	-0.633333	0.8	0.166667	0.0168795
Xanthomonas citri	-0.658972	0.00293999	0.0777778	0	0.183908	-0.733333	0.733333	0	0.0168795
Bermanella marisrubri	-0.431127	0.00299795	0.0722222	0	0.183722	-0.7	0.866667	0.166667	0.0168795
Thiomicrorhabdus sp. Am19	-0.473177	0.00299795	0.0722222	0	0.183722	-0.8	0.8	0	0.0168795
Thiothrix subterranea	-0.526333	0.00293999	0.0777778	0	0.183908	-0.733333	0.733333	0	0.0168795
Rhizobium sp. WL3	-0.563462	0.00299795	0.0722222	0	0.183722	-0.7	0.866667	0.166667	0.0168795
Sphingorhabdus sp. SMR4y	-0.571275	0.00293999	0.0777778	0	0.183908	-0.8	0.8	0	0.0168795
Neokomagataea tanensis	-0.640549	0.00299795	0.0722222	0	0.183722	-0.7	0.866667	0.166667	0.0168795
Caulobacter sp. FWC26	-0.531753	0.00299795	0.0722222	0	0.184268	-0.633333	0.8	0.166667	0.0168795
Polynucleobacter sp. VK25	-0.43425	0.00293999	0.0777778	0	0.183908	-0.533333	0.533333	0	0.0168795
Hydrogenophaga sp. BPS33	-0.640896	0.00299795	0.0722222	0	0.184268	-0.8	0.8	0	0.0168795
Neisseria weaveri	-0.506779	0.00299795	0.0722222	0	0.183722	-0.533333	0.866667	0.333333	0.0168795
Lacipirellula parvula	-0.561834	0.00299795	0.0722222	0	0.183722	-0.7	0.866667	0.166667	0.0168795
Thermosipho melanesiensis	-0.687077	0.00299795	0.0722222	0	0.184268	-0.6	0.933333	0.333333	0.0168795
Nitrosopumilus piranensis	-0.399002	0.00293999	0.0777778	0	0.183908	-0.666667	0.666667	0	0.0168795
Microbacterium foliorum	-0.576481	0.00308382	0.0722222	0	0.195249	-0.1	0.933333	0.833333	0.0172734
Desulfomarina profundi	-0.605061	0.00308382	0.0722222	0	0.195249	-0.433333	0.933333	0.5	0.0172734
Geovibrio thiophilus	-0.580111	0.00308382	0.0722222	0	0.195249	-0.266667	0.933333	0.666667	0.0172734
Methanolobus zinderi	-0.544574	0.00308382	0.0722222	0	0.195249	-0.7	0.866667	0.166667	0.0172734
Nesterenkonia sp. NBAIMH1	-0.492831	0.00350738	0.0777778	0	0.196773	-0.433333	0.933333	0.5	0.0175006
Microbacterium oleivorans	-0.651907	0.00349673	0.0777778	0	0.202933	-0.433333	0.933333	0.5	0.0175006
Salinibacterium sp. ZJ450	-0.515886	0.00349673	0.0777778	0	0.191355	-0.633333	0.8	0.166667	0.0175006
Frondihabitans sp. PAMC 28766	-0.610999	0.00346487	0.0777778	0	0.19189	-0.533333	0.866667	0.333333	0.0175006
Cellulomonas sp. JZ18	-0.687228	0.00329789	0.0777778	0	0.194357	-0.733333	0.733333	0	0.0175006
Brevibacterium sp. SMBL_HHYL_HB1	-0.58889	0.00349673	0.0777778	0	0.19189	-0.366667	0.866667	0.5	0.0175006
Brevibacterium luteolum	-0.552569	0.00349673	0.0777778	0	0.202933	-0.433333	0.933333	0.5	0.0175006
Streptomyces pratensis	-0.505778	0.00329789	0.0777778	0	0.194357	-0.733333	0.733333	0	0.0175006
Streptomyces bathyalis	-0.593054	0.00349673	0.0777778	0	0.198301	-0.566667	0.733333	0.166667	0.0175006
Corynebacterium qintianiae	-0.511938	0.00329789	0.0777778	0	0.194357	-0.566667	0.733333	0.166667	0.0175006
Corynebacterium macginleyi	-0.489216	0.00349673	0.0777778	0	0.216783	-0.6	0.933333	0.333333	0.0175006
Mycolicibacterium litorale	-0.624154	0.00346487	0.0777778	0	0.198301	-0.6	0.933333	0.333333	0.0175006
Mycolicibacterium sediminis	-0.462356	0.00349673	0.0777778	0	0.195226	-0.366667	0.866667	0.5	0.0175006
Nocardia terpenica	-0.642074	0.00350738	0.0777778	0	0.192954	-0.333333	1	0.666667	0.0175006
Nocardia brasiliensis	-0.554341	0.00350738	0.0777778	0	0.198973	-0.266667	0.933333	0.666667	0.0175006
Nocardia seriolae	-0.681969	0.00346487	0.0777778	0	0.197794	-0.733333	0.733333	0	0.0175006
Nocardia tengchongensis	-0.574644	0.00349673	0.0777778	0	0.195226	-0.366667	0.866667	0.5	0.0175006
Rhodococcus fascians	-0.609658	0.00349673	0.0777778	0	0.20342	-0.7	0.866667	0.166667	0.0175006
Trueperella pecoris	-0.533354	0.00350738	0.0777778	0	0.216783	-0.333333	1	0.666667	0.0175006
Flaviflexus salsibiostraticola	-0.507567	0.00350738	0.0777778	0	0.195226	-0.366667	0.866667	0.5	0.0175006
Propionibacterium australiense	-0.749941	0.00350738	0.0777778	0	0.191355	-0.6	0.933333	0.333333	0.0175006
Rubrobacter marinus	-0.633234	0.00350738	0.0777778	0	0.196773	-0.266667	0.933333	0.666667	0.0175006
Aminipila luticellarii	-0.51451	0.00350738	0.0777778	0	0.236319	0	1	1	0.0175006
Vallitalea pronyensis	-0.608914	0.00350738	0.0777778	0	0.236319	0	1	1	0.0175006
Caldicellulosiruptor diazotrophicus	-0.514933	0.00349673	0.0777778	0	0.202933	-0.166667	1	0.833333	0.0175006
Koleobacter methoxysyntrophicus	-0.422011	0.00350738	0.0777778	0	0.19189	-0.166667	1	0.833333	0.0175006
Phascolarctobacterium sp. Marseille-Q4147	-0.939229	0.00350738	0.0777778	0	0.198301	0	1	1	0.0175006
[Clostridium] innocuum	1.10088	0.00350738	0.922222	0.763681	1	0	1	1	0.0175006
Bacillus sp. M4U3P1	-0.547379	0.00346487	0.0777778	0	0.198301	-0.6	0.933333	0.333333	0.0175006
Anoxybacillus sediminis	-0.676514	0.00350738	0.0777778	0	0.236319	0	1	1	0.0175006
Mesobacillus sp. S13	-0.53503	0.00350738	0.0777778	0	0.2105	0.0666667	0.933333	1	0.0175006
Psychrobacillus sp. INOP01	-0.559774	0.00350738	0.0777778	0	0.199475	-0.266667	0.933333	0.666667	0.0175006
Salimicrobium jeotgali	-0.62808	0.00349673	0.0777778	0	0.198301	-0.333333	1	0.666667	0.0175006
Paenibacillus sp. FSL R7-0331	-0.566054	0.00350738	0.0777778	0	0.236319	-0.166667	1	0.833333	0.0175006
Aneurinibacillus soli	-0.594768	0.00350738	0.0777778	0	0.236319	0	1	1	0.0175006
Macrococcus caseolyticus	-0.557026	0.00350738	0.0777778	0	0.198301	-0.5	1	0.5	0.0175006
Alicyclobacillus sp. TC	-0.575124	0.00340168	0.0777778	0	0.236319	-0.7	0.866667	0.166667	0.0175006
Streptococcus sp. A12	-0.952345	0.00350738	0.0777778	0	0.202933	-0.166667	1	0.833333	0.0175006
Streptococcus ratti	-0.645545	0.00350738	0.0777778	0	0.20342	0	1	1	0.0175006
Streptococcus rubneri	-0.907417	0.00350738	0.0777778	0	0.192423	-0.166667	1	0.833333	0.0175006
Lactobacillus amylolyticus	-0.529841	0.00350738	0.0777778	0	0.192423	-0.5	1	0.5	0.0175006
Lacticaseibacillus manihotivorans	-0.782717	0.00350738	0.0777778	0	0.202933	-0.433333	0.933333	0.5	0.0175006
Lentilactobacillus hilgardii	-0.572909	0.00349673	0.0777778	0	0.198301	-0.5	1	0.5	0.0175006
Apilactobacillus kunkeei	-0.548593	0.00346487	0.0777778	0	0.216783	-0.633333	0.8	0.166667	0.0175006
Liquorilactobacillus mali	-0.734733	0.00340168	0.0777778	0	0.236319	-0.7	0.866667	0.166667	0.0175006
endosymbiont TC1 of Trimyema compressum	-0.485208	0.00350738	0.0777778	0	0.195226	-0.266667	0.933333	0.666667	0.0175006
Pelolinea submarina	-0.517414	0.00350738	0.0777778	0	0.202933	-0.333333	1	0.666667	0.0175006
Prevotella oris	-0.793042	0.00350738	0.0777778	0	0.191355	0	1	1	0.0175006
Proteiniphilum sp. JNU-WLY501	-0.866743	0.00349673	0.0777778	0	0.202933	-0.333333	1	0.666667	0.0175006
Draconibacterium halophilum	-0.682652	0.00349673	0.0777778	0	0.20342	-0.6	0.933333	0.333333	0.0175006
Myroides odoratus	-0.66541	0.00349673	0.0777778	0	0.191355	-0.6	0.933333	0.333333	0.0175006
Chryseobacterium sp.	-0.506824	0.00346487	0.0777778	0	0.198301	-0.633333	0.8	0.166667	0.0175006
Riemerella anatipestifer	-0.519509	0.00350738	0.0777778	0	0.196773	-0.166667	1	0.833333	0.0175006
Pontibacter actiniarum	-0.517496	0.00349673	0.0777778	0	0.202933	-0.5	1	0.5	0.0175006
Cronobacter malonaticus	-0.844856	0.00340168	0.0777778	0	0.216783	-0.6	0.933333	0.333333	0.0175006
Rahnella sp. ERMR1:05	-0.410729	0.00349673	0.0777778	0	0.236319	-0.766667	0.933333	0.166667	0.0175006
Pseudomonas knackmussii	-0.501522	0.00349673	0.0777778	0	0.196773	-0.433333	0.933333	0.5	0.0175006
Stenotrophomonas maltophilia	-0.723748	0.00350738	0.0777778	0	0.216783	-0.166667	1	0.833333	0.0175006
Rhodanobacter thiooxydans	-0.624506	0.00350738	0.0777778	0	0.236319	-0.666667	1	0.333333	0.0175006
Pseudoalteromonas rubra	-0.522725	0.00349673	0.0777778	0	0.192954	-0.5	1	0.5	0.0175006
Acidihalobacter ferrooxydans	-0.603839	0.00346487	0.0777778	0	0.197794	-0.533333	0.866667	0.333333	0.0175006
Halothiobacillus sp. LS2	-0.488865	0.00346487	0.0777778	0	0.197794	-0.433333	0.933333	0.5	0.0175006
Gilliamella apicola	-0.680819	0.00346487	0.0777778	0	0.216783	-0.766667	0.933333	0.166667	0.0175006
Kangiella sediminilitoris	-0.619465	0.00349673	0.0777778	0	0.216783	-0.633333	0.8	0.166667	0.0175006
Bradyrhizobium sp. ORS 278	-0.538335	0.00350738	0.0777778	0	0.236319	-0.5	1	0.5	0.0175006
Bradyrhizobium symbiodeficiens	-0.606072	0.00346487	0.0777778	0	0.20342	-0.633333	0.8	0.166667	0.0175006
Starkeya sp. ORNL1	-0.585586	0.00349673	0.0777778	0	0.195226	-0.533333	0.866667	0.333333	0.0175006
Pseudovibrio sp. FO-BEG1	-0.51329	0.00350738	0.0777778	0	0.192954	-0.433333	0.933333	0.5	0.0175006
Labrenzia sp. VG12	-0.674785	0.00346487	0.0777778	0	0.20342	-0.6	0.933333	0.333333	0.0175006
Bosea sp. Tri-49	-0.56722	0.00346487	0.0777778	0	0.198301	-0.6	0.933333	0.333333	0.0175006
Kaustia mangrovi	-0.523247	0.00350738	0.0777778	0	0.196773	-0.266667	0.933333	0.666667	0.0175006
Pseudooceanicola algae	-0.425592	0.00350738	0.0777778	0	0.202933	-0.333333	1	0.666667	0.0175006
Fuscovulum blasticum	-0.603163	0.00349673	0.0777778	0	0.196773	-0.433333	0.933333	0.5	0.0175006
Roseococcus microcysteis	-0.699292	0.00349673	0.0777778	0	0.196773	-0.333333	1	0.666667	0.0175006
Granulibacter bethesdensis	-0.606589	0.00350738	0.0777778	0	0.216783	0	1	1	0.0175006
Neoasaia chiangmaiensis	-0.408005	0.00349673	0.0777778	0	0.216783	-0.633333	0.8	0.166667	0.0175006
Azospirillum thermophilum	-0.65347	0.00349673	0.0777778	0	0.196773	-0.266667	0.933333	0.666667	0.0175006
Rhodospirillum rubrum	-0.608765	0.00349673	0.0777778	0	0.192954	-0.6	0.933333	0.333333	0.0175006
Caulobacter mirabilis	-0.511587	0.00350738	0.0777778	0	0.216783	-0.5	1	0.5	0.0175006
Glycocaulis alkaliphilus	-0.594669	0.00350738	0.0777778	0	0.19189	-0.433333	0.933333	0.5	0.0175006
Burkholderia contaminans	-0.453634	0.00349673	0.0777778	0	0.195226	-0.533333	0.866667	0.333333	0.0175006
Variovorax sp. PAMC26660	-0.609985	0.00350738	0.0777778	0	0.19189	-0.366667	0.866667	0.5	0.0175006
Variovorax boronicumulans	-0.502197	0.00349673	0.0777778	0	0.196773	-0.7	0.866667	0.166667	0.0175006
Acidovorax sp. YS12	-0.462625	0.00349673	0.0777778	0	0.202933	-0.433333	0.933333	0.5	0.0175006
Serpentinimonas maccroryi	-0.658342	0.00346487	0.0777778	0	0.197794	-0.7	0.866667	0.166667	0.0175006
Achromobacter spanius	-0.501932	0.00350738	0.0777778	0	0.202933	-0.166667	1	0.833333	0.0175006
Alcaligenes faecalis	-0.503087	0.00350738	0.0777778	0	0.202933	0	1	1	0.0175006
Dechloromonas sp. HYN0024	-0.444057	0.00350738	0.0777778	0	0.19189	-0.5	1	0.5	0.0175006
Pseudodesulfovibrio mercurii	-0.612425	0.00350738	0.0777778	0	0.202933	-0.166667	1	0.833333	0.0175006
Hydrogenimonas urashimensis	-0.524378	0.00349673	0.0777778	0	0.236319	-0.666667	1	0.333333	0.0175006
Roseimicrobium sp. ORNL1	-0.527898	0.00350738	0.0777778	0	0.198973	-0.533333	0.866667	0.333333	0.0175006
Methylacidimicrobium sp. AP8	-0.441487	0.00329789	0.0777778	0	0.188821	-0.666667	0.666667	0	0.0175006
Cetobacterium somerae	-0.56302	0.00350738	0.0777778	0	0.236319	-0.333333	1	0.666667	0.0175006
Nitrospira japonica	-0.405606	0.00346487	0.0777778	0	0.197794	-0.7	0.866667	0.166667	0.0175006
Endomicrobium proavitum	-0.771684	0.00350738	0.0777778	0	0.198973	-0.266667	0.933333	0.666667	0.0175006
Arthrobacter jiangjiafuii	-0.647081	0.00385433	0.0833333	0	0.206799	-0.6	0.933333	0.333333	0.0185907
Microbacterium binotii	-0.52102	0.00385433	0.0833333	0	0.201586	-0.533333	0.866667	0.333333	0.0185907
Streptomyces chromofuscus	-0.660444	0.00385433	0.0833333	0	0.201586	-0.733333	0.733333	0	0.0185907
Streptomyces gardneri	-0.606793	0.00385433	0.0833333	0	0.206799	-0.566667	0.733333	0.166667	0.0185907
Candidatus Frankia datiscae	-0.657308	0.00385433	0.0833333	0	0.201586	-0.633333	0.8	0.166667	0.0185907
Prevotella sp. E13-3	-0.798273	0.00385433	0.0833333	0	0.206799	-0.7	0.866667	0.166667	0.0185907
Providencia vermicola	-0.42068	0.00379596	0.0888889	0	0.201522	-0.8	0.8	0	0.0185907
Pseudomonas plecoglossicida	-0.570408	0.00379596	0.0888889	0	0.201522	-0.733333	0.733333	0	0.0185907
Halopseudomonas aestusnigri	-0.421435	0.00385433	0.0833333	0	0.201586	-0.8	0.8	0	0.0185907
Stenotrophomonas sp. 169	-0.423785	0.00379596	0.0888889	0	0.201522	-0.6	0.6	0	0.0185907
Lysobacter lycopersici	-0.525394	0.00385433	0.0833333	0	0.201586	-0.633333	0.8	0.166667	0.0185907
Luteimonas yindakuii	-0.591435	0.00385433	0.0833333	0	0.205309	-0.7	0.866667	0.166667	0.0185907
Bacterioplanes sanyensis	-0.58586	0.00385433	0.0833333	0	0.205309	-0.866667	0.866667	0	0.0185907
Marinobacterium sp. LSUCC0821	-0.486796	0.00385433	0.0833333	0	0.201586	-0.8	0.8	0	0.0185907
Shewanella glacialimarina	-0.541672	0.00379596	0.0888889	0	0.201522	-0.733333	0.733333	0	0.0185907
Salinimonas iocasae	-0.477507	0.00385433	0.0833333	0	0.201586	-0.633333	0.8	0.166667	0.0185907
Microbulbifer hydrolyticus	-0.753851	0.00385433	0.0833333	0	0.201586	-0.7	0.866667	0.166667	0.0185907
Legionella waltersii	-0.466922	0.00379596	0.0888889	0	0.201522	-0.733333	0.733333	0	0.0185907
Bradyrhizobium quebecense	-0.553487	0.00385433	0.0833333	0	0.201586	-0.633333	0.8	0.166667	0.0185907
Hyphomicrobium sp. MC1	-0.479663	0.00385433	0.0833333	0	0.201586	-0.533333	0.866667	0.333333	0.0185907
Youhaiella tibetensis	-0.779057	0.00385433	0.0833333	0	0.205309	-0.866667	0.866667	0	0.0185907
Xanthobacter dioxanivorans	-0.611207	0.00385433	0.0833333	0	0.205309	-0.533333	0.866667	0.333333	0.0185907
Roseivivax sp. THAF30	-0.614008	0.00385433	0.0833333	0	0.205309	-0.866667	0.866667	0	0.0185907
Sphingomonas koreensis	-0.494516	0.00385433	0.0833333	0	0.206799	-0.733333	0.733333	0	0.0185907
Sphingomonas taxi	-0.650966	0.00379596	0.0888889	0	0.201522	-0.666667	0.666667	0	0.0185907
Sphingomonas hengshuiensis	-0.529376	0.00385433	0.0833333	0	0.201586	-0.533333	0.866667	0.333333	0.0185907
Novosphingobium sp. Gsoil 351	-0.606924	0.00385433	0.0833333	0	0.206799	-0.7	0.866667	0.166667	0.0185907
Thalassospira sp. A40-3	-0.509136	0.00385433	0.0833333	0	0.206799	-0.766667	0.933333	0.166667	0.0185907
Thermogutta terrifontis	-0.616339	0.00385433	0.0833333	0	0.201586	-0.533333	0.866667	0.333333	0.0185907
Chlamydia pneumoniae	-0.297625	0.00385433	0.0833333	0	0.206799	-0.566667	0.733333	0.166667	0.0185907
Collinsella aerofaciens	-1.80835	0.00448989	0.0888889	0	0.223436	0	1	1	0.018723
Sinomonas atrocyanea	-0.625558	0.00395936	0.0833333	0	0.212039	-0.6	0.933333	0.333333	0.018723
Agromyces aureus	-0.621806	0.00404832	0.0888889	0	0.210753	-0.8	0.8	0	0.018723
Curtobacterium sp. MR_MD2014	-0.452797	0.00447691	0.0888889	0	0.219138	-0.5	0.666667	0.166667	0.018723
Microterricola viridarii	-0.552992	0.00447691	0.0888889	0	0.223889	-0.5	1	0.5	0.018723
Cellulomonas sp. PSBB021	-0.402796	0.00423435	0.0888889	0	0.21092	-0.533333	0.533333	0	0.018723
Cellulomonas taurus	-0.592655	0.00447691	0.0888889	0	0.222527	-0.6	0.933333	0.333333	0.018723
Brachybacterium saurashtrense	-0.614951	0.00443809	0.0888889	0	0.223436	-0.533333	0.866667	0.333333	0.018723
Streptomyces sp. CB01881	-0.563014	0.00447691	0.0888889	0	0.232072	-0.433333	0.933333	0.5	0.018723
Streptomyces sp. SCUT-3	-0.417632	0.00447691	0.0888889	0	0.212245	-0.633333	0.8	0.166667	0.018723
Streptomyces rimosus	-0.549185	0.00443809	0.0888889	0	0.213719	-0.533333	0.866667	0.333333	0.018723
Corynebacterium riegelii	-0.44391	0.00448989	0.0888889	0	0.247943	-0.333333	1	0.666667	0.018723
Corynebacterium minutissimum	-0.469871	0.00448989	0.0888889	0	0.215818	-0.533333	0.866667	0.333333	0.018723
Mycolicibacterium chitae	-0.46157	0.00448989	0.0888889	0	0.223436	-0.6	0.933333	0.333333	0.018723
Mycolicibacterium baixiangningiae	-0.549369	0.00423435	0.0888889	0	0.21092	-0.733333	0.733333	0	0.018723
Rhodococcus opacus	-0.566971	0.00404832	0.0888889	0	0.210753	-0.866667	0.866667	0	0.018723
Rhodococcus rhodochrous	-0.499502	0.00443809	0.0888889	0	0.232072	-0.633333	0.8	0.166667	0.018723
Actinomyces sp. zg-332	-0.419903	0.00404832	0.0888889	0	0.210753	-0.8	0.8	0	0.018723
Actinomyces lilanjuaniae	-0.578102	0.00395936	0.0833333	0	0.212039	-0.433333	0.933333	0.5	0.018723
Mobiluncus curtisii	-0.573643	0.00443809	0.0888889	0	0.214692	-0.6	0.933333	0.333333	0.018723
Arachnia rubra	-0.753788	0.00443809	0.0888889	0	0.214692	-0.266667	0.933333	0.666667	0.018723
Propionibacterium freudenreichii	-0.594723	0.00448989	0.0888889	0	0.232497	-0.5	1	0.5	0.018723
Brevilactibacter sp. MC1595	-0.616357	0.00443809	0.0888889	0	0.218198	-0.366667	0.866667	0.5	0.018723
Nocardioides sp. S5	-0.582849	0.00447691	0.0888889	0	0.222527	-0.6	0.933333	0.333333	0.018723
Micromonospora endophytica (Xie et al. 2001) Li et al. 2019	-0.573211	0.00443809	0.0888889	0	0.214692	-0.7	0.866667	0.166667	0.018723
Dactylosporangium vinaceum	-0.70999	0.00447691	0.0888889	0	0.232072	-0.5	1	0.5	0.018723
Actinomadura sp. WMMA1423	-0.475499	0.00448989	0.0888889	0	0.212245	-0.266667	0.933333	0.666667	0.018723
Rubrobacter tropicus	-0.45087	0.00443809	0.0888889	0	0.218198	-0.366667	0.866667	0.5	0.018723
Aquihabitans sp. Kera 3	-0.578488	0.00443809	0.0888889	0	0.223436	-0.466667	0.8	0.333333	0.018723
Egibacter rhizosphaerae	-0.451431	0.00448989	0.0888889	0	0.232072	-0.333333	1	0.666667	0.018723
Oscillibacter sp. NSJ-62	-0.520429	0.00448989	0.0888889	0	0.212739	0	1	1	0.018723
Pseudoclostridium thermosuccinogenes	-0.411833	0.00448989	0.0888889	0	0.214207	0	1	1	0.018723
Anaerocolumna cellulosilytica	-0.582424	0.00448989	0.0888889	0	0.247943	0	1	1	0.018723
Anaerocolumna chitinilytica	-0.661696	0.00448989	0.0888889	0	0.26847	0	1	1	0.018723
Novisyntrophococcus fermenticellae	-0.513506	0.00448989	0.0888889	0	0.222527	0	1	1	0.018723
Clostridium sp. 001	-0.604294	0.00448989	0.0888889	0	0.220689	-0.1	0.933333	0.833333	0.018723
Clostridium tetani	-0.508516	0.00448989	0.0888889	0	0.219138	0	1	1	0.018723
Peptacetobacter hiranonis	-0.520026	0.00448989	0.0888889	0	0.222527	0	1	1	0.018723
Acidaminococcus intestini	-1.32796	0.00448989	0.0888889	0	0.26847	0	1	1	0.018723
Bacillus sp. S3	-0.460223	0.00448989	0.0888889	0	0.214207	-0.166667	1	0.833333	0.018723
Bacillus tequilensis	-0.463014	0.00448989	0.0888889	0	0.26847	-0.666667	1	0.333333	0.018723
[Brevibacterium] frigoritolerans	-0.417436	0.00448989	0.0888889	0	0.226867	0.0666667	0.933333	1	0.018723
Geobacillus genomosp. 3	-0.653069	0.00447691	0.0888889	0	0.232497	-0.666667	1	0.333333	0.018723
Metabacillus dongyingensis	-0.555799	0.00448989	0.0888889	0	0.21976	-0.166667	1	0.833333	0.018723
Halobacillus halophilus	-0.51043	0.00448989	0.0888889	0	0.219294	-0.1	0.933333	0.833333	0.018723
Aeribacillus pallidus	-0.471216	0.00448989	0.0888889	0	0.223889	-0.166667	1	0.833333	0.018723
Paenibacillus agaridevorans	-0.495026	0.00448989	0.0888889	0	0.21976	-0.166667	1	0.833333	0.018723
Staphylococcus arlettae	-0.652695	0.00447691	0.0888889	0	0.26847	-0.833333	1	0.166667	0.018723
Sporosarcina ureilytica	-0.494069	0.00395936	0.0833333	0	0.212511	-0.6	0.933333	0.333333	0.018723
Rummeliibacillus stabekisii	-0.602878	0.00447691	0.0888889	0	0.213719	-0.333333	1	0.666667	0.018723
Alicyclobacillus sp. SO9	-0.653914	0.00395936	0.0833333	0	0.212039	-0.433333	0.933333	0.5	0.018723
Listeria monocytogenes	-0.494005	0.00448989	0.0888889	0	0.232072	0	1	1	0.018723
Streptococcus canis	-0.787342	0.00447691	0.0888889	0	0.26847	-0.166667	1	0.833333	0.018723
Streptococcus ferus	-0.666097	0.00394761	0.0833333	0	0.217376	-0.666667	1	0.333333	0.018723
Lactococcus lactis	-0.716553	0.00448989	0.0888889	0	0.21323	-0.166667	1	0.833333	0.018723
Limosilactobacillus mucosae	-0.556007	0.00448989	0.0888889	0	0.223889	-0.333333	1	0.666667	0.018723
Jeotgalibaca sp. MA1X17-3	-0.606335	0.00447691	0.0888889	0	0.247943	-0.6	0.933333	0.333333	0.018723
Dolosigranulum pigrum	-0.693985	0.00448989	0.0888889	0	0.232497	-0.333333	1	0.666667	0.018723
Cyanobium sp. NS01	-0.497165	0.00404832	0.0888889	0	0.210753	-0.8	0.8	0	0.018723
Geitlerinema sp. PCC 7407	-0.651329	0.00447691	0.0888889	0	0.21323	-0.433333	0.933333	0.5	0.018723
Deinococcus sp. AJ005	-0.536303	0.00448989	0.0888889	0	0.213719	-0.433333	0.933333	0.5	0.018723
Deinococcus psychrotolerans	-0.477274	0.00448989	0.0888889	0	0.214207	-0.533333	0.866667	0.333333	0.018723
Paracholeplasma brassicae	-0.761739	0.00448989	0.0888889	0	0.219294	-0.266667	0.933333	0.666667	0.018723
Prevotella enoeca	-0.942392	0.00447691	0.0888889	0	0.232497	-0.333333	1	0.666667	0.018723
Pseudoprevotella muciniphila	-1.08325	0.00448989	0.0888889	0	0.247943	-0.333333	1	0.666667	0.018723
Gramella sp. GC03-9	-0.561349	0.00443809	0.0888889	0	0.214692	-0.633333	0.8	0.166667	0.018723
Chryseobacterium sp. POL2	-0.546835	0.00448989	0.0888889	0	0.213719	-0.333333	1	0.666667	0.018723
Epilithonimonas vandammei	-0.501542	0.00448989	0.0888889	0	0.226424	-0.433333	0.933333	0.5	0.018723
Hymenobacter sp. S2-20-2	-0.577196	0.00443809	0.0888889	0	0.219605	-0.766667	0.933333	0.166667	0.018723
Hymenobacter sp. TS19	-0.60875	0.00447691	0.0888889	0	0.21323	-0.6	0.933333	0.333333	0.018723
Hymenobacter sedentarius	-0.487774	0.00448989	0.0888889	0	0.219138	-0.433333	0.933333	0.5	0.018723
Rufibacter radiotolerans	-0.590651	0.00447691	0.0888889	0	0.212739	-0.266667	0.933333	0.666667	0.018723
Spirosoma sp. KUDC1026	-0.391423	0.00448989	0.0888889	0	0.226867	-0.266667	0.933333	0.666667	0.018723
Spirosoma montaniterrae	-0.658286	0.00443809	0.0888889	0	0.232072	-0.766667	0.933333	0.166667	0.018723
Rhodocytophaga rosea	-0.647397	0.00447691	0.0888889	0	0.223889	-0.666667	1	0.333333	0.018723
Larkinella sp. IE-0392	-0.417507	0.00448989	0.0888889	0	0.215818	-0.433333	0.933333	0.5	0.018723
Pedobacter cryoconitis	-0.559362	0.00447691	0.0888889	0	0.223436	-0.6	0.933333	0.333333	0.018723
Arachidicoccus sp. BS20	-0.689919	0.00443809	0.0888889	0	0.219605	-0.766667	0.933333	0.166667	0.018723
Yersinia similis	-0.589428	0.00404832	0.0888889	0	0.210753	-0.7	0.866667	0.166667	0.018723
Dickeya dianthicola	-0.487577	0.00448989	0.0888889	0	0.223889	-0.6	0.933333	0.333333	0.018723
Pragia fontium	-0.555273	0.00447691	0.0888889	0	0.214207	-0.466667	0.8	0.333333	0.018723
Pseudomonas sp. StFLB209	-0.487539	0.00448989	0.0888889	0	0.219294	-0.533333	0.866667	0.333333	0.018723
Pseudomonas oryzihabitans	-0.607459	0.00448989	0.0888889	0	0.247943	-0.333333	1	0.666667	0.018723
Pseudomonas sihuiensis	-0.296161	0.00400106	0.1	0	0.204764	-0.466667	0.466667	0	0.018723
Pseudomonas promysalinigenes	-0.574144	0.00423435	0.0888889	0	0.21092	-0.533333	0.866667	0.333333	0.018723
Lysobacter arenosi	-0.448027	0.00447691	0.0888889	0	0.232497	-0.633333	0.8	0.166667	0.018723
Halomonas sp. MCCC 1A13316	-0.477874	0.00443809	0.0888889	0	0.218198	-0.366667	0.866667	0.5	0.018723
Halomonas sp. THAF5a	-0.5344	0.00443809	0.0888889	0	0.214207	-0.466667	0.8	0.333333	0.018723
Pistricoccus aurantiacus	-0.505052	0.00443809	0.0888889	0	0.218198	-0.7	0.866667	0.166667	0.018723
Psychrosphaera aestuarii	-0.573842	0.00404832	0.0888889	0	0.210753	-0.733333	0.733333	0	0.018723
Colwellia sp. MT41	-0.426816	0.00423435	0.0888889	0	0.210419	-0.733333	0.733333	0	0.018723
Thalassotalea crassostreae	-0.332355	0.00400106	0.1	0	0.204764	-0.4	0.4	0	0.018723
Candidatus Thiodictyon syntrophicum	-0.604038	0.00448989	0.0888889	0	0.219138	-0.433333	0.933333	0.5	0.018723
Glaesserella parasuis	-0.557753	0.00443809	0.0888889	0	0.218198	-0.366667	0.866667	0.5	0.018723
Vibrio alginolyticus	-0.56003	0.00443809	0.0888889	0	0.26847	-0.766667	0.933333	0.166667	0.018723
Vibrio navarrensis	-0.457107	0.00448989	0.0888889	0	0.219138	-0.433333	0.933333	0.5	0.018723
Microbulbifer sp. SH-1	-0.631253	0.00447691	0.0888889	0	0.223436	-0.6	0.933333	0.333333	0.018723
Halioglobus maricola	-0.467611	0.00447691	0.0888889	0	0.213719	-0.433333	0.933333	0.5	0.018723
Methylomonas koyamae	-0.401213	0.00404832	0.0888889	0	0.210753	-0.6	0.6	0	0.018723
Methylogaea oryzae	-0.380256	0.00448989	0.0888889	0	0.21323	-0.333333	1	0.666667	0.018723
Legionella geestiana	-0.497	0.00423435	0.0888889	0	0.21092	-0.566667	0.733333	0.166667	0.018723
Thiolapillus brandeum	-0.416821	0.00448989	0.0888889	0	0.219294	-0.366667	0.866667	0.5	0.018723
Pseudohongiella spirulinae	-0.439327	0.00448989	0.0888889	0	0.232497	-0.666667	1	0.333333	0.018723
Solimonas sp. K1W22B-7	-0.617594	0.00448989	0.0888889	0	0.232072	-0.5	1	0.5	0.018723
Sinorhizobium sp. BG8	-0.546477	0.00443809	0.0888889	0	0.219605	-0.6	0.933333	0.333333	0.018723
Methylobacterium oryzae	-0.468109	0.00447691	0.0888889	0	0.222527	-0.633333	0.8	0.166667	0.018723
Bosea sp. RAC05	-0.57027	0.00443809	0.0888889	0	0.218198	-0.533333	0.866667	0.333333	0.018723
Bosea sp. F3-2	-0.366235	0.00448989	0.0888889	0	0.219294	-0.1	0.933333	0.833333	0.018723
Bartonella sp. HY038	-0.431815	0.00443809	0.0888889	0	0.218198	-0.366667	0.866667	0.5	0.018723
Kaistia sp. 32K	-0.49958	0.00443809	0.0888889	0	0.219605	-0.766667	0.933333	0.166667	0.018723
Paracoccus yeei	-0.46618	0.00448989	0.0888889	0	0.26847	-0.766667	0.933333	0.166667	0.018723
Sphingomonas sediminicola	-0.733347	0.00436105	0.0888889	0	0.26847	-0.833333	1	0.166667	0.018723
Sphingomonas ginsengisoli An et al. 2013	-0.463756	0.00404832	0.0888889	0	0.210753	-0.666667	0.666667	0	0.018723
Sphingorhabdus lacus	-0.549496	0.00443809	0.0888889	0	0.214692	-0.533333	0.866667	0.333333	0.018723
Sphingosinithalassobacter sp. CS137	-0.427129	0.00400106	0.1	0	0.204764	-0.733333	0.733333	0	0.018723
Parasphingopyxis algicola	-0.459184	0.00404832	0.0888889	0	0.210753	-0.8	0.8	0	0.018723
Aquisalinus flavus	-0.536266	0.00447691	0.0888889	0	0.232072	-0.6	0.933333	0.333333	0.018723
Acidovorax radicis	-0.324239	0.00448989	0.0888889	0	0.223436	-0.6	0.933333	0.333333	0.018723
Comamonas aquatica	-0.435886	0.00448989	0.0888889	0	0.21323	-0.333333	1	0.666667	0.018723
Diaphorobacter sp. HDW4A	-0.532072	0.00443809	0.0888889	0	0.214692	-0.533333	0.866667	0.333333	0.018723
Massilia sp. NP310	-0.619177	0.00423435	0.0888889	0	0.210419	-0.8	0.8	0	0.018723
Duganella sp. GN2-R2	-0.48484	0.00448989	0.0888889	0	0.219294	-0.366667	0.866667	0.5	0.018723
Herbaspirillum seropedicae	-0.434727	0.00448989	0.0888889	0	0.222527	-0.166667	1	0.833333	0.018723
Deefgea sp. D25	-0.574098	0.00443809	0.0888889	0	0.214692	-0.533333	0.866667	0.333333	0.018723
Jeongeupia sp. HS-3	-0.507115	0.00448989	0.0888889	0	0.26847	-0.5	1	0.5	0.018723
Aquaspirillum sp. LM1	-0.468474	0.00447691	0.0888889	0	0.222527	-0.766667	0.933333	0.166667	0.018723
Oryzomicrobium terrae	-0.64748	0.00443809	0.0888889	0	0.218198	-0.7	0.866667	0.166667	0.018723
Sulfuriferula nivalis	-0.433411	0.00447691	0.0888889	0	0.232497	-0.533333	0.866667	0.333333	0.018723
Usitatibacter rugosus	-0.561953	0.00448989	0.0888889	0	0.220689	-0.1	0.933333	0.833333	0.018723
Cystobacter fuscus	-0.681009	0.00448989	0.0888889	0	0.219294	-0.266667	0.933333	0.666667	0.018723
Geobacter pickeringii	-0.610065	0.00448989	0.0888889	0	0.226424	-0.266667	0.933333	0.666667	0.018723
Geobacter sulfurreducens	-0.526341	0.00448989	0.0888889	0	0.21323	-0.166667	1	0.833333	0.018723
Syntrophotalea acetylenivorans	-0.553518	0.00448989	0.0888889	0	0.223889	-0.5	1	0.5	0.018723
Campylobacter hepaticus	-0.493242	0.00404832	0.0888889	0	0.210753	-0.8	0.8	0	0.018723
Campylobacter cuniculorum	-0.569094	0.00436105	0.0888889	0	0.232497	-0.533333	0.866667	0.333333	0.018723
Alienimonas californiensis	-0.513518	0.00443809	0.0888889	0	0.218198	-0.7	0.866667	0.166667	0.018723
Tuwongella immobilis	-0.527727	0.00423435	0.0888889	0	0.21092	-0.733333	0.733333	0	0.018723
Anaerohalosphaera lusitana	-0.455936	0.00395936	0.0833333	0	0.212511	-0.6	0.933333	0.333333	0.018723
Treponema parvum	-0.739411	0.00448989	0.0888889	0	0.26847	0	1	1	0.018723
Treponema denticola	-0.545433	0.00448989	0.0888889	0	0.219138	-0.166667	1	0.833333	0.018723
Candidatus Minimicrobia vallesae	-1.40086	0.00436105	0.0888889	0	0.223889	-0.666667	1	0.333333	0.018723
Pseudarthrobacter psychrotolerans	-0.453254	0.00492743	0.0944444	0	0.221614	-0.633333	0.8	0.166667	0.0201223
Frondihabitans sp. 762G35	-0.508854	0.00492743	0.0944444	0	0.222569	-0.733333	0.733333	0	0.0201223
Brevibacterium siliguriense	-0.426528	0.00487267	0.1	0	0.222433	-0.666667	0.666667	0	0.0201223
Ornithinimicrobium pratense	-0.525144	0.00492743	0.0944444	0	0.23161	-0.633333	0.8	0.166667	0.0201223
Pengzhenrongella sicca	-0.657708	0.00492743	0.0944444	0	0.222569	-0.6	0.933333	0.333333	0.0201223
Streptomyces sp. HF10	-0.474894	0.00492743	0.0944444	0	0.222569	-0.733333	0.733333	0	0.0201223
Streptomyces lunaelactis	-0.545443	0.00492743	0.0944444	0	0.222569	-0.533333	0.866667	0.333333	0.0201223
Mycobacterium basiliense	-0.499525	0.00492743	0.0944444	0	0.222092	-0.533333	0.866667	0.333333	0.0201223
Tessaracoccus flavus	-0.673991	0.00492743	0.0944444	0	0.222569	-0.7	0.866667	0.166667	0.0201223
Modestobacter sp. L9-4	-0.504184	0.00492743	0.0944444	0	0.222092	-0.466667	0.8	0.333333	0.0201223
Salegentibacter salegens	-0.585887	0.00492743	0.0944444	0	0.222569	-0.533333	0.866667	0.333333	0.0201223
Formosa sp. Hel3_A1_48	-0.565065	0.00492743	0.0944444	0	0.221614	-0.366667	0.866667	0.5	0.0201223
Chryseobacterium manosquense	-0.562043	0.00492743	0.0944444	0	0.222569	-0.7	0.866667	0.166667	0.0201223
Mesorhizobium sp. M1D.F.Ca.ET.043.01.1.1	-0.400758	0.00492743	0.0944444	0	0.221614	-0.733333	0.733333	0	0.0201223
Pseudolabrys sp. FHR47	-0.494415	0.00492743	0.0944444	0	0.23161	-0.7	0.866667	0.166667	0.0201223
Novosphingopyxis iocasae	-0.432331	0.00492743	0.0944444	0	0.23161	-0.7	0.866667	0.166667	0.0201223
Acidibrevibacterium fodinaquatile	-0.559023	0.00492743	0.0944444	0	0.221614	-0.533333	0.866667	0.333333	0.0201223
Asticcacaulis excentricus	-0.620747	0.00492743	0.0944444	0	0.23161	-0.766667	0.933333	0.166667	0.0201223
Hylemonella gracilis	-0.54638	0.00492743	0.0944444	0	0.221614	-0.8	0.8	0	0.0201223
Janthinobacterium sp. 17J80-10	-0.51423	0.00492743	0.0944444	0	0.222092	-0.433333	0.933333	0.5	0.0201223
Campylobacter sp. RM6914	-0.520085	0.00492743	0.0944444	0	0.23161	-0.766667	0.933333	0.166667	0.0201223
Methanohalophilus portucalensis	-0.553002	0.00487267	0.1	0	0.222433	-0.566667	0.733333	0.166667	0.0201223
Actinomyces sp. Z16	-0.443164	0.00505502	0.0944444	0	0.232717	-0.433333	0.933333	0.5	0.0204319
Peribacillus asahii	-0.480025	0.00505502	0.0944444	0	0.231387	-0.266667	0.933333	0.666667	0.0204319
Exiguobacterium mexicanum	-0.576206	0.00505502	0.0944444	0	0.231387	-0.533333	0.866667	0.333333	0.0204319
Deinococcus irradiatisoli	-0.638655	0.00505502	0.0944444	0	0.231387	-0.366667	0.866667	0.5	0.0204319
Chryseobacterium sp. G0186	-0.587429	0.00505502	0.0944444	0	0.232717	-0.6	0.933333	0.333333	0.0204319
Acinetobacter soli	-0.563849	0.00505502	0.0944444	0	0.228082	-0.433333	0.933333	0.5	0.0204319
Stappia sp. ES.058	-0.425037	0.00505502	0.0944444	0	0.232717	-0.433333	0.933333	0.5	0.0204319
Pandoraea pulmonicola	-0.383992	0.00505502	0.0944444	0	0.228082	-0.266667	0.933333	0.666667	0.0204319
Thauera sp. K11	-0.603505	0.00505502	0.0944444	0	0.232717	-0.433333	0.933333	0.5	0.0204319
Thermosipho ferrireducens	-0.419176	0.00505502	0.0944444	0	0.231387	-0.366667	0.866667	0.5	0.0204319
Nitrospira sp. KM1	-0.58431	0.00505502	0.0944444	0	0.232717	-0.266667	0.933333	0.666667	0.0204319
Salinibacterium sp. dk2585	-0.581193	0.00517999	0.1	0	0.226555	-0.666667	0.666667	0	0.0206676
Glaciihabitans sp. INWT7	-0.589335	0.00517999	0.1	0	0.226555	-0.6	0.6	0	0.0206676
Brevibacterium oceani	-0.602411	0.00517999	0.1	0	0.226555	-0.633333	0.8	0.166667	0.0206676
Candidatus Planktophila sulfonica	-0.54194	0.00516512	0.1	0	0.226555	-0.633333	0.8	0.166667	0.0206676
Pseudomonas sp. HS-18	-0.569857	0.00517999	0.1	0	0.226555	-0.633333	0.8	0.166667	0.0206676
Pseudomonas sp. MSPm1	-0.557986	0.00517999	0.1	0	0.226555	-0.733333	0.733333	0	0.0206676
Actinobacillus porcitonsillarum	-0.49716	0.00517999	0.1	0	0.226555	-0.666667	0.666667	0	0.0206676
Francisella frigiditurris	-0.389076	0.00517999	0.1	0	0.226555	-0.633333	0.8	0.166667	0.0206676
Neorhizobium sp. SOG26	-0.510835	0.00517999	0.1	0	0.226555	-0.733333	0.733333	0	0.0206676
Bradyrhizobium paxllaeri	-0.458481	0.00517999	0.1	0	0.226555	-0.733333	0.733333	0	0.0206676
Afipia carboxidovorans	-0.394565	0.00517999	0.1	0	0.226555	-0.733333	0.733333	0	0.0206676
Sphingobium sp. SCG-1	-0.474659	0.00517999	0.1	0	0.226555	-0.733333	0.733333	0	0.0206676
Oligella ureolytica	-0.52501	0.00517999	0.1	0	0.226555	-0.733333	0.733333	0	0.0206676
Campylobacter lanienae	-0.466938	0.00517999	0.1	0	0.226555	-0.8	0.8	0	0.0206676
Bifidobacterium angulatum	-1.00747	0.00571551	0.1	0	0.246087	0	1	1	0.0207798
Arthrobacter sp. U41	-0.574422	0.00565284	0.1	0	0.234648	-0.566667	0.733333	0.166667	0.0207798
Arthrobacter sp. C1-1	-0.398784	0.00569981	0.1	0	0.279317	-0.6	0.933333	0.333333	0.0207798
Microbacterium sp. BH-3-3-3	-0.481545	0.00565284	0.1	0	0.237929	-0.5	0.666667	0.166667	0.0207798
Brachybacterium vulturis	-0.466502	0.00540594	0.1	0	0.236708	-0.533333	0.866667	0.333333	0.0207798
Streptomyces sp. 135	-0.603747	0.00565284	0.1	0	0.233739	-0.366667	0.866667	0.5	0.0207798
Streptomyces sp. CNQ-509	-0.378385	0.00540594	0.1	0	0.230664	-0.566667	0.733333	0.166667	0.0207798
Streptomyces albus	-0.672926	0.00569981	0.1	0	0.23837	-0.433333	0.933333	0.5	0.0207798
Streptomyces luteoverticillatus	-0.740094	0.00540594	0.1	0	0.236708	-0.533333	0.866667	0.333333	0.0207798
Streptomyces fodineus	-0.446932	0.00565284	0.1	0	0.240701	-0.8	0.8	0	0.0207798
Streptomyces spongiicola	-0.510395	0.00540594	0.1	0	0.235401	-0.5	0.666667	0.166667	0.0207798
Mycobacterium lentiflavum	-0.540084	0.00569981	0.1	0	0.233282	-0.366667	0.866667	0.5	0.0207798
Mycolicibacterium smegmatis	-0.545572	0.00565284	0.1	0	0.240701	-0.533333	0.866667	0.333333	0.0207798
Mycobacteroides chelonae	-0.416146	0.00565284	0.1	0	0.234194	-0.6	0.933333	0.333333	0.0207798
Gordonia sp. KTR9	-0.428252	0.00571551	0.1	0	0.300609	-0.666667	1	0.333333	0.0207798
Tomitella gaofuii	-0.461925	0.00571551	0.1	0	0.2357	-0.533333	0.866667	0.333333	0.0207798
Actinomyces respiraculi	-0.696914	0.00571551	0.1	0	0.2623	-0.666667	1	0.333333	0.0207798
Kribbella qitaiheensis	-0.565453	0.00565284	0.1	0	0.240701	-0.533333	0.866667	0.333333	0.0207798
Amycolatopsis albispora	-0.632352	0.00565284	0.1	0	0.237929	-0.366667	0.866667	0.5	0.0207798
Amycolatopsis mediterranei	-0.443655	0.00571551	0.1	0	0.23525	-0.266667	0.933333	0.666667	0.0207798
Catellatospora sp. IY07-71	-0.526507	0.00569981	0.1	0	0.246781	-0.5	1	0.5	0.0207798
Streptosporangium sp. caverna	-0.581674	0.00571551	0.1	0	0.246087	-0.1	0.933333	0.833333	0.0207798
Actinomadura sp. NAK00032	-0.55287	0.00571551	0.1	0	0.232364	-0.266667	0.933333	0.666667	0.0207798
Epidermidibacterium keratini	-0.469598	0.00565284	0.1	0	0.233739	-0.633333	0.8	0.166667	0.0207798
Blautia argi	-0.479544	0.00571551	0.1	0	0.232364	0	1	1	0.0207798
Anaerocolumna sedimenticola	-0.603291	0.00571551	0.1	0	0.300609	0	1	1	0.0207798
Clostridium sp. BNL1100	-0.743431	0.00569981	0.1	0	0.300609	0	1	1	0.0207798
Acetoanaerobium sticklandii	-0.586986	0.00571551	0.1	0	0.279317	0	1	1	0.0207798
Turicibacter sp. TJ11	-0.535418	0.00571551	0.1	0	0.233282	-0.333333	1	0.666667	0.0207798
Bacillus sp. FJAT-22090	-0.59204	0.00571551	0.1	0	0.2623	-0.166667	1	0.833333	0.0207798
Bacillus sp. N1-1	-0.48357	0.00571551	0.1	0	0.237929	-0.433333	0.933333	0.5	0.0207798
Bacillus pumilus	-0.622516	0.00571551	0.1	0	0.2623	0	1	1	0.0207798
Bacillus gobiensis	-0.528487	0.00571551	0.1	0	0.2357	-0.1	0.933333	0.833333	0.0207798
Lysinibacillus sp. CD3-6	-0.680289	0.00565284	0.1	0	0.234648	-0.433333	0.933333	0.5	0.0207798
Heyndrickxia oleronia	-0.587335	0.00565284	0.1	0	0.234194	-0.266667	0.933333	0.666667	0.0207798
Neobacillus mesonae	-0.638116	0.00571551	0.1	0	0.300609	0	1	1	0.0207798
Pontibacillus sp. HMF3514	-0.586212	0.00571551	0.1	0	0.237929	0	1	1	0.0207798
Mangrovibacillus cuniculi	-0.628942	0.00571551	0.1	0	0.279317	-0.333333	1	0.666667	0.0207798
Paenisporosarcina antarctica	-0.597546	0.00569981	0.1	0	0.237929	-0.6	0.933333	0.333333	0.0207798
Gemella sanguinis	-1.21371	0.00571551	0.1	0	0.279317	-0.166667	1	0.833333	0.0207798
Tumebacillus avium	-0.560453	0.00571551	0.1	0	0.251013	-0.166667	1	0.833333	0.0207798
Streptococcus sp. oral taxon 431	-0.6291	0.00571551	0.1	0	0.233282	0	1	1	0.0207798
Streptococcus infantis	-0.70667	0.00571551	0.1	0	0.232824	-0.166667	1	0.833333	0.0207798
Streptococcus ilei	-1.11763	0.00571551	0.1	0	0.249797	-0.333333	1	0.666667	0.0207798
Lacticaseibacillus casei	-0.769413	0.00565284	0.1	0	0.279317	-0.6	0.933333	0.333333	0.0207798
Apilactobacillus bombintestini	-0.672895	0.00565284	0.1	0	0.300609	-0.833333	1	0.166667	0.0207798
Deinococcus radiodurans	-0.529977	0.00569981	0.1	0	0.23525	-0.633333	0.8	0.166667	0.0207798
Alistipes indistinctus	-1.43438	0.00571551	0.1	0	0.23525	0	1	1	0.0207798
Prevotella buccalis	-0.94293	0.00571551	0.1	0	0.237929	-0.166667	1	0.833333	0.0207798
Salinivirga cyanobacteriivorans	-0.444384	0.00569981	0.1	0	0.251013	-0.666667	1	0.333333	0.0207798
Maribellus comscasis	-0.657295	0.00571551	0.1	0	0.237486	-0.166667	1	0.833333	0.0207798
Flavobacterium commune	-0.669226	0.00565284	0.1	0	0.233739	-0.366667	0.866667	0.5	0.0207798
Polaribacter sp. Q13	-0.453563	0.00540594	0.1	0	0.236708	-0.866667	0.866667	0	0.0207798
Capnocytophaga sputigena	-0.49482	0.00571551	0.1	0	0.246781	-0.166667	1	0.833333	0.0207798
Chryseobacterium sp. 3008163	-0.560559	0.00571551	0.1	0	0.244267	-0.433333	0.933333	0.5	0.0207798
Chryseobacterium sp. MEBOG07	-0.567272	0.00571551	0.1	0	0.279317	-0.6	0.933333	0.333333	0.0207798
Chryseobacterium salivictor	-0.401845	0.00571551	0.1	0	0.279317	-0.6	0.933333	0.333333	0.0207798
Elizabethkingia ursingii	-0.432223	0.00565284	0.1	0	0.233739	-0.633333	0.8	0.166667	0.0207798
Rufibacter tibetensis	-0.705496	0.00571551	0.1	0	0.246781	-0.6	0.933333	0.333333	0.0207798
Algoriphagus sp. Y33	-0.549563	0.00571551	0.1	0	0.300609	-0.333333	1	0.666667	0.0207798
Sphingobacterium psychroaquaticum	-0.579385	0.00540594	0.1	0	0.247885	-0.633333	0.8	0.166667	0.0207798
Mucilaginibacter mallensis	-0.592048	0.00569981	0.1	0	0.23525	-0.366667	0.866667	0.5	0.0207798
Mucilaginibacter xinganensis	-0.482615	0.00569981	0.1	0	0.232824	-0.433333	0.933333	0.5	0.0207798
Yersinia frederiksenii	-0.581722	0.00540594	0.1	0	0.236708	-0.866667	0.866667	0	0.0207798
Nissabacter sp. SGAir0207	-0.718782	0.00571551	0.1	0	0.232824	-0.266667	0.933333	0.666667	0.0207798
Pseudomonas rhodesiae	-0.44252	0.00571551	0.1	0	0.246781	-0.333333	1	0.666667	0.0207798
Lysobacter capsici	-0.463957	0.00565284	0.1	0	0.234194	-0.6	0.933333	0.333333	0.0207798
Luteimonas chenhongjianii	-0.856701	0.00540594	0.1	0	0.236708	-0.7	0.866667	0.166667	0.0207798
Halomonas sp. YLGW01	-0.560048	0.00569981	0.1	0	0.232364	-0.366667	0.866667	0.5	0.0207798
Halomonas beimenensis	-0.452571	0.00565284	0.1	0	0.261924	-0.766667	0.933333	0.166667	0.0207798
Acidihalobacter yilgarnensis	-0.515829	0.00565284	0.1	0	0.240701	-0.2	0.866667	0.666667	0.0207798
Mannheimia haemolytica	-0.454056	0.00569981	0.1	0	0.236596	-0.5	1	0.5	0.0207798
Vibrio rumoiensis	-0.310896	0.00540594	0.1	0	0.236708	-0.666667	0.666667	0	0.0207798
Teredinibacter purpureus	-0.580719	0.00540594	0.1	0	0.236708	-0.7	0.866667	0.166667	0.0207798
endosymbiont of unidentified scaly snail isolate Monju	-0.569025	0.00569981	0.1	0	0.237486	-0.7	0.866667	0.166667	0.0207798
Shinella sp. H4-D48	-0.547471	0.00565284	0.1	0	0.234648	-0.533333	0.866667	0.333333	0.0207798
Bradyrhizobium sp.	-0.444764	0.00565284	0.1	0	0.234194	-0.466667	0.8	0.333333	0.0207798
Methylocella tundrae	-0.581637	0.00565284	0.1	0	0.233282	-0.366667	0.866667	0.5	0.0207798
Breoghania sp. L-A4	-0.481984	0.00565284	0.1	0	0.234194	-0.533333	0.866667	0.333333	0.0207798
Ketogulonicigenium robustum	-0.477201	0.00565284	0.1	0	0.234648	-0.566667	0.733333	0.166667	0.0207798
Mameliella alba	-0.482413	0.00571551	0.1	0	0.23837	-0.166667	1	0.833333	0.0207798
Oceanicola sp. D3	-0.493091	0.00565284	0.1	0	0.234648	-0.566667	0.733333	0.166667	0.0207798
Aestuarium zhoushanense	-0.506604	0.00571551	0.1	0	0.279317	-0.6	0.933333	0.333333	0.0207798
Asaia bogorensis	-0.469309	0.00571551	0.1	0	0.2357	-0.266667	0.933333	0.666667	0.0207798
Azospirillum ramasamyi	-0.759948	0.00565284	0.1	0	0.233739	-0.366667	0.866667	0.5	0.0207798
Indioceanicola profundi	-0.48889	0.00571551	0.1	0	0.2357	-0.266667	0.933333	0.666667	0.0207798
Brevundimonas sp. PAMC22021	-0.392261	0.00569981	0.1	0	0.232364	-0.533333	0.866667	0.333333	0.0207798
Burkholderia ambifaria	-0.495606	0.00540594	0.1	0	0.247885	-0.633333	0.8	0.166667	0.0207798
Comamonas sp. B21-038	-0.531552	0.00565284	0.1	0	0.234194	-0.533333	0.866667	0.333333	0.0207798
Paralcaligenes sp. KSB-10	-0.52256	0.00569981	0.1	0	0.232364	-0.7	0.866667	0.166667	0.0207798
Chitinibacter fontanus	-0.305745	0.00565284	0.1	0	0.240701	-0.366667	0.866667	0.5	0.0207798
Aromatoleum bremense	-0.621336	0.00565284	0.1	0	0.240701	-0.533333	0.866667	0.333333	0.0207798
Quatrionicoccus australiensis	-0.620994	0.00571551	0.1	0	0.241708	-0.6	0.933333	0.333333	0.0207798
Sulfuriferula plumbiphila	-0.530345	0.00565284	0.1	0	0.240701	-0.2	0.866667	0.666667	0.0207798
Candidatus Desulfovibrio trichonymphae	-0.739093	0.00571551	0.1	0	0.2623	-0.166667	1	0.833333	0.0207798
Pseudodesulfovibrio indicus	-0.595455	0.00571551	0.1	0	0.249797	-0.166667	1	0.833333	0.0207798
Corallococcus coralloides	-0.451214	0.00565284	0.1	0	0.234194	-0.266667	0.933333	0.666667	0.0207798
Geomonas oryzisoli	-0.618209	0.00565284	0.1	0	0.240701	-0.533333	0.866667	0.333333	0.0207798
Aliarcobacter butzleri	-0.508691	0.00569981	0.1	0	0.261924	-0.766667	0.933333	0.166667	0.0207798
Sulfurovum sp. NBC37-1	-0.388146	0.00571551	0.1	0	0.246087	-0.433333	0.933333	0.5	0.0207798
Pirellulimonas nuda	-0.437446	0.00571551	0.1	0	0.233282	-0.166667	1	0.833333	0.0207798
Limnoglobus roseus	-0.622544	0.00565284	0.1	0	0.240701	-0.7	0.866667	0.166667	0.0207798
Mucisphaera calidilacus	-0.58631	0.00569981	0.1	0	0.2623	-0.533333	0.866667	0.333333	0.0207798
Lacunisphaera limnophila	-0.664559	0.00571551	0.1	0	0.233282	-0.5	1	0.5	0.0207798
Atribacter laminatus	-0.508849	0.00571551	0.1	0	0.246087	-0.766667	0.933333	0.166667	0.0207798
Tenacibaculum dicentrarchi	-0.487134	0.00540594	0.1	0	0.236708	-0.8	0.8	0	0.0207798
Citrobacter sp. TSA-1	0.382049	0.00576823	0.8	0.582009	1	0.333333	0	0.333333	0.0209539
Pseudarthrobacter sp. L1SW	-0.507978	0.00626392	0.105556	0	0.246015	-0.533333	0.866667	0.333333	0.0223616
Microbacterium sp. H1-D42	-0.526011	0.00626392	0.105556	0	0.241006	-0.366667	0.866667	0.5	0.0223616
Oerskovia sp. KBS0722	-0.440149	0.00626392	0.105556	0	0.241006	-0.733333	0.733333	0	0.0223616
Brevibacterium limosum	-0.46714	0.00626392	0.105556	0	0.241456	-0.466667	0.8	0.333333	0.0223616
Brachybacterium sp. P6-10-X1	-0.547161	0.00626392	0.105556	0	0.240555	-0.466667	0.8	0.333333	0.0223616
Streptomyces sp. SCSIO 3032	-0.609318	0.00626392	0.105556	0	0.241006	-0.633333	0.8	0.166667	0.0223616
Mycolicibacterium arabiense	-0.663335	0.00626392	0.105556	0	0.258086	-0.7	0.866667	0.166667	0.0223616
Nocardioides ungokensis	-0.502764	0.00626392	0.105556	0	0.241456	-0.566667	0.733333	0.166667	0.0223616
Weissella jogaejeotgali	-0.418604	0.00626392	0.105556	0	0.241006	-0.566667	0.733333	0.166667	0.0223616
Deinococcus puniceus	-0.565538	0.00626392	0.105556	0	0.240555	-0.466667	0.8	0.333333	0.0223616
Flavobacterium alkalisoli	-0.679011	0.00626392	0.105556	0	0.241456	-0.633333	0.8	0.166667	0.0223616
Mixta gaviniae	-0.612631	0.00626392	0.105556	0	0.258086	-0.766667	0.933333	0.166667	0.0223616
Stenotrophomonas sp. ESTM1D_MKCIP4_1	-0.444188	0.00626392	0.105556	0	0.241456	-0.733333	0.733333	0	0.0223616
Acidiferrobacter sp. SPIII_3	-0.556908	0.00621857	0.111111	0	0.245922	-0.566667	0.733333	0.166667	0.0223616
Mesorhizobium sp. M7A.F.Ce.TU.012.03.2.1	-0.475116	0.00626392	0.105556	0	0.241456	-0.566667	0.733333	0.166667	0.0223616
Roseovarius sp. SCSIO 43702	-0.622335	0.00626392	0.105556	0	0.240555	-0.8	0.8	0	0.0223616
Roseovarius indicus	-0.622062	0.00626392	0.105556	0	0.246015	-0.633333	0.8	0.166667	0.0223616
Frigidibacter mobilis	-0.54758	0.00626392	0.105556	0	0.241006	-0.366667	0.866667	0.5	0.0223616
Melaminivora sp. SC2-9	-0.552104	0.00626392	0.105556	0	0.241006	-0.533333	0.866667	0.333333	0.0223616
Halosimplex litoreum	-0.359225	0.00621857	0.111111	0	0.245922	-0.5	0.666667	0.166667	0.0223616
Halodesulfurarchaeum formicicum	-0.383575	0.00621857	0.111111	0	0.245922	-0.6	0.6	0	0.0223616
Jeotgalicoccus saudimassiliensis	-0.576809	0.00641786	0.105556	0	0.246232	-0.366667	0.866667	0.5	0.0226872
Mammaliicoccus lentus	-0.501786	0.00641786	0.105556	0	0.255329	-0.766667	0.933333	0.166667	0.0226872
Streptococcus koreensis	-1.04532	0.00641786	0.105556	0	0.255329	-0.1	0.933333	0.833333	0.0226872
Streptococcus chenjunshii	-0.548283	0.00641786	0.105556	0	0.255329	-0.1	0.933333	0.833333	0.0226872
Sphingobacterium sp. dk4302	-0.566614	0.00641786	0.105556	0	0.247097	-0.6	0.933333	0.333333	0.0226872
Aquisalimonas sp. 2447	-0.495282	0.00641786	0.105556	0	0.246665	-0.6	0.933333	0.333333	0.0226872
Methylococcus capsulatus	-0.627813	0.00641786	0.105556	0	0.255329	-0.6	0.933333	0.333333	0.0226872
Methylobacterium durans	-0.618207	0.00641786	0.105556	0	0.246232	-0.7	0.866667	0.166667	0.0226872
Magnetospirillum sp. XM-1	-0.529001	0.00641786	0.105556	0	0.247097	-0.533333	0.866667	0.333333	0.0226872
Paucibacter sp. KCTC 42545	-0.589161	0.00641786	0.105556	0	0.246665	-0.433333	0.933333	0.5	0.0226872
Azospira inquinata	-0.452541	0.00641786	0.105556	0	0.246232	-0.1	0.933333	0.833333	0.0226872
Labilithrix luteola	-0.637279	0.00641786	0.105556	0	0.252867	-0.2	0.866667	0.666667	0.0226872
Bradyrhizobium sp. CCBAU 53338	-0.388113	0.00648531	0.116667	0	0.243182	-0.6	0.6	0	0.0228327
Brucella pituitosa	-0.385804	0.00648531	0.116667	0	0.243182	-0.466667	0.466667	0	0.0228327
Burkholderia metallica	-0.539824	0.00648531	0.116667	0	0.243182	-0.8	0.8	0	0.0228327
Rosistilla carotiformis	-0.588993	0.00648531	0.116667	0	0.243182	-0.733333	0.733333	0	0.0228327
Haloarcula sp. JP-L23	-0.355106	0.00648531	0.116667	0	0.243182	-0.533333	0.533333	0	0.0228327
Rathayibacter iranicus	-0.497448	0.0065902	0.111111	0	0.245507	-0.566667	0.733333	0.166667	0.0230524
Streptomyces hundungensis	-0.592922	0.0065902	0.111111	0	0.245507	-0.666667	0.666667	0	0.0230524
Corynebacterium sp. CNCTC7651	-0.457819	0.0065902	0.111111	0	0.245053	-0.633333	0.8	0.166667	0.0230524
Chryseobacterium sp. 6424	-0.39175	0.0065902	0.111111	0	0.245053	-0.8	0.8	0	0.0230524
Hydrocarboniclastica marina	-0.432904	0.0065902	0.111111	0	0.245053	-0.666667	0.666667	0	0.0230524
Caballeronia insecticola	-0.792496	0.0065902	0.111111	0	0.245507	-0.633333	0.8	0.166667	0.0230524
Janthinobacterium sp. LM6	-0.577224	0.0065902	0.111111	0	0.245507	-0.733333	0.733333	0	0.0230524
Candidatus Desulfofervidus auxilii	-0.662042	0.0065902	0.111111	0	0.245507	-0.633333	0.8	0.166667	0.0230524
Adlercreutzia equolifaciens	-1.93939	0.00723518	0.111111	0	0.255002	-0.166667	1	0.833333	0.0230601
Adlercreutzia hattorii	-1.30732	0.00723518	0.111111	0	0.259453	0	1	1	0.0230601
Arthrobacter crystallopoietes	-0.524756	0.00723518	0.111111	0	0.271564	-0.166667	1	0.833333	0.0230601
Microbacterium sediminis	-0.495579	0.00715986	0.111111	0	0.252724	-0.566667	0.733333	0.166667	0.0230601
Protaetiibacter larvae	-0.424241	0.00715986	0.111111	0	0.255002	-0.633333	0.8	0.166667	0.0230601
Cnuibacter physcomitrellae	-0.516998	0.00686272	0.111111	0	0.26163	-0.566667	0.733333	0.166667	0.0230601
Cellulomonas sp. zg-ZUI222	-0.506077	0.00686272	0.111111	0	0.253011	-0.566667	0.733333	0.166667	0.0230601
Actinotalea sp. JY-7876	-0.58628	0.00704765	0.111111	0	0.262034	-0.866667	0.866667	0	0.0230601
Arsenicicoccus sp. oral taxon 190	-0.445218	0.00715986	0.111111	0	0.252724	-0.466667	0.8	0.333333	0.0230601
Yimella sp. cx-51	-0.582452	0.00715986	0.111111	0	0.257105	-0.633333	0.8	0.166667	0.0230601
Streptomyces sp. A2-16	-0.517151	0.00723518	0.111111	0	0.269653	-0.6	0.933333	0.333333	0.0230601
Streptomyces sp. SN-593	-0.498868	0.00721631	0.111111	0	0.275444	-0.7	0.866667	0.166667	0.0230601
Streptomyces sp. BH-MK-02	-0.469709	0.00723518	0.111111	0	0.271944	-0.533333	0.866667	0.333333	0.0230601
Streptomyces sp. TN58	-0.468797	0.00686272	0.111111	0	0.253011	-0.4	0.733333	0.333333	0.0230601
Streptomyces lydicus	-0.515239	0.00723518	0.111111	0	0.29227	0	1	1	0.0230601
Streptomyces ferrugineus	-0.528852	0.00715986	0.111111	0	0.275444	-0.566667	0.733333	0.166667	0.0230601
Streptomyces tsukubensis	-0.433217	0.00723518	0.111111	0	0.255425	-0.433333	0.933333	0.5	0.0230601
Streptomyces xanthii	-0.689674	0.00715986	0.111111	0	0.255002	-0.366667	0.866667	0.5	0.0230601
Corynebacterium flavescens	-0.457351	0.00686272	0.111111	0	0.276431	-0.566667	0.733333	0.166667	0.0230601
Mycobacterium sp. JS623	-0.470524	0.00686272	0.111111	0	0.276431	-0.766667	0.933333	0.166667	0.0230601
Actinomyces sp. MAS-1	-0.438296	0.00723518	0.111111	0	0.33274	-0.333333	1	0.666667	0.0230601
Actinomyces radicidentis	-0.576732	0.00721631	0.111111	0	0.31084	-0.333333	1	0.666667	0.0230601
Actinoalloteichus hymeniacidonis	-0.495578	0.00721631	0.111111	0	0.255847	-0.366667	0.866667	0.5	0.0230601
Micromonospora ferruginea	-0.520281	0.00721631	0.111111	0	0.255002	-0.6	0.933333	0.333333	0.0230601
Thermobispora bispora	-0.452704	0.00723518	0.111111	0	0.255847	-0.466667	0.8	0.333333	0.0230601
Spiractinospora alimapuensis	-0.501871	0.00715986	0.111111	0	0.255002	-0.7	0.866667	0.166667	0.0230601
Nakamurella antarctica	-0.567584	0.00704765	0.111111	0	0.262034	-0.533333	0.866667	0.333333	0.0230601
Pusillimonas faecalis	-0.682747	0.00723518	0.111111	0	0.31084	0	1	1	0.0230601
Clostridium sp. M62/1	-0.338306	0.00723518	0.111111	0	0.250554	0	1	1	0.0230601
Clostridium sp. AWRP	-0.636516	0.00723518	0.111111	0	0.271564	-0.333333	1	0.666667	0.0230601
Alkaliphilus sp. B6464	-0.521763	0.00723518	0.111111	0	0.33274	0	1	1	0.0230601
Paraclostridium bifermentans	-0.772499	0.00723518	0.111111	0	0.292606	0	1	1	0.0230601
Mogibacterium diversum	-0.884353	0.00723518	0.111111	0	0.275444	-0.166667	1	0.833333	0.0230601
Iocasia fonsfrigidae	-0.557281	0.00723518	0.111111	0	0.279235	-0.166667	1	0.833333	0.0230601
Selenomonas sp. oral taxon 136	-0.483892	0.00723518	0.111111	0	0.259453	0	1	1	0.0230601
Erysipelatoclostridium ramosum	0.663387	0.00723518	0.888889	0.747133	1	0	1	1	0.0230601
Bulleidia sp. zg-1006	-0.612052	0.00723518	0.111111	0	0.279235	-0.166667	1	0.833333	0.0230601
Bacillus sp. FJAT-42376	-0.426079	0.00723518	0.111111	0	0.258077	-0.166667	1	0.833333	0.0230601
Lysinibacillus parviboronicapiens	-0.56952	0.00721631	0.111111	0	0.255002	-0.5	1	0.5	0.0230601
Parageobacillus toebii	-0.440528	0.00723518	0.111111	0	0.265759	-0.1	0.933333	0.833333	0.0230601
Psychrobacillus glaciei	-0.570713	0.00721631	0.111111	0	0.271944	-0.5	1	0.5	0.0230601
Sediminibacillus sp. DP4-553-S	-0.401862	0.00723518	0.111111	0	0.255425	-0.166667	1	0.833333	0.0230601
Paenibacillus sp. B01	-0.581729	0.00723518	0.111111	0	0.31084	0	1	1	0.0230601
Paenibacillus sp. FSL R5-0345	-0.441062	0.00723518	0.111111	0	0.263908	0	1	1	0.0230601
Staphylococcus sp. 17KM0847	-0.489907	0.00704765	0.111111	0	0.31084	-0.766667	0.933333	0.166667	0.0230601
Staphylococcus simiae	-0.575859	0.00723518	0.111111	0	0.29227	-0.166667	1	0.833333	0.0230601
Planococcus plakortidis	-0.394812	0.00723518	0.111111	0	0.255002	-0.333333	1	0.666667	0.0230601
Streptococcus salivarius	-1.38593	0.00723518	0.111111	0	0.33274	0	1	1	0.0230601
Lactococcus garvieae	-0.771354	0.00723518	0.111111	0	0.267718	-0.1	0.933333	0.833333	0.0230601
Vagococcus carniphilus	-0.4653	0.00723518	0.111111	0	0.259453	-0.1	0.933333	0.833333	0.0230601
Lactobacillus johnsonii	-0.587242	0.00723518	0.111111	0	0.269653	0	1	1	0.0230601
Carnobacterium divergens	-0.395257	0.00723518	0.111111	0	0.279235	0	1	1	0.0230601
Synechococcus sp. CBW1108	-0.543832	0.00715986	0.111111	0	0.252293	-0.533333	0.866667	0.333333	0.0230601
Deinococcus sp. NW-56	-0.556877	0.00721631	0.111111	0	0.255425	-0.533333	0.866667	0.333333	0.0230601
Deinococcus radiophilus	-0.470664	0.00704765	0.111111	0	0.262034	-0.866667	0.866667	0	0.0230601
Tannerella serpentiformis	-0.705507	0.00723518	0.111111	0	0.259453	0	1	1	0.0230601
Prevotella copri	-1.79441	0.00723518	0.111111	0	0.255002	0	1	1	0.0230601
Proteiniphilum saccharofermentans	-1.039	0.00723518	0.111111	0	0.33274	-0.333333	1	0.666667	0.0230601
Flavobacterium sp. LPB0248	-0.414935	0.00721631	0.111111	0	0.279235	-0.5	1	0.5	0.0230601
Capnocytophaga haemolytica	-0.629946	0.00686272	0.111111	0	0.2511	-0.7	0.866667	0.166667	0.0230601
Gramella sp. MAR_2010_147	-0.559868	0.00686272	0.111111	0	0.2511	-0.633333	0.8	0.166667	0.0230601
Cellulophaga sp. HaHaR_3_176	-0.507253	0.00715986	0.111111	0	0.268753	-0.6	0.933333	0.333333	0.0230601
Chryseobacterium sp. SNU WT5	-0.460245	0.00704765	0.111111	0	0.262034	-0.666667	0.666667	0	0.0230601
Chryseobacterium joostei	-0.537991	0.00715986	0.111111	0	0.257105	-0.6	0.933333	0.333333	0.0230601
Chryseobacterium gleum	-0.612621	0.00715986	0.111111	0	0.257105	-0.6	0.933333	0.333333	0.0230601
Hymenobacter sp. PAMC 26628	-0.64611	0.00721631	0.111111	0	0.255002	-0.3	0.8	0.5	0.0230601
Arcticibacterium luteifluviistationis	-0.56624	0.00715986	0.111111	0	0.252293	-0.533333	0.866667	0.333333	0.0230601
Fulvivirga lutea	-0.534189	0.00721631	0.111111	0	0.255002	-0.4	0.733333	0.333333	0.0230601
Pedobacter sp. G11	-0.531835	0.00721631	0.111111	0	0.292606	-0.666667	1	0.333333	0.0230601
Mucilaginibacter mali	-0.553881	0.00723518	0.111111	0	0.269653	-0.266667	0.933333	0.666667	0.0230601
Chitinophaga caeni	-0.6483	0.00723518	0.111111	0	0.265759	-0.2	0.866667	0.666667	0.0230601
Providencia rettgeri	-0.495748	0.00723518	0.111111	0	0.269653	-0.1	0.933333	0.833333	0.0230601
Sodalis sp. dw_23	-0.588907	0.00723518	0.111111	0	0.33274	-0.5	1	0.5	0.0230601
Pseudomonas stutzeri	-0.477373	0.00723518	0.111111	0	0.271944	0	1	1	0.0230601
Pseudomonas pohangensis	-0.423226	0.00723518	0.111111	0	0.255425	-0.266667	0.933333	0.666667	0.0230601
Pseudomonas zhaodongensis	-0.500076	0.00721631	0.111111	0	0.253725	-0.566667	0.733333	0.166667	0.0230601
Thermomonas sp. XSG	-0.552313	0.00686272	0.111111	0	0.253011	-0.733333	0.733333	0	0.0230601
Alteromonas sp. RKMC-009	-0.368583	0.00723518	0.111111	0	0.265364	-0.533333	0.866667	0.333333	0.0230601
Pseudoalteromonas phenolica	-0.588406	0.00686272	0.111111	0	0.276431	-0.7	0.866667	0.166667	0.0230601
Colwellia sp. 20A7	-0.550211	0.00715986	0.111111	0	0.257105	-0.533333	0.866667	0.333333	0.0230601
Spiribacter sp. 2438	-0.498098	0.00715986	0.111111	0	0.255002	-0.8	0.8	0	0.0230601
Sulfuriflexus mobilis	-0.485787	0.00723518	0.111111	0	0.252867	-0.366667	0.866667	0.5	0.0230601
Aeromonas rivuli	-0.457838	0.00715986	0.111111	0	0.268753	-0.6	0.933333	0.333333	0.0230601
Mannheimia varigena	-0.527254	0.00721631	0.111111	0	0.263508	-0.433333	0.933333	0.5	0.0230601
Pasteurella multocida	-0.41323	0.00721631	0.111111	0	0.271564	-0.5	1	0.5	0.0230601
Photobacterium sp. GJ3	-0.512573	0.00723518	0.111111	0	0.263508	-0.433333	0.933333	0.5	0.0230601
Acinetobacter junii	-0.423666	0.00721631	0.111111	0	0.255425	-0.433333	0.933333	0.5	0.0230601
Psychrobacter arenosus	-0.372388	0.00721631	0.111111	0	0.279235	-0.466667	0.8	0.333333	0.0230601
Methylophaga frappieri	-0.451826	0.00721631	0.111111	0	0.29227	-0.6	0.933333	0.333333	0.0230601
Sinorhizobium medicae	-0.495549	0.00721631	0.111111	0	0.278143	-0.433333	0.933333	0.5	0.0230601
Peteryoungia desertarenae	-0.447647	0.00715986	0.111111	0	0.25186	-0.466667	0.8	0.333333	0.0230601
Bosea vaviloviae	-0.633229	0.00715986	0.111111	0	0.255002	-0.633333	0.8	0.166667	0.0230601
Sulfitobacter pseudonitzschiae	-0.459207	0.00723518	0.111111	0	0.33274	-0.166667	1	0.833333	0.0230601
Sulfitobacter alexandrii	-0.601431	0.00715986	0.111111	0	0.252293	-0.533333	0.866667	0.333333	0.0230601
Yangia pacifica	-0.518855	0.00723518	0.111111	0	0.271564	-0.5	1	0.5	0.0230601
Paroceanicella profunda	-0.477153	0.00723518	0.111111	0	0.264306	-0.433333	0.933333	0.5	0.0230601
Sphingomonas sp. AAP5	-0.508322	0.00723518	0.111111	0	0.263508	-0.433333	0.933333	0.5	0.0230601
Sphingomonas sp. Cra20	-0.577467	0.00686272	0.111111	0	0.2511	-0.733333	0.733333	0	0.0230601
Sandaracinobacter sp. M6	-0.430039	0.00715986	0.111111	0	0.25186	-0.533333	0.866667	0.333333	0.0230601
Azospirillum thiophilum	-0.507596	0.00723518	0.111111	0	0.271944	-0.5	1	0.5	0.0230601
Magnetospirillum gryphiswaldense	-0.456338	0.00723518	0.111111	0	0.250554	-0.333333	1	0.666667	0.0230601
Ralstonia insidiosa	-0.419415	0.00723518	0.111111	0	0.253725	-0.333333	1	0.666667	0.0230601
Pandoraea apista	-0.416096	0.00723518	0.111111	0	0.259453	-0.433333	0.933333	0.5	0.0230601
Variovorax sp. WDL1	-0.511281	0.00715986	0.111111	0	0.263908	-0.533333	0.866667	0.333333	0.0230601
Comamonas sp. Y33R10-2	-0.557683	0.00723518	0.111111	0	0.269653	-0.766667	0.933333	0.166667	0.0230601
Comamonas piscis	-0.550147	0.00715986	0.111111	0	0.264306	-0.466667	0.8	0.333333	0.0230601
Rhodoferax sediminis	-0.496463	0.00723518	0.111111	0	0.255002	-0.166667	1	0.833333	0.0230601
Massilia sp. PAMC28688	-0.452148	0.00723518	0.111111	0	0.255002	-0.433333	0.933333	0.5	0.0230601
Massilia albidiflava	-0.449421	0.00723518	0.111111	0	0.255987	-0.1	0.933333	0.833333	0.0230601
Massilia oculi	-0.478672	0.00715986	0.111111	0	0.255002	-0.7	0.866667	0.166667	0.0230601
Massilia plicata	-0.472939	0.00715986	0.111111	0	0.257105	-0.6	0.933333	0.333333	0.0230601
Bordetella genomosp. 13	-0.4357	0.00723518	0.111111	0	0.258077	-0.1	0.933333	0.833333	0.0230601
Sutterella faecalis	-1.10324	0.00721631	0.111111	0	0.255002	-0.266667	0.933333	0.666667	0.0230601
Desulfovibrio piger	-0.75202	0.00723518	0.111111	0	0.253297	0	1	1	0.0230601
Pseudodesulfovibrio profundus	-0.738941	0.00723518	0.111111	0	0.269653	-0.266667	0.933333	0.666667	0.0230601
Archangium gephyra	-0.540655	0.00723518	0.111111	0	0.259042	-0.266667	0.933333	0.666667	0.0230601
Desulfobulbus oralis	-0.479648	0.00723518	0.111111	0	0.253297	-0.166667	1	0.833333	0.0230601
Lignipirellula cremea	-0.517859	0.00715986	0.111111	0	0.252724	-0.433333	0.933333	0.5	0.0230601
Sulfuriroseicoccus oceanibius	-0.542816	0.00715986	0.111111	0	0.271944	-0.6	0.933333	0.333333	0.0230601
Salinispira pacifica	-0.520686	0.00723518	0.111111	0	0.292606	-0.166667	1	0.833333	0.0230601
Candidatus Nitrospira inopinata	-0.475495	0.00723518	0.111111	0	0.264306	-0.6	0.933333	0.333333	0.0230601
Enterococcus sp. DA9	0.685725	0.00728069	0.811111	0.575093	1	0.5	0	0.5	0.0231882
Streptomyces sp. PAMC 26508	-0.289434	0.00741453	0.133333	0.0175118	0.249155	-0.466667	0.466667	0	0.0235453
Geobacillus sp. C56-T3	-0.234964	0.00741453	0.133333	0.0175118	0.249155	-0.4	0.4	0	0.0235453
Mycoplasma sp. Mirounga ES2805-ORL	-0.380753	0.00741453	0.133333	0.0175118	0.249155	-0.466667	0.466667	0	0.0235453
Thalassospira sp. B30-1	-0.274965	0.00741453	0.133333	0.0175118	0.249155	-0.466667	0.466667	0	0.0235453
Ruania sp. LR1S40	-0.442254	0.00791833	0.116667	0	0.261707	-0.3	0.8	0.5	0.0248543
Corynebacterium suranareeae	-0.448273	0.00791833	0.116667	0	0.262962	-0.466667	0.8	0.333333	0.0248543
Streptococcus sp. zg-86	-0.448574	0.00791833	0.116667	0	0.25859	-0.633333	0.8	0.166667	0.0248543
Aerococcus urinaehominis	-0.690392	0.00791833	0.116667	0	0.262962	-0.566667	0.733333	0.166667	0.0248543
Fulvivirga sp. W9P-11	-0.550206	0.00791833	0.116667	0	0.263379	-0.533333	0.866667	0.333333	0.0248543
Xanthomonas cucurbitae	-0.384968	0.00789043	0.122222	0	0.27135	-0.533333	0.533333	0	0.0248543
Aureimonas mangrovi	-0.529154	0.00791833	0.116667	0	0.262962	-0.7	0.866667	0.166667	0.0248543
Paracoccus sp. H4-D09	-0.659608	0.00791833	0.116667	0	0.271336	-0.633333	0.8	0.166667	0.0248543
Pseudorhodobacter turbinis	-0.401535	0.00791833	0.116667	0	0.262962	-0.566667	0.733333	0.166667	0.0248543
Sphingopyxis sp. OPL5	-0.618296	0.00791833	0.116667	0	0.25859	-0.466667	0.8	0.333333	0.0248543
Paraburkholderia atlantica	-0.444565	0.00791833	0.116667	0	0.271336	-0.566667	0.733333	0.166667	0.0248543
Polynucleobacter sp. MWH-Svant-W18	-0.403658	0.00789043	0.122222	0	0.27135	-0.533333	0.533333	0	0.0248543
Serpentinimonas raichei	-0.453125	0.00791833	0.116667	0	0.262962	-0.7	0.866667	0.166667	0.0248543
Massilia umbonata	-0.561693	0.00791833	0.116667	0	0.285775	-0.766667	0.933333	0.166667	0.0248543
Iodobacter ciconiae	-0.471431	0.00791833	0.116667	0	0.25859	-0.566667	0.733333	0.166667	0.0248543
Caulifigura coniformis	-0.532829	0.00791833	0.116667	0	0.261707	-0.3	0.8	0.5	0.0248543
Cellulomonas fimi	-0.391946	0.00810279	0.116667	0	0.264001	-0.366667	0.866667	0.5	0.0249817
Corynebacterium segmentosum	-0.495318	0.00810279	0.116667	0	0.266599	-0.366667	0.866667	0.5	0.0249817
Corynebacterium falsenii	-0.485509	0.00810279	0.116667	0	0.266599	-0.2	0.866667	0.666667	0.0249817
Micromonospora sp. WMMC415	-0.568813	0.00810279	0.116667	0	0.276061	-0.8	0.8	0	0.0249817
Actinocatenispora sera	-0.402251	0.00810279	0.116667	0	0.264414	-0.266667	0.933333	0.666667	0.0249817
Thermaerobacter sp. PB12/4term	-0.64683	0.00810279	0.116667	0	0.279841	-0.1	0.933333	0.833333	0.0249817
Bacillus shivajii	-0.592957	0.00810279	0.116667	0	0.264001	-0.1	0.933333	0.833333	0.0249817
Vagococcus zengguangii	-0.656566	0.00810279	0.116667	0	0.279841	-0.6	0.933333	0.333333	0.0249817
Synechococcus sp. LTW-R	-0.358691	0.00810279	0.116667	0	0.264414	-0.466667	0.8	0.333333	0.0249817
Flavobacterium sp. HJ-32-4	-0.529426	0.00810279	0.116667	0	0.264414	-0.433333	0.933333	0.5	0.0249817
Hymenobacter oligotrophus	-0.41755	0.00810279	0.116667	0	0.263586	-0.366667	0.866667	0.5	0.0249817
Sphingobacterium hotanense	-0.509236	0.00810279	0.116667	0	0.263586	-0.366667	0.866667	0.5	0.0249817
Rhodanobacter glycinis	-0.528369	0.00810279	0.116667	0	0.276061	-0.533333	0.866667	0.333333	0.0249817
Halomonas sp. 1513	-0.375689	0.00810279	0.116667	0	0.276061	-0.533333	0.866667	0.333333	0.0249817
Bradyrhizobium lablabi	-0.472285	0.00810279	0.116667	0	0.268619	-0.266667	0.933333	0.666667	0.0249817
Tardibacter chloracetimidivorans	-0.417007	0.00810279	0.116667	0	0.266599	-0.2	0.866667	0.666667	0.0249817
Roseomonas sp. OT10	-0.47181	0.00810279	0.116667	0	0.276061	-0.0333333	0.866667	0.833333	0.0249817
Burkholderia cepacia	-0.526181	0.00810279	0.116667	0	0.266599	-0.366667	0.866667	0.5	0.0249817
Caballeronia sp. M1242	-0.467496	0.00810279	0.116667	0	0.279841	-0.266667	0.933333	0.666667	0.0249817
Variovorax sp. PBS-H4	-0.535146	0.00810279	0.116667	0	0.276061	-0.7	0.866667	0.166667	0.0249817
Hydrogenophaga sp. NH-16	-0.478881	0.00810279	0.116667	0	0.263586	-0.466667	0.8	0.333333	0.0249817
Rhodoferax koreense	-0.639192	0.00810279	0.116667	0	0.276061	-0.533333	0.866667	0.333333	0.0249817
Orrella dioscoreae	-0.548615	0.00810279	0.116667	0	0.276061	-0.0333333	0.866667	0.833333	0.0249817
Nitrogeniibacter mangrovi	-0.742701	0.00810279	0.116667	0	0.276061	-0.533333	0.866667	0.333333	0.0249817
Sulfidibacter corallicola	-0.601166	0.00810279	0.116667	0	0.266599	-0.533333	0.866667	0.333333	0.0249817
Xenorhabdus budapestensis	-0.45831	0.00823902	0.127778	0	0.260691	-0.566667	0.733333	0.166667	0.0253477
Acidovorax cattleyae	-0.617259	0.00823902	0.127778	0	0.260691	-0.733333	0.733333	0	0.0253477
Halococcoides cellulosivorans	-0.406004	0.00823902	0.127778	0	0.260691	-0.6	0.6	0	0.0253477
Mycolicibacterium anyangense	-0.612703	0.00833665	0.122222	0	0.262682	-0.566667	0.733333	0.166667	0.0255755
Weissella viridescens	-0.487454	0.00833665	0.122222	0	0.267098	-0.6	0.6	0	0.0255755
Rhodobaca barguzinensis	-0.406974	0.00833665	0.122222	0	0.267098	-0.566667	0.733333	0.166667	0.0255755
Stieleria maiorica	-0.522095	0.00833665	0.122222	0	0.262682	-0.733333	0.733333	0	0.0255755
Bifidobacterium animalis	-0.546254	0.00910805	0.122222	0	0.275947	-0.166667	1	0.833333	0.0257577
Bifidobacterium choerinum	-0.73461	0.00910805	0.122222	0	0.274753	-0.266667	0.933333	0.666667	0.0257577
Arthrobacter sp. FW306-2-2C-D06B	-0.243136	0.00901816	0.122222	0	0.286895	-0.533333	0.866667	0.333333	0.0257577
Arthrobacter sp. NicSoilC5	-0.460367	0.00908554	0.122222	0	0.364864	-0.833333	1	0.166667	0.0257577
Arthrobacter alpinus	-0.539484	0.00910805	0.122222	0	0.275947	-0.333333	1	0.666667	0.0257577
Kocuria rosea	-0.691619	0.00901816	0.122222	0	0.2722	-0.466667	0.8	0.333333	0.0257577
Microbacterium sp. ABRD_28	-0.542998	0.00866304	0.122222	0	0.268042	-0.533333	0.866667	0.333333	0.0257577
Microbacterium protaetiae	-0.58909	0.00901816	0.122222	0	0.2722	-0.533333	0.866667	0.333333	0.0257577
Microbacterium schleiferi	-0.529259	0.00866304	0.122222	0	0.278179	-0.533333	0.866667	0.333333	0.0257577
Curtobacterium sp. BH-2-1-1	-0.466854	0.00888415	0.122222	0	0.275285	-0.633333	0.8	0.166667	0.0257577
Salinibacterium hongtaonis	-0.351782	0.00901816	0.122222	0	0.273817	-0.466667	0.8	0.333333	0.0257577
Agrococcus carbonis	-0.391772	0.00901816	0.122222	0	0.273414	-0.4	0.733333	0.333333	0.0257577
Humibacter sp. WJ7-1	-0.565319	0.00908554	0.122222	0	0.284314	-0.4	0.733333	0.333333	0.0257577
Brevibacterium linens	-0.55062	0.00901816	0.122222	0	0.269188	-0.433333	0.933333	0.5	0.0257577
Brachybacterium sp. CBA3105	-0.670045	0.00901816	0.122222	0	0.322966	-0.433333	0.933333	0.5	0.0257577
Georgenia faecalis	-0.459472	0.00901816	0.122222	0	0.269188	-0.466667	0.8	0.333333	0.0257577
Streptomyces sp. MG28	-0.534054	0.00901816	0.122222	0	0.271792	-0.633333	0.8	0.166667	0.0257577
Streptomyces capitiformicae	-0.450376	0.00910805	0.122222	0	0.279606	-0.7	0.866667	0.166667	0.0257577
Streptomyces cyaneochromogenes	-0.441238	0.00908554	0.122222	0	0.29119	-0.7	0.866667	0.166667	0.0257577
Kitasatospora sp. MMS16-BH015	-0.364986	0.00910805	0.122222	0	0.283937	-0.433333	0.933333	0.5	0.0257577
Yinghuangia sp. ASG 101	-0.560205	0.00910805	0.122222	0	0.276475	-0.433333	0.933333	0.5	0.0257577
Corynebacterium pelargi	-0.552938	0.00910805	0.122222	0	0.290829	-0.533333	0.866667	0.333333	0.0257577
Mycobacterium sp. MS1601	-0.435923	0.00866304	0.122222	0	0.268042	-0.8	0.8	0	0.0257577
Mycolicibacterium aurum	-0.445153	0.00866304	0.122222	0	0.26846	-0.7	0.866667	0.166667	0.0257577
Nocardia yamanashiensis	-0.417433	0.00908554	0.122222	0	0.304833	-0.433333	0.933333	0.5	0.0257577
Gordonia pseudoamarae	-0.539089	0.00901816	0.122222	0	0.271792	-0.366667	0.866667	0.5	0.0257577
Raineyella fluvialis	-0.490881	0.00910805	0.122222	0	0.279993	-0.433333	0.933333	0.5	0.0257577
Aeromicrobium erythreum	-0.491091	0.00888415	0.122222	0	0.275285	-0.633333	0.8	0.166667	0.0257577
Actinoplanes ianthinogenes	-0.4135	0.00910805	0.122222	0	0.274352	-0.1	0.933333	0.833333	0.0257577
Actinomarinicola tropica	-0.579938	0.00908554	0.122222	0	0.271384	-0.4	0.733333	0.333333	0.0257577
Geobacillus stearothermophilus	-0.478974	0.00910805	0.122222	0	0.364864	-0.766667	0.933333	0.166667	0.0257577
Cytobacillus oceanisediminis	-0.52246	0.00908554	0.122222	0	0.342471	0	1	1	0.0257577
Radiobacillus deserti	-0.540926	0.00910805	0.122222	0	0.323269	-0.5	1	0.5	0.0257577
Paenibacillus physcomitrellae	-0.641825	0.00910805	0.122222	0	0.342471	0	1	1	0.0257577
Paenibacillus antarcticus	-0.551289	0.00910805	0.122222	0	0.364864	0	1	1	0.0257577
Cohnella cholangitidis	-0.514343	0.00910805	0.122222	0	0.364864	0	1	1	0.0257577
Staphylococcus kloosii	-0.539902	0.00901816	0.122222	0	0.281531	-0.633333	0.8	0.166667	0.0257577
Staphylococcus felis	-0.43968	0.00910805	0.122222	0	0.282422	-0.433333	0.933333	0.5	0.0257577
Abyssicoccus albus	-0.655031	0.00888415	0.122222	0	0.342471	-0.766667	0.933333	0.166667	0.0257577
Exiguobacterium acetylicum	-0.544731	0.00901816	0.122222	0	0.286895	-0.2	0.866667	0.666667	0.0257577
Streptococcus suis	-0.80059	0.00910805	0.122222	0	0.364864	0	1	1	0.0257577
Streptococcus equi	-0.572612	0.00901816	0.122222	0	0.2722	-0.366667	0.866667	0.5	0.0257577
Streptococcus infantarius	-0.549305	0.00910805	0.122222	0	0.276079	-0.266667	0.933333	0.666667	0.0257577
Streptococcus cristatus	-0.493651	0.00910805	0.122222	0	0.270153	-0.166667	1	0.833333	0.0257577
Streptococcus respiraculi	-0.525582	0.00910805	0.122222	0	0.274753	-0.2	0.866667	0.666667	0.0257577
Lactobacillus amylovorus	-0.362253	0.00908554	0.122222	0	0.29119	-0.166667	1	0.833333	0.0257577
Pediococcus damnosus	-0.415052	0.00901816	0.122222	0	0.2722	-0.366667	0.866667	0.5	0.0257577
Lapidilactobacillus dextrinicus	-0.44952	0.00910805	0.122222	0	0.29131	-0.6	0.933333	0.333333	0.0257577
Mycoplasmopsis canis	-0.547417	0.00910805	0.122222	0	0.274753	-0.366667	0.866667	0.5	0.0257577
Prevotella sp. E9-3	-0.779828	0.00910805	0.122222	0	0.283937	0	1	1	0.0257577
Prevotella melaninogenica	-0.83968	0.00910805	0.122222	0	0.283937	0	1	1	0.0257577
Prevotella herbatica	-0.713201	0.00910805	0.122222	0	0.294879	-0.166667	1	0.833333	0.0257577
Prevotella multiformis	-0.611242	0.00910805	0.122222	0	0.274352	0	1	1	0.0257577
Alkalitalea saponilacus	-0.489192	0.00910805	0.122222	0	0.274753	-0.333333	1	0.666667	0.0257577
Flavobacterium gilvum	-0.518591	0.00910805	0.122222	0	0.294879	-0.666667	1	0.333333	0.0257577
Nonlabens sp. MB-3u-79	-0.388532	0.00866304	0.122222	0	0.274085	-0.5	0.666667	0.166667	0.0257577
Lutibacter profundi	-0.498668	0.00901816	0.122222	0	0.281531	-0.433333	0.933333	0.5	0.0257577
Chryseobacterium indologenes	-0.54193	0.00910805	0.122222	0	0.29119	-0.166667	1	0.833333	0.0257577
Chryseobacterium shandongense	-0.562678	0.00888415	0.122222	0	0.275285	-0.533333	0.866667	0.333333	0.0257577
Blattabacterium cuenoti	-0.782186	0.00910805	0.122222	0	0.364864	0	1	1	0.0257577
Hymenobacter jejuensis	-0.481501	0.00910805	0.122222	0	0.274753	-0.1	0.933333	0.833333	0.0257577
Sphingobacterium sp. DR205	-0.566693	0.00908554	0.122222	0	0.29155	-0.333333	1	0.666667	0.0257577
Pedobacter ginsengisoli	-0.535792	0.00910805	0.122222	0	0.284314	-0.333333	1	0.666667	0.0257577
Arachidicoccus sp. 5GH13-10	-0.337955	0.00910805	0.122222	0	0.273145	-0.166667	1	0.833333	0.0257577
Gemmatimonas groenlandica	-0.461782	0.00901816	0.122222	0	0.269188	-0.466667	0.8	0.333333	0.0257577
Yersinia rohdei	-0.633297	0.00901816	0.122222	0	0.273414	-0.6	0.933333	0.333333	0.0257577
Pantoea vagans	-0.431176	0.00910805	0.122222	0	0.342471	-0.166667	1	0.833333	0.0257577
Pseudomonas sp. DNDY-54	-0.303429	0.00901816	0.122222	0	0.2722	-0.7	0.866667	0.166667	0.0257577
Lysobacter sp. TY2-98	-0.378713	0.00866304	0.122222	0	0.268042	-0.8	0.8	0	0.0257577
Luteimonas sp. YGD11-2	-0.363373	0.00866304	0.122222	0	0.26846	-0.566667	0.733333	0.166667	0.0257577
Shewanella dokdonensis	-0.27726	0.00908554	0.122222	0	0.271792	-0.466667	0.8	0.333333	0.0257577
Glaciecola amylolytica	-0.553927	0.00901816	0.122222	0	0.271792	-0.2	0.866667	0.666667	0.0257577
Idiomarina sp. OT37-5b	-0.450812	0.00888415	0.122222	0	0.275285	-0.633333	0.8	0.166667	0.0257577
Aeromonas hydrophila	-0.409692	0.00910805	0.122222	0	0.273549	0	1	1	0.0257577
Aggregatibacter actinomycetemcomitans	-0.423589	0.00910805	0.122222	0	0.279606	-0.266667	0.933333	0.666667	0.0257577
Actinobacillus sp. GY-402	-0.6444	0.00901816	0.122222	0	0.364864	-0.5	1	0.5	0.0257577
Moraxella osloensis	-0.602917	0.00910805	0.122222	0	0.284314	-0.433333	0.933333	0.5	0.0257577
Legionella spiritensis	-0.425064	0.00901816	0.122222	0	0.286895	-0.2	0.866667	0.666667	0.0257577
Candidatus Reidiella endopervernicosa	-0.55829	0.00888415	0.122222	0	0.275285	-0.633333	0.8	0.166667	0.0257577
Sedimenticola thiotaurini	-0.445073	0.00910805	0.122222	0	0.296402	-0.1	0.933333	0.833333	0.0257577
Bradyrhizobium zhanjiangense	-0.458333	0.00901816	0.122222	0	0.2722	-0.7	0.866667	0.166667	0.0257577
Mesorhizobium sp. 8	-0.48461	0.00901816	0.122222	0	0.273414	-0.533333	0.866667	0.333333	0.0257577
Methylobacterium aquaticum	-0.525822	0.00906305	0.122222	0	0.271792	-0.533333	0.866667	0.333333	0.0257577
Pelagibacterium halotolerans	-0.390124	0.00910805	0.122222	0	0.364864	-0.5	1	0.5	0.0257577
Phreatobacter cathodiphilus	-0.573808	0.00910805	0.122222	0	0.296402	-0.6	0.933333	0.333333	0.0257577
Methylovirgula ligni	-0.577884	0.00866304	0.122222	0	0.268042	-0.633333	0.8	0.166667	0.0257577
Rhodobacter sp. LPB0142	-0.50234	0.00910805	0.122222	0	0.287665	-0.0333333	0.866667	0.833333	0.0257577
Falsirhodobacter sp. PG104	-0.537175	0.00866304	0.122222	0	0.289133	-0.7	0.866667	0.166667	0.0257577
Profundibacter amoris	-0.418934	0.00888415	0.122222	0	0.275285	-0.533333	0.866667	0.333333	0.0257577
Sphingomonas sp. AK-PDB1-5	-0.505104	0.00901816	0.122222	0	0.271792	-0.366667	0.866667	0.5	0.0257577
Azospirillum humicireducens	-0.535317	0.00901816	0.122222	0	0.2722	-0.3	0.8	0.5	0.0257577
Skermanella mucosa	-0.402071	0.00901816	0.122222	0	0.2722	-0.3	0.8	0.5	0.0257577
Hypericibacter adhaerens	-0.372665	0.00910805	0.122222	0	0.274352	-0.266667	0.933333	0.666667	0.0257577
Cupriavidus oxalaticus	-0.485285	0.00910805	0.122222	0	0.287665	-0.366667	0.866667	0.5	0.0257577
Paraburkholderia edwinii	-0.533736	0.00901816	0.122222	0	0.2722	-0.7	0.866667	0.166667	0.0257577
Paraburkholderia graminis	-0.499142	0.00866304	0.122222	0	0.289133	-0.366667	0.533333	0.166667	0.0257577
Comamonas odontotermitis	-0.493078	0.00901816	0.122222	0	0.273817	-0.433333	0.933333	0.5	0.0257577
Hydrogenophaga sp. RAC07	-0.535698	0.00888415	0.122222	0	0.275285	-0.8	0.8	0	0.0257577
Delftia acidovorans	-0.4898	0.00908554	0.122222	0	0.271792	-0.266667	0.933333	0.666667	0.0257577
Diaphorobacter ruginosibacter	-0.593044	0.00910805	0.122222	0	0.342471	-0.5	1	0.5	0.0257577
Ottowia oryzae	-0.549691	0.00910805	0.122222	0	0.278959	-0.0333333	0.866667	0.833333	0.0257577
Massilia sp. WG5	-0.445803	0.00910805	0.122222	0	0.274753	-0.6	0.933333	0.333333	0.0257577
Herbaspirillum rubrisubalbicans	-0.509229	0.00901816	0.122222	0	0.269188	-0.466667	0.8	0.333333	0.0257577
Thiomonas sp. X19	-0.504298	0.00901816	0.122222	0	0.280379	-0.533333	0.866667	0.333333	0.0257577
Inhella inkyongensis	-0.432807	0.00910805	0.122222	0	0.282422	-0.266667	0.933333	0.666667	0.0257577
Iodobacter fluviatilis	-0.462579	0.00901816	0.122222	0	0.342471	-0.6	0.933333	0.333333	0.0257577
Neisseria bacilliformis	-0.492672	0.00901816	0.122222	0	0.2722	-0.3	0.8	0.5	0.0257577
Desulfovibrio ferrophilus	-0.51803	0.00910805	0.122222	0	0.271792	0	1	1	0.0257577
Pseudodesulfovibrio cashew	-0.652508	0.00910805	0.122222	0	0.270564	-0.166667	1	0.833333	0.0257577
Corallococcus macrosporus	-0.513138	0.00910805	0.122222	0	0.282422	-0.533333	0.866667	0.333333	0.0257577
Desulfuromonas sp. DDH964	-0.559329	0.00908554	0.122222	0	0.27555	-0.5	1	0.5	0.0257577
Sulfurimonas lithotrophica	-0.475596	0.00866304	0.122222	0	0.289133	-0.566667	0.733333	0.166667	0.0257577
Rosistilla oblonga	-0.433978	0.00866304	0.122222	0	0.278179	-0.433333	0.6	0.166667	0.0257577
Aquisphaera giovannonii	-0.592283	0.00910805	0.122222	0	0.270975	-0.266667	0.933333	0.666667	0.0257577
Candidatus Kuenenia stuttgartiensis	-0.471529	0.00901816	0.122222	0	0.2722	-0.3	0.8	0.5	0.0257577
Tichowtungia aerotolerans	-0.560014	0.00910805	0.122222	0	0.322966	-0.333333	1	0.666667	0.0257577
Leptotrichia sp. oral taxon 212	-0.726285	0.00910805	0.122222	0	0.280507	-0.1	0.933333	0.833333	0.0257577
Leptotrichia trevisanii	-0.571989	0.00908554	0.122222	0	0.29155	-0.5	1	0.5	0.0257577
Sneathia vaginalis	-0.50446	0.00901816	0.122222	0	0.269188	-0.433333	0.933333	0.5	0.0257577
Halopseudomonas salegens	-0.475378	0.00866304	0.122222	0	0.26846	-0.7	0.866667	0.166667	0.0257577
Microbacterium oryzae	-0.548469	0.00995385	0.127778	0	0.278431	-0.633333	0.8	0.166667	0.0276994
Agrococcus sp. Marseille-Q4369	-0.503663	0.00995385	0.127778	0	0.286959	-0.433333	0.6	0.166667	0.0276994
Brevibacterium atlanticum	-0.528376	0.00995416	0.133333	0	0.279002	-0.8	0.8	0	0.0276994
Streptomyces vietnamensis	-0.55576	0.00995385	0.127778	0	0.286959	-0.533333	0.866667	0.333333	0.0276994
Streptomyces albulus	-0.490213	0.00995385	0.127778	0	0.314353	-0.633333	0.8	0.166667	0.0276994
Streptomyces nodosus	-0.530329	0.00995385	0.127778	0	0.287342	-0.433333	0.6	0.166667	0.0276994
Mycolicibacter terrae	-0.339694	0.00995385	0.127778	0	0.283343	-0.4	0.733333	0.333333	0.0276994
Baekduia soli	-0.634152	0.00995385	0.127778	0	0.278431	-0.633333	0.8	0.166667	0.0276994
Deinococcus soli (ex Cha et al. 2016)	-0.426078	0.00995416	0.133333	0	0.279002	-0.733333	0.733333	0	0.0276994
Dysgonomonas sp. HDW5A	-0.716003	0.00995385	0.127778	0	0.286959	-0.7	0.866667	0.166667	0.0276994
Pseudomonas viciae	-0.301992	0.00995385	0.127778	0	0.298064	-0.366667	0.533333	0.166667	0.0276994
Rhodanobacter denitrificans	-0.475027	0.00995385	0.127778	0	0.278835	-0.466667	0.8	0.333333	0.0276994
Aerosticca soli	-0.511058	0.00995416	0.133333	0	0.279002	-0.733333	0.733333	0	0.0276994
Methylomonas sp. LL1	-0.592294	0.00995385	0.127778	0	0.286959	-0.533333	0.866667	0.333333	0.0276994
Ensifer mexicanus	-0.434455	0.00995385	0.127778	0	0.279239	-0.366667	0.866667	0.5	0.0276994
Liberibacter crescens	-0.493548	0.00995416	0.133333	0	0.279002	-0.733333	0.733333	0	0.0276994
Bradyrhizobium japonicum	-0.579742	0.00995416	0.133333	0	0.279002	-0.8	0.8	0	0.0276994
Mesorhizobium sp. J8	-0.485131	0.00995385	0.127778	0	0.287342	-0.533333	0.866667	0.333333	0.0276994
Methylocystis sp. SC2	-0.433968	0.00995416	0.133333	0	0.279002	-0.666667	0.666667	0	0.0276994
Brevirhabdus pacifica	-0.535411	0.00995385	0.127778	0	0.278431	-0.733333	0.733333	0	0.0276994
Candidatus Viadribacter manganicus	-0.399848	0.00995385	0.127778	0	0.278431	-0.733333	0.733333	0	0.0276994
Acidovorax sp. JMULE5	-0.672974	0.00995385	0.127778	0	0.278431	-0.3	0.8	0.5	0.0276994
Massilia sp. CCM 8941	-0.46993	0.00995385	0.127778	0	0.279239	-0.466667	0.8	0.333333	0.0276994
Halobaculum halophilum	-0.476603	0.00995385	0.127778	0	0.278431	-0.566667	0.733333	0.166667	0.0276994
Methanobrevibacter arboriphilus	-0.400478	0.00995385	0.127778	0	0.314353	-0.566667	0.733333	0.166667	0.0276994
Kocuria turfanensis	-0.437687	0.0101733	0.127778	0	0.305824	-0.6	0.933333	0.333333	0.0280753
Streptomyces sp. GMY02	-0.401607	0.0101733	0.127778	0	0.280242	-0.366667	0.866667	0.5	0.0280753
Streptomyces alboflavus	-0.524893	0.0101733	0.127778	0	0.280242	-0.366667	0.866667	0.5	0.0280753
Polymorphospora rubra	-0.423297	0.0101733	0.127778	0	0.28432	-0.533333	0.866667	0.333333	0.0280753
Mammaliicoccus vitulinus	-0.500831	0.0101733	0.127778	0	0.28432	-0.266667	0.933333	0.666667	0.0280753
Labilibaculum antarcticum	-0.559353	0.0101488	0.127778	0	0.305824	-0.266667	0.933333	0.666667	0.0280753
Rahnella aquatilis	-0.413207	0.0101733	0.127778	0	0.28432	-0.433333	0.933333	0.5	0.0280753
Acidihalobacter aeolianus	-0.49239	0.0101733	0.127778	0	0.305824	-0.6	0.933333	0.333333	0.0280753
Martelella endophytica	-0.435293	0.0101733	0.127778	0	0.305824	-0.1	0.933333	0.833333	0.0280753
Paraburkholderia caribensis	-0.509794	0.0101733	0.127778	0	0.28432	-0.266667	0.933333	0.666667	0.0280753
Bordetella avium	-0.534454	0.0101733	0.127778	0	0.283147	-0.266667	0.933333	0.666667	0.0280753
Sulfurospirillum multivorans	-0.545205	0.0101733	0.127778	0	0.2888	-0.633333	0.8	0.166667	0.0280753
Paludibaculum fermentans	-0.548645	0.0101733	0.127778	0	0.284709	-0.266667	0.933333	0.666667	0.0280753
Sphingomonas sp. S9-5	-0.41442	0.0104056	0.138889	0	0.281039	-0.533333	0.533333	0	0.0286799
Haloplanus rubicundus	-0.411488	0.0104056	0.138889	0	0.281039	-0.6	0.6	0	0.0286799
Nocardioides yefusunii	-0.460983	0.0104861	0.133333	0	0.290803	-0.433333	0.6	0.166667	0.0287921
Woeseia oceani	-0.501627	0.0104861	0.133333	0	0.282586	-0.4	0.733333	0.333333	0.0287921
Tateyamaria omphalii	-0.392327	0.0104861	0.133333	0	0.290803	-0.433333	0.6	0.166667	0.0287921
Caulobacter henricii	-0.615822	0.0104861	0.133333	0	0.282994	-0.5	0.666667	0.166667	0.0287921
Burkholderia stagnalis	-0.437735	0.0104861	0.133333	0	0.282994	-0.5	0.666667	0.166667	0.0287921
Crateriforma conspicua	-0.426876	0.0104861	0.133333	0	0.282586	-0.666667	0.666667	0	0.0287921
Eggerthella sp. YY7918	-0.816065	0.0114023	0.133333	0	0.30829	-0.166667	1	0.833333	0.0294627
Arabiibacter massiliensis	-0.525123	0.0114023	0.133333	0	0.29119	0	1	1	0.0294627
Bifidobacterium adolescentis	-1.92133	0.0114023	0.133333	0	0.297873	0	1	1	0.0294627
Arthrobacter sp. StoSoilB5	-0.540132	0.0113756	0.133333	0	0.336959	-0.6	0.933333	0.333333	0.0294627
Microbacterium sp. YJN-G	-0.493022	0.0108743	0.133333	0	0.287246	-0.633333	0.8	0.166667	0.0294627
Microbacterium oxydans	-0.429891	0.0113756	0.133333	0	0.290803	-0.266667	0.933333	0.666667	0.0294627
Diaminobutyricimonas sp. LJ205	-0.51211	0.0108743	0.133333	0	0.287246	-0.6	0.6	0	0.0294627
Streptomyces sp. QHH-9511	-0.518174	0.0108743	0.133333	0	0.284312	-0.566667	0.733333	0.166667	0.0294627
Streptomyces sp. YPW6	-0.404135	0.0113756	0.133333	0	0.336959	-0.633333	0.8	0.166667	0.0294627
Streptomyces koyangensis	-0.557696	0.0108743	0.133333	0	0.28843	-0.633333	0.8	0.166667	0.0294627
Streptomyces dengpaensis	-0.618653	0.0108743	0.133333	0	0.284312	-0.466667	0.8	0.333333	0.0294627
Streptomyces griseochromogenes	-0.469009	0.0108743	0.133333	0	0.287246	-0.466667	0.8	0.333333	0.0294627
Corynebacterium incognita	-0.407622	0.0112958	0.133333	0	0.29311	-0.466667	0.8	0.333333	0.0294627
Corynebacterium endometrii	-0.493457	0.0113756	0.133333	0	0.310024	-0.5	1	0.5	0.0294627
Corynebacterium tuberculostearicum	-0.387218	0.0114023	0.133333	0	0.319436	-0.333333	1	0.666667	0.0294627
Mycobacterium parmense	-0.421105	0.0108743	0.133333	0	0.284312	-0.6	0.6	0	0.0294627
Mycolicibacterium sp. YH-1	-0.344211	0.0112958	0.133333	0	0.290803	-0.3	0.8	0.5	0.0294627
Rhodococcus sp. PBTS 1	-0.528977	0.0112958	0.133333	0	0.288724	-0.4	0.733333	0.333333	0.0294627
Rhodococcus coprophilus	-0.422287	0.0111368	0.133333	0	0.374182	-0.5	0.666667	0.166667	0.0294627
Schaalia odontolytica	-0.655966	0.0114023	0.133333	0	0.324181	-0.166667	1	0.833333	0.0294627
Nocardioides sp. zg-579	-0.52422	0.0111368	0.133333	0	0.290932	-0.466667	0.8	0.333333	0.0294627
Pseudonocardia sp. HH130630-07	-0.426126	0.0114023	0.133333	0	0.289637	-0.3	0.8	0.5	0.0294627
Lentzea guizhouensis	-0.367646	0.0112958	0.133333	0	0.299195	-0.0333333	0.866667	0.833333	0.0294627
Nocardiopsis dassonvillei	-0.584274	0.0112958	0.133333	0	0.29196	-0.533333	0.866667	0.333333	0.0294627
Modestobacter marinus	-0.459996	0.0111368	0.133333	0	0.290932	-0.366667	0.866667	0.5	0.0294627
Clostridium intestinale	-0.457412	0.0114023	0.133333	0	0.334751	-0.166667	1	0.833333	0.0294627
Aminipila butyrica	-0.488217	0.0114023	0.133333	0	0.35392	0	1	1	0.0294627
Natranaerofaba carboxydovora	-0.575889	0.0112958	0.133333	0	0.289116	-0.366667	0.866667	0.5	0.0294627
Bacillus sp. Cs-700	-0.623572	0.0114023	0.133333	0	0.396985	-0.166667	1	0.833333	0.0294627
Virgibacillus sp. Bac332	-0.422693	0.0114023	0.133333	0	0.297502	-0.1	0.933333	0.833333	0.0294627
Lysinibacillus sphaericus	-0.567627	0.0114023	0.133333	0	0.319436	-0.166667	1	0.833333	0.0294627
Oceanobacillus zhaokaii	-0.742106	0.0113756	0.133333	0	0.319763	-0.5	1	0.5	0.0294627
Gracilibacillus salitolerans	-0.421835	0.0114023	0.133333	0	0.289246	0	1	1	0.0294627
Paenibacillus sp. RUD330	-0.519876	0.0114023	0.133333	0	0.374182	0	1	1	0.0294627
Paenibacillus sp. FSL R7-0273	-0.292237	0.0114023	0.133333	0	0.295132	0	1	1	0.0294627
Paenibacillus sp. YPD9-1	-0.440198	0.0114023	0.133333	0	0.334751	0	1	1	0.0294627
Paenibacillus sp. Y412MC10	-0.548448	0.0112958	0.133333	0	0.289116	-0.466667	0.8	0.333333	0.0294627
Paenibacillus mucilaginosus	-0.643986	0.0114023	0.133333	0	0.396985	0	1	1	0.0294627
Paenibacillus stellifer	-0.621672	0.0114023	0.133333	0	0.374182	0	1	1	0.0294627
Saccharibacillus brassicae	-0.686289	0.0114023	0.133333	0	0.396985	0	1	1	0.0294627
Staphylococcus sp. CCM 9025	-0.58219	0.0112958	0.133333	0	0.319436	-0.6	0.933333	0.333333	0.0294627
Staphylococcus condimenti	-0.522587	0.0114023	0.133333	0	0.29119	-0.266667	0.933333	0.666667	0.0294627
Staphylococcus succinus	-0.516663	0.0112958	0.133333	0	0.297006	-0.466667	0.8	0.333333	0.0294627
Planococcus halotolerans	-0.391374	0.0114023	0.133333	0	0.319763	-0.166667	1	0.833333	0.0294627
Streptococcus porcinus	-0.509641	0.0114023	0.133333	0	0.290415	-0.333333	1	0.666667	0.0294627
Lactococcus cremoris	-0.697084	0.0114023	0.133333	0	0.303221	-0.266667	0.933333	0.666667	0.0294627
Lactobacillus paragasseri	-0.381458	0.0108743	0.133333	0	0.28843	-0.566667	0.733333	0.166667	0.0294627
Leuconostoc carnosum	-0.67669	0.0114023	0.133333	0	0.295634	-0.533333	0.866667	0.333333	0.0294627
Ligilactobacillus animalis	-0.47609	0.0114023	0.133333	0	0.298981	-0.333333	1	0.666667	0.0294627
Leptolyngbya sp. 7M	-0.410194	0.0113756	0.133333	0	0.298612	-0.533333	0.866667	0.333333	0.0294627
Acholeplasma hippikon	-0.429781	0.0112958	0.133333	0	0.323434	-0.7	0.866667	0.166667	0.0294627
Flavobacterium sp. Sr18	-0.441011	0.0112958	0.133333	0	0.296633	-0.7	0.866667	0.166667	0.0294627
Flavobacterium album	-0.438031	0.0113756	0.133333	0	0.306421	-0.433333	0.933333	0.5	0.0294627
Maribacter cobaltidurans	-0.477994	0.0112958	0.133333	0	0.299195	-0.533333	0.866667	0.333333	0.0294627
Ornithobacterium rhinotracheale	-0.560521	0.0114023	0.133333	0	0.336959	-0.333333	1	0.666667	0.0294627
Hymenobacter qilianensis	-0.447979	0.0111368	0.133333	0	0.290932	-0.533333	0.866667	0.333333	0.0294627
Hymenobacter radiodurans	-0.551603	0.0108743	0.133333	0	0.284312	-0.566667	0.733333	0.166667	0.0294627
Pedobacter sp. D749	-0.447849	0.0112958	0.133333	0	0.323434	-0.7	0.866667	0.166667	0.0294627
Pedobacter roseus	-0.48512	0.0114023	0.133333	0	0.337855	-0.666667	1	0.333333	0.0294627
Roseithermus sacchariphilus	-0.593923	0.0112958	0.133333	0	0.288724	-0.366667	0.866667	0.5	0.0294627
Tatumella ptyseos	-0.355098	0.0114023	0.133333	0	0.319108	-0.266667	0.933333	0.666667	0.0294627
Xanthomonas sacchari	-0.465468	0.0112958	0.133333	0	0.29196	-0.5	0.666667	0.166667	0.0294627
Halomonas huangheensis	-0.475039	0.0108743	0.133333	0	0.287246	-0.8	0.8	0	0.0294627
Salinicola tamaricis	-0.432169	0.0114023	0.133333	0	0.326088	-0.5	1	0.5	0.0294627
Vibrio sp. SS-MA-C1-2	-0.54972	0.0112958	0.133333	0	0.374182	-0.7	0.866667	0.166667	0.0294627
Aquirhabdus parva	-0.359568	0.0111368	0.133333	0	0.290932	-0.466667	0.8	0.333333	0.0294627
Microbulbifer elongatus	-0.534296	0.0108743	0.133333	0	0.31757	-0.633333	0.8	0.166667	0.0294627
Kineobactrum salinum	-0.473177	0.0112958	0.133333	0	0.319763	-0.633333	0.8	0.166667	0.0294627
Hydrogenovibrio marinus	-0.399844	0.0111368	0.133333	0	0.291319	-0.533333	0.866667	0.333333	0.0294627
Phyllobacterium sp. 628	-0.355598	0.0111368	0.133333	0	0.290932	-0.466667	0.8	0.333333	0.0294627
Bosea sp. AS-1	-0.48895	0.0113756	0.133333	0	0.290415	-0.366667	0.866667	0.5	0.0294627
Brucella intermedia	-0.500077	0.0112958	0.133333	0	0.297006	-0.466667	0.8	0.333333	0.0294627
Phreatobacter stygius	-0.462106	0.0114023	0.133333	0	0.299959	-0.0333333	0.866667	0.833333	0.0294627
Ruegeria sp. THAF33	-0.38061	0.0111368	0.133333	0	0.291319	-0.566667	0.733333	0.166667	0.0294627
Salipiger abyssi	-0.398984	0.0111368	0.133333	0	0.290932	-0.466667	0.8	0.333333	0.0294627
Sphingopyxis fribergensis	-0.542765	0.0113756	0.133333	0	0.396985	-0.766667	0.933333	0.166667	0.0294627
Citromicrobium sp. JL477	-0.381001	0.0112958	0.133333	0	0.288724	-0.4	0.733333	0.333333	0.0294627
Croceicoccus naphthovorans	-0.391376	0.0111368	0.133333	0	0.291319	-0.7	0.866667	0.166667	0.0294627
Luteithermobacter gelatinilyticus	-0.333904	0.0112958	0.133333	0	0.299195	-0.366667	0.866667	0.5	0.0294627
Burkholderia lata	-0.506999	0.0108743	0.133333	0	0.284312	-0.733333	0.733333	0	0.0294627
Paraburkholderia sp. SOS3	-0.468116	0.0114023	0.133333	0	0.295634	-0.3	0.8	0.5	0.0294627
Paraburkholderia megapolitana	-0.514865	0.0111368	0.133333	0	0.290932	-0.633333	0.8	0.166667	0.0294627
Polynucleobacter difficilis	-0.459241	0.0113756	0.133333	0	0.35392	-0.433333	0.933333	0.5	0.0294627
Variovorax sp. PAMC 28711	-0.655868	0.0113756	0.133333	0	0.396985	-0.666667	1	0.333333	0.0294627
Variovorax sp. PAMC28562	-0.52007	0.0112958	0.133333	0	0.290803	-0.2	0.866667	0.666667	0.0294627
Rhodoferax sp. MIZ03	-0.571873	0.0114023	0.133333	0	0.316463	-0.266667	0.933333	0.666667	0.0294627
Ottowia sp. oral taxon 894	-0.557229	0.0114023	0.133333	0	0.316463	0.0666667	0.933333	1	0.0294627
Massilia putida	-0.539636	0.0113756	0.133333	0	0.290415	-0.266667	0.933333	0.666667	0.0294627
Neisseria mucosa	-0.547577	0.0112958	0.133333	0	0.354196	-0.533333	0.866667	0.333333	0.0294627
Azoarcus olearius	-0.500756	0.0114023	0.133333	0	0.299959	-0.366667	0.866667	0.5	0.0294627
Sulfuritortus calidifontis	-0.514211	0.0112958	0.133333	0	0.287937	-0.366667	0.866667	0.5	0.0294627
Usitatibacter palustris	-0.500222	0.0114023	0.133333	0	0.295634	-0.266667	0.933333	0.666667	0.0294627
Desulfovibrio sp. G11	-0.640723	0.0114023	0.133333	0	0.299348	0	1	1	0.0294627
Myxococcus hansupus	-0.569782	0.0108482	0.133333	0	0.287246	-0.633333	0.8	0.166667	0.0294627
Persicimonas caeni	-0.4529	0.0114023	0.133333	0	0.337855	-0.166667	1	0.833333	0.0294627
Arcobacter venerupis	-0.520939	0.0112958	0.133333	0	0.323434	-0.566667	0.733333	0.166667	0.0294627
Candidatus Sulfurimonas baltica	-0.396733	0.0108743	0.133333	0	0.287246	-0.8	0.8	0	0.0294627
Ereboglobus luteus	-0.539986	0.0114023	0.133333	0	0.297873	-0.433333	0.933333	0.5	0.0294627
Candidatus Nanosynbacter sp. HMT352	-1.13262	0.0113756	0.133333	0	0.298981	-0.433333	0.933333	0.5	0.0294627
Calothrix sp. NIES-2098	-0.401701	0.012443	0.138889	0	0.343593	-0.633333	0.8	0.166667	0.0319806
Flavobacterium sp. F-70	-0.410088	0.012443	0.138889	0	0.30586	-0.4	0.733333	0.333333	0.0319806
Pseudomonas lundensis	-0.457303	0.012443	0.138889	0	0.297366	-0.566667	0.733333	0.166667	0.0319806
Pseudomonas yamanorum	-0.469589	0.012443	0.138889	0	0.325845	-0.633333	0.8	0.166667	0.0319806
Luteimonas sp. JM171	-0.461347	0.012443	0.138889	0	0.312543	-0.5	0.666667	0.166667	0.0319806
Devosia sp. JXJ CY 41	-0.466872	0.012443	0.138889	0	0.312543	-0.533333	0.866667	0.333333	0.0319806
Altererythrobacter sp. B11	-0.480766	0.012443	0.138889	0	0.298134	-0.4	0.733333	0.333333	0.0319806
Skermanella pratensis	-0.504406	0.012443	0.138889	0	0.30586	-0.533333	0.866667	0.333333	0.0319806
Sulfurospirillum cavolei	-0.395567	0.012443	0.138889	0	0.297366	-0.566667	0.733333	0.166667	0.0319806
Nocardioides sp. Kera G14	-0.505091	0.0124857	0.144444	0	0.294422	-0.733333	0.733333	0	0.0320332
Nostoc sp. C052	-0.436211	0.0124857	0.144444	0	0.326135	-0.433333	0.6	0.166667	0.0320332
Tsuneonella dongtanensis	-0.389975	0.0124857	0.144444	0	0.294422	-0.6	0.6	0	0.0320332
Kitasatospora sp. NA04385	-0.471375	0.0127024	0.138889	0	0.33294	-0.7	0.866667	0.166667	0.0324741
Furfurilactobacillus rossiae	-0.411396	0.0127024	0.138889	0	0.299469	-0.266667	0.933333	0.666667	0.0324741
Serratia fonticola	-0.323984	0.0127024	0.138889	0	0.298325	-0.1	0.933333	0.833333	0.0324741
Qipengyuania flava	-0.516697	0.0127024	0.138889	0	0.303839	-0.533333	0.866667	0.333333	0.0324741
Acetobacter aceti	-0.452301	0.0127024	0.138889	0	0.30223	-0.2	0.866667	0.666667	0.0324741
Treponema putidum	-0.448897	0.0127024	0.138889	0	0.304209	-0.0333333	0.866667	0.833333	0.0324741
Lactococcus sp. LG606	-0.263129	0.0130652	0.15	0	0.303714	-0.4	0.4	0	0.0333821
Arthrobacter woluwensis	-0.402225	0.0131153	0.144444	0	0.30553	-0.433333	0.6	0.166667	0.033396
Pseudomonas sp. p1(2021b)	-0.350768	0.0131168	0.166667	0.0432005	0.290133	-0.533333	0.533333	0	0.033396
Marinobacterium georgiense	-0.54154	0.0131153	0.144444	0	0.316157	-0.633333	0.8	0.166667	0.033396
Shewanella donghaensis	-0.442746	0.0131153	0.144444	0	0.30553	-0.433333	0.6	0.166667	0.033396
Kangiella profundi	-0.265668	0.0131153	0.144444	0	0.316157	-0.533333	0.533333	0	0.033396
Rickettsia tillamookensis	-0.253139	0.0131168	0.166667	0.0432005	0.290133	-0.266667	0.266667	0	0.033396
Micromonospora echinofusca	-0.406827	0.0134091	0.155556	0.0135844	0.297527	-0.533333	0.533333	0	0.0340403
Mycoplasmopsis glycophila	-0.496921	0.0134091	0.155556	0.0135844	0.297527	-0.733333	0.733333	0	0.0340403
Dickeya fangzhongdai	-0.293214	0.0134091	0.155556	0.0135844	0.297527	-0.466667	0.466667	0	0.0340403
Vibrio sp. B1ASS3	-0.301547	0.0134091	0.155556	0.0135844	0.297527	-0.6	0.6	0	0.0340403
Qipengyuania sp. 1NDH13	-0.449026	0.0134091	0.155556	0.0135844	0.297527	-0.733333	0.733333	0	0.0340403
Rothia aeria	-0.691673	0.0141643	0.144444	0	0.320482	-0.433333	0.933333	0.5	0.0340463
Glutamicibacter nicotianae	-0.319047	0.0135737	0.144444	0	0.30244	-0.566667	0.733333	0.166667	0.0340463
Ornithinimicrobium avium	-0.40029	0.0141643	0.144444	0	0.310622	-0.466667	0.8	0.333333	0.0340463
Streptomyces sp. ZYC-3	-0.514079	0.0141643	0.144444	0	0.348701	-0.6	0.933333	0.333333	0.0340463
Streptomyces venezuelae	-0.587554	0.0141957	0.144444	0	0.385321	0	1	1	0.0340463
Streptomyces paludis	-0.442237	0.0141957	0.144444	0	0.316157	-0.333333	1	0.666667	0.0340463
Streptomyces formicae	-0.544219	0.0140703	0.144444	0	0.307411	-0.4	0.733333	0.333333	0.0340463
Corynebacterium camporealensis	-0.432858	0.0141643	0.144444	0	0.323685	-0.5	1	0.5	0.0340463
Corynebacterium aurimucosum	-0.467163	0.0141643	0.144444	0	0.385068	-0.6	0.933333	0.333333	0.0340463
Corynebacterium zhongnanshanii	-0.357171	0.0140703	0.144444	0	0.33458	-0.7	0.866667	0.166667	0.0340463
Corynebacterium gerontici	-0.370324	0.0135737	0.144444	0	0.318508	-0.333333	0.666667	0.333333	0.0340463
Mycobacterium saskatchewanense	-0.376482	0.0140703	0.144444	0	0.306285	-0.4	0.733333	0.333333	0.0340463
Actinomyces naeslundii	-1.00064	0.0141957	0.144444	0	0.429102	0	1	1	0.0340463
Actinomyces gaoshouyii	-0.372921	0.0140703	0.144444	0	0.321518	-0.366667	0.533333	0.166667	0.0340463
Micromonospora terminaliae	-0.534572	0.0140703	0.144444	0	0.33458	-0.7	0.866667	0.166667	0.0340463
Micromonospora krabiensis	-0.492515	0.0138832	0.144444	0	0.308778	-0.3	0.8	0.5	0.0340463
Vescimonas coprocola	-1.17619	0.0141957	0.144444	0	0.3679	0	1	1	0.0340463
Cellulosilyticum sp. WCF-2	-0.690209	0.0141957	0.144444	0	0.367079	0	1	1	0.0340463
Clostridium saccharoperbutylacetonicum	-0.781703	0.0141957	0.144444	0	0.429102	0	1	1	0.0340463
Clostridium kluyveri	-0.39448	0.0141957	0.144444	0	0.309025	0	1	1	0.0340463
Methylomusa anaerophila	-0.562218	0.0141957	0.144444	0	0.405954	0	1	1	0.0340463
Erysipelothrix sp. HDW6C	-0.390288	0.0141957	0.144444	0	0.312568	-0.166667	1	0.833333	0.0340463
Bacillus sp. PAMC26568	-0.532758	0.0141957	0.144444	0	0.35449	-0.333333	1	0.666667	0.0340463
Bacillus atrophaeus	-0.438428	0.0141957	0.144444	0	0.312205	-0.0333333	0.866667	0.833333	0.0340463
Lysinibacillus sp. 2017	-0.733058	0.0141957	0.144444	0	0.429102	-0.5	1	0.5	0.0340463
Priestia flexa	-0.40177	0.0141957	0.144444	0	0.405954	-0.166667	1	0.833333	0.0340463
Rossellomorea marisflavi	-0.508708	0.0141957	0.144444	0	0.35449	0	1	1	0.0340463
Hydrogenibacillus sp. N12	-0.597274	0.0141957	0.144444	0	0.365062	-0.333333	1	0.666667	0.0340463
Sutcliffiella cohnii	-0.570856	0.0141957	0.144444	0	0.314013	-0.6	0.933333	0.333333	0.0340463
Paraliobacillus zengyii	-0.588577	0.0141957	0.144444	0	0.322319	-0.266667	0.933333	0.666667	0.0340463
Paenibacillus sp. JNUCC-31	-0.737656	0.0141643	0.144444	0	0.3679	0	1	1	0.0340463
Paenibacillus lentus	-0.561073	0.0141957	0.144444	0	0.429102	0	1	1	0.0340463
Paenibacillus kribbensis	-0.516824	0.0141957	0.144444	0	0.429102	-0.333333	1	0.666667	0.0340463
Jeotgalicoccus sp. ATCC 8456	-0.542142	0.0140703	0.144444	0	0.314611	-0.6	0.933333	0.333333	0.0340463
Sporosarcina sp. PTS2304	-0.45932	0.0140703	0.144444	0	0.314969	-0.433333	0.933333	0.5	0.0340463
Listeria welshimeri	-0.676537	0.0141957	0.144444	0	0.327611	-0.266667	0.933333	0.666667	0.0340463
Streptococcus marmotae	-0.373393	0.0140703	0.144444	0	0.385068	-0.766667	0.933333	0.166667	0.0340463
Pediococcus acidilactici	-0.397677	0.0141957	0.144444	0	0.315801	-0.166667	1	0.833333	0.0340463
Flavobacterium inviolabile	-0.51905	0.0141643	0.144444	0	0.333293	-0.6	0.933333	0.333333	0.0340463
Polaribacter sejongensis	-0.490598	0.0141957	0.144444	0	0.348402	-0.633333	0.8	0.166667	0.0340463
Nonlabens sp. Ci31	-0.363913	0.0140703	0.144444	0	0.316865	-0.4	0.733333	0.333333	0.0340463
Muricauda aquimarina	-0.423909	0.0135737	0.144444	0	0.30321	-0.566667	0.733333	0.166667	0.0340463
Urechidicola croceus	-0.466901	0.0140703	0.144444	0	0.313893	-0.566667	0.733333	0.166667	0.0340463
Chryseobacterium sp. StRB126	-0.536985	0.0141643	0.144444	0	0.405954	-0.6	0.933333	0.333333	0.0340463
Hymenobacter nivis	-0.503228	0.0135737	0.144444	0	0.30244	-0.3	0.8	0.5	0.0340463
Pontibacter akesuensis	-0.381981	0.0141957	0.144444	0	0.31172	-0.366667	0.866667	0.5	0.0340463
Flavihumibacter sp. IMCC34837	-0.370714	0.0141957	0.144444	0	0.315801	-0.266667	0.933333	0.666667	0.0340463
Phnomibacter ginsenosidimutans	-0.474221	0.0140703	0.144444	0	0.307411	-0.366667	0.866667	0.5	0.0340463
Chlorobaculum limnaeum	-0.727596	0.0141957	0.144444	0	0.429102	-0.666667	1	0.333333	0.0340463
Rahnella inusitata	-0.478314	0.0135737	0.144444	0	0.302826	-0.366667	0.866667	0.5	0.0340463
Pseudomonas cremoricolorata	-0.418243	0.0138832	0.144444	0	0.309887	-0.633333	0.8	0.166667	0.0340463
Entomomonas sp. F2A	-0.501329	0.0135737	0.144444	0	0.365798	-0.633333	0.8	0.166667	0.0340463
Marinobacter sp. CA1	-0.3572	0.0141957	0.144444	0	0.314491	0.0666667	0.933333	1	0.0340463
Xanthomonas campestris	-0.353938	0.0140703	0.144444	0	0.323685	-0.633333	0.8	0.166667	0.0340463
Halomonas chromatireducens	-0.480489	0.0141643	0.144444	0	0.429102	-0.5	1	0.5	0.0340463
Thioalkalivibrio sp. K90mix	-0.514332	0.0140703	0.144444	0	0.313893	-0.533333	0.866667	0.333333	0.0340463
Aeromonas schubertii	-0.429385	0.0140703	0.144444	0	0.305908	-0.2	0.866667	0.666667	0.0340463
Aeromonas encheleia	-0.356125	0.0135737	0.144444	0	0.30321	-0.5	0.666667	0.166667	0.0340463
Pasteurella atlantica	-0.494726	0.0141957	0.144444	0	0.314013	-0.533333	0.866667	0.333333	0.0340463
Microbulbifer sp. GL-2	-0.476136	0.0141643	0.144444	0	0.348701	-0.466667	0.8	0.333333	0.0340463
Methylovulum psychrotolerans	-0.444865	0.0140703	0.144444	0	0.313743	-0.466667	0.8	0.333333	0.0340463
Piscirickettsia salmonis	-0.450153	0.0141957	0.144444	0	0.385068	-0.6	0.933333	0.333333	0.0340463
Rhizobium leguminosarum	-0.405069	0.0141957	0.144444	0	0.316157	0	1	1	0.0340463
Rhizobium phaseoli	-0.472043	0.0135737	0.144444	0	0.30244	-0.566667	0.733333	0.166667	0.0340463
Agrobacterium tumefaciens	-0.654244	0.0141957	0.144444	0	0.429102	-0.333333	1	0.666667	0.0340463
Shinella sp. XGS7	-0.445363	0.0141957	0.144444	0	0.320482	-0.333333	1	0.666667	0.0340463
Bradyrhizobium sp. BTAi1	-0.601694	0.0135737	0.144444	0	0.310592	-0.633333	0.8	0.166667	0.0340463
Oricola thermophila	-0.346771	0.0135737	0.144444	0	0.302826	-0.566667	0.733333	0.166667	0.0340463
Candidatus Phaeomarinobacter ectocarpi	-0.549073	0.0135737	0.144444	0	0.30321	-0.566667	0.733333	0.166667	0.0340463
Nordella sp. HKS 07	-0.409655	0.0140703	0.144444	0	0.314611	-0.433333	0.933333	0.5	0.0340463
Cohaesibacter sp. ES.047	-0.628485	0.0138832	0.144444	0	0.309887	-0.633333	0.8	0.166667	0.0340463
Celeribacter baekdonensis	-0.393667	0.0135737	0.144444	0	0.310592	-0.5	0.666667	0.166667	0.0340463
Roseivivax marinus	-0.50712	0.0138832	0.144444	0	0.306034	-0.633333	0.8	0.166667	0.0340463
Octadecabacter sp. SW4	-0.439627	0.0138832	0.144444	0	0.306034	-0.466667	0.8	0.333333	0.0340463
Maribius sp. THAF1	-0.391726	0.0140703	0.144444	0	0.306661	-0.633333	0.8	0.166667	0.0340463
Paracoccus zhejiangensis	-0.451264	0.0140703	0.144444	0	0.314611	-0.433333	0.933333	0.5	0.0340463
Sphingomonas sp. FARSPH	-0.472869	0.0135737	0.144444	0	0.302826	-0.4	0.733333	0.333333	0.0340463
Sphingobium cloacae	-0.457266	0.0141957	0.144444	0	0.306787	-0.566667	0.733333	0.166667	0.0340463
Pelagerythrobacter marensis	-0.533107	0.0135737	0.144444	0	0.302826	-0.566667	0.733333	0.166667	0.0340463
Acetobacter ghanensis	-0.502411	0.0138832	0.144444	0	0.308778	-0.633333	0.8	0.166667	0.0340463
Defluviicoccus vanus	-0.37356	0.0141643	0.144444	0	0.30791	-0.3	0.8	0.5	0.0340463
Brevundimonas sp. MF30-B	-0.40998	0.0135737	0.144444	0	0.302826	-0.666667	0.666667	0	0.0340463
Comamonas sp. NLF-1-9	-0.467754	0.0141957	0.144444	0	0.309518	-0.3	0.8	0.5	0.0340463
Comamonas serinivorans	-0.409717	0.0141643	0.144444	0	0.31172	-0.366667	0.866667	0.5	0.0340463
Hydrogenophaga sp. BA0156	-0.48049	0.0141957	0.144444	0	0.342846	-0.766667	0.933333	0.166667	0.0340463
Curvibacter sp. AEP1-3	-0.428872	0.0138832	0.144444	0	0.306034	-0.466667	0.8	0.333333	0.0340463
Collimonas arenae	-0.416809	0.0141957	0.144444	0	0.32289	0.133333	0.866667	1	0.0340463
Roseateles depolymerans	-0.528628	0.0135737	0.144444	0	0.302826	-0.466667	0.8	0.333333	0.0340463
Paludibacterium yongneupense	-0.404236	0.0141957	0.144444	0	0.342846	-0.1	0.933333	0.833333	0.0340463
Azospira restricta	-0.649772	0.0138832	0.144444	0	0.306034	-0.366667	0.866667	0.5	0.0340463
Oceanidesulfovibrio marinus	-0.544123	0.0141957	0.144444	0	0.322319	0	1	1	0.0340463
Desulfosediminicola ganghwensis	-0.444867	0.0141957	0.144444	0	0.3679	-0.333333	1	0.666667	0.0340463
Sulfurimonas sp. HSL-3221	-0.581538	0.0140703	0.144444	0	0.429102	-0.666667	1	0.333333	0.0340463
Sulfurimonas sp. SWIR-19	-0.373273	0.0135737	0.144444	0	0.302826	-0.566667	0.733333	0.166667	0.0340463
Opitutus sp. GAS368	-0.569952	0.0141957	0.144444	0	0.31281	-0.433333	0.933333	0.5	0.0340463
Oleiharenicola sp. KSB-15	-0.319331	0.0141957	0.144444	0	0.3679	-0.5	1	0.5	0.0340463
Treponema sp. OMZ 838	-0.563397	0.0141957	0.144444	0	0.348402	-0.5	1	0.5	0.0340463
Treponema vincentii	-0.662877	0.0141957	0.144444	0	0.405954	-0.166667	1	0.833333	0.0340463
Methanosarcina barkeri	-0.523767	0.0135737	0.144444	0	0.310592	-0.7	0.866667	0.166667	0.0340463
Methanobrevibacter sp. YE315	-0.486504	0.0140703	0.144444	0	0.314611	-0.6	0.933333	0.333333	0.0340463
Microbacterium sp. CBA3102	-0.405109	0.0146366	0.15	0	0.313144	-0.8	0.8	0	0.0350455
Subtercola sp. PAMC28395	-0.451784	0.0146366	0.15	0	0.313144	-0.666667	0.666667	0	0.0350455
Gryllotalpicola protaetiae	-0.415797	0.0146366	0.15	0	0.313144	-0.466667	0.8	0.333333	0.0350455
Pseudactinotalea sp. HY158	-0.414791	0.0154685	0.15	0	0.326575	-0.366667	0.533333	0.166667	0.0367737
Mycolicibacterium phlei	-0.478063	0.0154685	0.15	0	0.326575	-0.333333	0.666667	0.333333	0.0367737
Actinomyces marmotae	-0.471039	0.0154685	0.15	0	0.373334	-0.7	0.866667	0.166667	0.0367737
Mumia sp. ZJ1417	-0.432162	0.0154685	0.15	0	0.326575	-0.433333	0.6	0.166667	0.0367737
Polaribacter vadi	-0.536795	0.0154685	0.15	0	0.373334	-0.633333	0.8	0.166667	0.0367737
Capnocytophaga sp. oral taxon 878	-0.59227	0.0154685	0.15	0	0.319648	-0.533333	0.866667	0.333333	0.0367737
Apibacter raozihei	-0.538334	0.0154685	0.15	0	0.373334	-0.633333	0.8	0.166667	0.0367737
Entomomonas moraniae	-0.526685	0.0154685	0.15	0	0.373334	-0.7	0.866667	0.166667	0.0367737
Marinobacter sp. Arc7-DN-1	-0.480681	0.0154685	0.15	0	0.319288	-0.433333	0.933333	0.5	0.0367737
Lysobacter sp. 5GHs7-4	-0.561871	0.0154685	0.15	0	0.326575	-0.333333	0.666667	0.333333	0.0367737
Microbulbifer thermotolerans	-0.403553	0.0154685	0.15	0	0.326575	-0.533333	0.866667	0.333333	0.0367737
Gemmobacter aquarius	-0.524674	0.0154685	0.15	0	0.315524	-0.4	0.733333	0.333333	0.0367737
Erythrobacter sp. HKB08	-0.368081	0.0154685	0.15	0	0.315524	-0.5	0.666667	0.166667	0.0367737
Mycobacterium sp. DL592	-0.324728	0.0155715	0.155556	0	0.312162	-0.466667	0.466667	0	0.036857
Mangrovivirga cuniculi	-0.59071	0.0155715	0.155556	0	0.312162	-0.4	0.733333	0.333333	0.036857
Pectobacterium aquaticum	-0.400075	0.0155715	0.155556	0	0.354851	-0.366667	0.533333	0.166667	0.036857
Legionella adelaidensis	-0.23284	0.0155715	0.155556	0	0.312551	-0.4	0.4	0	0.036857
Methylosinus sp. C49	-0.449008	0.0155715	0.155556	0	0.312162	-0.566667	0.733333	0.166667	0.036857
Sphingomonas sinipercae	-0.328737	0.0155715	0.155556	0	0.312162	-0.533333	0.533333	0	0.036857
Adhaeretor mobilis	-0.358009	0.0155715	0.155556	0	0.312551	-0.5	0.666667	0.166667	0.036857
Caldimicrobium thiodismutans	-0.360934	0.0155715	0.155556	0	0.312162	-0.6	0.6	0	0.036857
Corynebacterium cyclohexanicum	-0.407056	0.0157728	0.15	0	0.323498	-0.533333	0.866667	0.333333	0.0370507
Mycolicibacterium neoaurum	-0.495132	0.0157728	0.15	0	0.320901	-0.366667	0.866667	0.5	0.0370507
Nocardioides anomalus	-0.387221	0.0157728	0.15	0	0.330953	-0.366667	0.866667	0.5	0.0370507
Natronosporangium hydrolyticum	-0.433688	0.0157728	0.15	0	0.322087	-0.366667	0.866667	0.5	0.0370507
Candidatus Desulforudis audaxviator	-0.601568	0.0157728	0.15	0	0.3242	-0.266667	0.933333	0.666667	0.0370507
Streptococcus dysgalactiae	-0.493725	0.0157728	0.15	0	0.324549	-0.433333	0.933333	0.5	0.0370507
Dickeya zeae	-0.497199	0.0157728	0.15	0	0.360931	-0.6	0.933333	0.333333	0.0370507
Vibrio sp. VB16	-0.397113	0.0157728	0.15	0	0.343754	-0.266667	0.933333	0.666667	0.0370507
Ephemeroptericola cinctiostellae	-0.427486	0.0157728	0.15	0	0.318385	-0.466667	0.8	0.333333	0.0370507
Bordetella bronchialis	-0.379186	0.0157728	0.15	0	0.322087	-0.0333333	0.866667	0.833333	0.0370507
Solidesulfovibrio carbinolicus	-0.486961	0.0157728	0.15	0	0.322087	-0.1	0.933333	0.833333	0.0370507
Geobacter sp. DSM 9736	-0.509751	0.0157728	0.15	0	0.317174	-0.466667	0.8	0.333333	0.0370507
Tautonia plasticadhaerens	-0.538073	0.0157728	0.15	0	0.318385	-0.366667	0.866667	0.5	0.0370507
Sedimentisphaera cyanobacteriorum	-0.59937	0.0157728	0.15	0	0.360931	-0.6	0.933333	0.333333	0.0370507
Bacillus sp. NP157	-0.455532	0.0163114	0.155556	0	0.322466	-0.666667	0.666667	0	0.0381713
Exiguobacterium sp. ZWU0009	-0.540161	0.0163092	0.161111	0	0.328234	-0.566667	0.733333	0.166667	0.0381713
Polaribacter sp. NJDZ03	-0.411901	0.0163092	0.161111	0	0.328234	-0.566667	0.733333	0.166667	0.0381713
Marinobacter sp. LQ44	-0.355109	0.0163114	0.155556	0	0.342783	-0.5	0.666667	0.166667	0.0381713
Bradyrhizobium sp. CCBAU 53351	-0.507624	0.0163114	0.155556	0	0.342783	-0.5	0.666667	0.166667	0.0381713
Oecophyllibacter saccharovorans	-0.420382	0.0163114	0.155556	0	0.322831	-0.4	0.733333	0.333333	0.0381713
Campylobacter sputorum	-0.39869	0.0163114	0.155556	0	0.322831	-0.433333	0.6	0.166667	0.0381713
Olsenella sp. oral taxon 807	-0.861745	0.0175765	0.155556	0	0.461216	0	1	1	0.0388688
Bifidobacterium asteroides	-0.61248	0.0175765	0.155556	0	0.336602	0	1	1	0.0388688
Rothia nasimurium	-0.378691	0.0174299	0.155556	0	0.32833	-0.366667	0.866667	0.5	0.0388688
Arthrobacter sp. FW305-BF8	-0.493585	0.017211	0.155556	0	0.323679	-0.633333	0.8	0.166667	0.0388688
Arthrobacter sp. YN	-0.338741	0.0168487	0.155556	0	0.324373	-0.466667	0.8	0.333333	0.0388688
Paenarthrobacter nicotinovorans	-0.272037	0.0167732	0.166667	0.0181648	0.315169	-0.4	0.4	0	0.0388688
Agromyces protaetiae	-0.421504	0.0168487	0.155556	0	0.319858	-0.4	0.733333	0.333333	0.0388688
Clavibacter michiganensis	-0.46291	0.0175398	0.155556	0	0.356097	-0.433333	0.933333	0.5	0.0388688
Cellulomonas sp. Y8	-0.343343	0.0175765	0.155556	0	0.3288	-0.3	0.8	0.5	0.0388688
Brevibacterium casei	-0.478761	0.0168487	0.155556	0	0.324373	-0.633333	0.8	0.166667	0.0388688
Brachybacterium sp. SGAir0954	-0.350411	0.017211	0.155556	0	0.323316	-0.366667	0.866667	0.5	0.0388688
Sanguibacter sp. HDW7	-0.48825	0.0175765	0.155556	0	0.324764	-0.366667	0.866667	0.5	0.0388688
Streptomyces nigra	-0.400867	0.0168487	0.155556	0	0.319858	-0.566667	0.733333	0.166667	0.0388688
Streptomyces genisteinicus	-0.470209	0.017211	0.155556	0	0.328565	-0.466667	0.8	0.333333	0.0388688
Corynebacterium mustelae	-0.448923	0.0175398	0.155556	0	0.35293	-0.333333	1	0.666667	0.0388688
Corynebacterium kroppenstedtii	-0.419361	0.0175765	0.155556	0	0.364729	-0.333333	1	0.666667	0.0388688
Mycolicibacterium farcinogenes	-0.260363	0.0167732	0.166667	0.0181648	0.315169	-0.533333	0.533333	0	0.0388688
Gordonia iterans	-0.402832	0.0168487	0.155556	0	0.320598	-0.4	0.733333	0.333333	0.0388688
Nocardioides sp. MC1495	-0.477973	0.017211	0.155556	0	0.323316	-0.566667	0.733333	0.166667	0.0388688
Actinoalloteichus hoggarensis	-0.514735	0.0168487	0.155556	0	0.320598	-0.666667	0.666667	0	0.0388688
Frankia casuarinae	-0.500025	0.0175765	0.155556	0	0.437775	-0.5	1	0.5	0.0388688
Nakamurella sp. PAMC28650	-0.434542	0.0175765	0.155556	0	0.335927	-0.533333	0.866667	0.333333	0.0388688
Rubrobacter xylanophilus	-0.442224	0.0175765	0.155556	0	0.328447	-0.1	0.933333	0.833333	0.0388688
Aquihabitans sp. G128	-0.438283	0.0175765	0.155556	0	0.340819	-0.1	0.933333	0.833333	0.0388688
Enterocloster bolteae	0.73095	0.0175765	0.844444	0.670498	1	0	1	1	0.0388688
Carboxydocella thermautotrophica	-0.426518	0.0175765	0.155556	0	0.348767	0	1	1	0.0388688
Halanaerobium hydrogeniformans	-0.793332	0.0175765	0.155556	0	0.461216	-0.666667	1	0.333333	0.0388688
Selenomonas timonae	-0.508108	0.0175765	0.155556	0	0.367432	0	1	1	0.0388688
Erysipelothrix sp. HDW6A	-0.436575	0.0175765	0.155556	0	0.416365	-0.166667	1	0.833333	0.0388688
Turicibacter sp. H121	-0.61209	0.0175765	0.155556	0	0.336602	0	1	1	0.0388688
Bacillus sp. FJAT-18017	-0.479046	0.0175765	0.155556	0	0.367144	-0.166667	1	0.833333	0.0388688
Geobacillus subterraneus	-0.495305	0.0175765	0.155556	0	0.398282	-0.333333	1	0.666667	0.0388688
Metabacillus litoralis	-0.570007	0.0175398	0.155556	0	0.383513	-0.666667	1	0.333333	0.0388688
Halobacillus mangrovi	-0.389807	0.0175765	0.155556	0	0.336938	-0.166667	1	0.833333	0.0388688
Paenibacillus sp. HWE-109	-0.579958	0.0175765	0.155556	0	0.461216	0	1	1	0.0388688
Paenibacillus macerans	-0.521671	0.0175765	0.155556	0	0.461216	0	1	1	0.0388688
Paenibacillus tritici	-0.473885	0.0175765	0.155556	0	0.437775	0	1	1	0.0388688
Paenibacillus protaetiae	-0.707303	0.0175765	0.155556	0	0.461216	-0.166667	1	0.833333	0.0388688
Paenibacillus larvae	-0.550071	0.0175765	0.155556	0	0.437775	0	1	1	0.0388688
Planococcus glaciei	-0.583242	0.0175765	0.155556	0	0.437775	-0.333333	1	0.666667	0.0388688
Exiguobacterium sp. AT1b	-0.492567	0.0168487	0.155556	0	0.334541	-0.533333	0.866667	0.333333	0.0388688
Thermoactinomyces vulgaris	-0.329795	0.0175765	0.155556	0	0.35293	-0.166667	1	0.833333	0.0388688
Streptococcus agalactiae	-0.66059	0.0175765	0.155556	0	0.377916	0	1	1	0.0388688
Streptococcus mitis	-0.695995	0.0175765	0.155556	0	0.395672	0	1	1	0.0388688
Ligilactobacillus saerimneri	-0.486063	0.0168487	0.155556	0	0.320598	-0.5	0.666667	0.166667	0.0388688
Limosilactobacillus reuteri	-0.489121	0.0175765	0.155556	0	0.395672	0	1	1	0.0388688
Carnobacterium sp. 17-4	-0.475637	0.0175765	0.155556	0	0.416599	-0.333333	1	0.666667	0.0388688
Jeotgalibaca ciconiae	-0.47364	0.0175765	0.155556	0	0.364729	-0.166667	1	0.833333	0.0388688
Peptoniphilus ivorii	-0.629501	0.0175765	0.155556	0	0.461216	0	1	1	0.0388688
Sedimentibacter sp. zth1	-0.647132	0.0175765	0.155556	0	0.461216	-0.166667	1	0.833333	0.0388688
Synechococcus sp. JA-3-3Ab	-0.472974	0.017211	0.155556	0	0.323679	-0.533333	0.866667	0.333333	0.0388688
Deinococcus sp. KNUC1210	-0.51223	0.0175765	0.155556	0	0.336265	-0.466667	0.8	0.333333	0.0388688
Bacteroides heparinolyticus	-0.673341	0.0175398	0.155556	0	0.336265	0	1	1	0.0388688
Flavobacterium sp. WSW3-B6	-0.517281	0.0168487	0.155556	0	0.360011	-0.533333	0.866667	0.333333	0.0388688
Flavobacterium faecale	-0.46001	0.0174299	0.155556	0	0.32833	-0.433333	0.933333	0.5	0.0388688
Gillisia sp. Hel1_33_143	-0.515579	0.0174299	0.155556	0	0.335136	-0.6	0.933333	0.333333	0.0388688
Muricauda aurantiaca	-0.429432	0.0175398	0.155556	0	0.336938	-0.366667	0.866667	0.5	0.0388688
Seonamhaeicola sp. S2-3	-0.418988	0.017211	0.155556	0	0.367144	-0.4	0.733333	0.333333	0.0388688
Cloacibacterium normanense	-0.51534	0.017211	0.155556	0	0.323316	-0.4	0.733333	0.333333	0.0388688
Dyadobacter sp. NIV53	-0.505806	0.0175398	0.155556	0	0.336265	-0.333333	1	0.666667	0.0388688
Sphingobacterium sp. ML3W	-0.488469	0.0174299	0.155556	0	0.324283	-0.366667	0.866667	0.5	0.0388688
Mucilaginibacter rubeus	-0.567392	0.0175765	0.155556	0	0.341148	-0.433333	0.933333	0.5	0.0388688
Mixta theicola	-0.571147	0.0174299	0.155556	0	0.36258	-0.533333	0.866667	0.333333	0.0388688
Pseudomonas sp. gcc21	-0.482914	0.0168487	0.155556	0	0.319858	-0.566667	0.733333	0.166667	0.0388688
Pseudomonas chlororaphis	-0.42252	0.0175765	0.155556	0	0.329151	-0.266667	0.933333	0.666667	0.0388688
Halopseudomonas litoralis	-0.438972	0.0168487	0.155556	0	0.319858	-0.4	0.733333	0.333333	0.0388688
Marinobacter salinus	-0.444129	0.0175765	0.155556	0	0.437775	-0.333333	1	0.666667	0.0388688
Spiribacter sp. E85	-0.404649	0.0175765	0.155556	0	0.335927	-0.266667	0.933333	0.666667	0.0388688
Sinorhizobium meliloti	-0.436332	0.0175765	0.155556	0	0.346438	-0.166667	1	0.833333	0.0388688
Methylorubrum populi	-0.407827	0.0175765	0.155556	0	0.416365	-0.166667	1	0.833333	0.0388688
Ancylobacter sp. TS-1	-0.473012	0.0168487	0.155556	0	0.320228	-0.466667	0.8	0.333333	0.0388688
Pseudolabrys taiwanensis	-0.495348	0.0175765	0.155556	0	0.416599	-0.5	1	0.5	0.0388688
Phreatobacter sp. NMCR1094	-0.48584	0.0174299	0.155556	0	0.336265	-0.3	0.8	0.5	0.0388688
Paracoccus contaminans	-0.367463	0.0174299	0.155556	0	0.331448	-0.2	0.866667	0.666667	0.0388688
Pukyongiella litopenaei	-0.437796	0.0168487	0.155556	0	0.324373	-0.5	0.666667	0.166667	0.0388688
Tritonibacter mobilis	-0.500923	0.0174299	0.155556	0	0.327976	-0.3	0.8	0.5	0.0388688
Sphingomonas paucimobilis	-0.411227	0.0168487	0.155556	0	0.324373	-0.466667	0.8	0.333333	0.0388688
Sphingopyxis sp. PAMC25046	-0.337575	0.0168487	0.155556	0	0.324373	-0.5	0.666667	0.166667	0.0388688
Komagataeibacter nataicola	-0.45833	0.017211	0.155556	0	0.330667	-0.533333	0.866667	0.333333	0.0388688
Acetobacter ascendens	-0.475793	0.0168487	0.155556	0	0.376357	-0.566667	0.733333	0.166667	0.0388688
Parasaccharibacter apium	-0.433538	0.0174299	0.155556	0	0.327829	-0.566667	0.733333	0.166667	0.0388688
Magnetospira sp. QH-2	-0.399086	0.017211	0.155556	0	0.323679	-0.466667	0.8	0.333333	0.0388688
Stella humosa	-0.400691	0.017211	0.155556	0	0.328565	-0.133333	0.8	0.666667	0.0388688
Candidatus Pelagibacter sp. RS39	-0.525585	0.0168487	0.155556	0	0.334541	-0.633333	0.8	0.166667	0.0388688
Burkholderia sp. Bp7605	-0.648972	0.017211	0.155556	0	0.322952	-0.566667	0.733333	0.166667	0.0388688
Cupriavidus campinensis	-0.441753	0.0174299	0.155556	0	0.373018	-0.6	0.933333	0.333333	0.0388688
Paraburkholderia fungorum	-0.465748	0.0175765	0.155556	0	0.363266	-0.266667	0.933333	0.666667	0.0388688
Polynucleobacter necessarius	-0.441723	0.0175765	0.155556	0	0.33113	-0.1	0.933333	0.833333	0.0388688
Pandoraea oxalativorans	-0.437723	0.0174299	0.155556	0	0.337609	-0.533333	0.866667	0.333333	0.0388688
Variovorax sp. RA8	-0.532817	0.0174299	0.155556	0	0.327976	-0.466667	0.8	0.333333	0.0388688
Variovorax sp. HW608	-0.476337	0.0175765	0.155556	0	0.328094	-0.366667	0.866667	0.5	0.0388688
Limnohabitans sp. 63ED37-2	-0.494012	0.0174299	0.155556	0	0.330405	-0.3	0.8	0.5	0.0388688
Kinneretia sp. XES5	-0.488281	0.017211	0.155556	0	0.323316	-0.466667	0.8	0.333333	0.0388688
Herbaspirillum sp. meg3	-0.491567	0.017211	0.155556	0	0.323316	-0.533333	0.866667	0.333333	0.0388688
Bordetella genomosp. 8	-0.430159	0.0174299	0.155556	0	0.327829	-0.366667	0.866667	0.5	0.0388688
Kingella kingae	-0.398351	0.0174299	0.155556	0	0.330405	-0.3	0.8	0.5	0.0388688
Vitreoscilla filiformis	-0.484487	0.017211	0.155556	0	0.323679	-0.633333	0.8	0.166667	0.0388688
Sideroxydans sp. MIZ01	-0.55858	0.017211	0.155556	0	0.328565	-0.8	0.8	0	0.0388688
Desulfovibrio vulgaris	-0.726585	0.0175765	0.155556	0	0.361102	0	1	1	0.0388688
Campylobacter novaezeelandiae	-0.279646	0.0168487	0.155556	0	0.319858	-0.4	0.733333	0.333333	0.0388688
Aliarcobacter cryaerophilus	-0.561323	0.0174299	0.155556	0	0.36258	-0.533333	0.866667	0.333333	0.0388688
Helicobacter pylori	-0.553338	0.0175765	0.155556	0	0.437775	-0.333333	1	0.666667	0.0388688
Planctomyces sp. SH-PL62	-0.629246	0.017211	0.155556	0	0.322952	-0.2	0.866667	0.666667	0.0388688
Poriferisphaera corsica	-0.368133	0.0174299	0.155556	0	0.323558	-0.566667	0.733333	0.166667	0.0388688
Fusobacterium ulcerans	-0.665047	0.0175765	0.155556	0	0.398282	-0.333333	1	0.666667	0.0388688
Chloracidobacterium validum	-0.377621	0.0175398	0.155556	0	0.349711	-0.466667	0.8	0.333333	0.0388688
Candidatus Methanomethylophilus alvus	-0.436101	0.0175765	0.155556	0	0.350025	-0.433333	0.933333	0.5	0.0388688
Tamlana carrageenivorans	-0.522705	0.017211	0.155556	0	0.330667	-0.533333	0.866667	0.333333	0.0388688
Rhizobium indicum	-0.379151	0.0181523	0.161111	0	0.326952	-0.566667	0.733333	0.166667	0.0400808
Sphingobium baderi	-0.576361	0.0181523	0.161111	0	0.326952	-0.633333	0.8	0.166667	0.0400808
Enterococcus lactis	0.951254	0.0181523	0.838889	0.569115	1	0.566667	0.266667	0.833333	0.0400808
Leifsonia sp. 21MFCrub1.1	-0.465742	0.0191234	0.161111	0	0.335233	-0.566667	0.733333	0.166667	0.0420967
Mycolicibacillus parakoreensis	-0.466663	0.0191234	0.161111	0	0.335932	-0.566667	0.733333	0.166667	0.0420967
Weissella paramesenteroides	-0.478795	0.0191234	0.161111	0	0.383609	-0.7	0.866667	0.166667	0.0420967
Rhizobium oryzihabitans	-0.325403	0.0191234	0.161111	0	0.342997	-0.433333	0.6	0.166667	0.0420967
Burkholderia anthina	-0.394344	0.0191234	0.161111	0	0.335583	-0.333333	0.666667	0.333333	0.0420967
Acidovorax sp. HDW3	-0.452426	0.0191234	0.161111	0	0.352473	-0.466667	0.8	0.333333	0.0420967
Salegentibacter mishustinae	-0.388531	0.0193095	0.166667	0.00411596	0.329217	-0.5	0.666667	0.166667	0.0423773
Pseudomonas sp. LPH1	-0.352668	0.0193095	0.166667	0.00411596	0.329217	-0.533333	0.533333	0	0.0423773
Pseudomonas sp. LTJR-52	-0.357871	0.0193095	0.166667	0.00411596	0.329217	-0.566667	0.733333	0.166667	0.0423773
Thermomonas sp. HDW16	-0.36762	0.0193095	0.166667	0.00411596	0.329217	-0.4	0.733333	0.333333	0.0423773
Erythrobacter litoralis	-0.41986	0.0193095	0.166667	0.000284896	0.333048	-0.566667	0.733333	0.166667	0.0423773
Haloplanus rallus	-0.555543	0.0193095	0.166667	0.000284896	0.333048	-0.566667	0.733333	0.166667	0.0423773
Mycolicibacterium mengxianglii	-0.411926	0.0194384	0.161111	0	0.356831	-0.466667	0.8	0.333333	0.0424466
Flaviflexus sp. dk850	-0.440599	0.0194779	0.161111	0	0.337148	-0.3	0.8	0.5	0.0424466
Nocardioides aromaticivorans	-0.37921	0.0194779	0.161111	0	0.332468	-0.4	0.733333	0.333333	0.0424466
Alloactinosynnema sp. L-07	-0.378155	0.0194779	0.161111	0	0.356831	-0.433333	0.933333	0.5	0.0424466
Alkalihalobacillus krulwichiae	-0.477399	0.0194779	0.161111	0	0.332823	-0.266667	0.933333	0.666667	0.0424466
Alkalihalobacillus miscanthi	-0.507057	0.0194779	0.161111	0	0.371157	-0.433333	0.933333	0.5	0.0424466
Secundilactobacillus paracollinoides	-0.379761	0.0194779	0.161111	0	0.335058	-0.4	0.733333	0.333333	0.0424466
Hymenobacter sp. APR13	-0.499179	0.0194779	0.161111	0	0.342157	-0.366667	0.866667	0.5	0.0424466
Salinibacter ruber	-0.541953	0.0194779	0.161111	0	0.344167	-0.533333	0.866667	0.333333	0.0424466
Pseudomonas sp. LPB0260	-0.417937	0.0194779	0.161111	0	0.332468	-0.566667	0.733333	0.166667	0.0424466
Marinobacter salarius	-0.358086	0.0194779	0.161111	0	0.333532	-0.4	0.733333	0.333333	0.0424466
Methylobacterium currus	-0.357971	0.0194779	0.161111	0	0.340125	-0.133333	0.8	0.666667	0.0424466
Rhizorhabdus dicambivorans	-0.422801	0.0194779	0.161111	0	0.344167	-0.533333	0.866667	0.333333	0.0424466
Candidatus Velamenicoccus archaeovorus	-0.418189	0.0194779	0.161111	0	0.336106	-0.233333	0.733333	0.5	0.0424466
Calothrix sp. PCC 7507	-0.351799	0.0201726	0.166667	0	0.370392	-0.3	0.466667	0.166667	0.0439383
Croceimicrobium hydrocarbonivorans	-0.398466	0.0202406	0.172222	0	0.354192	-0.5	0.666667	0.166667	0.0440644
Bifidobacterium eulemuris	-0.691392	0.0216432	0.166667	0	0.428228	-0.166667	1	0.833333	0.0443594
Citricoccus sp. SGAir0253	-0.508071	0.0214731	0.166667	0	0.34416	-0.566667	0.733333	0.166667	0.0443594
Clavibacter sp. A6099	-0.349905	0.0208566	0.177778	0.0202005	0.335355	-0.6	0.6	0	0.0443594
Microcella flavibacter	-0.475528	0.021219	0.166667	0	0.339637	-0.633333	0.8	0.166667	0.0443594
Ornithinimicrobium ciconiae	-0.381672	0.0214731	0.166667	0	0.360473	-0.366667	0.866667	0.5	0.0443594
[truncated: 156 more rows]

## Sheet: COPD
COPD(AUS)list_associations_PRJNA562766
	fc	p.val	auc	auc.ci.l	auc.ci.h	pr.shift	pr.n	pr.p	p.adj
Streptococcus sp. HSISM1	0.877497	8.58877e-07	0.795455	0.70221	0.888699	-0.0227273	1	0.977273	0.00237522
Streptococcus sp. LPB0220	0.886512	7.64484e-07	0.796818	0.703718	0.889919	0	1	1	0.00237522
Streptococcus parasanguinis	0.725846	7.66167e-06	0.768636	0.670717	0.866556	0	1	1	0.0141256
Streptococcus sp. HSISS2	0.718231	1.18106e-05	0.762955	0.660203	0.865706	0.0490909	0.86	0.909091	0.0163311
Streptococcus lactarius	0.660343	2.2021e-05	0.754773	0.649937	0.859609	-0.00272727	0.98	0.977273	0.0243596
Streptococcus sp. HSISS3	0.68604	3.74618e-05	0.7475	0.645501	0.849499	0.0318182	0.9	0.931818	0.0345336
Draconibacterium halophilum	-0.252193	5.44977e-05	0.257727	0.157154	0.3583	-0.0509091	0.96	0.909091	0.0376783
Pseudomonas wenzhouensis	-0.332884	5.12274e-05	0.258182	0.157056	0.359308	-0.345455	0.8	0.454545	0.0376783
Erythrobacter litoralis	-0.288501	7.2812e-05	0.262955	0.162425	0.363485	-0.234545	0.78	0.545455	0.044747
Massilistercora timonensis	0.256194	9.8285e-05	0.733864	0.632712	0.835015	0	1	1	0.0494195
Winogradskyella sediminis	-0.279321	9.27687e-05	0.265682	0.160431	0.370933	-0.369091	0.96	0.590909	0.0494195
COPD(CHINA)
	fc	p.val	auc	auc.ci.l	auc.ci.h	pr.shift	pr.n	pr.p	p.adj
Candidatus Nardonella dryophthoridicola	-0.132473	2.10462e-06	0.25	0.0866697	0.41333	-0.2	0.2	0	0.013941

## Sheet: Pulmonary_tuberculosis
	fc	p.val	auc	auc.ci.l	auc.ci.h	pr.shift	pr.n	pr.p	p.adj
Prevotella copri	-4.42407	4.72171e-11	0	0	0	-1	1	0	1.51618e-10
Prevotella sp. E13	-2.38381	4.72171e-11	0	0	0	-1	1	0	1.51618e-10
Prevotella sp. Rep29	-2.41213	4.72171e-11	0	0	0	-1	1	0	1.51618e-10
Prevotella sp. E9	-2.47659	4.72171e-11	0	0	0	-1	1	0	1.51618e-10
Prevotella sp. E2	-2.41688	4.72171e-11	0	0	0	-1	1	0	1.51618e-10
Prevotella sp. oral taxon 475	-2.13559	4.72171e-11	0	0	0	-1	1	0	1.51618e-10
Prevotella sp. E2	-1.59723	4.72171e-11	0	0	0	-0.9375	0.9375	0	1.51618e-10
Prevotella sp. E13	-1.65551	4.72171e-11	0	0	0	-1	1	0	1.51618e-10
Prevotella melaninogenica	-2.94134	4.72171e-11	0	0	0	-1	1	0	1.51618e-10
Prevotella bryantii	-2.7082	4.72171e-11	0	0	0	-1	1	0	1.51618e-10
Prevotella intermedia	-2.66956	4.72171e-11	0	0	0	-1	1	0	1.51618e-10
Prevotella jejuni	-2.56834	4.72171e-11	0	0	0	-1	1	0	1.51618e-10
Prevotella ruminicola	-2.50796	4.72171e-11	0	0	0	-1	1	0	1.51618e-10
Prevotella buccalis	-2.58466	4.72171e-11	0	0	0	-1	1	0	1.51618e-10
Prevotella denticola	-2.4732	4.72171e-11	0	0	0	-1	1	0	1.51618e-10
Prevotella nigrescens	-2.18657	4.72171e-11	0	0	0	-1	1	0	1.51618e-10
Prevotella oris	-2.19387	4.72171e-11	0	0	0	-1	1	0	1.51618e-10
Prevotella multiformis	-2.17192	4.72171e-11	0	0	0	-1	1	0	1.51618e-10
Prevotella enoeca	-2.03769	4.72171e-11	0	0	0	-1	1	0	1.51618e-10
Prevotella herbatica	-2.25344	4.72171e-11	0	0	0	-1	1	0	1.51618e-10
Prevotella histicola	-2.03765	4.72171e-11	0	0	0	-1	1	0	1.51618e-10
Prevotella veroralis	-2.0173	4.72171e-11	0	0	0	-1	1	0	1.51618e-10
Pseudoprevotella muciniphila	-2.10555	4.72171e-11	0	0	0	-1	1	0	1.51618e-10
Bacteroides thetaiotaomicron	-4.11262	4.72171e-11	0	0	0	-1	1	0	1.51618e-10
Bacteroides fragilis	-3.97914	4.72171e-11	0	0	0	-1	1	0	1.51618e-10
Bacteroides xylanisolvens	-3.92138	4.72171e-11	0	0	0	-1	1	0	1.51618e-10
Bacteroides ovatus	-3.82398	4.72171e-11	0	0	0	-1	1	0	1.51618e-10
Bacteroides zhangwenhongii	-3.33275	4.72171e-11	0	0	0	-1	1	0	1.51618e-10
Bacteroides uniformis	-4.06882	4.72171e-11	0	0	0	-1	1	0	1.51618e-10
Bacteroides nordii	-3.24027	4.72171e-11	0	0	0	-1	1	0	1.51618e-10
Bacteroides sp. M10	-2.98449	4.72171e-11	0	0	0	-1	1	0	1.51618e-10
Bacteroides sp. CBA7301	-2.84753	4.72171e-11	0	0	0	-1	1	0	1.51618e-10
Bacteroides sp. A1C1	-2.61241	4.72171e-11	0	0	0	-1	1	0	1.51618e-10
Bacteroides sp. HF	-2.78697	4.72171e-11	0	0	0	-1	1	0	1.51618e-10
Bacteroides sp. CACC 737	-2.4624	4.72171e-11	0	0	0	-1	1	0	1.51618e-10
Bacteroides sp. KGMB10229	-1.72229	4.72171e-11	0	0	0	-0.9375	0.9375	0	1.51618e-10
Bacteroides sp. ZJ	-1.28261	4.72171e-11	0	0	0	-0.9375	0.9375	0	1.51618e-10
Bacteroides sp. KGMB07931	-1.91454	4.72171e-11	0	0	0	-0.9375	0.9375	0	1.51618e-10
Bacteroides sp. PHL 2737	-1.02186	4.72171e-11	0	0	0	-0.9375	0.9375	0	1.51618e-10
Bacteroides zoogleoformans	-2.68705	4.72171e-11	0	0	0	-1	1	0	1.51618e-10
Bacteroides cellulosilyticus	-3.44856	4.72171e-11	0	0	0	-1	1	0	1.51618e-10
Bacteroides heparinolyticus	-2.59763	4.72171e-11	0	0	0	-1	1	0	1.51618e-10
Bacteroides luhongzhouii	-2.79659	4.72171e-11	0	0	0	-1	1	0	1.51618e-10
Bacteroides stercoris	-3.716	4.72171e-11	0	0	0	-1	1	0	1.51618e-10
Bacteroides faecis	-2.91996	4.72171e-11	0	0	0	-1	1	0	1.51618e-10
Bacteroides caccae	-3.73841	4.72171e-11	0	0	0	-1	1	0	1.51618e-10
Bacteroides caecimuris	-2.99118	4.72171e-11	0	0	0	-1	1	0	1.51618e-10
Bacteroides intestinalis	-3.20588	4.72171e-11	0	0	0	-1	1	0	1.51618e-10
Bacteroides eggerthii	-3.2963	4.72171e-11	0	0	0	-1	1	0	1.51618e-10
Bacteroides salyersiae	-3.17753	4.72171e-11	0	0	0	-1	1	0	1.51618e-10
Phocaeicola vulgatus	-4.83684	4.72171e-11	0	0	0	-1	1	0	1.51618e-10
Phocaeicola coprophilus	-3.86383	4.72171e-11	0	0	0	-1	1	0	1.51618e-10
Phocaeicola dorei	-4.05476	4.72171e-11	0	0	0	-1	1	0	1.51618e-10
Alistipes indistinctus	-2.90176	4.72171e-11	0	0	0	-1	1	0	1.51618e-10
Alistipes megaguti	-3.12256	4.72171e-11	0	0	0	-1	1	0	1.51618e-10
Alistipes communis	-3.09215	4.72171e-11	0	0	0	-1	1	0	1.51618e-10
Alistipes senegalensis	-2.79203	4.72171e-11	0	0	0	-1	1	0	1.51618e-10
Alistipes dispar	-2.61363	4.72171e-11	0	0	0	-1	1	0	1.51618e-10
Alistipes sp. dk3624	-2.40243	4.72171e-11	0	0	0	-1	1	0	1.51618e-10
Parabacteroides johnsonii	-2.76633	4.72171e-11	0	0	0	-1	1	0	1.51618e-10
Parabacteroides distasonis	-3.91574	4.72171e-11	0	0	0	-1	1	0	1.51618e-10
Parabacteroides merdae	-3.8089	4.72171e-11	0	0	0	-1	1	0	1.51618e-10
Parabacteroides goldsteinii	-3.06691	4.72171e-11	0	0	0	-1	1	0	1.51618e-10
Parabacteroides sp. CT06	-1.86042	4.72171e-11	0	0	0	-1	1	0	1.51618e-10
Tannerella serpentiformis	-1.78905	4.72171e-11	0	0	0	-1	1	0	1.51618e-10
Tannerella forsythia	-1.73044	4.72171e-11	0	0	0	-1	1	0	1.51618e-10
Odoribacter splanchnicus	-3.54508	4.72171e-11	0	0	0	-1	1	0	1.51618e-10
Butyricimonas faecalis	-3.12133	4.72171e-11	0	0	0	-1	1	0	1.51618e-10
Butyricimonas virosa	-3.13743	4.72171e-11	0	0	0	-1	1	0	1.51618e-10
Sodaliphilus pleomorphus	-2.55432	4.72171e-11	0	0	0	-1	1	0	1.51618e-10
Muribaculum intestinale	-2.03696	4.72171e-11	0	0	0	-1	1	0	1.51618e-10
Muribaculum gordoncarteri	-2.18333	4.72171e-11	0	0	0	-1	1	0	1.51618e-10
Duncaniella dubosii	-2.10475	4.72171e-11	0	0	0	-1	1	0	1.51618e-10
Porphyromonas gingivalis	-2.02492	4.72171e-11	0	0	0	-1	1	0	1.51618e-10
Porphyromonas sp. oral taxon 275	-1.58198	4.72171e-11	0	0	0	-1	1	0	1.51618e-10
Porphyromonas cangingivalis	-1.48367	4.72171e-11	0	0	0	-1	1	0	1.51618e-10
Porphyromonas endodontalis	-1.23444	4.72171e-11	0	0	0	-1	1	0	1.51618e-10
Porphyromonas crevioricanis	-1.39292	4.72171e-11	0	0	0	-1	1	0	1.51618e-10
Proteiniphilum sp. JNU	-1.73561	4.72171e-11	0	0	0	-1	1	0	1.51618e-10
Proteiniphilum saccharofermentans	-1.75904	4.72171e-11	0	0	0	-1	1	0	1.51618e-10
Petrimonas mucosa	-1.93773	4.72171e-11	0	0	0	-1	1	0	1.51618e-10
Dysgonomonas sp. HDW5B	-1.32623	4.72171e-11	0	0	0	-1	1	0	1.51618e-10
Tenuifilum thalassicum	-1.07403	4.72171e-11	0	0	0	-0.9375	0.9375	0	1.51618e-10
Salinivirga cyanobacteriivorans	-0.943802	4.72171e-11	0	0	0	-0.9375	0.9375	0	1.51618e-10
Draconibacterium orientale	-1.29072	4.72171e-11	0	0	0	-1	1	0	1.51618e-10
Draconibacterium halophilum	-1.17839	4.72171e-11	0	0	0	-1	1	0	1.51618e-10
Maribellus comscasis	-1.1242	4.72171e-11	0	0	0	-0.9375	0.9375	0	1.51618e-10
Labilibaculum antarcticum	-0.967313	4.72171e-11	0	0	0	-1	1	0	1.51618e-10
Alkalitalea saponilacus	-1.23309	4.72171e-11	0	0	0	-0.9375	0.9375	0	1.51618e-10
Flavobacterium sp. 140616W15	-0.515925	4.72171e-11	0	0	0	-0.8125	0.8125	0	1.51618e-10
Flavobacterium sp. HJ	-0.957747	4.72171e-11	0	0	0	-1	1	0	1.51618e-10
Flavobacterium sp. CJ74	-0.87667	4.72171e-11	0	0	0	-0.9375	0.9375	0	1.51618e-10
Flavobacterium sp. xlx	-0.571102	4.72171e-11	0	0	0	-0.875	0.875	0	1.51618e-10
Flavobacterium sp. F	-0.495412	4.72171e-11	0	0	0	-0.6875	0.6875	0	1.51618e-10
Flavobacterium sp. KSM	-0.663536	4.72171e-11	0	0	0	-0.8125	0.8125	0	1.51618e-10
Flavobacterium sp. F	-0.548931	4.72171e-11	0	0	0	-0.875	0.875	0	1.51618e-10
Flavobacterium sp. F	-0.711374	4.72171e-11	0	0	0	-0.875	0.875	0	1.51618e-10
Flavobacterium sp. I3	-0.833552	4.72171e-11	0	0	0	-0.75	0.75	0	1.51618e-10
Flavobacterium sp. WSW3	-0.649294	4.72171e-11	0	0	0	-0.6875	0.6875	0	1.51618e-10
Flavobacterium sp. CHNK8	-0.576735	4.72171e-11	0	0	0	-0.5625	0.5625	0	1.51618e-10
Flavobacterium sp. CS20	-0.809471	4.72171e-11	0	0	0	-0.8125	0.8125	0	1.51618e-10
Flavobacterium sp. GENT5	-0.489553	4.72171e-11	0	0	0	-0.625	0.625	0	1.51618e-10
Flavobacterium sp. MDT1	-0.738792	4.72171e-11	0	0	0	-0.875	0.875	0	1.51618e-10
Flavobacterium sp. LPB0248	-0.419725	4.72171e-11	0	0	0	-0.6875	0.6875	0	1.51618e-10
Flavobacterium sp. KBS0721	-0.725107	4.72171e-11	0	0	0	-0.8125	0.8125	0	1.51618e-10
Flavobacterium sp. M31R6	-0.649731	4.72171e-11	0	0	0	-0.8125	0.8125	0	1.51618e-10
Flavobacterium album	-1.0549	4.72171e-11	0	0	0	-0.9375	0.9375	0	1.51618e-10
Flavobacterium alkalisoli	-0.808861	4.72171e-11	0	0	0	-0.9375	0.9375	0	1.51618e-10
Flavobacterium crocinum	-0.764674	4.72171e-11	0	0	0	-1	1	0	1.51618e-10
Flavobacterium psychrophilum	-0.598724	4.72171e-11	0	0	0	-0.875	0.875	0	1.51618e-10
Flavobacterium anhuiense	-1.02521	4.72171e-11	0	0	0	-1	1	0	1.51618e-10
Flavobacterium covae	-0.466544	4.72171e-11	0	0	0	-0.625	0.625	0	1.51618e-10
Flavobacterium sediminis	-0.708509	4.72171e-11	0	0	0	-0.8125	0.8125	0	1.51618e-10
Flavobacterium pallidum	-0.579788	4.72171e-11	0	0	0	-0.8125	0.8125	0	1.51618e-10
Flavobacterium haoranii	-0.533069	4.72171e-11	0	0	0	-0.8125	0.8125	0	1.51618e-10
Flavobacterium gilvum	-0.811216	4.72171e-11	0	0	0	-0.9375	0.9375	0	1.51618e-10
Flavobacterium nackdongense	-1.01157	4.72171e-11	0	0	0	-0.9375	0.9375	0	1.51618e-10
Flavobacterium arcticum	-0.458723	4.72171e-11	0	0	0	-0.5	0.5	0	1.51618e-10
Flavobacterium johnsoniae	-0.734509	4.72171e-11	0	0	0	-0.9375	0.9375	0	1.51618e-10
Flavobacterium fluviale	-0.724258	4.72171e-11	0	0	0	-0.875	0.875	0	1.51618e-10
Flavobacterium oreochromis	-0.431115	4.72171e-11	0	0	0	-0.625	0.625	0	1.51618e-10
Flavobacterium magnum	-0.905369	4.72171e-11	0	0	0	-0.9375	0.9375	0	1.51618e-10
Flavobacterium commune	-0.827366	4.72171e-11	0	0	0	-0.875	0.875	0	1.51618e-10
Capnocytophaga cynodegmi	-0.468327	4.72171e-11	0	0	0	-0.8125	0.8125	0	1.51618e-10
Capnocytophaga haemolytica	-1.10578	4.72171e-11	0	0	0	-1	1	0	1.51618e-10
Capnocytophaga ochracea	-0.566065	4.72171e-11	0	0	0	-0.8125	0.8125	0	1.51618e-10
Capnocytophaga sputigena	-1.28268	4.72171e-11	0	0	0	-1	1	0	1.51618e-10
Capnocytophaga sp. oral taxon 878	-1.0494	4.72171e-11	0	0	0	-1	1	0	1.51618e-10
Capnocytophaga sp. FDAARGOS_737	-0.750131	4.72171e-11	0	0	0	-0.75	0.75	0	1.51618e-10
Capnocytophaga canimorsus	-0.963431	4.72171e-11	0	0	0	-1	1	0	1.51618e-10
Capnocytophaga gingivalis	-1.06087	4.72171e-11	0	0	0	-0.875	0.875	0	1.51618e-10
Capnocytophaga stomatis	-0.827097	4.72171e-11	0	0	0	-0.875	0.875	0	1.51618e-10
Capnocytophaga endodontalis	-0.642747	4.72171e-11	0	0	0	-0.75	0.75	0	1.51618e-10
Lutibacter sp. A80	-0.60132	4.72171e-11	0	0	0	-0.8125	0.8125	0	1.51618e-10
Lutibacter profundi	-0.674066	4.72171e-11	0	0	0	-0.8125	0.8125	0	1.51618e-10
Muricauda sp. SCSIO 65647	-0.809513	4.72171e-11	0	0	0	-0.9375	0.9375	0	1.51618e-10
Muricauda aquimarina	-0.802244	4.72171e-11	0	0	0	-0.875	0.875	0	1.51618e-10
Muricauda oceani	-0.7283	4.72171e-11	0	0	0	-0.8125	0.8125	0	1.51618e-10
Muricauda lutaonensis	-0.525632	4.72171e-11	0	0	0	-0.6875	0.6875	0	1.51618e-10
Muricauda aurantiaca	-0.778498	4.72171e-11	0	0	0	-0.9375	0.9375	0	1.51618e-10
Myroides odoratimimus	-0.556932	4.72171e-11	0	0	0	-0.625	0.625	0	1.51618e-10
Myroides fluvii	-0.691116	4.72171e-11	0	0	0	-0.8125	0.8125	0	1.51618e-10
Myroides phaeus	-0.794736	4.72171e-11	0	0	0	-0.875	0.875	0	1.51618e-10
Sinomicrobium sp. HD2P242	-1.0703	4.72171e-11	0	0	0	-1	1	0	1.51618e-10
Polaribacter sp. SM13	-0.41494	4.72171e-11	0	0	0	-0.5625	0.5625	0	1.51618e-10
Polaribacter sp. Q13	-0.535686	4.72171e-11	0	0	0	-0.75	0.75	0	1.51618e-10
Polaribacter sp. SA4	-0.556308	4.72171e-11	0	0	0	-0.6875	0.6875	0	1.51618e-10
Polaribacter sp. SA4	-0.347359	4.72171e-11	0	0	0	-0.5	0.5	0	1.51618e-10
Polaribacter sp. Hel1_33_78	-0.494383	4.72171e-11	0	0	0	-0.75	0.75	0	1.51618e-10
Polaribacter sp. L3A8	-0.462165	4.72171e-11	0	0	0	-0.5625	0.5625	0	1.51618e-10
Polaribacter sp. ALD11	-0.906301	4.72171e-11	0	0	0	-0.875	0.875	0	1.51618e-10
Polaribacter litorisediminis	-0.689361	4.72171e-11	0	0	0	-0.75	0.75	0	1.51618e-10
Polaribacter vadi	-0.415647	4.72171e-11	0	0	0	-0.625	0.625	0	1.51618e-10
Formosa sp. L2A11	-1.05016	4.72171e-11	0	0	0	-0.875	0.875	0	1.51618e-10
Formosa sp. Hel1_31_208	-0.617979	4.72171e-11	0	0	0	-0.8125	0.8125	0	1.51618e-10
Gramella sp. MT6	-0.796154	4.72171e-11	0	0	0	-0.8125	0.8125	0	1.51618e-10
Gramella sp. GC03	-0.676127	4.72171e-11	0	0	0	-0.875	0.875	0	1.51618e-10
Gramella sp. MAR_2010_147	-0.59101	4.72171e-11	0	0	0	-0.75	0.75	0	1.51618e-10
Gramella salexigens	-0.853118	4.72171e-11	0	0	0	-0.875	0.875	0	1.51618e-10
Gramella fulva	-0.794268	4.72171e-11	0	0	0	-0.9375	0.9375	0	1.51618e-10
Nonlabens spongiae	-0.746128	4.72171e-11	0	0	0	-1	1	0	1.51618e-10
Nonlabens ponticola	-0.544866	4.72171e-11	0	0	0	-0.75	0.75	0	1.51618e-10
Antarcticibacterium flavum	-0.603889	4.72171e-11	0	0	0	-0.6875	0.6875	0	1.51618e-10
Antarcticibacterium arcticum	-0.525454	4.72171e-11	0	0	0	-0.6875	0.6875	0	1.51618e-10
Tenacibaculum jejuense	-0.589155	4.72171e-11	0	0	0	-0.6875	0.6875	0	1.51618e-10
Tenacibaculum mesophilum	-0.383906	4.72171e-11	0	0	0	-0.5	0.5	0	1.51618e-10
Amniculibacterium sp. G2	-0.90801	4.72171e-11	0	0	0	-1	1	0	1.51618e-10
Urechidicola croceus	-1.00687	4.72171e-11	0	0	0	-0.9375	0.9375	0	1.51618e-10
Costertonia aggregata	-0.534157	4.72171e-11	0	0	0	-0.75	0.75	0	1.51618e-10
Marixanthomonas sp. SCSIO 43207	-0.544543	4.72171e-11	0	0	0	-0.6875	0.6875	0	1.51618e-10
Aggregatimonas sangjinii	-0.517056	4.72171e-11	0	0	0	-0.875	0.875	0	1.51618e-10
Euzebyella marina	-0.666786	4.72171e-11	0	0	0	-0.9375	0.9375	0	1.51618e-10
Maribacter sp. HTCC2170	-0.709173	4.72171e-11	0	0	0	-0.875	0.875	0	1.51618e-10
Maribacter sp. MJ134	-0.805345	4.72171e-11	0	0	0	-0.8125	0.8125	0	1.51618e-10
Maribacter cobaltidurans	-0.736689	4.72171e-11	0	0	0	-0.875	0.875	0	1.51618e-10
Maribacter hydrothermalis	-0.847806	4.72171e-11	0	0	0	-0.8125	0.8125	0	1.51618e-10
Winogradskyella sp. J14	-0.506423	4.72171e-11	0	0	0	-0.6875	0.6875	0	1.51618e-10
Winogradskyella forsetii	-0.897999	4.72171e-11	0	0	0	-0.875	0.875	0	1.51618e-10
Aquimarina sp. BL5	-0.556813	4.72171e-11	0	0	0	-0.75	0.75	0	1.51618e-10
Aequorivita sp. H23M31	-0.458025	4.72171e-11	0	0	0	-0.5	0.5	0	1.51618e-10
Flavivirga eckloniae	-0.704832	4.72171e-11	0	0	0	-0.9375	0.9375	0	1.51618e-10
Cellulophaga sp. HaHaR_3_176	-0.67154	4.72171e-11	0	0	0	-0.8125	0.8125	0	1.51618e-10
Cellulophaga lytica	-0.717509	4.72171e-11	0	0	0	-0.8125	0.8125	0	1.51618e-10
Leeuwenhoekiella palythoae	-0.637627	4.72171e-11	0	0	0	-0.75	0.75	0	1.51618e-10
Galbibacter sp. BG1	-0.416036	4.72171e-11	0	0	0	-0.625	0.625	0	1.51618e-10
Algibacter alginicilyticus	-0.629478	4.72171e-11	0	0	0	-0.6875	0.6875	0	1.51618e-10
Mesoflavibacter sp. SCSIO 43206	-0.559978	4.72171e-11	0	0	0	-0.6875	0.6875	0	1.51618e-10
Tamlana carrageenivorans	-0.739907	4.72171e-11	0	0	0	-0.8125	0.8125	0	1.51618e-10
Muriicola soli	-0.485994	4.72171e-11	0	0	0	-0.6875	0.6875	0	1.51618e-10
Zunongwangia sp. SCSIO 43204	-0.557162	4.72171e-11	0	0	0	-0.8125	0.8125	0	1.51618e-10
Gillisia sp. Hel1_33_143	-0.41123	4.72171e-11	0	0	0	-0.625	0.625	0	1.51618e-10
Constantimarinum furrinae	-0.402646	4.72171e-11	0	0	0	-0.625	0.625	0	1.51618e-10
Sabulilitoribacter sp. BrNp1	-0.579213	4.72171e-11	0	0	0	-0.75	0.75	0	1.51618e-10
Mariniflexile sp. TRM1	-1.03866	4.72171e-11	0	0	0	-0.9375	0.9375	0	1.51618e-10
Aegicerativicinus sediminis	-0.868233	4.72171e-11	0	0	0	-0.9375	0.9375	0	1.51618e-10
Arenibacter algicola	-0.600393	4.72171e-11	0	0	0	-0.8125	0.8125	0	1.51618e-10
Changchengzhania lutea	-0.652776	4.72171e-11	0	0	0	-0.875	0.875	0	1.51618e-10
Kordia antarctica	-0.561415	4.72171e-11	0	0	0	-0.8125	0.8125	0	1.51618e-10
Chryseobacterium sp. StRB126	-0.935663	4.72171e-11	0	0	0	-0.9375	0.9375	0	1.51618e-10
Chryseobacterium sp.	-0.665399	4.72171e-11	0	0	0	-0.875	0.875	0	1.51618e-10
Chryseobacterium sp. DH	-0.555912	4.72171e-11	0	0	0	-0.8125	0.8125	0	1.51618e-10
Chryseobacterium sp. IHB B 17019	-1.00232	4.72171e-11	0	0	0	-0.8125	0.8125	0	1.51618e-10
Chryseobacterium sp. ZHDP1	-0.471555	4.72171e-11	0	0	0	-0.625	0.625	0	1.51618e-10
Chryseobacterium sp. G0186	-0.703515	4.72171e-11	0	0	0	-0.875	0.875	0	1.51618e-10
Chryseobacterium sp. SNU WT5	-0.53204	4.72171e-11	0	0	0	-0.6875	0.6875	0	1.51618e-10
Chryseobacterium sp. POL2	-0.688124	4.72171e-11	0	0	0	-0.8125	0.8125	0	1.51618e-10
Chryseobacterium sp. 6424	-0.847314	4.72171e-11	0	0	0	-0.875	0.875	0	1.51618e-10
Chryseobacterium sp. Y16C	-0.644413	4.72171e-11	0	0	0	-0.875	0.875	0	1.51618e-10
Chryseobacterium sp. MEBOG07	-0.717929	4.72171e-11	0	0	0	-0.5625	0.5625	0	1.51618e-10
Chryseobacterium sp. LJ668	-0.472503	4.72171e-11	0	0	0	-0.75	0.75	0	1.51618e-10
Chryseobacterium sp. 3008163	-0.697457	4.72171e-11	0	0	0	-0.875	0.875	0	1.51618e-10
Chryseobacterium gleum	-1.03879	4.72171e-11	0	0	0	-1	1	0	1.51618e-10
Chryseobacterium camelliae	-0.97184	4.72171e-11	0	0	0	-1	1	0	1.51618e-10
Chryseobacterium indologenes	-1.49119	4.72171e-11	0	0	0	-1	1	0	1.51618e-10
Chryseobacterium indoltheticum	-0.989143	4.72171e-11	0	0	0	-0.9375	0.9375	0	1.51618e-10
Chryseobacterium manosquense	-0.543106	4.72171e-11	0	0	0	-0.8125	0.8125	0	1.51618e-10
Chryseobacterium aureum	-0.680242	4.72171e-11	0	0	0	-0.8125	0.8125	0	1.51618e-10
Chryseobacterium carnipullorum	-0.824107	4.72171e-11	0	0	0	-0.9375	0.9375	0	1.51618e-10
Chryseobacterium gallinarum	-0.797205	4.72171e-11	0	0	0	-0.9375	0.9375	0	1.51618e-10
Chryseobacterium salivictor	-0.856552	4.72171e-11	0	0	0	-0.9375	0.9375	0	1.51618e-10
Chryseobacterium joostei	-0.733287	4.72171e-11	0	0	0	-0.8125	0.8125	0	1.51618e-10
Chryseobacterium arthrosphaerae	-1.12932	4.72171e-11	0	0	0	-0.9375	0.9375	0	1.51618e-10
Chryseobacterium lactis	-0.644373	4.72171e-11	0	0	0	-0.875	0.875	0	1.51618e-10
Chryseobacterium piperi	-0.926677	4.72171e-11	0	0	0	-0.9375	0.9375	0	1.51618e-10
Chryseobacterium shandongense	-0.703546	4.72171e-11	0	0	0	-0.875	0.875	0	1.51618e-10
Kaistella antarctica	-0.268443	4.72171e-11	0	0	0	-0.375	0.375	0	1.51618e-10
Kaistella sp. GW4	-0.553683	4.72171e-11	0	0	0	-0.6875	0.6875	0	1.51618e-10
Kaistella carnis	-0.754324	4.72171e-11	0	0	0	-0.8125	0.8125	0	1.51618e-10
Kaistella jeonii	-0.767885	4.72171e-11	0	0	0	-0.8125	0.8125	0	1.51618e-10
Kaistella daneshvariae	-0.647267	4.72171e-11	0	0	0	-0.875	0.875	0	1.51618e-10
Candidatus Kaistella beijingensis	-0.451181	4.72171e-11	0	0	0	-0.8125	0.8125	0	1.51618e-10
Epilithonimonas vandammei	-0.636476	4.72171e-11	0	0	0	-0.9375	0.9375	0	1.51618e-10
Elizabethkingia anophelis	-0.790964	4.72171e-11	0	0	0	-0.9375	0.9375	0	1.51618e-10
Elizabethkingia sp. JS20170427COW	-0.884403	4.72171e-11	0	0	0	-0.9375	0.9375	0	1.51618e-10
Elizabethkingia meningoseptica	-0.860786	4.72171e-11	0	0	0	-0.9375	0.9375	0	1.51618e-10
Elizabethkingia ursingii	-0.581465	4.72171e-11	0	0	0	-0.6875	0.6875	0	1.51618e-10
Elizabethkingia miricola	-0.594902	4.72171e-11	0	0	0	-0.625	0.625	0	1.51618e-10
Cruoricaptor ignavus	-0.563107	4.72171e-11	0	0	0	-0.875	0.875	0	1.51618e-10
Bergeyella cardium	-0.446597	4.72171e-11	0	0	0	-0.6875	0.6875	0	1.51618e-10
Empedobacter brevis	-0.757762	4.72171e-11	0	0	0	-0.875	0.875	0	1.51618e-10
Empedobacter stercoris	-0.315453	4.72171e-11	0	0	0	-0.5625	0.5625	0	1.51618e-10
Apibacter raozihei	-0.58243	4.72171e-11	0	0	0	-0.875	0.875	0	1.51618e-10
Faecalibacter bovis	-1.24462	4.72171e-11	0	0	0	-0.8125	0.8125	0	1.51618e-10
Riemerella anatipestifer	-1.17155	4.72171e-11	0	0	0	-0.9375	0.9375	0	1.51618e-10
Ornithobacterium rhinotracheale	-1.12141	4.72171e-11	0	0	0	-0.875	0.875	0	1.51618e-10
Crocinitomix sp. GM2_3_6_6	-0.539122	4.72171e-11	0	0	0	-0.8125	0.8125	0	1.51618e-10
Blattabacterium cuenoti	-1.41084	4.72171e-11	0	0	0	-1	1	0	1.51618e-10
Hymenobacter sp. PAMC 26554	-0.907785	4.72171e-11	0	0	0	-1	1	0	1.51618e-10
Hymenobacter sp. BRD128	-0.777687	4.72171e-11	0	0	0	-0.875	0.875	0	1.51618e-10
Hymenobacter sp. PAMC 26628	-1.10001	4.72171e-11	0	0	0	-0.9375	0.9375	0	1.51618e-10
Hymenobacter sp. APR13	-0.948062	4.72171e-11	0	0	0	-0.8125	0.8125	0	1.51618e-10
Hymenobacter sp. S2	-0.70537	4.72171e-11	0	0	0	-0.875	0.875	0	1.51618e-10
Hymenobacter sp. DG01	-0.831133	4.72171e-11	0	0	0	-0.9375	0.9375	0	1.51618e-10
Hymenobacter sp. BRD67	-0.817979	4.72171e-11	0	0	0	-0.875	0.875	0	1.51618e-10
Hymenobacter busanensis	-0.805172	4.72171e-11	0	0	0	-0.75	0.75	0	1.51618e-10
Hymenobacter oligotrophus	-0.836851	4.72171e-11	0	0	0	-0.8125	0.8125	0	1.51618e-10
Hymenobacter nivis	-1.06952	4.72171e-11	0	0	0	-0.9375	0.9375	0	1.51618e-10
Hymenobacter radiodurans	-0.524441	4.72171e-11	0	0	0	-0.75	0.75	0	1.51618e-10
Hymenobacter sedentarius	-0.879022	4.72171e-11	0	0	0	-0.9375	0.9375	0	1.51618e-10
Hymenobacter qilianensis	-0.779043	4.72171e-11	0	0	0	-0.875	0.875	0	1.51618e-10
Hymenobacter jejuensis	-0.914487	4.72171e-11	0	0	0	-0.8125	0.8125	0	1.51618e-10
Pontibacter actiniarum	-1.00121	4.72171e-11	0	0	0	-0.9375	0.9375	0	1.51618e-10
Pontibacter pudoricolor	-1.15122	4.72171e-11	0	0	0	-0.9375	0.9375	0	1.51618e-10
Pontibacter russatus	-1.1161	4.72171e-11	0	0	0	-0.875	0.875	0	1.51618e-10
Pontibacter korlensis	-0.983572	4.72171e-11	0	0	0	-1	1	0	1.51618e-10
Pontibacter sp. SGAir0037	-1.05167	4.72171e-11	0	0	0	-0.9375	0.9375	0	1.51618e-10
Pontibacter akesuensis	-1.01681	4.72171e-11	0	0	0	-0.8125	0.8125	0	1.51618e-10
Rufibacter radiotolerans	-1.15373	4.72171e-11	0	0	0	-1	1	0	1.51618e-10
Rufibacter tibetensis	-1.10175	4.72171e-11	0	0	0	-1	1	0	1.51618e-10
Rufibacter sp. DG15C	-0.753448	4.72171e-11	0	0	0	-0.875	0.875	0	1.51618e-10
Adhaeribacter swui	-0.763683	4.72171e-11	0	0	0	-0.9375	0.9375	0	1.51618e-10
Adhaeribacter radiodurans	-0.663702	4.72171e-11	0	0	0	-0.875	0.875	0	1.51618e-10
Nibribacter ruber	-0.880575	4.72171e-11	0	0	0	-1	1	0	1.51618e-10
Fibrella sp. ES10	-0.911408	4.72171e-11	0	0	0	-0.875	0.875	0	1.51618e-10
Runella rosea	-0.906984	4.72171e-11	0	0	0	-0.9375	0.9375	0	1.51618e-10
Runella sp. SP2	-0.692125	4.72171e-11	0	0	0	-0.875	0.875	0	1.51618e-10
Dyadobacter sandarakinus	-0.788268	4.72171e-11	0	0	0	-0.9375	0.9375	0	1.51618e-10
Dyadobacter sp. NIV53	-1.13476	4.72171e-11	0	0	0	-0.9375	0.9375	0	1.51618e-10
Arcticibacterium luteifluviistationis	-0.881426	4.72171e-11	0	0	0	-1	1	0	1.51618e-10
Larkinella sp. IE	-0.970377	4.72171e-11	0	0	0	-0.9375	0.9375	0	1.51618e-10
Spirosoma sp. CJU	-0.875614	4.72171e-11	0	0	0	-0.9375	0.9375	0	1.51618e-10
Spirosoma sp. KCTC 72228	-0.777667	4.72171e-11	0	0	0	-0.875	0.875	0	1.51618e-10
Spirosoma sp. KUDC1026	-0.935716	4.72171e-11	0	0	0	-0.875	0.875	0	1.51618e-10
Spirosoma sp. KCTC 42546	-0.96873	4.72171e-11	0	0	0	-0.875	0.875	0	1.51618e-10
Spirosoma sp. RHs26	-0.899897	4.72171e-11	0	0	0	-0.9375	0.9375	0	1.51618e-10
Spirosoma rigui	-0.924138	4.72171e-11	0	0	0	-0.9375	0.9375	0	1.51618e-10
Spirosoma radiotolerans	-0.651466	4.72171e-11	0	0	0	-0.8125	0.8125	0	1.51618e-10
Spirosoma montaniterrae	-1.11919	4.72171e-11	0	0	0	-0.875	0.875	0	1.51618e-10
Spirosoma taeanense	-0.905773	4.72171e-11	0	0	0	-0.875	0.875	0	1.51618e-10
Spirosoma aureum	-0.548578	4.72171e-11	0	0	0	-0.75	0.75	0	1.51618e-10
Spirosoma aerolatum	-0.96631	4.72171e-11	0	0	0	-0.9375	0.9375	0	1.51618e-10
Spirosoma pollinicola	-0.815012	4.72171e-11	0	0	0	-0.8125	0.8125	0	1.51618e-10
Aquirufa nivalisilvae	-1.15997	4.72171e-11	0	0	0	-0.9375	0.9375	0	1.51618e-10
Rhodocytophaga rosea	-1.11432	4.72171e-11	0	0	0	-0.9375	0.9375	0	1.51618e-10
Echinicola strongylocentroti	-1.15732	4.72171e-11	0	0	0	-0.9375	0.9375	0	1.51618e-10
Echinicola rosea	-0.869088	4.72171e-11	0	0	0	-0.9375	0.9375	0	1.51618e-10
Echinicola sp. 20G	-0.868483	4.72171e-11	0	0	0	-1	1	0	1.51618e-10
Echinicola sp. SCS 3	-0.892559	4.72171e-11	0	0	0	-0.9375	0.9375	0	1.51618e-10
Echinicola soli	-1.08193	4.72171e-11	0	0	0	-1	1	0	1.51618e-10
Algoriphagus sp. NBT04N3	-0.915066	4.72171e-11	0	0	0	-0.9375	0.9375	0	1.51618e-10
Algoriphagus sp. Y33	-0.977859	4.72171e-11	0	0	0	-0.9375	0.9375	0	1.51618e-10
Algoriphagus machipongonensis	-0.933847	4.72171e-11	0	0	0	-0.9375	0.9375	0	1.51618e-10
Mongoliitalea daihaiensis	-0.81533	4.72171e-11	0	0	0	-0.9375	0.9375	0	1.51618e-10
Cyclobacterium amurskyense	-0.533241	4.72171e-11	0	0	0	-0.6875	0.6875	0	1.51618e-10
Fulvivirga sp. W9P	-0.961352	4.72171e-11	0	0	0	-1	1	0	1.51618e-10
Fulvivirga sp. SS9	-0.976125	4.72171e-11	0	0	0	-1	1	0	1.51618e-10
Fulvivirga sp. SW1	-0.974102	4.72171e-11	0	0	0	-1	1	0	1.51618e-10
Chryseolinea soli	-1.16005	4.72171e-11	0	0	0	-1	1	0	1.51618e-10
Mangrovivirga cuniculi	-0.845235	4.72171e-11	0	0	0	-1	1	0	1.51618e-10
Flammeovirga yaeyamensis	-0.74069	4.72171e-11	0	0	0	-0.8125	0.8125	0	1.51618e-10
Flammeovirga kamogawensis	-0.744275	4.72171e-11	0	0	0	-0.9375	0.9375	0	1.51618e-10
Flammeovirga pectinis	-0.538035	4.72171e-11	0	0	0	-0.6875	0.6875	0	1.51618e-10
Flammeovirga sp. MY04	-0.583563	4.72171e-11	0	0	0	-0.75	0.75	0	1.51618e-10
Arachidicoccus sp. 5GH13	-0.763518	4.72171e-11	0	0	0	-0.9375	0.9375	0	1.51618e-10
Arachidicoccus sp. B3	-0.883043	4.72171e-11	0	0	0	-1	1	0	1.51618e-10
Arachidicoccus sp. BS20	-0.98068	4.72171e-11	0	0	0	-1	1	0	1.51618e-10
Arachidicoccus ginsenosidivorans	-0.867966	4.72171e-11	0	0	0	-0.8125	0.8125	0	1.51618e-10
Arachidicoccus soli	-1.07714	4.72171e-11	0	0	0	-0.9375	0.9375	0	1.51618e-10
Panacibacter ginsenosidivorans	-0.860633	4.72171e-11	0	0	0	-0.9375	0.9375	0	1.51618e-10
Flavihumibacter sp. IMCC34838	-1.12053	4.72171e-11	0	0	0	-1	1	0	1.51618e-10
Flavihumibacter sp. IMCC34837	-0.741879	4.72171e-11	0	0	0	-0.875	0.875	0	1.51618e-10
Chitinophaga sp. XS	-1.14487	4.72171e-11	0	0	0	-1	1	0	1.51618e-10
Chitinophaga sp. KRA15	-1.054	4.72171e-11	0	0	0	-1	1	0	1.51618e-10
Chitinophaga caeni	-0.899654	4.72171e-11	0	0	0	-0.9375	0.9375	0	1.51618e-10
Chitinophaga agri	-1.22707	4.72171e-11	0	0	0	-0.9375	0.9375	0	1.51618e-10
Chitinophaga oryzae	-1.34758	4.72171e-11	0	0	0	-0.9375	0.9375	0	1.51618e-10
Chitinophaga alhagiae	-0.506528	4.72171e-11	0	0	0	-0.6875	0.6875	0	1.51618e-10
Niabella ginsenosidivorans	-0.871425	4.72171e-11	0	0	0	-1	1	0	1.51618e-10
Filimonas lacunae	-1.19432	4.72171e-11	0	0	0	-0.9375	0.9375	0	1.51618e-10
Pseudobacter ginsenosidimutans	-1.24014	4.72171e-11	0	0	0	-1	1	0	1.51618e-10
Pseudocnuella soli	-0.716768	4.72171e-11	0	0	0	-0.9375	0.9375	0	1.51618e-10
Lacibacter sp. S13	-0.688119	4.72171e-11	0	0	0	-0.875	0.875	0	1.51618e-10
Flavisolibacter tropicus	-0.782881	4.72171e-11	0	0	0	-0.9375	0.9375	0	1.51618e-10
Ferruginibacter lapsinanis	-0.739745	4.72171e-11	0	0	0	-0.875	0.875	0	1.51618e-10
Ferruginibacter sp. KIS38	-0.740036	4.72171e-11	0	0	0	-0.9375	0.9375	0	1.51618e-10
Paraflavitalea soli	-1.15326	4.72171e-11	0	0	0	-0.9375	0.9375	0	1.51618e-10
Pedobacter suwonensis	-0.72976	4.72171e-11	0	0	0	-0.9375	0.9375	0	1.51618e-10
Pedobacter sp. G11	-0.941302	4.72171e-11	0	0	0	-0.875	0.875	0	1.51618e-10
Pedobacter sp. Q8	-0.768304	4.72171e-11	0	0	0	-1	1	0	1.51618e-10
Pedobacter sp. SW	-0.870727	4.72171e-11	0	0	0	-1	1	0	1.51618e-10
Pedobacter sp. D749	-0.675099	4.72171e-11	0	0	0	-0.875	0.875	0	1.51618e-10
Pedobacter sp. PACM 27299	-1.27281	4.72171e-11	0	0	0	-0.9375	0.9375	0	1.51618e-10
Pedobacter sp. HDW13	-1.03271	4.72171e-11	0	0	0	-0.8125	0.8125	0	1.51618e-10
Pedobacter roseus	-0.726652	4.72171e-11	0	0	0	-1	1	0	1.51618e-10
Pedobacter aquae	-0.817563	4.72171e-11	0	0	0	-0.875	0.875	0	1.51618e-10
Pedobacter endophyticus	-0.692933	4.72171e-11	0	0	0	-0.75	0.75	0	1.51618e-10
Pedobacter cryoconitis	-0.953973	4.72171e-11	0	0	0	-0.875	0.875	0	1.51618e-10
Pedobacter ginsengisoli	-0.875843	4.72171e-11	0	0	0	-0.875	0.875	0	1.51618e-10
Pedobacter steynii	-1.03395	4.72171e-11	0	0	0	-0.9375	0.9375	0	1.51618e-10
Pedobacter schmidteae	-1.04126	4.72171e-11	0	0	0	-0.9375	0.9375	0	1.51618e-10
Sphingobacterium sp. UDSM	-0.996006	4.72171e-11	0	0	0	-0.9375	0.9375	0	1.51618e-10
Sphingobacterium sp. DR205	-0.969976	4.72171e-11	0	0	0	-0.9375	0.9375	0	1.51618e-10
Sphingobacterium sp. dk4302	-0.636068	4.72171e-11	0	0	0	-0.6875	0.6875	0	1.51618e-10
Sphingobacterium sp. CZ	-0.976198	4.72171e-11	0	0	0	-0.9375	0.9375	0	1.51618e-10
Sphingobacterium spiritivorum	-1.36834	4.72171e-11	0	0	0	-1	1	0	1.51618e-10
Sphingobacterium multivorum	-0.981086	4.72171e-11	0	0	0	-1	1	0	1.51618e-10
Sphingobacterium daejeonense	-0.898606	4.72171e-11	0	0	0	-0.875	0.875	0	1.51618e-10
Sphingobacterium hotanense	-0.944087	4.72171e-11	0	0	0	-0.9375	0.9375	0	1.51618e-10
Sphingobacterium lactis	-0.950118	4.72171e-11	0	0	0	-0.9375	0.9375	0	1.51618e-10
Sphingobacterium thalpophilum	-1.28651	4.72171e-11	0	0	0	-0.9375	0.9375	0	1.51618e-10
Sphingobacterium mizutaii	-0.830932	4.72171e-11	0	0	0	-0.875	0.875	0	1.51618e-10
Sphingobacterium psychroaquaticum	-0.720408	4.72171e-11	0	0	0	-0.875	0.875	0	1.51618e-10
Mucilaginibacter ginsenosidivorans	-0.875983	4.72171e-11	0	0	0	-0.9375	0.9375	0	1.51618e-10
Mucilaginibacter xinganensis	-0.960842	4.72171e-11	0	0	0	-1	1	0	1.51618e-10
Mucilaginibacter mali	-0.934657	4.72171e-11	0	0	0	-1	1	0	1.51618e-10
Mucilaginibacter gotjawali	-1.0978	4.72171e-11	0	0	0	-1	1	0	1.51618e-10
Mucilaginibacter rubeus	-0.988658	4.72171e-11	0	0	0	-0.9375	0.9375	0	1.51618e-10
Mucilaginibacter daejeonensis	-1.07505	4.72171e-11	0	0	0	-0.9375	0.9375	0	1.51618e-10
Mucilaginibacter sp. 21P	-0.911569	4.72171e-11	0	0	0	-0.9375	0.9375	0	1.51618e-10
Mucilaginibacter sp. 14171R	-0.608489	4.72171e-11	0	0	0	-0.8125	0.8125	0	1.51618e-10
Mucilaginibacter mallensis	-1.07128	4.72171e-11	0	0	0	-0.875	0.875	0	1.51618e-10
Mucilaginibacter ginsenosidivorax	-0.952455	4.72171e-11	0	0	0	-0.9375	0.9375	0	1.51618e-10
Mucilaginibacter ginkgonis	-0.828468	4.72171e-11	0	0	0	-0.8125	0.8125	0	1.51618e-10
Mucilaginibacter gossypii	-0.771248	4.72171e-11	0	0	0	-0.8125	0.8125	0	1.51618e-10
Mucilaginibacter celer	-0.770797	4.72171e-11	0	0	0	-0.9375	0.9375	0	1.51618e-10
Solitalea sp. S2	-0.888011	4.72171e-11	0	0	0	-1	1	0	1.51618e-10
Olivibacter sp. LS	-1.12573	4.72171e-11	0	0	0	-1	1	0	1.51618e-10
Olivibacter sp. SDN3	-0.86518	4.72171e-11	0	0	0	-0.9375	0.9375	0	1.51618e-10
Anseongella ginsenosidimutans	-1.13199	4.72171e-11	0	0	0	-0.9375	0.9375	0	1.51618e-10
Rhodocaloribacter litoris	-0.73307	4.72171e-11	0	0	0	-0.9375	0.9375	0	1.51618e-10
Salinibacter ruber	-0.824163	4.72171e-11	0	0	0	-1	1	0	1.51618e-10
Rhodothermus marinus	-0.92836	4.72171e-11	0	0	0	-0.9375	0.9375	0	1.51618e-10
Candidatus Sulfidibacterium hydrothermale	-1.26316	4.72171e-11	0	0	0	-0.9375	0.9375	0	1.51618e-10
Chlorobaculum limnaeum	-0.815764	4.72171e-11	0	0	0	-0.9375	0.9375	0	1.51618e-10
Chlorobium phaeovibrioides	-0.659827	4.72171e-11	0	0	0	-0.875	0.875	0	1.51618e-10
Prosthecochloris sp. HL	-0.628558	4.72171e-11	0	0	0	-0.8125	0.8125	0	1.51618e-10
Prosthecochloris sp. GSB1	-0.69376	4.72171e-11	0	0	0	-0.9375	0.9375	0	1.51618e-10
Roseithermus sacchariphilus	-0.922896	4.72171e-11	0	0	0	-0.875	0.875	0	1.51618e-10
Candidatus Cyclonatronum proteinivorum	-0.578652	4.72171e-11	0	0	0	-0.75	0.75	0	1.51618e-10
Gemmatimonas groenlandica	-0.715592	4.72171e-11	0	0	0	-0.8125	0.8125	0	1.51618e-10
Gemmatirosa kalamazoonesis	-0.662001	4.72171e-11	0	0	0	-0.875	0.875	0	1.51618e-10
Megasphaera elsdenii	-2.12112	4.72171e-11	0	0	0	-1	1	0	1.51618e-10
Megasphaera stantonii	-1.75745	4.72171e-11	0	0	0	-1	1	0	1.51618e-10
Megasphaera massiliensis	-1.44674	4.72171e-11	0	0	0	-1	1	0	1.51618e-10
Dialister hominis	-2.10983	4.72171e-11	0	0	0	-1	1	0	1.51618e-10
Dialister massiliensis	-2.01479	4.72171e-11	0	0	0	-1	1	0	1.51618e-10
Dialister pneumosintes	-1.47345	4.72171e-11	0	0	0	-1	1	0	1.51618e-10
Veillonella parvula	-2.5281	4.72171e-11	0	0	0	-1	1	0	1.51618e-10
Veillonella atypica	-2.03213	4.72171e-11	0	0	0	-1	1	0	1.51618e-10
Veillonella dispar	-1.99266	4.72171e-11	0	0	0	-1	1	0	1.51618e-10
Veillonella sp. S12025	-1.79601	4.72171e-11	0	0	0	-1	1	0	1.51618e-10
Veillonella nakazawae	-1.76478	4.72171e-11	0	0	0	-1	1	0	1.51618e-10
Veillonella rodentium	-1.42565	4.72171e-11	0	0	0	-1	1	0	1.51618e-10
Acidaminococcus intestini	-1.28478	4.72171e-11	0	0	0	-1	1	0	1.51618e-10
Phascolarctobacterium sp. Marseille	-1.90034	4.72171e-11	0	0	0	-1	1	0	1.51618e-10
Phascolarctobacterium faecium	-3.58051	4.72171e-11	0	0	0	-1	1	0	1.51618e-10
Selenomonas sp. oral taxon 126	-1.27984	4.72171e-11	0	0	0	-1	1	0	1.51618e-10
Selenomonas sp. oral taxon 920	-1.3124	4.72171e-11	0	0	0	-1	1	0	1.51618e-10
Selenomonas sp. oral taxon 478	-1.03525	4.71325e-11	0	0	0	-1	1	0	1.51618e-10
Selenomonas sp. oral taxon 136	-0.963126	4.72171e-11	0	0	0	-0.9375	0.9375	0	1.51618e-10
Selenomonas timonae	-1.10395	4.72171e-11	0	0	0	-0.9375	0.9375	0	1.51618e-10
Megamonas funiformis	-3.5781	4.72171e-11	0	0	0	-1	1	0	1.51618e-10
Megamonas hypermegale	-1.82072	4.72171e-11	0	0	0	-1	1	0	1.51618e-10
Pectinatus frisingensis	-1.14319	4.72171e-11	0	0	0	-1	1	0	1.51618e-10
Sporomusa termitida	-1.08862	4.72171e-11	0	0	0	-1	1	0	1.51618e-10
Methylomusa anaerophila	-0.970305	4.72171e-11	0	0	0	-0.9375	0.9375	0	1.51618e-10
Pelosinus sp. UFO1	-0.848567	4.72171e-11	0	0	0	-1	1	0	1.51618e-10
Faecalibacterium prausnitzii	-4.83856	4.72171e-11	0	0	0	-1	1	0	1.51618e-10
Vescimonas coprocola	-3.39611	4.72171e-11	0	0	0	-1	1	0	1.51618e-10
Vescimonas fastidiosa	-3.08198	4.72171e-11	0	0	0	-1	1	0	1.51618e-10
Dysosmobacter welbionis	-3.31071	4.72171e-11	0	0	0	-1	1	0	1.51618e-10
Dysosmobacter sp. Marseille	-2.8032	4.72171e-11	0	0	0	-1	1	0	1.51618e-10
Ruminococcus bicirculans	-3.33188	4.72171e-11	0	0	0	-1	1	0	1.51618e-10
Ruminococcus champanellensis	-2.36709	4.72171e-11	0	0	0	-1	1	0	1.51618e-10
Ruminococcus bovis	-2.21102	4.72171e-11	0	0	0	-1	1	0	1.51618e-10
Ruthenibacterium lactatiformans	-3.13952	4.72171e-11	0	0	0	-1	1	0	1.51618e-10
Flavonifractor plautii	-3.2441	4.72171e-11	0	0	0	-1	1	0	1.51618e-10
Oscillibacter sp. NSJ	-2.85971	4.72171e-11	0	0	0	-1	1	0	1.51618e-10
Pusillimonas faecalis	-2.81867	4.72171e-11	0	0	0	-1	1	0	1.51618e-10
Solibaculum mannosilyticum	-2.20331	4.72171e-11	0	0	0	-1	1	0	1.51618e-10
Caproicibacterium lactatifermentans	-1.84571	4.72171e-11	0	0	0	-1	1	0	1.51618e-10
Caproicibacterium amylolyticum	-1.87085	4.72171e-11	0	0	0	-1	1	0	1.51618e-10
Monoglobus pectinilyticus	-2.16935	4.72171e-11	0	0	0	-1	1	0	1.51618e-10
Acutalibacter muris	-2.15389	4.72171e-11	0	0	0	-1	1	0	1.51618e-10
Caproiciproducens sp. NJN	-1.78815	4.72171e-11	0	0	0	-1	1	0	1.51618e-10
Ethanoligenens harbinense	-1.94326	4.71325e-11	0	0	0	-1	1	0	1.51618e-10
Caproicibacter fermentans	-1.80346	4.72171e-11	0	0	0	-1	1	0	1.51618e-10
Acetivibrio thermocellus	-1.27832	4.72171e-11	0	0	0	-1	1	0	1.51618e-10
Acetivibrio saccincola	-1.01614	4.72171e-11	0	0	0	-1	1	0	1.51618e-10
Ruminiclostridium herbifermentans	-1.45008	4.72171e-11	0	0	0	-1	1	0	1.51618e-10
Thermoclostridium stercorarium	-1.41985	4.72171e-11	0	0	0	-1	1	0	1.51618e-10
Pseudoclostridium thermosuccinogenes	-1.41451	4.72171e-11	0	0	0	-1	1	0	1.51618e-10
Fastidiosipila sanguinis	-1.25522	4.72171e-11	0	0	0	-1	1	0	1.51618e-10
Coprococcus comes	-3.74488	4.72171e-11	0	0	0	-1	1	0	1.51618e-10
Coprococcus catus	-3.38146	4.72171e-11	0	0	0	-1	1	0	1.51618e-10
Coprococcus sp. ART55/1	-3.09915	4.72171e-11	0	0	0	-1	1	0	1.51618e-10
Blautia massiliensis	-3.19731	4.72171e-11	0	0	0	-1	1	0	1.51618e-10
Blautia sp. SC05B48	-3.10865	4.72171e-11	0	0	0	-1	1	0	1.51618e-10
Blautia sp. NBRC 113351	-2.51599	4.72171e-11	0	0	0	-1	1	0	1.51618e-10
Blautia producta	-2.71857	4.72171e-11	0	0	0	-1	1	0	1.51618e-10
Blautia pseudococcoides	-2.61289	4.72171e-11	0	0	0	-1	1	0	1.51618e-10
Blautia argi	-2.61786	4.72171e-11	0	0	0	-1	1	0	1.51618e-10
Blautia liquoris	-2.28297	4.72171e-11	0	0	0	-1	1	0	1.51618e-10
Lachnospira eligens	-4.1303	4.72171e-11	0	0	0	-1	1	0	1.51618e-10
[Ruminococcus] gnavus	-3.36049	4.72171e-11	0	0	0	-1	1	0	1.51618e-10
Roseburia intestinalis	-3.67858	4.72171e-11	0	0	0	-1	1	0	1.51618e-10
Roseburia sp. NSJ	-3.3892	4.72171e-11	0	0	0	-1	1	0	1.51618e-10
Roseburia hominis	-3.6253	4.72171e-11	0	0	0	-1	1	0	1.51618e-10
Enterocloster bolteae	-3.05856	4.72171e-11	0	0	0	-1	1	0	1.51618e-10
Enterocloster clostridioformis	-2.5854	4.72171e-11	0	0	0	-1	1	0	1.51618e-10
Anaerobutyricum hallii	-3.2449	4.72171e-11	0	0	0	-1	1	0	1.51618e-10
Anaerostipes hadrus	-3.21718	4.72171e-11	0	0	0	-1	1	0	1.51618e-10
Anaerostipes caccae	-2.06982	4.72171e-11	0	0	0	-1	1	0	1.51618e-10
Anaerostipes rhamnosivorans	-2.10951	4.72171e-11	0	0	0	-1	1	0	1.51618e-10
[Clostridium] scindens	-2.88527	4.72171e-11	0	0	0	-1	1	0	1.51618e-10
Lachnoclostridium phocaeense	-2.58719	4.72171e-11	0	0	0	-1	1	0	1.51618e-10
Lachnoclostridium sp. YL32	-2.35602	4.72171e-11	0	0	0	-1	1	0	1.51618e-10
Faecalicatena sp. Marseille	-2.99097	4.71325e-11	0	0	0	-1	1	0	1.51618e-10
Lacrimispora saccharolytica	-2.45505	4.72171e-11	0	0	0	-1	1	0	1.51618e-10
Butyrivibrio fibrisolvens	-2.35214	4.72171e-11	0	0	0	-1	1	0	1.51618e-10
Butyrivibrio hungatei	-2.2715	4.72171e-11	0	0	0	-1	1	0	1.51618e-10
Anaerocolumna sedimenticola	-2.1021	4.72171e-11	0	0	0	-1	1	0	1.51618e-10
Anaerocolumna chitinilytica	-2.07989	4.72171e-11	0	0	0	-1	1	0	1.51618e-10
Anaerocolumna cellulosilytica	-2.04927	4.72171e-11	0	0	0	-1	1	0	1.51618e-10
Novisyntrophococcus fermenticellae	-2.40282	4.72171e-11	0	0	0	-1	1	0	1.51618e-10
Pseudobutyrivibrio xylanivorans	-2.52955	4.72171e-11	0	0	0	-1	1	0	1.51618e-10
Lachnoanaerobaculum umeaense	-2.22767	4.72171e-11	0	0	0	-1	1	0	1.51618e-10
Herbinix luporum	-1.85889	4.72171e-11	0	0	0	-1	1	0	1.51618e-10
Cellulosilyticum sp. WCF	-1.20884	4.72171e-11	0	0	0	-1	1	0	1.51618e-10
Eubacterium sp. MSJ	-3.1808	4.72171e-11	0	0	0	-1	1	0	1.51618e-10
Eubacterium sp. NSJ	-2.70293	4.72171e-11	0	0	0	-1	1	0	1.51618e-10
Eubacterium sp. c	-2.32778	4.72171e-11	0	0	0	-1	1	0	1.51618e-10
Eubacterium maltosivorans	-1.88499	4.72171e-11	0	0	0	-1	1	0	1.51618e-10
Eubacterium limosum	-1.84705	4.72171e-11	0	0	0	-1	1	0	1.51618e-10
Eubacterium callanderi	-1.74429	4.72171e-11	0	0	0	-1	1	0	1.51618e-10
Acetobacterium sp. KB	-0.961316	4.72171e-11	0	0	0	-1	1	0	1.51618e-10
Alkalibacter sp. ES005	-1.00764	4.72171e-11	0	0	0	-1	1	0	1.51618e-10
Clostridium sp. SY8519	-2.41486	4.72171e-11	0	0	0	-1	1	0	1.51618e-10
Clostridium sp. M62/1	-3.14721	4.72171e-11	0	0	0	-1	1	0	1.51618e-10
Clostridium sp. C1	-1.42372	4.72171e-11	0	0	0	-1	1	0	1.51618e-10
Clostridium sp. BNL1100	-1.335	4.72171e-11	0	0	0	-1	1	0	1.51618e-10
Clostridium sp. JN	-1.2308	4.72171e-11	0	0	0	-1	1	0	1.51618e-10
Clostridium sp. C5S11	-1.32458	4.72171e-11	0	0	0	-1	1	0	1.51618e-10
Clostridium sp. DL	-1.40988	4.72171e-11	0	0	0	-1	1	0	1.51618e-10
Clostridium sp. AWRP	-0.918491	4.72171e-11	0	0	0	-1	1	0	1.51618e-10
Clostridium sp. deep sea	-0.65524	4.72171e-11	0	0	0	-0.9375	0.9375	0	1.51618e-10
Clostridium sp. JN	-1.03211	4.72171e-11	0	0	0	-0.9375	0.9375	0	1.51618e-10
Clostridium sp. 001	-0.774501	4.72171e-11	0	0	0	-0.875	0.875	0	1.51618e-10
Clostridium perfringens	-2.00317	4.72171e-11	0	0	0	-1	1	0	1.51618e-10
Clostridium botulinum	-1.80453	4.72171e-11	0	0	0	-1	1	0	1.51618e-10
Clostridium cadaveris	-1.82578	4.72171e-11	0	0	0	-1	1	0	1.51618e-10
Clostridium pasteurianum	-1.30424	4.72171e-11	0	0	0	-1	1	0	1.51618e-10
Clostridium butyricum	-1.76716	4.72171e-11	0	0	0	-1	1	0	1.51618e-10
Clostridium kluyveri	-1.26257	4.72171e-11	0	0	0	-1	1	0	1.51618e-10
Clostridium saccharoperbutylacetonicum	-1.25361	4.72171e-11	0	0	0	-1	1	0	1.51618e-10
Clostridium taeniosporum	-1.23369	4.71325e-11	0	0	0	-1	1	0	1.51618e-10
Clostridium beijerinckii	-1.37697	4.72171e-11	0	0	0	-1	1	0	1.51618e-10
Clostridium bornimense	-1.38197	4.72171e-11	0	0	0	-1	1	0	1.51618e-10
Clostridium saccharobutylicum	-1.29937	4.72171e-11	0	0	0	-1	1	0	1.51618e-10
Clostridium manihotivorum	-1.32195	4.72171e-11	0	0	0	-1	1	0	1.51618e-10
Clostridium argentinense	-1.27494	4.72171e-11	0	0	0	-1	1	0	1.51618e-10
Clostridium thermarum	-1.29508	4.72171e-11	0	0	0	-1	1	0	1.51618e-10
Clostridium chauvoei	-1.09098	4.72171e-11	0	0	0	-1	1	0	1.51618e-10
Clostridium sporogenes	-1.14481	4.72171e-11	0	0	0	-1	1	0	1.51618e-10
Clostridium isatidis	-1.24806	4.72171e-11	0	0	0	-1	1	0	1.51618e-10
Clostridium septicum	-1.0819	4.72171e-11	0	0	0	-1	1	0	1.51618e-10
Clostridium acetobutylicum	-0.983938	4.72171e-11	0	0	0	-1	1	0	1.51618e-10
Clostridium tyrobutyricum	-1.12949	4.72171e-11	0	0	0	-1	1	0	1.51618e-10
Clostridium formicaceticum	-1.08582	4.72171e-11	0	0	0	-1	1	0	1.51618e-10
Clostridium baratii	-1.27283	4.72171e-11	0	0	0	-1	1	0	1.51618e-10
Clostridium tetani	-0.971908	4.72171e-11	0	0	0	-1	1	0	1.51618e-10
Clostridium aceticum	-1.04143	4.72171e-11	0	0	0	-1	1	0	1.51618e-10
Clostridium fermenticellae	-1.05373	4.72171e-11	0	0	0	-1	1	0	1.51618e-10
Clostridium gasigenes	-1.29993	4.72171e-11	0	0	0	-1	1	0	1.51618e-10
Clostridium intestinale	-1.33925	4.72171e-11	0	0	0	-1	1	0	1.51618e-10
Clostridium cochlearium	-0.960958	4.72171e-11	0	0	0	-1	1	0	1.51618e-10
Clostridium drakei	-0.723912	4.72171e-11	0	0	0	-0.9375	0.9375	0	1.51618e-10
Clostridium scatologenes	-0.706708	4.72171e-11	0	0	0	-0.875	0.875	0	1.51618e-10
Geosporobacter ferrireducens	-1.30525	4.72171e-11	0	0	0	-1	1	0	1.51618e-10
Crassaminicella profunda	-1.03922	4.72171e-11	0	0	0	-1	1	0	1.51618e-10
Crassaminicella thermophila	-0.878658	4.72171e-11	0	0	0	-1	1	0	1.51618e-10
Crassaminicella sp. 143	-1.02283	4.72171e-11	0	0	0	-1	1	0	1.51618e-10
Candidatus Arthromitus sp. SFB	-1.09613	4.72171e-11	0	0	0	-1	1	0	1.51618e-10
Alkaliphilus sp. B6464	-0.891694	4.72171e-11	0	0	0	-0.9375	0.9375	0	1.51618e-10
Caloramator sp. E03	-1.19738	4.72171e-11	0	0	0	-1	1	0	1.51618e-10
Paraclostridium bifermentans	-1.22394	4.72171e-11	0	0	0	-1	1	0	1.51618e-10
Sarcina sp. JB2	-1.07231	4.72171e-11	0	0	0	-1	1	0	1.51618e-10
Hathewaya histolytica	-1.05445	4.72171e-11	0	0	0	-1	1	0	1.51618e-10
Serpentinicella alkaliphila	-1.13108	4.72171e-11	0	0	0	-1	1	0	1.51618e-10
Clostridioides difficile	-3.07865	4.72171e-11	0	0	0	-1	1	0	1.51618e-10
Clostridioides sp. ES	-0.817166	4.72171e-11	0	0	0	-0.9375	0.9375	0	1.51618e-10
Peptacetobacter hiranonis	-1.60023	4.71325e-11	0	0	0	-1	1	0	1.51618e-10
Romboutsia ilealis	-1.63819	4.72171e-11	0	0	0	-1	1	0	1.51618e-10
Romboutsia hominis	-1.10152	4.72171e-11	0	0	0	-1	1	0	1.51618e-10
Romboutsia sp. CE17	-1.16531	4.72171e-11	0	0	0	-1	1	0	1.51618e-10
Acetoanaerobium sticklandii	-0.835805	4.72171e-11	0	0	0	-0.9375	0.9375	0	1.51618e-10
Terrisporobacter sp. MCA3	-1.32306	4.72171e-11	0	0	0	-1	1	0	1.51618e-10
Paeniclostridium sordellii	-1.30434	4.72171e-11	0	0	0	-1	1	0	1.51618e-10
Intestinimonas butyriciproducens	-2.90514	4.72171e-11	0	0	0	-1	1	0	1.51618e-10
Flintibacter sp. KGMB00164	-2.72673	4.72171e-11	0	0	0	-1	1	0	1.51618e-10
Massilistercora timonensis	-2.50993	4.72171e-11	0	0	0	-1	1	0	1.51618e-10
Aminipila butyrica	-1.22721	4.72171e-11	0	0	0	-1	1	0	1.51618e-10
Aminipila luticellarii	-1.4535	4.72171e-11	0	0	0	-1	1	0	1.51618e-10
Aminipila terrae	-1.27171	4.72171e-11	0	0	0	-1	1	0	1.51618e-10
Mogibacterium pumilum	-1.19279	4.72171e-11	0	0	0	-1	1	0	1.51618e-10
Mogibacterium diversum	-1.38351	4.72171e-11	0	0	0	-1	1	0	1.51618e-10
Thermaerobacter sp. PB12/4term	-0.642333	4.72171e-11	0	0	0	-0.75	0.75	0	1.51618e-10
Thermaerobacter sp. FW80	-0.838993	4.72171e-11	0	0	0	-0.9375	0.9375	0	1.51618e-10
Carboxydocella thermautotrophica	-0.966872	4.72171e-11	0	0	0	-0.9375	0.9375	0	1.51618e-10
Desulfitobacterium hafniense	-0.911034	4.72171e-11	0	0	0	-0.9375	0.9375	0	1.51618e-10
Acididesulfobacillus acetoxydans	-0.965041	4.72171e-11	0	0	0	-0.9375	0.9375	0	1.51618e-10
Desulforamulus ferrireducens	-0.87993	4.72171e-11	0	0	0	-1	1	0	1.51618e-10
Candidatus Formimonas warabiya	-1.14671	4.71325e-11	0	0	0	-1	1	0	1.51618e-10
Dehalobacterium formicoaceticum	-1.19624	4.72171e-11	0	0	0	-1	1	0	1.51618e-10
Dehalobacter restrictus	-1.07627	4.72171e-11	0	0	0	-1	1	0	1.51618e-10
Thermanaerosceptrum fracticalcis	-0.93921	4.72171e-11	0	0	0	-1	1	0	1.51618e-10
Candidatus Desulforudis audaxviator	-0.821118	4.72171e-11	0	0	0	-0.875	0.875	0	1.51618e-10
Christensenella sp. Marseille	-1.86433	4.72171e-11	0	0	0	-1	1	0	1.51618e-10
Christensenella minuta	-2.09633	4.72171e-11	0	0	0	-1	1	0	1.51618e-10
Alkalicella caledoniensis	-0.754133	4.72171e-11	0	0	0	-1	1	0	1.51618e-10
Vallitalea guaymasensis	-1.48326	4.72171e-11	0	0	0	-1	1	0	1.51618e-10
Vallitalea pronyensis	-1.38872	4.72171e-11	0	0	0	-1	1	0	1.51618e-10
Petrocella atlantisensis	-1.44071	4.72171e-11	0	0	0	-1	1	0	1.51618e-10
Candidatus Syntrophocurvum alkaliphilum	-0.722007	4.72171e-11	0	0	0	-0.875	0.875	0	1.51618e-10
Caloranaerobacter azorensis	-1.14515	4.72171e-11	0	0	0	-1	1	0	1.51618e-10
Gelria sp. Kuro	-1.08174	4.72171e-11	0	0	0	-1	1	0	1.51618e-10
Moorella thermoacetica	-0.879212	4.72171e-11	0	0	0	-0.875	0.875	0	1.51618e-10
Moorella glycerini	-0.916203	4.72171e-11	0	0	0	-1	1	0	1.51618e-10
Thermoanaerobacter kivui	-0.76466	4.72171e-11	0	0	0	-0.9375	0.9375	0	1.51618e-10
Thermoanaerobacterium sp. RBIITD	-0.859332	4.72171e-11	0	0	0	-1	1	0	1.51618e-10
Thermoanaerobacterium thermosaccharolyticum	-0.897375	4.72171e-11	0	0	0	-1	1	0	1.51618e-10
Caldicellulosiruptor changbaiensis	-0.703028	4.72171e-11	0	0	0	-1	1	0	1.51618e-10
Caldicellulosiruptor diazotrophicus	-0.830021	4.72171e-11	0	0	0	-0.8125	0.8125	0	1.51618e-10
Zhaonella formicivorans	-1.00941	4.72171e-11	0	0	0	-0.9375	0.9375	0	1.51618e-10
Biomaibacter acetigenes	-0.845409	4.72171e-11	0	0	0	-1	1	0	1.51618e-10
Halanaerobium hydrogeniformans	-0.735368	4.72171e-11	0	0	0	-0.9375	0.9375	0	1.51618e-10
Iocasia fonsfrigidae	-1.04542	4.72171e-11	0	0	0	-1	1	0	1.51618e-10
Anoxybacter fermentans	-0.844552	4.72171e-11	0	0	0	-0.9375	0.9375	0	1.51618e-10
Koleobacter methoxysyntrophicus	-0.620037	4.72171e-11	0	0	0	-0.8125	0.8125	0	1.51618e-10
Natranaerofaba carboxydovora	-0.500392	4.72171e-11	0	0	0	-0.6875	0.6875	0	1.51618e-10
Ligilactobacillus salivarius	-1.40004	4.72171e-11	0	0	0	-1	1	0	1.51618e-10
Ligilactobacillus agilis	-0.599877	4.72171e-11	0	0	0	-0.875	0.875	0	1.51618e-10
Ligilactobacillus murinus	-0.517506	4.71325e-11	0	0	0	-0.75	0.75	0	1.51618e-10
Limosilactobacillus mucosae	-0.833227	4.72171e-11	0	0	0	-0.9375	0.9375	0	1.51618e-10
Limosilactobacillus fermentum	-0.94233	4.72171e-11	0	0	0	-1	1	0	1.51618e-10
Limosilactobacillus reuteri	-0.907627	4.72171e-11	0	0	0	-1	1	0	1.51618e-10
Limosilactobacillus pontis	-0.695457	4.72171e-11	0	0	0	-0.9375	0.9375	0	1.51618e-10
Limosilactobacillus panis	-0.60114	4.72171e-11	0	0	0	-0.875	0.875	0	1.51618e-10
Limosilactobacillus vaginalis	-0.544029	4.72171e-11	0	0	0	-0.6875	0.6875	0	1.51618e-10
Limosilactobacillus frumenti	-0.366273	4.72171e-11	0	0	0	-0.625	0.625	0	1.51618e-10
Lactobacillus delbrueckii	-1.09899	4.72171e-11	0	0	0	-1	1	0	1.51618e-10
Lactobacillus gasseri	-0.634029	4.72171e-11	0	0	0	-0.9375	0.9375	0	1.51618e-10
Lactobacillus johnsonii	-0.86415	4.72171e-11	0	0	0	-1	1	0	1.51618e-10
Lactobacillus sp. 3B(2020)	-0.399743	4.72171e-11	0	0	0	-0.5625	0.5625	0	1.51618e-10
Lactobacillus amylovorus	-0.776712	4.72171e-11	0	0	0	-0.875	0.875	0	1.51618e-10
Lactobacillus iners	-0.910377	4.72171e-11	0	0	0	-0.9375	0.9375	0	1.51618e-10
Lactobacillus jensenii	-0.701562	4.72171e-11	0	0	0	-0.9375	0.9375	0	1.51618e-10
Lactobacillus crispatus	-0.700535	4.72171e-11	0	0	0	-0.875	0.875	0	1.51618e-10
Lactobacillus acidophilus	-0.605364	4.72171e-11	0	0	0	-0.9375	0.9375	0	1.51618e-10
Furfurilactobacillus rossiae	-0.650956	4.72171e-11	0	0	0	-0.9375	0.9375	0	1.51618e-10
Leuconostoc pseudomesenteroides	-0.655261	4.72171e-11	0	0	0	-0.875	0.875	0	1.51618e-10
Leuconostoc mesenteroides	-0.630915	4.72171e-11	0	0	0	-0.875	0.875	0	1.51618e-10
Weissella confusa	-1.12217	4.72171e-11	0	0	0	-1	1	0	1.51618e-10
Weissella cibaria	-0.907677	4.72171e-11	0	0	0	-0.9375	0.9375	0	1.51618e-10
Weissella hellenica	-0.331907	4.72171e-11	0	0	0	-0.625	0.625	0	1.51618e-10
Latilactobacillus curvatus	-0.612656	4.72171e-11	0	0	0	-0.8125	0.8125	0	1.51618e-10
Lacticaseibacillus manihotivorans	-0.782944	4.72171e-11	0	0	0	-0.875	0.875	0	1.51618e-10
Lacticaseibacillus rhamnosus	-0.722275	4.72171e-11	0	0	0	-0.8125	0.8125	0	1.51618e-10
Lacticaseibacillus chiayiensis	-0.566748	4.72171e-11	0	0	0	-0.6875	0.6875	0	1.51618e-10
Lacticaseibacillus casei	-0.710303	4.72171e-11	0	0	0	-0.875	0.875	0	1.51618e-10
Lactiplantibacillus plantarum	-1.1015	4.72171e-11	0	0	0	-0.9375	0.9375	0	1.51618e-10
Lactiplantibacillus pentosus	-0.654418	4.72171e-11	0	0	0	-0.875	0.875	0	1.51618e-10
Companilactobacillus allii	-0.547746	4.72171e-11	0	0	0	-0.75	0.75	0	1.51618e-10
Companilactobacillus paralimentarius	-0.497702	4.72171e-11	0	0	0	-0.8125	0.8125	0	1.51618e-10
Companilactobacillus futsaii	-0.247969	4.72171e-11	0	0	0	-0.4375	0.4375	0	1.51618e-10
Companilactobacillus ginsenosidimutans	-0.568251	4.72171e-11	0	0	0	-0.75	0.75	0	1.51618e-10
Loigolactobacillus coryniformis	-0.647077	4.72171e-11	0	0	0	-0.875	0.875	0	1.51618e-10
Levilactobacillus brevis	-0.846723	4.72171e-11	0	0	0	-1	1	0	1.51618e-10
Pediococcus damnosus	-0.323789	4.72171e-11	0	0	0	-0.3125	0.3125	0	1.51618e-10
Lentilactobacillus curieae	-0.395473	4.72171e-11	0	0	0	-0.5	0.5	0	1.51618e-10
Bombilactobacillus bombi	-0.633822	4.72171e-11	0	0	0	-0.875	0.875	0	1.51618e-10
Schleiferilactobacillus harbinensis	-0.811117	4.72171e-11	0	0	0	-0.8125	0.8125	0	1.51618e-10
Liquorilactobacillus hordei	-0.538693	4.72171e-11	0	0	0	-0.6875	0.6875	0	1.51618e-10
Liquorilactobacillus mali	-0.44471	4.72171e-11	0	0	0	-0.625	0.625	0	1.51618e-10
Oenococcus sicerae	-0.496052	4.72171e-11	0	0	0	-0.625	0.625	0	1.51618e-10
Fructilactobacillus sanfranciscensis	-0.366635	4.72171e-11	0	0	0	-0.4375	0.4375	0	1.51618e-10
Secundilactobacillus paracollinoides	-0.35057	4.72171e-11	0	0	0	-0.5	0.5	0	1.51618e-10
Apilactobacillus bombintestini	-0.61486	4.72171e-11	0	0	0	-0.875	0.875	0	1.51618e-10
Streptococcus salivarius	-2.70616	4.72171e-11	0	0	0	-1	1	0	1.51618e-10
Streptococcus thermophilus	-1.74067	4.72171e-11	0	0	0	-1	1	0	1.51618e-10
Streptococcus sp. FDAARGOS_192	-1.23979	4.72171e-11	0	0	0	-1	1	0	1.51618e-10
Streptococcus sp. HSISS3	-0.946354	4.72171e-11	0	0	0	-0.875	0.875	0	1.51618e-10
Streptococcus sp. HSISS2	-0.843826	4.72171e-11	0	0	0	-0.9375	0.9375	0	1.51618e-10
Streptococcus sp. A12	-1.42376	4.72171e-11	0	0	0	-1	1	0	1.51618e-10
Streptococcus sp. HSISS1	-0.595774	4.72171e-11	0	0	0	-0.6875	0.6875	0	1.51618e-10
Streptococcus sp. LPB0220	-1.64751	4.72171e-11	0	0	0	-1	1	0	1.51618e-10
Streptococcus sp. HSISM1	-1.60765	4.72171e-11	0	0	0	-1	1	0	1.51618e-10
Streptococcus sp. oral taxon 061	-1.42152	4.72171e-11	0	0	0	-1	1	0	1.51618e-10
Streptococcus sp. oral taxon 431	-1.37629	4.72171e-11	0	0	0	-1	1	0	1.51618e-10
Streptococcus sp. 116	-0.94444	4.72171e-11	0	0	0	-0.9375	0.9375	0	1.51618e-10
Streptococcus sp. NPS 308	-0.756837	4.72171e-11	0	0	0	-0.9375	0.9375	0	1.51618e-10
Streptococcus sp. NSJ	-0.259421	4.72171e-11	0	0	0	-0.25	0.25	0	1.51618e-10
Streptococcus sp. HKU75	-0.582131	4.72171e-11	0	0	0	-0.875	0.875	0	1.51618e-10
Streptococcus sp. oral taxon 064	-0.340089	4.72171e-11	0	0	0	-0.375	0.375	0	1.51618e-10
Streptococcus vestibularis	-1.22504	4.72171e-11	0	0	0	-1	1	0	1.51618e-10
Streptococcus ilei	-1.75018	4.72171e-11	0	0	0	-1	1	0	1.51618e-10
Streptococcus gordonii	-1.49699	4.72171e-11	0	0	0	-1	1	0	1.51618e-10
Streptococcus anginosus	-1.17291	4.72171e-11	0	0	0	-1	1	0	1.51618e-10
Streptococcus intermedius	-0.765669	4.72171e-11	0	0	0	-1	1	0	1.51618e-10
Streptococcus constellatus	-0.627262	4.72171e-11	0	0	0	-0.9375	0.9375	0	1.51618e-10
Streptococcus mitis	-1.88057	4.72171e-11	0	0	0	-1	1	0	1.51618e-10
Streptococcus parasanguinis	-1.45637	4.72171e-11	0	0	0	-1	1	0	1.51618e-10
Streptococcus oralis	-1.69917	4.72171e-11	0	0	0	-1	1	0	1.51618e-10
Streptococcus rubneri	-1.5803	4.72171e-11	0	0	0	-1	1	0	1.51618e-10
Streptococcus koreensis	-1.46956	4.72171e-11	0	0	0	-1	1	0	1.51618e-10
Streptococcus pneumoniae	-1.68171	4.72171e-11	0	0	0	-1	1	0	1.51618e-10
Streptococcus uberis	-0.686726	4.72171e-11	0	0	0	-0.875	0.875	0	1.51618e-10
Streptococcus cristatus	-1.22855	4.72171e-11	0	0	0	-1	1	0	1.51618e-10
Streptococcus sanguinis	-1.74327	4.72171e-11	0	0	0	-1	1	0	1.51618e-10
Streptococcus lactarius	-1.20409	4.72171e-11	0	0	0	-1	1	0	1.51618e-10
Streptococcus suis	-1.66838	4.72171e-11	0	0	0	-1	1	0	1.51618e-10
Streptococcus australis	-1.48	4.72171e-11	0	0	0	-1	1	0	1.51618e-10
Streptococcus halotolerans	-0.735403	4.72171e-11	0	0	0	-0.9375	0.9375	0	1.51618e-10
Streptococcus agalactiae	-1.40251	4.72171e-11	0	0	0	-1	1	0	1.51618e-10
Streptococcus pyogenes	-0.785326	4.72171e-11	0	0	0	-1	1	0	1.51618e-10
Streptococcus equi	-0.464151	4.72171e-11	0	0	0	-0.875	0.875	0	1.51618e-10
Streptococcus dysgalactiae	-0.685549	4.72171e-11	0	0	0	-0.9375	0.9375	0	1.51618e-10
Streptococcus merionis	-0.849939	4.72171e-11	0	0	0	-1	1	0	1.51618e-10
Streptococcus gallolyticus	-0.698689	4.72171e-11	0	0	0	-0.8125	0.8125	0	1.51618e-10
Streptococcus mutans	-1.03384	4.72171e-11	0	0	0	-1	1	0	1.51618e-10
Streptococcus equinus	-1.09071	4.72171e-11	0	0	0	-1	1	0	1.51618e-10
Streptococcus ratti	-0.954621	4.72171e-11	0	0	0	-1	1	0	1.51618e-10
Streptococcus infantis	-1.23195	4.72171e-11	0	0	0	-1	1	0	1.51618e-10
Streptococcus gwangjuense	-1.00076	4.72171e-11	0	0	0	-1	1	0	1.51618e-10
Streptococcus pluranimalium	-0.741699	4.71325e-11	0	0	0	-1	1	0	1.51618e-10
Streptococcus parasuis	-0.738099	4.72171e-11	0	0	0	-0.8125	0.8125	0	1.51618e-10
Streptococcus acidominimus	-0.782777	4.72171e-11	0	0	0	-0.9375	0.9375	0	1.51618e-10
Streptococcus milleri	-0.341163	4.72171e-11	0	0	0	-0.375	0.375	0	1.51618e-10
Streptococcus porcinus	-0.797435	4.72171e-11	0	0	0	-0.9375	0.9375	0	1.51618e-10
Streptococcus canis	-1.09381	4.72171e-11	0	0	0	-0.9375	0.9375	0	1.51618e-10
Streptococcus infantarius	-0.53212	4.72171e-11	0	0	0	-0.75	0.75	0	1.51618e-10
Streptococcus lutetiensis	-0.745923	4.72171e-11	0	0	0	-1	1	0	1.51618e-10
Streptococcus ruminantium	-0.577149	4.72171e-11	0	0	0	-0.8125	0.8125	0	1.51618e-10
Streptococcus parauberis	-0.5391	4.72171e-11	0	0	0	-0.8125	0.8125	0	1.51618e-10
Streptococcus chenjunshii	-0.701745	4.72171e-11	0	0	0	-0.875	0.875	0	1.51618e-10
Streptococcus pasteurianus	-0.417307	4.72171e-11	0	0	0	-0.5625	0.5625	0	1.51618e-10
Streptococcus pseudoporcinus	-0.692221	4.72171e-11	0	0	0	-0.9375	0.9375	0	1.51618e-10
Streptococcus himalayensis	-0.516675	4.72171e-11	0	0	0	-0.8125	0.8125	0	1.51618e-10
Streptococcus halichoeri	-0.354147	4.72171e-11	0	0	0	-0.5625	0.5625	0	1.51618e-10
Streptococcus iniae	-0.574756	4.72171e-11	0	0	0	-0.875	0.875	0	1.51618e-10
Lactococcus raffinolactis	-0.827764	4.72171e-11	0	0	0	-1	1	0	1.51618e-10
Lactococcus lactis	-1.09885	4.72171e-11	0	0	0	-0.875	0.875	0	1.51618e-10
Lactococcus cremoris	-0.827332	4.72171e-11	0	0	0	-0.9375	0.9375	0	1.51618e-10
Lactococcus garvieae	-1.45233	4.72171e-11	0	0	0	-1	1	0	1.51618e-10
Lactococcus allomyrinae	-0.508571	4.72171e-11	0	0	0	-0.6875	0.6875	0	1.51618e-10
Lactococcus taiwanensis	-0.52391	4.72171e-11	0	0	0	-0.6875	0.6875	0	1.51618e-10
Enterococcus faecium	-2.36221	4.72171e-11	0	0	0	-1	1	0	1.51618e-10
Enterococcus faecalis	-1.62386	4.72171e-11	0	0	0	-1	1	0	1.51618e-10
Enterococcus casseliflavus	-1.21494	4.72171e-11	0	0	0	-1	1	0	1.51618e-10
Enterococcus saigonensis	-1.17093	4.72171e-11	0	0	0	-1	1	0	1.51618e-10
Enterococcus sp. FDAARGOS_375	-0.95858	4.72171e-11	0	0	0	-0.9375	0.9375	0	1.51618e-10
Enterococcus sp. FDAARGOS_553	-0.488838	4.72171e-11	0	0	0	-0.75	0.75	0	1.51618e-10
Enterococcus cecorum	-1.22554	4.72171e-11	0	0	0	-1	1	0	1.51618e-10
Enterococcus avium	-0.981826	4.72171e-11	0	0	0	-1	1	0	1.51618e-10
Enterococcus raffinosus	-0.694677	4.72171e-11	0	0	0	-0.9375	0.9375	0	1.51618e-10
Enterococcus mundtii	-0.916115	4.72171e-11	0	0	0	-0.9375	0.9375	0	1.51618e-10
Enterococcus thailandicus	-0.678233	4.72171e-11	0	0	0	-0.9375	0.9375	0	1.51618e-10
Enterococcus hirae	-0.709674	4.72171e-11	0	0	0	-0.875	0.875	0	1.51618e-10
Enterococcus gilvus	-0.709124	4.72171e-11	0	0	0	-0.9375	0.9375	0	1.51618e-10
Enterococcus durans	-0.567307	4.72171e-11	0	0	0	-0.75	0.75	0	1.51618e-10
Vagococcus fluvialis	-0.975174	4.72171e-11	0	0	0	-1	1	0	1.51618e-10
Vagococcus carniphilus	-0.691398	4.72171e-11	0	0	0	-0.9375	0.9375	0	1.51618e-10
Vagococcus teuberi	-0.347912	4.72171e-11	0	0	0	-0.5625	0.5625	0	1.51618e-10
Vagococcus penaei	-0.495377	4.72171e-11	0	0	0	-0.875	0.875	0	1.51618e-10
Tetragenococcus osmophilus	-0.286072	4.72171e-11	0	0	0	-0.4375	0.4375	0	1.51618e-10
Melissococcus plutonius	-0.696641	4.72171e-11	0	0	0	-0.9375	0.9375	0	1.51618e-10
Granulicatella adiacens	-1.66631	4.72171e-11	0	0	0	-1	1	0	1.51618e-10
Granulicatella elegans	-1.21526	4.72171e-11	0	0	0	-1	1	0	1.51618e-10
Marinilactibacillus sp. 15R	-0.55253	4.72171e-11	0	0	0	-0.8125	0.8125	0	1.51618e-10
Jeotgalibaca sp. MA1X17	-0.572923	4.72171e-11	0	0	0	-0.875	0.875	0	1.51618e-10
Jeotgalibaca ciconiae	-0.65328	4.72171e-11	0	0	0	-0.9375	0.9375	0	1.51618e-10
Carnobacterium sp. 17	-0.561293	4.72171e-11	0	0	0	-0.875	0.875	0	1.51618e-10
Carnobacterium divergens	-0.55584	4.72171e-11	0	0	0	-0.9375	0.9375	0	1.51618e-10
Carnobacterium maltaromaticum	-0.673465	4.72171e-11	0	0	0	-0.875	0.875	0	1.51618e-10
Dolosigranulum pigrum	-0.915833	4.72171e-11	0	0	0	-0.9375	0.9375	0	1.51618e-10
Aerococcus sanguinicola	-0.838842	4.72171e-11	0	0	0	-1	1	0	1.51618e-10
Aerococcus urinaeequi	-0.645984	4.71325e-11	0	0	0	-0.875	0.875	0	1.51618e-10
Aerococcus christensenii	-0.641275	4.72171e-11	0	0	0	-0.8125	0.8125	0	1.51618e-10
Abiotrophia defectiva	-1.13629	4.72171e-11	0	0	0	-1	1	0	1.51618e-10
Paenibacillus sp. RUD330	-1.14674	4.72171e-11	0	0	0	-1	1	0	1.51618e-10
Paenibacillus sp. PAMC21692	-1.01345	4.72171e-11	0	0	0	-1	1	0	1.51618e-10
Paenibacillus sp. FSL R7	-1.12675	4.72171e-11	0	0	0	-0.9375	0.9375	0	1.51618e-10
Paenibacillus sp. URB8	-0.933505	4.72171e-11	0	0	0	-0.9375	0.9375	0	1.51618e-10
Paenibacillus sp. H1	-1.06338	4.72171e-11	0	0	0	-1	1	0	1.51618e-10
Paenibacillus sp. B01	-0.992795	4.72171e-11	0	0	0	-0.9375	0.9375	0	1.51618e-10
Paenibacillus sp. JNUCC	-0.890123	4.72171e-11	0	0	0	-0.9375	0.9375	0	1.51618e-10
Paenibacillus sp. FSL R7	-0.820507	4.72171e-11	0	0	0	-0.9375	0.9375	0	1.51618e-10
Paenibacillus sp. CAA11	-0.926756	4.72171e-11	0	0	0	-0.9375	0.9375	0	1.51618e-10
Paenibacillus sp. R14(2021)	-1.03204	4.72171e-11	0	0	0	-1	1	0	1.51618e-10
Paenibacillus sp. FSL H7	-1.10128	4.72171e-11	0	0	0	-1	1	0	1.51618e-10
Paenibacillus sp. BIHB4019	-1.01415	4.72171e-11	0	0	0	-1	1	0	1.51618e-10
Paenibacillus sp. 19GGS1	-0.952375	4.72171e-11	0	0	0	-1	1	0	1.51618e-10
Paenibacillus sp. 32O	-1.0011	4.72171e-11	0	0	0	-0.9375	0.9375	0	1.51618e-10
Paenibacillus sp. YPD9	-1.01571	4.72171e-11	0	0	0	-0.9375	0.9375	0	1.51618e-10
Paenibacillus sp. DCT19	-1.01958	4.72171e-11	0	0	0	-1	1	0	1.51618e-10
Paenibacillus sp. FSL P4	-0.799371	4.72171e-11	0	0	0	-0.875	0.875	0	1.51618e-10
Paenibacillus sp. sptzw28	-0.950525	4.72171e-11	0	0	0	-1	1	0	1.51618e-10
Paenibacillus sp. JZ16	-0.822475	4.72171e-11	0	0	0	-0.9375	0.9375	0	1.51618e-10
Paenibacillus sp. 481	-0.706485	4.72171e-11	0	0	0	-0.875	0.875	0	1.51618e-10
Paenibacillus sp. IHBB 10380	-0.800067	4.71325e-11	0	0	0	-1	1	0	1.51618e-10
Paenibacillus sp. HWE	-0.873842	4.72171e-11	0	0	0	-1	1	0	1.51618e-10
Paenibacillus sp. IHB B 3084	-0.691972	4.72171e-11	0	0	0	-0.875	0.875	0	1.51618e-10
Paenibacillus sp. FSL H7	-0.913791	4.72171e-11	0	0	0	-0.9375	0.9375	0	1.51618e-10
Paenibacillus sp. FSL R5	-0.793669	4.72171e-11	0	0	0	-0.9375	0.9375	0	1.51618e-10
Paenibacillus sp. E222	-0.963623	4.72171e-11	0	0	0	-0.9375	0.9375	0	1.51618e-10
Paenibacillus sp. FSL R5	-0.684837	4.72171e-11	0	0	0	-0.9375	0.9375	0	1.51618e-10
Paenibacillus albicereus	-1.16885	4.72171e-11	0	0	0	-0.9375	0.9375	0	1.51618e-10
Paenibacillus mucilaginosus	-1.29331	4.72171e-11	0	0	0	-1	1	0	1.51618e-10
Paenibacillus cellulositrophicus	-0.997414	4.72171e-11	0	0	0	-0.9375	0.9375	0	1.51618e-10
Paenibacillus tritici	-1.05684	4.72171e-11	0	0	0	-0.9375	0.9375	0	1.51618e-10
Paenibacillus rhizovicinus	-0.960239	4.72171e-11	0	0	0	-1	1	0	1.51618e-10
Paenibacillus sophorae	-0.865899	4.72171e-11	0	0	0	-0.9375	0.9375	0	1.51618e-10
Paenibacillus macerans	-1.14971	4.72171e-11	0	0	0	-0.9375	0.9375	0	1.51618e-10
Paenibacillus donghaensis	-1.22109	4.72171e-11	0	0	0	-1	1	0	1.51618e-10
Paenibacillus chitinolyticus	-0.99103	4.72171e-11	0	0	0	-1	1	0	1.51618e-10
Paenibacillus lycopersici	-1.00996	4.72171e-11	0	0	0	-1	1	0	1.51618e-10
Paenibacillus durus	-0.805876	4.72171e-11	0	0	0	-0.9375	0.9375	0	1.51618e-10
Paenibacillus alvei	-0.961525	4.72171e-11	0	0	0	-1	1	0	1.51618e-10
Paenibacillus yonginensis	-1.02985	4.72171e-11	0	0	0	-1	1	0	1.51618e-10
Paenibacillus naphthalenovorans	-1.12421	4.72171e-11	0	0	0	-1	1	0	1.51618e-10
Paenibacillus algicola	-0.995486	4.72171e-11	0	0	0	-1	1	0	1.51618e-10
Paenibacillus larvae	-0.906068	4.72171e-11	0	0	0	-1	1	0	1.51618e-10
Paenibacillus stellifer	-1.07291	4.72171e-11	0	0	0	-1	1	0	1.51618e-10
Paenibacillus dendritiformis	-0.854302	4.72171e-11	0	0	0	-1	1	0	1.51618e-10
Paenibacillus xylanilyticus	-0.951296	4.72171e-11	0	0	0	-0.9375	0.9375	0	1.51618e-10
Paenibacillus azoreducens	-0.935684	4.72171e-11	0	0	0	-1	1	0	1.51618e-10
Paenibacillus guangzhouensis	-1.08761	4.72171e-11	0	0	0	-0.9375	0.9375	0	1.51618e-10
Paenibacillus sonchi	-0.805245	4.72171e-11	0	0	0	-0.9375	0.9375	0	1.51618e-10
Paenibacillus graminis	-0.948262	4.72171e-11	0	0	0	-1	1	0	1.51618e-10
Paenibacillus protaetiae	-1.00021	4.72171e-11	0	0	0	-1	1	0	1.51618e-10
Paenibacillus lutimineralis	-0.800255	4.72171e-11	0	0	0	-0.9375	0.9375	0	1.51618e-10
Paenibacillus lentus	-1.03516	4.72171e-11	0	0	0	-1	1	0	1.51618e-10
Paenibacillus thiaminolyticus	-0.873352	4.72171e-11	0	0	0	-1	1	0	1.51618e-10
Paenibacillus bovis	-0.909519	4.72171e-11	0	0	0	-1	1	0	1.51618e-10
Paenibacillus tianjinensis	-1.07394	4.72171e-11	0	0	0	-1	1	0	1.51618e-10
Paenibacillus cellulosilyticus	-0.872796	4.72171e-11	0	0	0	-0.9375	0.9375	0	1.51618e-10
Paenibacillus barcinonensis	-1.04813	4.72171e-11	0	0	0	-1	1	0	1.51618e-10
Paenibacillus beijingensis	-0.877649	4.72171e-11	0	0	0	-1	1	0	1.51618e-10
Paenibacillus polymyxa	-1.03506	4.72171e-11	0	0	0	-1	1	0	1.51618e-10
Paenibacillus xylanexedens	-0.723985	4.72171e-11	0	0	0	-0.9375	0.9375	0	1.51618e-10
Paenibacillus jilunlii	-0.838215	4.72171e-11	0	0	0	-0.9375	0.9375	0	1.51618e-10
Paenibacillus odorifer	-0.917042	4.72171e-11	0	0	0	-1	1	0	1.51618e-10
Paenibacillus agaridevorans	-0.638004	4.72171e-11	0	0	0	-1	1	0	1.51618e-10
Paenibacillus antarcticus	-0.685574	4.72171e-11	0	0	0	-0.875	0.875	0	1.51618e-10
Paenibacillus borealis	-0.840782	4.72171e-11	0	0	0	-0.9375	0.9375	0	1.51618e-10
Paenibacillus psychroresistens	-0.826811	4.72171e-11	0	0	0	-0.875	0.875	0	1.51618e-10
Paenibacillus physcomitrellae	-0.951496	4.72171e-11	0	0	0	-1	1	0	1.51618e-10
Paenibacillus baekrokdamisoli	-0.788568	4.72171e-11	0	0	0	-1	1	0	1.51618e-10
Paenibacillus crassostreae	-0.752554	4.72171e-11	0	0	0	-1	1	0	1.51618e-10
Paenibacillus ihbetae	-1.10397	4.72171e-11	0	0	0	-1	1	0	1.51618e-10
Paenibacillus kribbensis	-0.85806	4.72171e-11	0	0	0	-1	1	0	1.51618e-10
Paenibacillus swuensis	-0.807582	4.72171e-11	0	0	0	-0.9375	0.9375	0	1.51618e-10
Paenibacillus albus	-0.674662	4.72171e-11	0	0	0	-0.8125	0.8125	0	1.51618e-10
Paenibacillus glucanolyticus	-0.505558	4.72171e-11	0	0	0	-0.75	0.75	0	1.51618e-10
Brevibacillus sp. MMS20	-0.742196	4.72171e-11	0	0	0	-0.9375	0.9375	0	1.51618e-10
Brevibacillus sp. HD3.3A	-0.794465	4.72171e-11	0	0	0	-0.9375	0.9375	0	1.51618e-10
Brevibacillus agri	-0.880291	4.72171e-11	0	0	0	-0.9375	0.9375	0	1.51618e-10
Brevibacillus brevis	-1.07013	4.72171e-11	0	0	0	-1	1	0	1.51618e-10
Brevibacillus composti	-0.974803	4.72171e-11	0	0	0	-0.9375	0.9375	0	1.51618e-10
Brevibacillus marinus	-0.833959	4.72171e-11	0	0	0	-0.9375	0.9375	0	1.51618e-10
Brevibacillus laterosporus	-0.780235	4.72171e-11	0	0	0	-0.9375	0.9375	0	1.51618e-10
Brevibacillus choshinensis	-0.715613	4.72171e-11	0	0	0	-0.9375	0.9375	0	1.51618e-10
Aneurinibacillus soli	-0.885636	4.72171e-11	0	0	0	-0.9375	0.9375	0	1.51618e-10
Cohnella sp. MFER	-0.75984	4.72171e-11	0	0	0	-0.9375	0.9375	0	1.51618e-10
Cohnella sp. LGH	-0.975887	4.72171e-11	0	0	0	-0.9375	0.9375	0	1.51618e-10
Cohnella cholangitidis	-0.817578	4.72171e-11	0	0	0	-0.875	0.875	0	1.51618e-10
Cohnella candidum	-0.88598	4.72171e-11	0	0	0	-0.875	0.875	0	1.51618e-10
Cohnella abietis	-0.7249	4.72171e-11	0	0	0	-0.9375	0.9375	0	1.51618e-10
Saccharibacillus brassicae	-1.13092	4.72171e-11	0	0	0	-1	1	0	1.51618e-10
Bacillus paralicheniformis	-1.59593	4.72171e-11	0	0	0	-1	1	0	1.51618e-10
Bacillus velezensis	-0.714943	4.72171e-11	0	0	0	-0.875	0.875	0	1.51618e-10
Bacillus subtilis	-0.745543	4.72171e-11	0	0	0	-0.9375	0.9375	0	1.51618e-10
Bacillus mojavensis	-0.566559	4.72171e-11	0	0	0	-0.75	0.75	0	1.51618e-10
Bacillus sp. THAF10	-0.57104	4.72171e-11	0	0	0	-0.875	0.875	0	1.51618e-10
Bacillus sp. FJAT	-0.831892	4.72171e-11	0	0	0	-0.9375	0.9375	0	1.51618e-10
Bacillus sp. OxB	-0.682011	4.72171e-11	0	0	0	-0.9375	0.9375	0	1.51618e-10
Bacillus sp. SB49	-0.781161	4.72171e-11	0	0	0	-0.9375	0.9375	0	1.51618e-10
Bacillus sp. FJAT	-0.848653	4.72171e-11	0	0	0	-1	1	0	1.51618e-10
Bacillus sp. NSP9.1	-0.864876	4.72171e-11	0	0	0	-0.9375	0.9375	0	1.51618e-10
Bacillus sp. S3	-0.753017	4.72171e-11	0	0	0	-1	1	0	1.51618e-10
Bacillus sp. KH172YL63	-0.622867	4.72171e-11	0	0	0	-0.875	0.875	0	1.51618e-10
Bacillus sp. FJAT	-0.613443	4.72171e-11	0	0	0	-0.875	0.875	0	1.51618e-10
Bacillus sp. Cs	-0.505566	4.72171e-11	0	0	0	-0.875	0.875	0	1.51618e-10
Bacillus sp. Y1	-0.717254	4.72171e-11	0	0	0	-0.875	0.875	0	1.51618e-10
Bacillus sp. PAMC26568	-0.656963	4.72171e-11	0	0	0	-0.875	0.875	0	1.51618e-10
Bacillus thuringiensis	-0.75948	4.72171e-11	0	0	0	-1	1	0	1.51618e-10
Bacillus cereus	-1.08903	4.72171e-11	0	0	0	-0.9375	0.9375	0	1.51618e-10
Bacillus mycoides	-0.979916	4.72171e-11	0	0	0	-1	1	0	1.51618e-10
Bacillus cytotoxicus	-0.780431	4.72171e-11	0	0	0	-0.9375	0.9375	0	1.51618e-10
Bacillus pseudomycoides	-0.733681	4.72171e-11	0	0	0	-0.8125	0.8125	0	1.51618e-10
Bacillus glycinifermentans	-0.974701	4.72171e-11	0	0	0	-0.9375	0.9375	0	1.51618e-10
Bacillus shivajii	-0.611437	4.72171e-11	0	0	0	-0.875	0.875	0	1.51618e-10
[Brevibacterium] frigoritolerans	-0.807758	4.72171e-11	0	0	0	-1	1	0	1.51618e-10
Bacillus pumilus	-1.03367	4.72171e-11	0	0	0	-1	1	0	1.51618e-10
Bacillus dafuensis	-0.773285	4.72171e-11	0	0	0	-0.875	0.875	0	1.51618e-10
Bacillus badius	-0.836229	4.72171e-11	0	0	0	-0.9375	0.9375	0	1.51618e-10
Bacillus smithii	-0.632967	4.72171e-11	0	0	0	-0.8125	0.8125	0	1.51618e-10
Bacillus weihaiensis	-0.597876	4.72171e-11	0	0	0	-0.875	0.875	0	1.51618e-10
Geobacillus subterraneus	-0.725113	4.72171e-11	0	0	0	-0.9375	0.9375	0	1.51618e-10
Geobacillus genomosp. 3	-0.629614	4.72171e-11	0	0	0	-0.75	0.75	0	1.51618e-10
Anoxybacillus sediminis	-1.02913	4.72171e-11	0	0	0	-1	1	0	1.51618e-10
Anoxybacillus caldiproteolyticus	-0.666164	4.72171e-11	0	0	0	-0.8125	0.8125	0	1.51618e-10
Anoxybacillus amylolyticus	-0.669322	4.72171e-11	0	0	0	-0.875	0.875	0	1.51618e-10
Salisediminibacterium beveridgei	-0.794984	4.72171e-11	0	0	0	-1	1	0	1.51618e-10
Mesobacillus sp. S13	-0.891532	4.72171e-11	0	0	0	-0.9375	0.9375	0	1.51618e-10
Mesobacillus jeotgali	-0.86189	4.72171e-11	0	0	0	-1	1	0	1.51618e-10
Mesobacillus foraminis	-0.754656	4.72171e-11	0	0	0	-1	1	0	1.51618e-10
Rossellomorea marisflavi	-1.1307	4.72171e-11	0	0	0	-1	1	0	1.51618e-10
Rossellomorea vietnamensis	-0.89006	4.72171e-11	0	0	0	-1	1	0	1.51618e-10
Salimicrobium jeotgali	-0.997505	4.72171e-11	0	0	0	-0.875	0.875	0	1.51618e-10
Metabacillus sp. cB07	-0.821191	4.72171e-11	0	0	0	-1	1	0	1.51618e-10
Metabacillus sp. KUDC1714	-0.695416	4.72171e-11	0	0	0	-1	1	0	1.51618e-10
Metabacillus sediminilitoris	-0.826908	4.72171e-11	0	0	0	-1	1	0	1.51618e-10
Metabacillus dongyingensis	-0.797372	4.72171e-11	0	0	0	-1	1	0	1.51618e-10
Metabacillus litoralis	-0.613606	4.72171e-11	0	0	0	-0.875	0.875	0	1.51618e-10
Lysinibacillus sp. 2017	-0.620636	4.72171e-11	0	0	0	-0.8125	0.8125	0	1.51618e-10
Lysinibacillus sp. SGAir0095	-0.619884	4.72171e-11	0	0	0	-0.875	0.875	0	1.51618e-10
Lysinibacillus agricola	-0.587942	4.72171e-11	0	0	0	-0.8125	0.8125	0	1.51618e-10
Lysinibacillus sphaericus	-0.762429	4.72171e-11	0	0	0	-0.9375	0.9375	0	1.51618e-10
Lysinibacillus timonensis	-0.592585	4.72171e-11	0	0	0	-0.75	0.75	0	1.51618e-10
Weizmannia coagulans	-1.07173	4.72171e-11	0	0	0	-1	1	0	1.51618e-10
Alkalihalobacillus krulwichiae	-0.485622	4.72171e-11	0	0	0	-0.75	0.75	0	1.51618e-10
Alkalihalobacillus clausii	-0.763887	4.72171e-11	0	0	0	-0.875	0.875	0	1.51618e-10
Virgibacillus sp. MSP4	-0.80126	4.72171e-11	0	0	0	-0.9375	0.9375	0	1.51618e-10
Virgibacillus sp. Bac332	-0.755362	4.72171e-11	0	0	0	-0.875	0.875	0	1.51618e-10
Virgibacillus phasianinus	-0.814225	4.72171e-11	0	0	0	-0.9375	0.9375	0	1.51618e-10
Virgibacillus necropolis	-0.537399	4.72171e-11	0	0	0	-0.9375	0.9375	0	1.51618e-10
Virgibacillus dokdonensis	-0.415024	4.72171e-11	0	0	0	-0.625	0.625	0	1.51618e-10
Virgibacillus halodenitrificans	-0.622673	4.72171e-11	0	0	0	-0.75	0.75	0	1.51618e-10
Priestia megaterium	-1.22711	4.72171e-11	0	0	0	-1	1	0	1.51618e-10
Priestia flexa	-0.706676	4.72171e-11	0	0	0	-1	1	0	1.51618e-10
Priestia filamentosa	-0.757786	4.72171e-11	0	0	0	-0.9375	0.9375	0	1.51618e-10
Terribacillus goriensis	-0.777415	4.72171e-11	0	0	0	-0.9375	0.9375	0	1.51618e-10
Cytobacillus kochii	-0.697952	4.72171e-11	0	0	0	-1	1	0	1.51618e-10
Cytobacillus oceanisediminis	-0.829677	4.72171e-11	0	0	0	-0.9375	0.9375	0	1.51618e-10
Cytobacillus gottheilii	-0.766287	4.72171e-11	0	0	0	-1	1	0	1.51618e-10
Cytobacillus ciccensis	-0.749211	4.72171e-11	0	0	0	-0.9375	0.9375	0	1.51618e-10
Cytobacillus sp. CY	-0.795191	4.72171e-11	0	0	0	-0.9375	0.9375	0	1.51618e-10
Sediminibacillus sp. DP4	-0.967905	4.72171e-11	0	0	0	-1	1	0	1.51618e-10
Salicibibacter kimchii	-0.562013	4.72171e-11	0	0	0	-0.9375	0.9375	0	1.51618e-10
Parageobacillus thermoglucosidasius	-0.948004	4.72171e-11	0	0	0	-0.9375	0.9375	0	1.51618e-10
Parageobacillus toebii	-0.658981	4.72171e-11	0	0	0	-0.9375	0.9375	0	1.51618e-10
Peribacillus psychrosaccharolyticus	-0.583512	4.72171e-11	0	0	0	-0.875	0.875	0	1.51618e-10
Peribacillus asahii	-0.715848	4.72171e-11	0	0	0	-0.9375	0.9375	0	1.51618e-10
Peribacillus muralis	-0.627185	4.72171e-11	0	0	0	-0.875	0.875	0	1.51618e-10
Psychrobacillus sp. INOP01	-0.694803	4.72171e-11	0	0	0	-0.875	0.875	0	1.51618e-10
Psychrobacillus glaciei	-0.548484	4.72171e-11	0	0	0	-0.75	0.75	0	1.51618e-10
Fictibacillus phosphorivorans	-0.609159	4.72171e-11	0	0	0	-0.8125	0.8125	0	1.51618e-10
Fictibacillus arsenicus	-0.801536	4.72171e-11	0	0	0	-1	1	0	1.51618e-10
Hydrogenibacillus sp. N12	-0.717029	4.72171e-11	0	0	0	-0.9375	0.9375	0	1.51618e-10
Neobacillus drentensis	-0.893372	4.72171e-11	0	0	0	-1	1	0	1.51618e-10
Neobacillus mesonae	-0.905367	4.72171e-11	0	0	0	-0.9375	0.9375	0	1.51618e-10
Aeribacillus pallidus	-0.6818	4.72171e-11	0	0	0	-1	1	0	1.51618e-10
Pontibacillus sp. HMF3514	-0.724683	4.72171e-11	0	0	0	-0.875	0.875	0	1.51618e-10
Sutcliffiella horikoshii	-0.933453	4.72171e-11	0	0	0	-1	1	0	1.51618e-10
Sutcliffiella cohnii	-0.652139	4.72171e-11	0	0	0	-0.9375	0.9375	0	1.51618e-10
Caldibacillus thermoamylovorans	-0.798994	4.72171e-11	0	0	0	-1	1	0	1.51618e-10
Oceanobacillus zhaokaii	-0.861133	4.72171e-11	0	0	0	-0.9375	0.9375	0	1.51618e-10
Pradoshia sp. D12	-0.537236	4.72171e-11	0	0	0	-0.8125	0.8125	0	1.51618e-10
Anaerobacillus isosaccharinicus	-0.684213	4.72171e-11	0	0	0	-0.9375	0.9375	0	1.51618e-10
Halobacillus litoralis	-0.681309	4.72171e-11	0	0	0	-0.9375	0.9375	0	1.51618e-10
Halobacillus halophilus	-0.551087	4.72171e-11	0	0	0	-0.8125	0.8125	0	1.51618e-10
Mangrovibacillus cuniculi	-0.743648	4.72171e-11	0	0	0	-0.875	0.875	0	1.51618e-10
Niallia circulans	-0.889796	4.72171e-11	0	0	0	-0.9375	0.9375	0	1.51618e-10
Heyndrickxia oleronia	-0.695166	4.72171e-11	0	0	0	-0.875	0.875	0	1.51618e-10
Heyndrickxia vini	-0.575484	4.72171e-11	0	0	0	-0.75	0.75	0	1.51618e-10
Radiobacillus deserti	-0.582263	4.72171e-11	0	0	0	-0.875	0.875	0	1.51618e-10
Radiobacillus sp. 80	-0.52121	4.72171e-11	0	0	0	-0.75	0.75	0	1.51618e-10
Gracilibacillus salitolerans	-0.823297	4.72171e-11	0	0	0	-0.9375	0.9375	0	1.51618e-10
Paraliobacillus zengyii	-0.637676	4.72171e-11	0	0	0	-0.8125	0.8125	0	1.51618e-10
Lentibacillus sp. CBA3610	-0.777355	4.72171e-11	0	0	0	-0.9375	0.9375	0	1.51618e-10
Lentibacillus amyloliquefaciens	-0.635065	4.72171e-11	0	0	0	-0.75	0.75	0	1.51618e-10
Staphylococcus aureus	-1.79176	4.72171e-11	0	0	0	-1	1	0	1.51618e-10
Staphylococcus haemolyticus	-1.36105	4.72171e-11	0	0	0	-1	1	0	1.51618e-10
Staphylococcus simulans	-2.30933	4.72171e-11	0	0	0	-1	1	0	1.51618e-10
Staphylococcus cohnii	-1.99732	4.72171e-11	0	0	0	-1	1	0	1.51618e-10
Staphylococcus auricularis	-0.462329	4.72171e-11	0	0	0	-0.5625	0.5625	0	1.51618e-10
Staphylococcus epidermidis	-0.692767	4.72171e-11	0	0	0	-0.9375	0.9375	0	1.51618e-10
Staphylococcus pettenkoferi	-0.631918	4.72171e-11	0	0	0	-0.8125	0.8125	0	1.51618e-10
Staphylococcus simiae	-0.600538	4.72171e-11	0	0	0	-0.9375	0.9375	0	1.51618e-10
Staphylococcus condimenti	-0.757348	4.72171e-11	0	0	0	-0.875	0.875	0	1.51618e-10
Staphylococcus arlettae	-0.660225	4.72171e-11	0	0	0	-0.875	0.875	0	1.51618e-10
Staphylococcus hominis	-0.636173	4.72171e-11	0	0	0	-0.875	0.875	0	1.51618e-10
Staphylococcus capitis	-0.559494	4.72171e-11	0	0	0	-0.875	0.875	0	1.51618e-10
Staphylococcus felis	-0.349024	4.72171e-11	0	0	0	-0.6875	0.6875	0	1.51618e-10
Staphylococcus caprae	-0.649671	4.72171e-11	0	0	0	-0.875	0.875	0	1.51618e-10
Macrococcus caseolyticus	-0.565073	4.72171e-11	0	0	0	-0.75	0.75	0	1.51618e-10
Macrococcus canis	-0.682995	4.72171e-11	0	0	0	-0.8125	0.8125	0	1.51618e-10
Macrococcus brunensis	-0.750759	4.72171e-11	0	0	0	-0.9375	0.9375	0	1.51618e-10
Macrococcus armenti	-0.730231	4.72171e-11	0	0	0	-0.875	0.875	0	1.51618e-10
Salinicoccus halodurans	-0.810663	4.72171e-11	0	0	0	-0.9375	0.9375	0	1.51618e-10
Jeotgalicoccus sp. ATCC 8456	-0.510004	4.72171e-11	0	0	0	-0.625	0.625	0	1.51618e-10
Jeotgalicoccus sp. WY2	-0.693311	4.72171e-11	0	0	0	-0.875	0.875	0	1.51618e-10
Mammaliicoccus vitulinus	-0.593167	4.72171e-11	0	0	0	-0.875	0.875	0	1.51618e-10
Mammaliicoccus sciuri	-0.764836	4.72171e-11	0	0	0	-0.9375	0.9375	0	1.51618e-10
Mammaliicoccus lentus	-0.623746	4.72171e-11	0	0	0	-0.8125	0.8125	0	1.51618e-10
Mammaliicoccus stepanovicii	-0.455703	4.72171e-11	0	0	0	-0.6875	0.6875	0	1.51618e-10
Nosocomiicoccus ampullae	-0.688212	4.72171e-11	0	0	0	-0.8125	0.8125	0	1.51618e-10
Planococcus glaciei	-0.810948	4.72171e-11	0	0	0	-1	1	0	1.51618e-10
Planococcus maritimus	-0.715221	4.72171e-11	0	0	0	-0.875	0.875	0	1.51618e-10
Planococcus sp. MB	-0.655054	4.72171e-11	0	0	0	-0.875	0.875	0	1.51618e-10
Planococcus sp. 107	-0.722473	4.72171e-11	0	0	0	-1	1	0	1.51618e-10
Planococcus lenghuensis	-0.887618	4.72171e-11	0	0	0	-1	1	0	1.51618e-10
Planococcus halotolerans	-0.681924	4.72171e-11	0	0	0	-0.9375	0.9375	0	1.51618e-10
Planococcus donghaensis	-0.745134	4.72171e-11	0	0	0	-0.875	0.875	0	1.51618e-10
Kurthia zopfii	-0.304561	4.72171e-11	0	0	0	-0.5	0.5	0	1.51618e-10
Kurthia sp. 11kri321	-0.587107	4.72171e-11	0	0	0	-0.8125	0.8125	0	1.51618e-10
Sporosarcina sp. Te	-0.617852	4.72171e-11	0	0	0	-0.8125	0.8125	0	1.51618e-10
Sporosarcina sp. PTS2304	-0.54207	4.72171e-11	0	0	0	-0.6875	0.6875	0	1.51618e-10
Sporosarcina sp. Marseille	-0.576381	4.72171e-11	0	0	0	-0.8125	0.8125	0	1.51618e-10
Sporosarcina ureae	-0.900291	4.72171e-11	0	0	0	-1	1	0	1.51618e-10
Ureibacillus thermophilus	-0.869278	4.72171e-11	0	0	0	-1	1	0	1.51618e-10
Ureibacillus thermosphaericus	-0.741904	4.72171e-11	0	0	0	-0.875	0.875	0	1.51618e-10
Paenisporosarcina antarctica	-0.60856	4.72171e-11	0	0	0	-0.9375	0.9375	0	1.51618e-10
Rummeliibacillus stabekisii	-0.670085	4.72171e-11	0	0	0	-0.875	0.875	0	1.51618e-10
Jeotgalibacillus malaysiensis	-0.911824	4.72171e-11	0	0	0	-0.9375	0.9375	0	1.51618e-10
Solibacillus sp. R5	-0.65271	4.72171e-11	0	0	0	-0.8125	0.8125	0	1.51618e-10
Viridibacillus sp. JNUCC	-0.543265	4.72171e-11	0	0	0	-0.875	0.875	0	1.51618e-10
Tumebacillus avium	-1.18152	4.72171e-11	0	0	0	-1	1	0	1.51618e-10
Tumebacillus algifaecis	-0.673006	4.72171e-11	0	0	0	-0.875	0.875	0	1.51618e-10
Alicyclobacillus sp. SO9	-0.612055	4.72171e-11	0	0	0	-0.9375	0.9375	0	1.51618e-10
Alicyclobacillus sp. TC	-0.431556	4.72171e-11	0	0	0	-0.625	0.625	0	1.51618e-10
Effusibacillus dendaii	-0.792565	4.72171e-11	0	0	0	-1	1	0	1.51618e-10
Kroppenstedtia eburnea	-0.893904	4.72171e-11	0	0	0	-1	1	0	1.51618e-10
Polycladomyces abyssicola	-0.842554	4.72171e-11	0	0	0	-1	1	0	1.51618e-10
Laceyella sacchari	-0.660734	4.72171e-11	0	0	0	-0.8125	0.8125	0	1.51618e-10
Staphylospora marina	-0.882662	4.72171e-11	0	0	0	-0.9375	0.9375	0	1.51618e-10
Novibacillus thermophilus	-0.735281	4.72171e-11	0	0	0	-0.9375	0.9375	0	1.51618e-10
Exiguobacterium sp. Helios	-0.542789	4.72171e-11	0	0	0	-0.625	0.625	0	1.51618e-10
Exiguobacterium acetylicum	-0.546036	4.72171e-11	0	0	0	-1	1	0	1.51618e-10
Exiguobacterium mexicanum	-0.657274	4.72171e-11	0	0	0	-0.8125	0.8125	0	1.51618e-10
Gemella morbillorum	-1.17251	4.72171e-11	0	0	0	-1	1	0	1.51618e-10
Gemella haemolysans	-1.42683	4.72171e-11	0	0	0	-1	1	0	1.51618e-10
Gemella sanguinis	-1.23643	4.72171e-11	0	0	0	-1	1	0	1.51618e-10
Gemella sp. zg	-0.729717	4.72171e-11	0	0	0	-0.9375	0.9375	0	1.51618e-10
Listeria monocytogenes	-1.05255	4.72171e-11	0	0	0	-1	1	0	1.51618e-10
Listeria sp. PSOL	-0.652936	4.72171e-11	0	0	0	-0.9375	0.9375	0	1.51618e-10
Listeria welshimeri	-0.503475	4.72171e-11	0	0	0	-0.625	0.625	0	1.51618e-10
Brochothrix thermosphacta	-0.694574	4.72171e-11	0	0	0	-0.875	0.875	0	1.51618e-10
Sporolactobacillus terrae	-0.684648	4.72171e-11	0	0	0	-0.9375	0.9375	0	1.51618e-10
Erysipelatoclostridium ramosum	-2.22834	4.71325e-11	0	0	0	-1	1	0	1.51618e-10
[Clostridium] innocuum	-2.56095	4.72171e-11	0	0	0	-1	1	0	1.51618e-10
Faecalibacillus intestinalis	-2.76172	4.72171e-11	0	0	0	-1	1	0	1.51618e-10
Longicatena caecimuris	-2.23793	4.72171e-11	0	0	0	-1	1	0	1.51618e-10
Intestinibaculum porci	-1.70181	4.72171e-11	0	0	0	-1	1	0	1.51618e-10
Amedibacterium intestinale	-2.15687	4.72171e-11	0	0	0	-1	1	0	1.51618e-10
Faecalibaculum rodentium	-1.61371	4.72171e-11	0	0	0	-1	1	0	1.51618e-10
Erysipelothrix sp. HDW6A	-0.52042	4.72171e-11	0	0	0	-0.75	0.75	0	1.51618e-10
Erysipelothrix inopinata	-0.627854	4.72171e-11	0	0	0	-0.9375	0.9375	0	1.51618e-10
Erysipelothrix rhusiopathiae	-0.833903	4.72171e-11	0	0	0	-0.875	0.875	0	1.51618e-10
Erysipelothrix piscisicarius	-0.623951	4.72171e-11	0	0	0	-0.875	0.875	0	1.51618e-10
Erysipelothrix larvae	-0.530709	4.72171e-11	0	0	0	-0.875	0.875	0	1.51618e-10
Bulleidia sp. zg	-0.933657	4.72171e-11	0	0	0	-1	1	0	1.51618e-10
Turicibacter sanguinis	-1.07043	4.72171e-11	0	0	0	-0.9375	0.9375	0	1.51618e-10
Turicibacter sp. H121	-1.46231	4.72171e-11	0	0	0	-1	1	0	1.51618e-10
Turicibacter sp. TJ11	-0.726619	4.72171e-11	0	0	0	-1	1	0	1.51618e-10
Murdochiella vaginalis	-1.49822	4.72171e-11	0	0	0	-1	1	0	1.51618e-10
Peptoniphilus harei	-1.04922	4.72171e-11	0	0	0	-1	1	0	1.51618e-10
Peptoniphilus ivorii	-1.11898	4.72171e-11	0	0	0	-1	1	0	1.51618e-10
Anaerococcus mediterraneensis	-0.685093	4.72171e-11	0	0	0	-0.9375	0.9375	0	1.51618e-10
Anaerococcus vaginalis	-0.649547	4.72171e-11	0	0	0	-0.875	0.875	0	1.51618e-10
Finegoldia magna	-1.25388	4.72171e-11	0	0	0	-1	1	0	1.51618e-10
Parvimonas micra	-1.26958	4.72171e-11	0	0	0	-1	1	0	1.51618e-10
Helcococcus kunzii	-0.772223	4.72171e-11	0	0	0	-0.9375	0.9375	0	1.51618e-10
Gudongella oleilytica	-0.933103	4.72171e-11	0	0	0	-1	1	0	1.51618e-10
Tissierella sp. JN	-1.18424	4.72171e-11	0	0	0	-1	1	0	1.51618e-10
Keratinibaculum paraultunense	-0.679985	4.72171e-11	0	0	0	-0.9375	0.9375	0	1.51618e-10
Ezakiella massiliensis	-0.90921	4.72171e-11	0	0	0	-0.9375	0.9375	0	1.51618e-10
Sedimentibacter sp. zth1	-1.05815	4.72171e-11	0	0	0	-1	1	0	1.51618e-10
Ndongobacter massiliensis	-1.0441	4.72171e-11	0	0	0	-1	1	0	1.51618e-10
Limnochorda pilosa	-0.795011	4.72171e-11	0	0	0	-0.875	0.875	0	1.51618e-10
endosymbiont TC1 of Trimyema compressum	-0.633111	4.72171e-11	0	0	0	-0.875	0.875	0	1.51618e-10
Bifidobacterium adolescentis	-2.90718	4.72171e-11	0	0	0	-1	1	0	1.51618e-10
Bifidobacterium bifidum	-1.86342	4.72171e-11	0	0	0	-1	1	0	1.51618e-10
Bifidobacterium longum	-3.19226	4.72171e-11	0	0	0	-1	1	0	1.51618e-10
Bifidobacterium pseudocatenulatum	-2.90932	4.72171e-11	0	0	0	-1	1	0	1.51618e-10
Bifidobacterium catenulatum	-1.45092	4.72171e-11	0	0	0	-1	1	0	1.51618e-10
Bifidobacterium dentium	-1.63822	4.72171e-11	0	0	0	-1	1	0	1.51618e-10
Bifidobacterium angulatum	-1.24316	4.72171e-11	0	0	0	-0.9375	0.9375	0	1.51618e-10
Bifidobacterium breve	-1.76899	4.72171e-11	0	0	0	-1	1	0	1.51618e-10
Bifidobacterium thermophilum	-1.0771	4.72171e-11	0	0	0	-0.9375	0.9375	0	1.51618e-10
Bifidobacterium animalis	-0.960842	4.72171e-11	0	0	0	-1	1	0	1.51618e-10
Bifidobacterium asteroides	-1.07352	4.72171e-11	0	0	0	-1	1	0	1.51618e-10
Bifidobacterium pseudolongum	-1.06647	4.72171e-11	0	0	0	-1	1	0	1.51618e-10
Bifidobacterium eulemuris	-0.960635	4.72171e-11	0	0	0	-1	1	0	1.51618e-10
Bifidobacterium saguini	-0.697583	4.72171e-11	0	0	0	-0.875	0.875	0	1.51618e-10
Bifidobacterium choerinum	-0.778379	4.72171e-11	0	0	0	-0.875	0.875	0	1.51618e-10
Bifidobacterium lemurum	-1.0496	4.72171e-11	0	0	0	-0.9375	0.9375	0	1.51618e-10
Bifidobacterium subtile	-0.707302	4.72171e-11	0	0	0	-0.875	0.875	0	1.51618e-10
Bifidobacterium imperatoris	-0.571207	4.72171e-11	0	0	0	-0.8125	0.8125	0	1.51618e-10
Gardnerella vaginalis	-0.722484	4.72171e-11	0	0	0	-0.8125	0.8125	0	1.51618e-10
Mycobacterium canettii	-2.39296	4.72171e-11	0	0	0	-1	1	0	1.51618e-10
Mycobacterium shigaense	-0.411241	4.72171e-11	0	0	0	-0.5625	0.5625	0	1.51618e-10
Mycobacterium gordonae	-0.506837	4.72171e-11	0	0	0	-0.75	0.75	0	1.51618e-10
Mycolicibacterium anyangense	-0.571285	4.72171e-11	0	0	0	-0.75	0.75	0	1.51618e-10
Mycolicibacterium fortuitum	-0.36713	4.72171e-11	0	0	0	-0.5625	0.5625	0	1.51618e-10
Mycolicibacterium confluentis	-0.393494	4.72171e-11	0	0	0	-0.625	0.625	0	1.51618e-10
Mycobacteroides abscessus	-0.712282	4.72171e-11	0	0	0	-0.9375	0.9375	0	1.51618e-10
Corynebacterium kroppenstedtii	-0.694136	4.72171e-11	0	0	0	-0.8125	0.8125	0	1.51618e-10
Corynebacterium glutamicum	-0.511746	4.72171e-11	0	0	0	-0.6875	0.6875	0	1.51618e-10
Corynebacterium matruchotii	-0.589611	4.72171e-11	0	0	0	-0.6875	0.6875	0	1.51618e-10
Corynebacterium lizhenjunii	-0.601434	4.72171e-11	0	0	0	-0.875	0.875	0	1.51618e-10
Corynebacterium endometrii	-0.582865	4.72171e-11	0	0	0	-0.875	0.875	0	1.51618e-10
Corynebacterium riegelii	-0.536581	4.72171e-11	0	0	0	-0.8125	0.8125	0	1.51618e-10
Corynebacterium glucuronolyticum	-0.682901	4.72171e-11	0	0	0	-0.875	0.875	0	1.51618e-10
Corynebacterium aurimucosum	-0.819222	4.72171e-11	0	0	0	-0.9375	0.9375	0	1.51618e-10
Corynebacterium tuberculostearicum	-0.607892	4.72171e-11	0	0	0	-0.875	0.875	0	1.51618e-10
Corynebacterium atypicum	-0.408922	4.72171e-11	0	0	0	-0.6875	0.6875	0	1.51618e-10
Corynebacterium choanae	-0.575432	4.72171e-11	0	0	0	-0.75	0.75	0	1.51618e-10
Corynebacterium freneyi	-0.444957	4.72171e-11	0	0	0	-0.5	0.5	0	1.51618e-10
Corynebacterium suranareeae	-0.379785	4.72171e-11	0	0	0	-0.5625	0.5625	0	1.51618e-10
Corynebacterium ammoniagenes	-0.355202	4.72171e-11	0	0	0	-0.5625	0.5625	0	1.51618e-10
Corynebacterium glaucum	-0.329054	4.72171e-11	0	0	0	-0.5625	0.5625	0	1.51618e-10
Rhodococcus sp. P1Y	-0.408912	4.72171e-11	0	0	0	-0.6875	0.6875	0	1.51618e-10
Rhodococcus coprophilus	-0.710448	4.72171e-11	0	0	0	-0.875	0.875	0	1.51618e-10
Rhodococcus globerulus	-0.405791	4.72171e-11	0	0	0	-0.625	0.625	0	1.51618e-10
Nocardia asteroides	-0.837349	4.72171e-11	0	0	0	-0.9375	0.9375	0	1.51618e-10
Nocardia seriolae	-0.613375	4.72171e-11	0	0	0	-0.875	0.875	0	1.51618e-10
Nocardia terpenica	-0.763405	4.72171e-11	0	0	0	-0.75	0.75	0	1.51618e-10
Nocardia cyriacigeorgica	-0.638918	4.72171e-11	0	0	0	-0.8125	0.8125	0	1.51618e-10
Nocardia arthritidis	-0.512764	4.72171e-11	0	0	0	-0.6875	0.6875	0	1.51618e-10
Gordonia terrae	-0.511186	4.72171e-11	0	0	0	-0.6875	0.6875	0	1.51618e-10
Tsukamurella paurometabola	-0.324674	4.72171e-11	0	0	0	-0.5625	0.5625	0	1.51618e-10
Microbacterium sp. YJN	-0.563637	4.72171e-11	0	0	0	-0.75	0.75	0	1.51618e-10
Microbacterium sp. PM5	-0.368839	4.72171e-11	0	0	0	-0.5	0.5	0	1.51618e-10
Microbacterium sp. NIBRBAC000506063	-0.363919	4.72171e-11	0	0	0	-0.5	0.5	0	1.51618e-10
Microbacterium oleivorans	-0.46106	4.72171e-11	0	0	0	-0.75	0.75	0	1.51618e-10
Microbacterium esteraromaticum	-0.552274	4.72171e-11	0	0	0	-0.75	0.75	0	1.51618e-10
Microbacterium foliorum	-0.533018	4.72171e-11	0	0	0	-0.8125	0.8125	0	1.51618e-10
Leucobacter sp. Psy1	-0.288101	4.72171e-11	0	0	0	-0.4375	0.4375	0	1.51618e-10
Leucobacter triazinivorans	-0.496582	4.72171e-11	0	0	0	-0.625	0.625	0	1.51618e-10
Rathayibacter sp. VKM Ac	-0.441033	4.72171e-11	0	0	0	-0.75	0.75	0	1.51618e-10
Agromyces marinus	-0.458778	4.72171e-11	0	0	0	-0.625	0.625	0	1.51618e-10
Clavibacter michiganensis	-0.438756	4.72171e-11	0	0	0	-0.625	0.625	0	1.51618e-10
Frondihabitans sp. 762G35	-0.400568	4.72171e-11	0	0	0	-0.625	0.625	0	1.51618e-10
Aquiluna borgnonia	-0.47323	4.72171e-11	0	0	0	-0.5625	0.5625	0	1.51618e-10
Rhodoluna limnophila	-0.391734	4.72171e-11	0	0	0	-0.5625	0.5625	0	1.51618e-10
Mycetocola sp. JXN	-0.556497	4.72171e-11	0	0	0	-0.6875	0.6875	0	1.51618e-10
Glaciihabitans sp. INWT7	-0.535923	4.72171e-11	0	0	0	-0.75	0.75	0	1.51618e-10
Microterricola viridarii	-0.477319	4.72171e-11	0	0	0	-0.75	0.75	0	1.51618e-10
Diaminobutyricimonas sp. LJ205	-0.481426	4.72171e-11	0	0	0	-0.5625	0.5625	0	1.51618e-10
Rothia mucilaginosa	-1.87983	4.72171e-11	0	0	0	-1	1	0	1.51618e-10
Rothia aeria	-0.960997	4.72171e-11	0	0	0	-0.9375	0.9375	0	1.51618e-10
Rothia dentocariosa	-0.738933	4.72171e-11	0	0	0	-0.8125	0.8125	0	1.51618e-10
Rothia amarae	-0.51935	4.72171e-11	0	0	0	-0.8125	0.8125	0	1.51618e-10
Arthrobacter sp. PAMC 25486	-0.515905	4.72171e-11	0	0	0	-0.75	0.75	0	1.51618e-10
Arthrobacter sp. 24S4	-0.413156	4.72171e-11	0	0	0	-0.5	0.5	0	1.51618e-10
Arthrobacter jiangjiafuii	-0.48521	4.72171e-11	0	0	0	-0.8125	0.8125	0	1.51618e-10
Arthrobacter crystallopoietes	-0.824268	4.72171e-11	0	0	0	-0.9375	0.9375	0	1.51618e-10
Arthrobacter sunyaminii	-0.669546	4.72171e-11	0	0	0	-0.8125	0.8125	0	1.51618e-10
Arthrobacter agilis	-0.604293	4.72171e-11	0	0	0	-0.8125	0.8125	0	1.51618e-10
Arthrobacter alpinus	-0.595604	4.72171e-11	0	0	0	-0.9375	0.9375	0	1.51618e-10
Arthrobacter citreus	-0.441467	4.72171e-11	0	0	0	-0.625	0.625	0	1.51618e-10
Kocuria rosea	-0.730188	4.72171e-11	0	0	0	-0.8125	0.8125	0	1.51618e-10
Kocuria turfanensis	-0.431086	4.72171e-11	0	0	0	-0.625	0.625	0	1.51618e-10
Kocuria rhizophila	-0.484785	4.72171e-11	0	0	0	-0.625	0.625	0	1.51618e-10
Glutamicibacter protophormiae	-0.523114	4.72171e-11	0	0	0	-0.8125	0.8125	0	1.51618e-10
Nesterenkonia sp. NBAIMH1	-0.605365	4.72171e-11	0	0	0	-0.75	0.75	0	1.51618e-10
Paeniglutamicibacter sp. Y32M11	-0.616885	4.72171e-11	0	0	0	-0.875	0.875	0	1.51618e-10
Cellulomonas sp. JZ18	-0.532077	4.72171e-11	0	0	0	-0.75	0.75	0	1.51618e-10
Cellulomonas taurus	-0.562682	4.72171e-11	0	0	0	-0.6875	0.6875	0	1.51618e-10
Brachybacterium sp. CBA3105	-0.698612	4.72171e-11	0	0	0	-0.9375	0.9375	0	1.51618e-10
Brachybacterium sp. P6	-0.405649	4.72171e-11	0	0	0	-0.625	0.625	0	1.51618e-10
Brachybacterium avium	-0.373109	4.72171e-11	0	0	0	-0.5625	0.5625	0	1.51618e-10
Brachybacterium vulturis	-0.370166	4.72171e-11	0	0	0	-0.5625	0.5625	0	1.51618e-10
Devriesea agamarum	-0.45739	4.72171e-11	0	0	0	-0.6875	0.6875	0	1.51618e-10
Xylanimonas allomyrinae	-0.59398	4.72171e-11	0	0	0	-0.8125	0.8125	0	1.51618e-10
Gephyromycinifex aptenodytis	-0.467165	4.72171e-11	0	0	0	-0.75	0.75	0	1.51618e-10
Ornithinimicrobium avium	-0.30798	4.72171e-11	0	0	0	-0.5	0.5	0	1.51618e-10
Ruania sp. M4N3S171	-0.304545	4.72171e-11	0	0	0	-0.375	0.375	0	1.51618e-10
Miniimonas sp. S16	-0.613496	4.72171e-11	0	0	0	-0.75	0.75	0	1.51618e-10
Sanguibacter sp. HDW7	-0.411278	4.72171e-11	0	0	0	-0.625	0.625	0	1.51618e-10
Georgenia faecalis	-0.403207	4.72171e-11	0	0	0	-0.5625	0.5625	0	1.51618e-10
Streptomyces sp. NHF165	-0.599218	4.72171e-11	0	0	0	-0.6875	0.6875	0	1.51618e-10
Streptomyces sp. Go	-0.548836	4.72171e-11	0	0	0	-0.875	0.875	0	1.51618e-10
Streptomyces sp. So13.3	-0.443037	4.72171e-11	0	0	0	-0.6875	0.6875	0	1.51618e-10
Streptomyces sp. MBT27	-0.370775	4.72171e-11	0	0	0	-0.5625	0.5625	0	1.51618e-10
Streptomyces chartreusis	-0.4471	4.72171e-11	0	0	0	-0.6875	0.6875	0	1.51618e-10
Streptomyces lydicus	-0.684808	4.72171e-11	0	0	0	-0.8125	0.8125	0	1.51618e-10
Streptomyces venezuelae	-1.05162	4.72171e-11	0	0	0	-1	1	0	1.51618e-10
Streptomyces armeniacus	-0.482883	4.72171e-11	0	0	0	-0.75	0.75	0	1.51618e-10
Streptomyces albus	-0.751214	4.72171e-11	0	0	0	-1	1	0	1.51618e-10
Streptomyces buecherae	-0.695425	4.72171e-11	0	0	0	-0.8125	0.8125	0	1.51618e-10
Streptomyces broussonetiae	-0.397713	4.72171e-11	0	0	0	-0.5	0.5	0	1.51618e-10
Streptomyces rectiverticillatus	-0.487721	4.72171e-11	0	0	0	-0.625	0.625	0	1.51618e-10
Streptomyces xanthii	-0.629029	4.72171e-11	0	0	0	-0.8125	0.8125	0	1.51618e-10
Streptomyces tsukubensis	-0.663407	4.72171e-11	0	0	0	-0.875	0.875	0	1.51618e-10
Streptomyces bathyalis	-0.554646	4.72171e-11	0	0	0	-0.75	0.75	0	1.51618e-10
Streptomyces seoulensis	-0.575546	4.72171e-11	0	0	0	-0.6875	0.6875	0	1.51618e-10
Streptomyces roseirectus	-0.594925	4.72171e-11	0	0	0	-0.6875	0.6875	0	1.51618e-10
Streptacidiphilus bronchialis	-0.823836	4.72171e-11	0	0	0	-1	1	0	1.51618e-10
Brevilactibacter sp. MC1595	-0.723411	4.72171e-11	0	0	0	-0.875	0.875	0	1.51618e-10
Brevilactibacter coleopterorum	-0.666635	4.72171e-11	0	0	0	-0.9375	0.9375	0	1.51618e-10
Tessaracoccus sp. J1M15	-0.53028	4.72171e-11	0	0	0	-0.6875	0.6875	0	1.51618e-10
Tessaracoccus flavescens	-0.513968	4.72171e-11	0	0	0	-0.75	0.75	0	1.51618e-10
Tessaracoccus defluvii	-0.674359	4.72171e-11	0	0	0	-0.8125	0.8125	0	1.51618e-10
Propionibacterium australiense	-0.799241	4.72171e-11	0	0	0	-0.875	0.875	0	1.51618e-10
Propionibacterium acidifaciens	-0.934975	4.72171e-11	0	0	0	-0.9375	0.9375	0	1.51618e-10
Propionibacterium freudenreichii	-0.625911	4.72171e-11	0	0	0	-0.8125	0.8125	0	1.51618e-10
Cutibacterium acnes	-0.813864	4.72171e-11	0	0	0	-0.875	0.875	0	1.51618e-10
Cutibacterium avidum	-0.783858	4.72171e-11	0	0	0	-0.9375	0.9375	0	1.51618e-10
Microlunatus soli	-0.565122	4.72171e-11	0	0	0	-0.6875	0.6875	0	1.51618e-10
Arachnia propionica	-1.03809	4.72171e-11	0	0	0	-0.9375	0.9375	0	1.51618e-10
Vaginimicrobium propionicum	-0.740028	4.72171e-11	0	0	0	-1	1	0	1.51618e-10
Nocardioides sp. zg	-0.475523	4.72171e-11	0	0	0	-0.75	0.75	0	1.51618e-10
Nocardioides sp. HDW12B	-0.573364	4.72171e-11	0	0	0	-0.75	0.75	0	1.51618e-10
Nocardioides sp. 603	-0.413588	4.72171e-11	0	0	0	-0.5	0.5	0	1.51618e-10
Nocardioides anomalus	-0.545937	4.72171e-11	0	0	0	-0.875	0.875	0	1.51618e-10
Marmoricola scoriae	-0.429206	4.72171e-11	0	0	0	-0.5625	0.5625	0	1.51618e-10
Actinomyces sp. oral taxon 414	-1.05724	4.72171e-11	0	0	0	-1	1	0	1.51618e-10
Actinomyces sp. oral taxon 169	-0.47924	4.72171e-11	0	0	0	-0.5625	0.5625	0	1.51618e-10
Actinomyces sp. Z16	-0.495097	4.72171e-11	0	0	0	-0.875	0.875	0	1.51618e-10
Actinomyces sp. HMT 175	-0.331289	4.72171e-11	0	0	0	-0.5	0.5	0	1.51618e-10
Actinomyces sp. Chiba101	-0.429255	4.72171e-11	0	0	0	-0.6875	0.6875	0	1.51618e-10
Actinomyces pacaensis	-1.74574	4.72171e-11	0	0	0	-1	1	0	1.51618e-10
Actinomyces oris	-0.815407	4.72171e-11	0	0	0	-0.9375	0.9375	0	1.51618e-10
Actinomyces naeslundii	-0.721723	4.72171e-11	0	0	0	-0.875	0.875	0	1.51618e-10
Actinomyces lilanjuaniae	-0.587867	4.72171e-11	0	0	0	-0.75	0.75	0	1.51618e-10
Actinomyces wuliandei	-0.371034	4.72171e-11	0	0	0	-0.625	0.625	0	1.51618e-10
Actinomyces qiguomingii	-0.674265	4.72171e-11	0	0	0	-0.75	0.75	0	1.51618e-10
Schaalia odontolytica	-1.85136	4.72171e-11	0	0	0	-1	1	0	1.51618e-10
Schaalia turicensis	-0.853868	4.72171e-11	0	0	0	-0.875	0.875	0	1.51618e-10
Schaalia sp. ZJ405	-0.488233	4.72171e-11	0	0	0	-0.625	0.625	0	1.51618e-10
Schaalia meyeri	-0.863416	4.72171e-11	0	0	0	-1	1	0	1.51618e-10
Fannyhessea vaginae	-1.13246	4.72171e-11	0	0	0	-1	1	0	1.51618e-10
Trueperella pyogenes	-1.11623	4.72171e-11	0	0	0	-1	1	0	1.51618e-10
Arcanobacterium haemolyticum	-0.500958	4.72171e-11	0	0	0	-0.75	0.75	0	1.51618e-10
Pauljensenia hongkongensis	-0.660621	4.72171e-11	0	0	0	-1	1	0	1.51618e-10
Mobiluncus curtisii	-0.634343	4.72171e-11	0	0	0	-0.9375	0.9375	0	1.51618e-10
Amycolatopsis sp. FDAARGOS 1241	-0.462526	4.72171e-11	0	0	0	-0.6875	0.6875	0	1.51618e-10
Amycolatopsis sp. FU40	-0.591018	4.72171e-11	0	0	0	-0.625	0.625	0	1.51618e-10
Amycolatopsis acidiphila	-0.754985	4.72171e-11	0	0	0	-0.8125	0.8125	0	1.51618e-10
Amycolatopsis mediterranei	-0.610962	4.72171e-11	0	0	0	-0.875	0.875	0	1.51618e-10
Pseudonocardia broussonetiae	-0.619595	4.72171e-11	0	0	0	-0.8125	0.8125	0	1.51618e-10
Saccharopolyspora erythraea	-0.72266	4.72171e-11	0	0	0	-0.8125	0.8125	0	1.51618e-10
Kutzneria sp. CA	-0.64229	4.72171e-11	0	0	0	-0.8125	0.8125	0	1.51618e-10
Saccharothrix syringae	-0.778562	4.72171e-11	0	0	0	-0.875	0.875	0	1.51618e-10
Saccharothrix sp. 6	-0.482927	4.72171e-11	0	0	0	-0.6875	0.6875	0	1.51618e-10
Micromonospora auratinigra	-0.527692	4.72171e-11	0	0	0	-0.8125	0.8125	0	1.51618e-10
Micromonospora viridifaciens	-0.366628	4.72171e-11	0	0	0	-0.5625	0.5625	0	1.51618e-10
Actinoplanes sp. L3	-0.743553	4.72171e-11	0	0	0	-1	1	0	1.51618e-10
Actinoplanes sp. N902	-0.514924	4.72171e-11	0	0	0	-0.6875	0.6875	0	1.51618e-10
Actinoplanes sp. OR16	-0.685449	4.72171e-11	0	0	0	-0.75	0.75	0	1.51618e-10
Dactylosporangium vinaceum	-0.652403	4.72171e-11	0	0	0	-0.8125	0.8125	0	1.51618e-10
Nonomuraea nitratireducens	-0.775244	4.72171e-11	0	0	0	-0.9375	0.9375	0	1.51618e-10
Nonomuraea gerenzanensis	-0.662639	4.72171e-11	0	0	0	-0.8125	0.8125	0	1.51618e-10
Nocardiopsis sp. MT53	-0.659909	4.72171e-11	0	0	0	-0.875	0.875	0	1.51618e-10
Nocardiopsis sp. HDS12	-0.458681	4.72171e-11	0	0	0	-0.75	0.75	0	1.51618e-10
Actinomadura sp. WMMB 499	-0.794652	4.72171e-11	0	0	0	-1	1	0	1.51618e-10
Actinomadura sp. WMMA1423	-0.460384	4.72171e-11	0	0	0	-0.6875	0.6875	0	1.51618e-10
Thermomonospora amylolytica	-0.587479	4.72171e-11	0	0	0	-0.8125	0.8125	0	1.51618e-10
Modestobacter sp. L9	-0.433364	4.72171e-11	0	0	0	-0.8125	0.8125	0	1.51618e-10
Nakamurella panacisegetis	-0.363901	4.72171e-11	0	0	0	-0.75	0.75	0	1.51618e-10
Frankia inefficax	-0.499258	4.72171e-11	0	0	0	-0.625	0.625	0	1.51618e-10
Jiangella alkaliphila	-0.526707	4.72171e-11	0	0	0	-0.75	0.75	0	1.51618e-10
Jatrophihabitans sp. GAS493	-0.336896	4.72171e-11	0	0	0	-0.5	0.5	0	1.51618e-10
Collinsella aerofaciens	-3.2436	4.72171e-11	0	0	0	-1	1	0	1.51618e-10
Collinsella sp. zg1085	-0.982556	4.72171e-11	0	0	0	-1	1	0	1.51618e-10
Parafannyhessea umbonata	-1.6094	4.72171e-11	0	0	0	-1	1	0	1.51618e-10
Atopobium sp. oral taxon 416	-1.33763	4.72171e-11	0	0	0	-1	1	0	1.51618e-10
Olsenella timonensis	-1.5946	4.72171e-11	0	0	0	-1	1	0	1.51618e-10
Olsenella sp. oral taxon 807	-1.39883	4.72171e-11	0	0	0	-1	1	0	1.51618e-10
Parolsenella massiliensis	-1.51198	4.72171e-11	0	0	0	-1	1	0	1.51618e-10
Parolsenella catena	-1.3748	4.72171e-11	0	0	0	-1	1	0	1.51618e-10
Thermophilibacter immobilis	-1.4595	4.72171e-11	0	0	0	-1	1	0	1.51618e-10
Eggerthella lenta	-1.94987	4.72171e-11	0	0	0	-1	1	0	1.51618e-10
Eggerthella guodeyinii	-1.29725	4.72171e-11	0	0	0	-1	1	0	1.51618e-10
Eggerthella sp. YY7918	-1.14502	4.72171e-11	0	0	0	-1	1	0	1.51618e-10
Slackia heliotrinireducens	-1.60425	4.72171e-11	0	0	0	-1	1	0	1.51618e-10
Adlercreutzia equolifaciens	-1.40406	4.72171e-11	0	0	0	-0.9375	0.9375	0	1.51618e-10
Adlercreutzia hattorii	-1.29488	4.72171e-11	0	0	0	-1	1	0	1.51618e-10
Gordonibacter urolithinfaciens	-1.3807	4.72171e-11	0	0	0	-1	1	0	1.51618e-10
Arabiibacter massiliensis	-1.30421	4.72171e-11	0	0	0	-1	1	0	1.51618e-10
Berryella intestinalis	-1.18193	4.72171e-11	0	0	0	-1	1	0	1.51618e-10
Denitrobacterium detoxificans	-1.38059	4.72171e-11	0	0	0	-1	1	0	1.51618e-10
Phoenicibacter congonensis	-0.962963	4.72171e-11	0	0	0	-1	1	0	1.51618e-10
Rubrobacter marinus	-0.58152	4.72171e-11	0	0	0	-0.8125	0.8125	0	1.51618e-10
Conexibacter sp. SYSU D00693	-0.57552	4.72171e-11	0	0	0	-0.8125	0.8125	0	1.51618e-10
Miltoncostaea oceani	-0.686508	4.72171e-11	0	0	0	-0.9375	0.9375	0	1.51618e-10
Calothrix sp. PCC 7716	-0.555039	4.72171e-11	0	0	0	-0.75	0.75	0	1.51618e-10
Cylindrospermopsis raciborskii	-0.324229	4.72171e-11	0	0	0	-0.5625	0.5625	0	1.51618e-10
Nostoc sp. Peltigera membranacea cyanobiont N6	-0.355433	4.72171e-11	0	0	0	-0.5	0.5	0	1.51618e-10
Scytonema sp. NIES	-0.254705	4.72171e-11	0	0	0	-0.4375	0.4375	0	1.51618e-10
Rivularia sp. PCC 7116	-0.424873	4.72171e-11	0	0	0	-0.6875	0.6875	0	1.51618e-10
Synechococcus sp. CBW1107	-0.449085	4.72171e-11	0	0	0	-0.75	0.75	0	1.51618e-10
Leptolyngbya sp. PCC 7376	-0.410205	4.72171e-11	0	0	0	-0.5625	0.5625	0	1.51618e-10
Kovacikia sp. CCNU0001	-0.464727	4.72171e-11	0	0	0	-0.6875	0.6875	0	1.51618e-10
Pseudanabaena sp. ABRG5	-0.606681	4.72171e-11	0	0	0	-0.9375	0.9375	0	1.51618e-10
Geitlerinema sp. PCC 7407	-0.573516	4.72171e-11	0	0	0	-0.8125	0.8125	0	1.51618e-10
Stanieria sp. NIES	-0.396773	4.72171e-11	0	0	0	-0.5625	0.5625	0	1.51618e-10
Deinococcus sp. KNUC1210	-0.672835	4.72171e-11	0	0	0	-0.8125	0.8125	0	1.51618e-10
Deinococcus sp. AJ005	-0.734326	4.72171e-11	0	0	0	-0.9375	0.9375	0	1.51618e-10
Deinococcus ficus	-0.461516	4.72171e-11	0	0	0	-0.625	0.625	0	1.51618e-10
Deinococcus metallilatus	-0.631329	4.72171e-11	0	0	0	-0.8125	0.8125	0	1.51618e-10
Deinococcus irradiatisoli	-0.532952	4.72171e-11	0	0	0	-0.6875	0.6875	0	1.51618e-10
Thermus thermophilus	-0.447191	4.72171e-11	0	0	0	-0.625	0.625	0	1.51618e-10
Dehalococcoides mccartyi	-0.753646	4.72171e-11	0	0	0	-0.875	0.875	0	1.51618e-10
Pelolinea submarina	-0.720933	4.72171e-11	0	0	0	-0.875	0.875	0	1.51618e-10
Tepidiforma bonchosmolovskayae	-0.982467	4.72171e-11	0	0	0	-0.9375	0.9375	0	1.51618e-10
Ktedonosporobacter rubrisoli	-0.784387	4.72171e-11	0	0	0	-0.9375	0.9375	0	1.51618e-10
Roseiflexus sp. RS	-0.52248	4.72171e-11	0	0	0	-0.625	0.625	0	1.51618e-10
Candidatus Promineofilum breve	-0.827672	4.72171e-11	0	0	0	-0.8125	0.8125	0	1.51618e-10
Phototrophicus methaneseepsis	-0.67126	4.72171e-11	0	0	0	-0.8125	0.8125	0	1.51618e-10
Paracholeplasma brassicae	-1.02161	4.72171e-11	0	0	0	-1	1	0	1.51618e-10
Acholeplasma laidlawii	-0.510788	4.72171e-11	0	0	0	-0.8125	0.8125	0	1.51618e-10
Acholeplasma hippikon	-0.355345	4.72171e-11	0	0	0	-0.5625	0.5625	0	1.51618e-10
Haploplasma axanthum	-0.680797	4.72171e-11	0	0	0	-0.875	0.875	0	1.51618e-10
Klebsiella aerogenes	-1.50249	4.72171e-11	0	0	0	-1	1	0	1.51618e-10
Klebsiella variicola	-1.83156	4.72171e-11	0	0	0	-0.9375	0.9375	0	1.51618e-10
Klebsiella pneumoniae	-2.95521	4.72171e-11	0	0	0	-1	1	0	1.51618e-10
Klebsiella quasipneumoniae	-1.91633	4.72171e-11	0	0	0	-1	1	0	1.51618e-10
Klebsiella michiganensis	-1.52688	4.72171e-11	0	0	0	-1	1	0	1.51618e-10
Klebsiella oxytoca	-1.59228	4.72171e-11	0	0	0	-1	1	0	1.51618e-10
Klebsiella grimontii	-1.11283	4.72171e-11	0	0	0	-0.875	0.875	0	1.51618e-10
Klebsiella quasivariicola	-1.18959	4.72171e-11	0	0	0	-1	1	0	1.51618e-10
Klebsiella huaxiensis	-0.921578	4.72171e-11	0	0	0	-0.9375	0.9375	0	1.51618e-10
Raoultella ornithinolytica	-1.23383	4.72171e-11	0	0	0	-0.9375	0.9375	0	1.51618e-10
Raoultella terrigena	-0.502874	4.72171e-11	0	0	0	-0.6875	0.6875	0	1.51618e-10
Enterobacter hormaechei	-1.77677	4.72171e-11	0	0	0	-1	1	0	1.51618e-10
Enterobacter ludwigii	-0.823977	4.72171e-11	0	0	0	-0.875	0.875	0	1.51618e-10
Enterobacter cloacae	-1.71358	4.72171e-11	0	0	0	-1	1	0	1.51618e-10
Enterobacter cloacae complex sp.	-0.637339	4.72171e-11	0	0	0	-0.625	0.625	0	1.51618e-10
Enterobacter asburiae	-1.38029	4.72171e-11	0	0	0	-1	1	0	1.51618e-10
Enterobacter roggenkampii	-1.32909	4.72171e-11	0	0	0	-1	1	0	1.51618e-10
Enterobacter cancerogenus	-1.06499	4.71325e-11	0	0	0	-0.9375	0.9375	0	1.51618e-10
Enterobacter kobei	-1.14862	4.72171e-11	0	0	0	-0.9375	0.9375	0	1.51618e-10
Enterobacter chuandaensis	-0.724166	4.72171e-11	0	0	0	-0.8125	0.8125	0	1.51618e-10
Enterobacter chengduensis	-0.548483	4.72171e-11	0	0	0	-0.625	0.625	0	1.51618e-10
Enterobacter mori	-1.09731	4.72171e-11	0	0	0	-0.875	0.875	0	1.51618e-10
Enterobacter sp. RHBSTW	-0.774553	4.72171e-11	0	0	0	-0.8125	0.8125	0	1.51618e-10
Enterobacter sp. RHBSTW	-0.933411	4.72171e-11	0	0	0	-0.9375	0.9375	0	1.51618e-10
Enterobacter sp. JUb54	-0.727224	4.72171e-11	0	0	0	-0.8125	0.8125	0	1.51618e-10
Enterobacter sp. SA187	-0.825428	4.72171e-11	0	0	0	-0.875	0.875	0	1.51618e-10
Enterobacter sp. E76	-0.741563	4.72171e-11	0	0	0	-0.875	0.875	0	1.51618e-10
Enterobacter oligotrophicus	-0.773316	4.71325e-11	0	0	0	-0.8125	0.8125	0	1.51618e-10
Enterobacter soli	-0.671315	4.72171e-11	0	0	0	-0.8125	0.8125	0	1.51618e-10
Citrobacter freundii	-1.81146	4.72171e-11	0	0	0	-1	1	0	1.51618e-10
Citrobacter portucalensis	-1.28735	4.72171e-11	0	0	0	-1	1	0	1.51618e-10
Citrobacter sp. R56	-0.860145	4.72171e-11	0	0	0	-1	1	0	1.51618e-10
Citrobacter sp. RHB25	-0.822793	4.72171e-11	0	0	0	-1	1	0	1.51618e-10
Citrobacter arsenatis	-0.75244	4.72171e-11	0	0	0	-0.875	0.875	0	1.51618e-10
Citrobacter tructae	-0.593285	4.72171e-11	0	0	0	-0.8125	0.8125	0	1.51618e-10
Citrobacter farmeri	-1.08541	4.72171e-11	0	0	0	-1	1	0	1.51618e-10
Citrobacter rodentium	-0.908788	4.72171e-11	0	0	0	-0.9375	0.9375	0	1.51618e-10
Citrobacter koseri	-0.720463	4.72171e-11	0	0	0	-0.8125	0.8125	0	1.51618e-10
Escherichia coli	-3.59926	4.72171e-11	0	0	0	-1	1	0	1.51618e-10
Escherichia fergusonii	-1.5219	4.72171e-11	0	0	0	-1	1	0	1.51618e-10
Escherichia albertii	-1.73563	4.72171e-11	0	0	0	-1	1	0	1.51618e-10
Escherichia marmotae	-1.39971	4.72171e-11	0	0	0	-0.9375	0.9375	0	1.51618e-10
Escherichia sp. E4742	-1.27059	4.72171e-11	0	0	0	-1	1	0	1.51618e-10
Leclercia adecarboxylata	-1.27737	4.72171e-11	0	0	0	-1	1	0	1.51618e-10
Leclercia sp. 4	-0.910113	4.72171e-11	0	0	0	-0.9375	0.9375	0	1.51618e-10
Leclercia sp. 29361	-0.730162	4.72171e-11	0	0	0	-0.9375	0.9375	0	1.51618e-10
Leclercia sp. G3L	-0.362055	4.72171e-11	0	0	0	-0.5	0.5	0	1.51618e-10
Salmonella enterica	-1.55061	4.72171e-11	0	0	0	-1	1	0	1.51618e-10
Salmonella bongori	-0.895684	4.72171e-11	0	0	0	-1	1	0	1.51618e-10
Kluyvera intermedia	-0.915866	4.72171e-11	0	0	0	-0.9375	0.9375	0	1.51618e-10
Kosakonia cowanii	-1.20729	4.72171e-11	0	0	0	-1	1	0	1.51618e-10
Kosakonia sacchari	-0.721613	4.72171e-11	0	0	0	-0.9375	0.9375	0	1.51618e-10
Kosakonia pseudosacchari	-0.5445	4.72171e-11	0	0	0	-0.75	0.75	0	1.51618e-10
Kosakonia arachidis	-0.69075	4.72171e-11	0	0	0	-0.875	0.875	0	1.51618e-10
Kosakonia radicincitans	-0.747832	4.72171e-11	0	0	0	-1	1	0	1.51618e-10
Cronobacter sakazakii	-0.985316	4.72171e-11	0	0	0	-0.9375	0.9375	0	1.51618e-10
Cronobacter malonaticus	-0.682337	4.72171e-11	0	0	0	-0.875	0.875	0	1.51618e-10
Lelliottia amnigena	-1.14109	4.72171e-11	0	0	0	-1	1	0	1.51618e-10
Lelliottia sp. WB101	-0.821254	4.72171e-11	0	0	0	-0.875	0.875	0	1.51618e-10
Pluralibacter gergoviae	-1.04979	4.72171e-11	0	0	0	-1	1	0	1.51618e-10
[Enterobacter] lignolyticus	-0.875018	4.72171e-11	0	0	0	-1	1	0	1.51618e-10
Cedecea neteri	-1.12789	4.72171e-11	0	0	0	-1	1	0	1.51618e-10
Cedecea lapagei	-0.572657	4.72171e-11	0	0	0	-0.875	0.875	0	1.51618e-10
Cedecea sp. FDAARGOS_727	-0.848459	4.72171e-11	0	0	0	-0.9375	0.9375	0	1.51618e-10
Shigella flexneri	-1.38755	4.72171e-11	0	0	0	-0.9375	0.9375	0	1.51618e-10
Shigella boydii	-1.11975	4.72171e-11	0	0	0	-0.875	0.875	0	1.51618e-10
Pseudocitrobacter sp. G163CM	-0.885067	4.72171e-11	0	0	0	-0.9375	0.9375	0	1.51618e-10
Jejubacter calystegiae	-1.07983	4.72171e-11	0	0	0	-1	1	0	1.51618e-10
Yokenella regensburgei	-0.913232	4.72171e-11	0	0	0	-0.9375	0.9375	0	1.51618e-10
Phytobacter ursingii	-0.744256	4.72171e-11	0	0	0	-0.8125	0.8125	0	1.51618e-10
Scandinavium goeteborgense	-0.717673	4.72171e-11	0	0	0	-0.8125	0.8125	0	1.51618e-10
Atlantibacter hermannii	-0.756326	4.72171e-11	0	0	0	-0.875	0.875	0	1.51618e-10
Plesiomonas shigelloides	-0.692415	4.72171e-11	0	0	0	-0.875	0.875	0	1.51618e-10
Pseudescherichia vulneris	-0.726441	4.72171e-11	0	0	0	-0.9375	0.9375	0	1.51618e-10
Shimwellia blattae	-0.610858	4.72171e-11	0	0	0	-0.875	0.875	0	1.51618e-10
Serratia marcescens	-1.33937	4.72171e-11	0	0	0	-1	1	0	1.51618e-10
Serratia plymuthica	-0.84851	4.72171e-11	0	0	0	-0.875	0.875	0	1.51618e-10
Serratia fonticola	-0.711966	4.72171e-11	0	0	0	-0.9375	0.9375	0	1.51618e-10
Yersinia ruckeri	-0.551293	4.72171e-11	0	0	0	-0.8125	0.8125	0	1.51618e-10
Yersinia enterocolitica	-0.922723	4.72171e-11	0	0	0	-0.8125	0.8125	0	1.51618e-10
Yersinia entomophaga	-0.469783	4.72171e-11	0	0	0	-0.5	0.5	0	1.51618e-10
Nissabacter sp. SGAir0207	-0.835674	4.71325e-11	0	0	0	-0.9375	0.9375	0	1.51618e-10
Rouxiella badensis	-0.502411	4.72171e-11	0	0	0	-0.6875	0.6875	0	1.51618e-10
Ewingella americana	-0.643572	4.72171e-11	0	0	0	-0.75	0.75	0	1.51618e-10
Pectobacterium carotovorum	-0.59969	4.72171e-11	0	0	0	-0.875	0.875	0	1.51618e-10
Pectobacterium brasiliense	-0.897466	4.72171e-11	0	0	0	-0.9375	0.9375	0	1.51618e-10
Pectobacterium parmentieri	-0.441077	4.72171e-11	0	0	0	-0.5	0.5	0	1.51618e-10
Pectobacterium polaris	-0.473814	4.72171e-11	0	0	0	-0.75	0.75	0	1.51618e-10
Brenneria izadpanahii	-0.63404	4.72171e-11	0	0	0	-0.875	0.875	0	1.51618e-10
Brenneria rubrifaciens	-0.471724	4.72171e-11	0	0	0	-0.6875	0.6875	0	1.51618e-10
Pantoea sp. At	-0.309945	4.72171e-11	0	0	0	-0.4375	0.4375	0	1.51618e-10
Pantoea sp. CCBC3	-0.539752	4.72171e-11	0	0	0	-0.9375	0.9375	0	1.51618e-10
Pantoea sp. SO10	-0.457435	4.72171e-11	0	0	0	-0.6875	0.6875	0	1.51618e-10
Pantoea agglomerans	-0.977522	4.72171e-11	0	0	0	-1	1	0	1.51618e-10
Pantoea dispersa	-0.9549	4.72171e-11	0	0	0	-1	1	0	1.51618e-10
Pantoea ananatis	-0.969603	4.72171e-11	0	0	0	-0.9375	0.9375	0	1.51618e-10
Pantoea cypripedii	-0.5826	4.72171e-11	0	0	0	-0.6875	0.6875	0	1.51618e-10
Pantoea vagans	-0.574567	4.72171e-11	0	0	0	-0.6875	0.6875	0	1.51618e-10
Erwinia persicina	-0.516508	4.72171e-11	0	0	0	-0.75	0.75	0	1.51618e-10
Erwinia sp. J780	-0.700228	4.72171e-11	0	0	0	-0.9375	0.9375	0	1.51618e-10
Erwinia rhapontici	-0.71342	4.72171e-11	0	0	0	-0.9375	0.9375	0	1.51618e-10
Erwinia gerundensis	-0.450735	4.72171e-11	0	0	0	-0.6875	0.6875	0	1.51618e-10
Candidatus Erwinia haradaeae	-0.685749	4.72171e-11	0	0	0	-0.875	0.875	0	1.51618e-10
Mixta gaviniae	-0.552614	4.72171e-11	0	0	0	-0.8125	0.8125	0	1.51618e-10
Tatumella citrea	-0.522886	4.72171e-11	0	0	0	-0.75	0.75	0	1.51618e-10
Hafnia alvei	-0.584887	4.72171e-11	0	0	0	-0.75	0.75	0	1.51618e-10
Providencia rettgeri	-0.686955	4.72171e-11	0	0	0	-0.875	0.875	0	1.51618e-10
Providencia alcalifaciens	-0.578649	4.72171e-11	0	0	0	-0.75	0.75	0	1.51618e-10
Xenorhabdus bovienii	-0.609291	4.72171e-11	0	0	0	-0.75	0.75	0	1.51618e-10
Xenorhabdus nematophila	-0.516385	4.72171e-11	0	0	0	-0.75	0.75	0	1.51618e-10
Xenorhabdus doucetiae	-0.614109	4.72171e-11	0	0	0	-0.8125	0.8125	0	1.51618e-10
Morganella morganii	-1.42872	4.72171e-11	0	0	0	-1	1	0	1.51618e-10
Proteus mirabilis	-0.666094	4.72171e-11	0	0	0	-0.875	0.875	0	1.51618e-10
Photorhabdus asymbiotica	-0.492329	4.72171e-11	0	0	0	-0.75	0.75	0	1.51618e-10
Pragia fontium	-0.628976	4.72171e-11	0	0	0	-0.875	0.875	0	1.51618e-10
Limnobaculum parvum	-0.502016	4.72171e-11	0	0	0	-0.5625	0.5625	0	1.51618e-10
Jinshanibacter zhutongyuii	-0.415474	4.72171e-11	0	0	0	-0.6875	0.6875	0	1.51618e-10
Sodalis sp. dw_23	-0.565179	4.72171e-11	0	0	0	-0.8125	0.8125	0	1.51618e-10
Haemophilus parainfluenzae	-3.09202	4.72171e-11	0	0	0	-1	1	0	1.51618e-10
Haemophilus haemolyticus	-1.33748	4.72171e-11	0	0	0	-1	1	0	1.51618e-10
Haemophilus influenzae	-1.31854	4.72171e-11	0	0	0	-1	1	0	1.51618e-10
Haemophilus parahaemolyticus	-0.96497	4.72171e-11	0	0	0	-0.9375	0.9375	0	1.51618e-10
[Haemophilus] ducreyi	-0.558746	4.72171e-11	0	0	0	-0.5625	0.5625	0	1.51618e-10
Aggregatibacter sp. oral taxon 513	-0.767175	4.72171e-11	0	0	0	-0.6875	0.6875	0	1.51618e-10
Aggregatibacter aphrophilus	-1.26275	4.72171e-11	0	0	0	-0.9375	0.9375	0	1.51618e-10
Aggregatibacter actinomycetemcomitans	-0.689947	4.72171e-11	0	0	0	-0.8125	0.8125	0	1.51618e-10
Pasteurella multocida	-0.601865	4.72171e-11	0	0	0	-0.75	0.75	0	1.51618e-10
Actinobacillus porcitonsillarum	-0.499665	4.72171e-11	0	0	0	-0.5625	0.5625	0	1.51618e-10
Actinobacillus suis	-0.568137	4.72171e-11	0	0	0	-0.625	0.625	0	1.51618e-10
Actinobacillus pleuropneumoniae	-0.379569	4.72171e-11	0	0	0	-0.6875	0.6875	0	1.51618e-10
Actinobacillus sp. GY	-0.566144	4.72171e-11	0	0	0	-0.75	0.75	0	1.51618e-10
Mannheimia haemolytica	-0.576519	4.72171e-11	0	0	0	-0.875	0.875	0	1.51618e-10
Mannheimia granulomatis	-0.772703	4.72171e-11	0	0	0	-0.9375	0.9375	0	1.51618e-10
Mannheimia varigena	-0.459699	4.72171e-11	0	0	0	-0.6875	0.6875	0	1.51618e-10
Avibacterium paragallinarum	-0.546235	4.72171e-11	0	0	0	-0.6875	0.6875	0	1.51618e-10
Glaesserella parasuis	-0.659249	4.72171e-11	0	0	0	-0.875	0.875	0	1.51618e-10
Glaesserella sp. 15	-0.410899	4.72171e-11	0	0	0	-0.5	0.5	0	1.51618e-10
Rodentibacter heylii	-0.533679	4.72171e-11	0	0	0	-0.8125	0.8125	0	1.51618e-10
Histophilus somni	-0.689741	4.72171e-11	0	0	0	-0.9375	0.9375	0	1.51618e-10
Pseudomonas sp. CIP	-2.02919	4.72171e-11	0	0	0	-1	1	0	1.51618e-10
Pseudomonas sp. Leaf58	-0.299296	4.72171e-11	0	0	0	-0.3125	0.3125	0	1.51618e-10
Pseudomonas aeruginosa	-2.02221	4.72171e-11	0	0	0	-1	1	0	1.51618e-10
Pseudomonas furukawaii	-0.621104	4.72171e-11	0	0	0	-0.9375	0.9375	0	1.51618e-10
Pseudomonas mendocina	-0.907201	4.72171e-11	0	0	0	-1	1	0	1.51618e-10
Pseudomonas alcaligenes	-0.535135	4.72171e-11	0	0	0	-0.6875	0.6875	0	1.51618e-10
Pseudomonas putida	-1.44201	4.72171e-11	0	0	0	-1	1	0	1.51618e-10
Pseudomonas oryzihabitans	-0.591573	4.72171e-11	0	0	0	-0.75	0.75	0	1.51618e-10
Pseudomonas monteilii	-0.305549	4.72171e-11	0	0	0	-0.5	0.5	0	1.51618e-10
Pseudomonas fluorescens	-1.30163	4.72171e-11	0	0	0	-1	1	0	1.51618e-10
Pseudomonas synxantha	-0.611052	4.72171e-11	0	0	0	-0.8125	0.8125	0	1.51618e-10
Pseudomonas tolaasii	-0.480326	4.72171e-11	0	0	0	-0.75	0.75	0	1.51618e-10
Pseudomonas protegens	-0.656245	4.72171e-11	0	0	0	-0.875	0.875	0	1.51618e-10
Pseudomonas rhodesiae	-0.391584	4.71325e-11	0	0	0	-0.625	0.625	0	1.51618e-10
Pseudomonas orientalis	-0.492944	4.72171e-11	0	0	0	-0.8125	0.8125	0	1.51618e-10
Pseudomonas syringae	-0.611085	4.72171e-11	0	0	0	-0.8125	0.8125	0	1.51618e-10
Pseudomonas cichorii	-0.653128	4.72171e-11	0	0	0	-0.8125	0.8125	0	1.51618e-10
Pseudomonas stutzeri	-1.49057	4.72171e-11	0	0	0	-1	1	0	1.51618e-10
Pseudomonas otitidis	-0.545332	4.72171e-11	0	0	0	-0.875	0.875	0	1.51618e-10
Pseudomonas chlororaphis	-0.742199	4.72171e-11	0	0	0	-0.9375	0.9375	0	1.51618e-10
Pseudomonas zhaodongensis	-0.636753	4.72171e-11	0	0	0	-0.8125	0.8125	0	1.51618e-10
Pseudomonas vancouverensis	-0.302372	4.72171e-11	0	0	0	-0.375	0.375	0	1.51618e-10
Pseudomonas cremoricolorata	-0.471455	4.72171e-11	0	0	0	-0.75	0.75	0	1.51618e-10
Pseudomonas frederiksbergensis	-0.404863	4.72171e-11	0	0	0	-0.6875	0.6875	0	1.51618e-10
Halopseudomonas sabulinigri	-0.428203	4.72171e-11	0	0	0	-0.6875	0.6875	0	1.51618e-10
Halopseudomonas xinjiangensis	-0.554192	4.72171e-11	0	0	0	-0.75	0.75	0	1.51618e-10
Halopseudomonas litoralis	-0.45679	4.72171e-11	0	0	0	-0.625	0.625	0	1.51618e-10
Azotobacter salinestris	-0.39212	4.72171e-11	0	0	0	-0.5	0.5	0	1.51618e-10
Marinobacter sp. JH2	-0.627021	4.72171e-11	0	0	0	-0.75	0.75	0	1.51618e-10
Marinobacter sp. Arc7	-0.479718	4.72171e-11	0	0	0	-0.75	0.75	0	1.51618e-10
Marinobacter fonticola	-0.683539	4.72171e-11	0	0	0	-0.8125	0.8125	0	1.51618e-10
Marinobacter similis	-0.509555	4.72171e-11	0	0	0	-0.75	0.75	0	1.51618e-10
Marinobacter salinus	-0.480167	4.72171e-11	0	0	0	-0.8125	0.8125	0	1.51618e-10
Xanthomonas citri	-0.363486	4.72171e-11	0	0	0	-0.625	0.625	0	1.51618e-10
Lysobacter sp. 5GHs7	-0.567857	4.72171e-11	0	0	0	-0.875	0.875	0	1.51618e-10
Lysobacter sp. CJ11	-0.524089	4.72171e-11	0	0	0	-0.8125	0.8125	0	1.51618e-10
Lysobacter enzymogenes	-0.795884	4.72171e-11	0	0	0	-0.9375	0.9375	0	1.51618e-10
Lysobacter lycopersici	-0.440018	4.72171e-11	0	0	0	-0.6875	0.6875	0	1.51618e-10
Stenotrophomonas maltophilia	-1.30143	4.71325e-11	0	0	0	-1	1	0	1.51618e-10
Stenotrophomonas sp. ESTM1D_MKCIP4_1	-0.388993	4.72171e-11	0	0	0	-0.5625	0.5625	0	1.51618e-10
Stenotrophomonas acidaminiphila	-0.389198	4.71325e-11	0	0	0	-0.625	0.625	0	1.51618e-10
Stenotrophomonas rhizophila	-0.642648	4.72171e-11	0	0	0	-0.875	0.875	0	1.51618e-10
Luteimonas chenhongjianii	-0.525406	4.72171e-11	0	0	0	-0.75	0.75	0	1.51618e-10
Luteimonas sp. YGD11	-0.337756	4.72171e-11	0	0	0	-0.5	0.5	0	1.51618e-10
Luteimonas yindakuii	-0.577287	4.72171e-11	0	0	0	-0.8125	0.8125	0	1.51618e-10
Thermomonas sp. XSG	-0.424404	4.71325e-11	0	0	0	-0.5625	0.5625	0	1.51618e-10
Pseudoxanthomonas suwonensis	-0.525436	4.72171e-11	0	0	0	-0.75	0.75	0	1.51618e-10
Halomonas sp. YLGW01	-0.586323	4.72171e-11	0	0	0	-0.875	0.875	0	1.51618e-10
Halomonas sp. 1513	-0.465338	4.72171e-11	0	0	0	-0.8125	0.8125	0	1.51618e-10
Halomonas sp. HG01	-0.546194	4.72171e-11	0	0	0	-0.875	0.875	0	1.51618e-10
Halomonas meridiana	-0.607782	4.72171e-11	0	0	0	-0.8125	0.8125	0	1.51618e-10
Halomonas huangheensis	-0.46019	4.72171e-11	0	0	0	-0.75	0.75	0	1.51618e-10
Halomonas chromatireducens	-0.609557	4.72171e-11	0	0	0	-0.875	0.875	0	1.51618e-10
Halomonas titanicae	-0.448262	4.72171e-11	0	0	0	-0.625	0.625	0	1.51618e-10
Halomonas tianxiuensis	-0.686217	4.72171e-11	0	0	0	-0.875	0.875	0	1.51618e-10
Kushneria marisflavi	-0.711737	4.72171e-11	0	0	0	-0.875	0.875	0	1.51618e-10
Salinicola tamaricis	-0.470962	4.72171e-11	0	0	0	-0.6875	0.6875	0	1.51618e-10
Venatorbacter cucullus	-0.459705	4.72171e-11	0	0	0	-0.6875	0.6875	0	1.51618e-10
Thalassolituus oleivorans	-0.324062	4.72171e-11	0	0	0	-0.5	0.5	0	1.51618e-10
Marinobacterium aestuarii	-0.784919	4.72171e-11	0	0	0	-0.875	0.875	0	1.51618e-10
Marinobacterium georgiense	-0.522774	4.72171e-11	0	0	0	-0.8125	0.8125	0	1.51618e-10
Nitrincola iocasae	-0.578321	4.72171e-11	0	0	0	-0.9375	0.9375	0	1.51618e-10
Ketobacter alkanivorans	-0.614089	4.72171e-11	0	0	0	-0.9375	0.9375	0	1.51618e-10
Oleiphilus messinensis	-0.393824	4.72171e-11	0	0	0	-0.625	0.625	0	1.51618e-10
Aeromonas jandaei	-1.1765	4.72171e-11	0	0	0	-0.9375	0.9375	0	1.51618e-10
Aeromonas hydrophila	-1.08327	4.72171e-11	0	0	0	-1	1	0	1.51618e-10
Aeromonas salmonicida	-0.749166	4.72171e-11	0	0	0	-0.875	0.875	0	1.51618e-10
Aeromonas veronii	-1.10938	4.72171e-11	0	0	0	-1	1	0	1.51618e-10
Aeromonas caviae	-0.612364	4.72171e-11	0	0	0	-0.8125	0.8125	0	1.51618e-10
Aeromonas media	-0.681552	4.72171e-11	0	0	0	-0.875	0.875	0	1.51618e-10
Aeromonas enteropelogenes	-0.546721	4.72171e-11	0	0	0	-0.6875	0.6875	0	1.51618e-10
Dongshaea marina	-0.585969	4.72171e-11	0	0	0	-0.9375	0.9375	0	1.51618e-10
Oceanimonas sp. GK1	-0.669387	4.72171e-11	0	0	0	-0.75	0.75	0	1.51618e-10
Succinivibrio dextrinosolvens	-1.35405	4.72171e-11	0	0	0	-1	1	0	1.51618e-10
Shewanella putrefaciens	-0.556813	4.72171e-11	0	0	0	-0.5625	0.5625	0	1.51618e-10
Shewanella sp. KX20019	-0.505161	4.72171e-11	0	0	0	-0.5625	0.5625	0	1.51618e-10
Shewanella baltica	-0.377113	4.72171e-11	0	0	0	-0.5625	0.5625	0	1.51618e-10
Shewanella algae	-0.771428	4.72171e-11	0	0	0	-0.9375	0.9375	0	1.51618e-10
Shewanella avicenniae	-0.55749	4.72171e-11	0	0	0	-0.8125	0.8125	0	1.51618e-10
Shewanella khirikhana	-0.371038	4.72171e-11	0	0	0	-0.625	0.625	0	1.51618e-10
Shewanella yunxiaonensis	-0.43206	4.72171e-11	0	0	0	-0.625	0.625	0	1.51618e-10
Shewanella dokdonensis	-0.376817	4.72171e-11	0	0	0	-0.5	0.5	0	1.51618e-10
Pseudoalteromonas piratica	-0.2977	4.71325e-11	0	0	0	-0.4375	0.4375	0	1.51618e-10
Pseudoalteromonas rubra	-0.425816	4.72171e-11	0	0	0	-0.6875	0.6875	0	1.51618e-10
Pseudoalteromonas xiamenensis	-0.406772	4.72171e-11	0	0	0	-0.5625	0.5625	0	1.51618e-10
Alteromonas sp. RKMC	-0.654615	4.72171e-11	0	0	0	-0.75	0.75	0	1.51618e-10
Alteromonas mediterranea	-0.538635	4.72171e-11	0	0	0	-0.8125	0.8125	0	1.51618e-10
Alteromonas macleodii	-0.490994	4.72171e-11	0	0	0	-0.625	0.625	0	1.51618e-10
Lacimicrobium alkaliphilum	-0.759153	4.72171e-11	0	0	0	-0.9375	0.9375	0	1.51618e-10
Paraglaciecola sp. L1A13	-0.652262	4.72171e-11	0	0	0	-0.9375	0.9375	0	1.51618e-10
Glaciecola amylolytica	-1.04574	4.72171e-11	0	0	0	-0.9375	0.9375	0	1.51618e-10
Saccharobesus litoralis	-0.407458	4.72171e-11	0	0	0	-0.625	0.625	0	1.51618e-10
Paraneptunicella aestuarii	-0.295844	4.72171e-11	0	0	0	-0.375	0.375	0	1.51618e-10
Vibrio parahaemolyticus	-0.945701	4.72171e-11	0	0	0	-1	1	0	1.51618e-10
Vibrio alginolyticus	-0.520705	4.72171e-11	0	0	0	-0.6875	0.6875	0	1.51618e-10
Vibrio campbellii	-0.420841	4.72171e-11	0	0	0	-0.5625	0.5625	0	1.51618e-10
Vibrio harveyi	-0.482618	4.72171e-11	0	0	0	-0.75	0.75	0	1.51618e-10
Vibrio sp. VB16	-0.474117	4.72171e-11	0	0	0	-0.6875	0.6875	0	1.51618e-10
Vibrio sp. OG9	-0.477372	4.72171e-11	0	0	0	-0.5625	0.5625	0	1.51618e-10
Vibrio sp. SS	-0.375176	4.72171e-11	0	0	0	-0.5625	0.5625	0	1.51618e-10
Vibrio anguillarum	-0.757875	4.72171e-11	0	0	0	-1	1	0	1.51618e-10
Vibrio vulnificus	-0.606613	4.72171e-11	0	0	0	-0.9375	0.9375	0	1.51618e-10
Vibrio cholerae	-0.869828	4.72171e-11	0	0	0	-0.875	0.875	0	1.51618e-10
Vibrio mediterranei	-0.544092	4.72171e-11	0	0	0	-0.6875	0.6875	0	1.51618e-10
Vibrio fluvialis	-0.638534	4.72171e-11	0	0	0	-0.875	0.875	0	1.51618e-10
Vibrio navarrensis	-0.449222	4.72171e-11	0	0	0	-0.6875	0.6875	0	1.51618e-10
Vibrio mimicus	-0.567263	4.72171e-11	0	0	0	-0.8125	0.8125	0	1.51618e-10
Vibrio nigripulchritudo	-0.397512	4.72171e-11	0	0	0	-0.5625	0.5625	0	1.51618e-10
Vibrio penaeicida	-0.702259	4.72171e-11	0	0	0	-0.8125	0.8125	0	1.51618e-10
Photobacterium sp. TLY01	-0.815002	4.72171e-11	0	0	0	-0.9375	0.9375	0	1.51618e-10
Photobacterium sp. GJ3	-0.782324	4.72171e-11	0	0	0	-0.9375	0.9375	0	1.51618e-10
Photobacterium damselae	-0.339004	4.72171e-11	0	0	0	-0.5	0.5	0	1.51618e-10
Photobacterium ganghwense	-0.558075	4.72171e-11	0	0	0	-0.75	0.75	0	1.51618e-10
Grimontia hollisae	-0.663183	4.72171e-11	0	0	0	-0.8125	0.8125	0	1.51618e-10
Thioalkalivibrio versutus	-0.565465	4.72171e-11	0	0	0	-0.75	0.75	0	1.51618e-10
Thioalkalivibrio sp. K90mix	-0.492095	4.72171e-11	0	0	0	-0.625	0.625	0	1.51618e-10
Acidihalobacter aeolianus	-0.606835	4.72171e-11	0	0	0	-0.8125	0.8125	0	1.51618e-10
Acidihalobacter yilgarnensis	-0.575643	4.72171e-11	0	0	0	-0.8125	0.8125	0	1.51618e-10
Spiribacter sp. E85	-0.713186	4.72171e-11	0	0	0	-0.8125	0.8125	0	1.51618e-10
Spiribacter curvatus	-0.356531	4.72171e-11	0	0	0	-0.625	0.625	0	1.51618e-10
Candidatus Thiodictyon syntrophicum	-0.635024	4.72171e-11	0	0	0	-0.75	0.75	0	1.51618e-10
Sulfuriflexus mobilis	-0.659188	4.72171e-11	0	0	0	-0.9375	0.9375	0	1.51618e-10
Woeseia oceani	-0.546379	4.72171e-11	0	0	0	-0.8125	0.8125	0	1.51618e-10
Acinetobacter sp. WCHAc010034	-0.472587	4.72171e-11	0	0	0	-0.75	0.75	0	1.51618e-10
Acinetobacter sp. LoGeW2	-0.406266	4.72171e-11	0	0	0	-0.6875	0.6875	0	1.51618e-10
Acinetobacter baumannii	-0.876776	4.72171e-11	0	0	0	-1	1	0	1.51618e-10
Acinetobacter pittii	-0.522357	4.72171e-11	0	0	0	-0.625	0.625	0	1.51618e-10
Acinetobacter indicus	-0.555216	4.72171e-11	0	0	0	-0.8125	0.8125	0	1.51618e-10
Acinetobacter johnsonii	-0.853493	4.72171e-11	0	0	0	-0.9375	0.9375	0	1.51618e-10
Psychrobacter arenosus	-0.328272	4.72171e-11	0	0	0	-0.5	0.5	0	1.51618e-10
Moraxella osloensis	-0.642644	4.72171e-11	0	0	0	-0.8125	0.8125	0	1.51618e-10
Moraxella bovis	-0.304627	4.72171e-11	0	0	0	-0.4375	0.4375	0	1.51618e-10
Microbulbifer sp. YPW16	-0.454614	4.72171e-11	0	0	0	-0.625	0.625	0	1.51618e-10
Microbulbifer sp. A4B17	-0.560123	4.72171e-11	0	0	0	-0.9375	0.9375	0	1.51618e-10
Microbulbifer hydrolyticus	-0.653344	4.72171e-11	0	0	0	-0.8125	0.8125	0	1.51618e-10
Microbulbifer agarilyticus	-0.34087	4.72171e-11	0	0	0	-0.625	0.625	0	1.51618e-10
Microbulbifer celer	-0.496541	4.72171e-11	0	0	0	-0.6875	0.6875	0	1.51618e-10
Cellvibrio sp. PSBB006	-0.705428	4.72171e-11	0	0	0	-0.6875	0.6875	0	1.51618e-10
Cellvibrio japonicus	-0.519045	4.71325e-11	0	0	0	-0.75	0.75	0	1.51618e-10
Halioglobus japonicus	-0.542103	4.72171e-11	0	0	0	-0.6875	0.6875	0	1.51618e-10
Spongiibacter nanhainus	-0.392028	4.72171e-11	0	0	0	-0.75	0.75	0	1.51618e-10
Legionella pneumophila	-0.628278	4.72171e-11	0	0	0	-1	1	0	1.51618e-10
Methylocaldum marinum	-0.607102	4.72171e-11	0	0	0	-0.875	0.875	0	1.51618e-10
Methylovulum psychrotolerans	-0.488774	4.72171e-11	0	0	0	-0.6875	0.6875	0	1.51618e-10
Methylomonas sp. LL1	-0.671011	4.72171e-11	0	0	0	-0.875	0.875	0	1.51618e-10
Methylomonas denitrificans	-0.828683	4.72171e-11	0	0	0	-0.8125	0.8125	0	1.51618e-10
Methylomicrobium sp. wino1	-0.413627	4.72171e-11	0	0	0	-0.6875	0.6875	0	1.51618e-10
Candidatus Methylospira mobilis	-0.706703	4.72171e-11	0	0	0	-0.9375	0.9375	0	1.51618e-10
Pseudohongiella spirulinae	-0.528282	4.72171e-11	0	0	0	-0.8125	0.8125	0	1.51618e-10
Celerinatantimonas diazotrophica	-0.47035	4.72171e-11	0	0	0	-0.6875	0.6875	0	1.51618e-10
Gallaecimonas mangrovi	-0.633668	4.72171e-11	0	0	0	-0.875	0.875	0	1.51618e-10
Steroidobacter denitrificans	-0.615411	4.72171e-11	0	0	0	-0.875	0.875	0	1.51618e-10
Solimonas sp. K1W22B	-0.707807	4.72171e-11	0	0	0	-0.75	0.75	0	1.51618e-10
Sinimarinibacterium sp. NLF	-0.731583	4.72171e-11	0	0	0	-0.875	0.875	0	1.51618e-10
Sulfurifustis variabilis	-0.71379	4.72171e-11	0	0	0	-0.875	0.875	0	1.51618e-10
Sulfuricaulis limicola	-0.641273	4.72171e-11	0	0	0	-0.875	0.875	0	1.51618e-10
Thiomicrorhabdus xiamenensis	-0.533629	4.72171e-11	0	0	0	-0.75	0.75	0	1.51618e-10
Thiomicrorhabdus sp. Am19	-0.624961	4.72171e-11	0	0	0	-0.75	0.75	0	1.51618e-10
Thiothrix litoralis	-0.626077	4.72171e-11	0	0	0	-0.875	0.875	0	1.51618e-10
Kangiella sediminilitoris	-0.630701	4.72171e-11	0	0	0	-0.8125	0.8125	0	1.51618e-10
Cardiobacterium hominis	-0.766968	4.72171e-11	0	0	0	-0.875	0.875	0	1.51618e-10
Cardiobacterium sp. Marseille	-0.774489	4.72171e-11	0	0	0	-0.875	0.875	0	1.51618e-10
Dichelobacter nodosus	-0.384331	4.72171e-11	0	0	0	-0.5625	0.5625	0	1.51618e-10
Zophobihabitans entericus	-0.622201	4.72171e-11	0	0	0	-0.6875	0.6875	0	1.51618e-10
endosymbiont of unidentified scaly snail isolate Monju	-0.511929	4.72171e-11	0	0	0	-0.625	0.625	0	1.51618e-10
Sutterella wadsworthensis	-2.57883	4.72171e-11	0	0	0	-1	1	0	1.51618e-10
Sutterella faecalis	-1.47555	4.72171e-11	0	0	0	-1	1	0	1.51618e-10
Sutterella megalosphaeroides	-1.43275	4.72171e-11	0	0	0	-1	1	0	1.51618e-10
Turicimonas muris	-1.92405	4.72171e-11	0	0	0	-1	1	0	1.51618e-10
Comamonas kerstersii	-0.97803	4.72171e-11	0	0	0	-0.9375	0.9375	0	1.51618e-10
Comamonas sp. CJ34	-0.629727	4.72171e-11	0	0	0	-0.875	0.875	0	1.51618e-10
Comamonas aquatica	-0.865107	4.72171e-11	0	0	0	-1	1	0	1.51618e-10
Comamonas testosteroni	-0.812966	4.71325e-11	0	0	0	-0.9375	0.9375	0	1.51618e-10
Acidovorax sp. YS12	-0.563896	4.72171e-11	0	0	0	-0.8125	0.8125	0	1.51618e-10
Acidovorax sp. T1	-0.698371	4.72171e-11	0	0	0	-0.9375	0.9375	0	1.51618e-10
Acidovorax carolinensis	-0.576807	4.72171e-11	0	0	0	-0.75	0.75	0	1.51618e-10
Acidovorax antarcticus	-0.775909	4.72171e-11	0	0	0	-0.875	0.875	0	1.51618e-10
Variovorax sp. PAMC26660	-0.646559	4.72171e-11	0	0	0	-0.875	0.875	0	1.51618e-10
Variovorax sp. WDL1	-0.581248	4.72171e-11	0	0	0	-0.9375	0.9375	0	1.51618e-10
Variovorax sp. PAMC28562	-0.716485	4.72171e-11	0	0	0	-0.9375	0.9375	0	1.51618e-10
Variovorax paradoxus	-0.941957	4.72171e-11	0	0	0	-1	1	0	1.51618e-10
Rhodoferax sp. MIZ03	-0.719733	4.72171e-11	0	0	0	-0.875	0.875	0	1.51618e-10
Rhodoferax sp. AJA081	-0.581843	4.72171e-11	0	0	0	-0.9375	0.9375	0	1.51618e-10
Rhodoferax sediminis	-0.697754	4.72171e-11	0	0	0	-0.875	0.875	0	1.51618e-10
Rhodoferax antarcticus	-0.669163	4.72171e-11	0	0	0	-0.8125	0.8125	0	1.51618e-10
Hydrogenophaga sp. RAC07	-0.632532	4.72171e-11	0	0	0	-0.8125	0.8125	0	1.51618e-10
Hydrogenophaga crassostreae	-0.58826	4.71325e-11	0	0	0	-0.8125	0.8125	0	1.51618e-10
Hydrogenophaga taeniospiralis	-0.362391	4.72171e-11	0	0	0	-0.5	0.5	0	1.51618e-10
Diaphorobacter sp. HDW4A	-0.660981	4.71325e-11	0	0	0	-1	1	0	1.51618e-10
Diaphorobacter sp. HDW4B	-0.584397	4.72171e-11	0	0	0	-0.9375	0.9375	0	1.51618e-10
Delftia tsuruhatensis	-0.68112	4.72171e-11	0	0	0	-0.875	0.875	0	1.51618e-10
Delftia acidovorans	-0.555217	4.72171e-11	0	0	0	-0.8125	0.8125	0	1.51618e-10
Alicycliphilus denitrificans	-0.559646	4.72171e-11	0	0	0	-0.875	0.875	0	1.51618e-10
Ramlibacter tataouinensis	-0.603457	4.72171e-11	0	0	0	-0.875	0.875	0	1.51618e-10
Ottowia sp. 27C	-0.750223	4.72171e-11	0	0	0	-1	1	0	1.51618e-10
Ottowia sp. oral taxon 894	-0.680477	4.72171e-11	0	0	0	-0.9375	0.9375	0	1.51618e-10
Limnohabitans sp. 63ED37	-0.598867	4.72171e-11	0	0	0	-0.6875	0.6875	0	1.51618e-10
Curvibacter sp. AEP1	-0.538019	4.72171e-11	0	0	0	-0.9375	0.9375	0	1.51618e-10
Serpentinimonas maccroryi	-0.494762	4.72171e-11	0	0	0	-0.875	0.875	0	1.51618e-10
Kinneretia sp. DAIF2	-0.597465	4.72171e-11	0	0	0	-0.875	0.875	0	1.51618e-10
Burkholderia multivorans	-0.714738	4.72171e-11	0	0	0	-0.9375	0.9375	0	1.51618e-10
Burkholderia stabilis	-0.602152	4.72171e-11	0	0	0	-0.8125	0.8125	0	1.51618e-10
Burkholderia pseudomallei	-0.540736	4.72171e-11	0	0	0	-0.875	0.875	0	1.51618e-10
Burkholderia sp. DHOD12	-0.729747	4.72171e-11	0	0	0	-1	1	0	1.51618e-10
Burkholderia sp. MSMB0856	-0.303664	4.72171e-11	0	0	0	-0.5	0.5	0	1.51618e-10
Burkholderia sp. Bp7605	-0.630712	4.72171e-11	0	0	0	-0.875	0.875	0	1.51618e-10
Burkholderia gladioli	-0.722463	4.72171e-11	0	0	0	-1	1	0	1.51618e-10
Paraburkholderia aromaticivorans	-0.614951	4.72171e-11	0	0	0	-0.875	0.875	0	1.51618e-10
Paraburkholderia fungorum	-0.620119	4.72171e-11	0	0	0	-0.8125	0.8125	0	1.51618e-10
Paraburkholderia caribensis	-0.557563	4.72171e-11	0	0	0	-0.875	0.875	0	1.51618e-10
Paraburkholderia edwinii	-0.515026	4.72171e-11	0	0	0	-0.8125	0.8125	0	1.51618e-10
Paraburkholderia acidisoli	-0.650011	4.72171e-11	0	0	0	-0.9375	0.9375	0	1.51618e-10
Paraburkholderia pallida	-0.412846	4.72171e-11	0	0	0	-0.5	0.5	0	1.51618e-10
Ralstonia solanacearum	-1.23682	4.72171e-11	0	0	0	-1	1	0	1.51618e-10
Ralstonia pickettii	-0.42425	4.72171e-11	0	0	0	-0.625	0.625	0	1.51618e-10
Cupriavidus taiwanensis	-1.05533	4.72171e-11	0	0	0	-1	1	0	1.51618e-10
Cupriavidus oxalaticus	-1.15854	4.71325e-11	0	0	0	-1	1	0	1.51618e-10
Cupriavidus pauculus	-1.0172	4.72171e-11	0	0	0	-1	1	0	1.51618e-10
Cupriavidus basilensis	-0.628234	4.72171e-11	0	0	0	-1	1	0	1.51618e-10
Cupriavidus necator	-0.720187	4.72171e-11	0	0	0	-0.875	0.875	0	1.51618e-10
Pandoraea norimbergensis	-0.581297	4.72171e-11	0	0	0	-0.875	0.875	0	1.51618e-10
Pandoraea pnomenusa	-0.65034	4.72171e-11	0	0	0	-0.9375	0.9375	0	1.51618e-10
Pandoraea sp. XY	-0.677183	4.72171e-11	0	0	0	-0.875	0.875	0	1.51618e-10
Pandoraea apista	-0.585242	4.72171e-11	0	0	0	-0.875	0.875	0	1.51618e-10
Pandoraea vervacti	-0.670844	4.72171e-11	0	0	0	-1	1	0	1.51618e-10
Polynucleobacter sp. MWH	-0.451456	4.72171e-11	0	0	0	-0.5	0.5	0	1.51618e-10
Polynucleobacter necessarius	-0.834298	4.72171e-11	0	0	0	-1	1	0	1.51618e-10
Polynucleobacter asymbioticus	-0.715547	4.72171e-11	0	0	0	-0.9375	0.9375	0	1.51618e-10
Polynucleobacter difficilis	-0.46869	4.72171e-11	0	0	0	-0.6875	0.6875	0	1.51618e-10
Polynucleobacter wuianus	-0.357533	4.72171e-11	0	0	0	-0.5	0.5	0	1.51618e-10
Lautropia mirabilis	-1.00601	4.72171e-11	0	0	0	-1	1	0	1.51618e-10
Limnobacter sp. SAORIC	-0.553206	4.72171e-11	0	0	0	-0.8125	0.8125	0	1.51618e-10
Bordetella trematum	-0.597797	4.72171e-11	0	0	0	-0.875	0.875	0	1.51618e-10
Bordetella hinzii	-0.681844	4.72171e-11	0	0	0	-0.9375	0.9375	0	1.51618e-10
Bordetella genomosp. 8	-0.561651	4.72171e-11	0	0	0	-0.75	0.75	0	1.51618e-10
Bordetella petrii	-0.57165	4.72171e-11	0	0	0	-0.8125	0.8125	0	1.51618e-10
Bordetella bronchialis	-0.596903	4.72171e-11	0	0	0	-0.8125	0.8125	0	1.51618e-10
Bordetella genomosp. 13	-0.620037	4.71325e-11	0	0	0	-0.9375	0.9375	0	1.51618e-10
Bordetella genomosp. 9	-0.608514	4.72171e-11	0	0	0	-0.9375	0.9375	0	1.51618e-10
Bordetella avium	-0.570317	4.72171e-11	0	0	0	-0.75	0.75	0	1.51618e-10
Achromobacter xylosoxidans	-1.03891	4.72171e-11	0	0	0	-1	1	0	1.51618e-10
Achromobacter deleyi	-0.804189	4.72171e-11	0	0	0	-1	1	0	1.51618e-10
Achromobacter spanius	-0.767493	4.71325e-11	0	0	0	-0.9375	0.9375	0	1.51618e-10
Achromobacter denitrificans	-0.77359	4.72171e-11	0	0	0	-0.9375	0.9375	0	1.51618e-10
Alcaligenes faecalis	-1.80791	4.72171e-11	0	0	0	-1	1	0	1.51618e-10
Alcaligenes sp. SORT26	-0.554361	4.72171e-11	0	0	0	-0.75	0.75	0	1.51618e-10
Pigmentiphaga aceris	-0.666376	4.72171e-11	0	0	0	-0.875	0.875	0	1.51618e-10
Orrella dioscoreae	-0.820873	4.72171e-11	0	0	0	-0.9375	0.9375	0	1.51618e-10
Paralcaligenes sp. KSB	-0.542465	4.72171e-11	0	0	0	-0.75	0.75	0	1.51618e-10
Pusillimonas sp. DMV24BSW_D	-0.688601	4.72171e-11	0	0	0	-0.9375	0.9375	0	1.51618e-10
Pusillimonas thiosulfatoxidans	-0.436428	4.72171e-11	0	0	0	-0.75	0.75	0	1.51618e-10
Oligella urethralis	-0.348654	4.72171e-11	0	0	0	-0.5	0.5	0	1.51618e-10
Massilia sp. HC52	-0.868076	4.72171e-11	0	0	0	-0.875	0.875	0	1.51618e-10
Massilia sp. PAMC28688	-0.640602	4.72171e-11	0	0	0	-0.9375	0.9375	0	1.51618e-10
Massilia sp. WG5	-0.626473	4.72171e-11	0	0	0	-0.8125	0.8125	0	1.51618e-10
Massilia sp. NP310	-0.475219	4.72171e-11	0	0	0	-0.6875	0.6875	0	1.51618e-10
Massilia sp. DM	-0.803607	4.72171e-11	0	0	0	-0.9375	0.9375	0	1.51618e-10
Massilia plicata	-0.654864	4.72171e-11	0	0	0	-0.8125	0.8125	0	1.51618e-10
Massilia lutea	-0.526395	4.72171e-11	0	0	0	-0.8125	0.8125	0	1.51618e-10
Massilia armeniaca	-0.659308	4.72171e-11	0	0	0	-0.9375	0.9375	0	1.51618e-10
Massilia albidiflava	-0.580964	4.72171e-11	0	0	0	-0.8125	0.8125	0	1.51618e-10
Massilia flava	-0.614838	4.72171e-11	0	0	0	-0.8125	0.8125	0	1.51618e-10
Massilia putida	-0.579458	4.72171e-11	0	0	0	-0.6875	0.6875	0	1.51618e-10
Duganella sp. AF9R3	-0.814081	4.72171e-11	0	0	0	-0.9375	0.9375	0	1.51618e-10
Duganella sp. GN2	-0.494497	4.72171e-11	0	0	0	-0.75	0.75	0	1.51618e-10
Herbaspirillum seropedicae	-0.602903	4.72171e-11	0	0	0	-0.8125	0.8125	0	1.51618e-10
Janthinobacterium sp. 17J80	-0.663471	4.72171e-11	0	0	0	-0.875	0.875	0	1.51618e-10
Noviherbaspirillum sp. UKPF54	-0.647313	4.72171e-11	0	0	0	-0.9375	0.9375	0	1.51618e-10
Collimonas arenae	-0.6504	4.72171e-11	0	0	0	-0.9375	0.9375	0	1.51618e-10
Oxalobacter formigenes	-0.994173	4.72171e-11	0	0	0	-0.9375	0.9375	0	1.51618e-10
Mitsuaria sp. 7	-0.76044	4.72171e-11	0	0	0	-1	1	0	1.51618e-10
Methylibium sp. Pch	-0.330757	4.72171e-11	0	0	0	-0.5	0.5	0	1.51618e-10
Paucibacter sp. KCTC 42545	-0.585607	4.72171e-11	0	0	0	-0.9375	0.9375	0	1.51618e-10
Ideonella dechloratans	-0.583574	4.72171e-11	0	0	0	-0.875	0.875	0	1.51618e-10
Tepidimonas taiwanensis	-0.591087	4.72171e-11	0	0	0	-0.875	0.875	0	1.51618e-10
Neisseria subflava	-0.822842	4.72171e-11	0	0	0	-0.75	0.75	0	1.51618e-10
Neisseria mucosa	-0.956697	4.72171e-11	0	0	0	-1	1	0	1.51618e-10
Neisseria flavescens	-0.760481	4.72171e-11	0	0	0	-0.875	0.875	0	1.51618e-10
Neisseria elongata	-0.644896	4.72171e-11	0	0	0	-0.75	0.75	0	1.51618e-10
Neisseria meningitidis	-0.693152	4.72171e-11	0	0	0	-0.875	0.875	0	1.51618e-10
Neisseria sicca	-0.933781	4.72171e-11	0	0	0	-0.9375	0.9375	0	1.51618e-10
Neisseria lactamica	-0.502451	4.72171e-11	0	0	0	-0.5625	0.5625	0	1.51618e-10
Neisseria gonorrhoeae	-0.836916	4.72171e-11	0	0	0	-0.875	0.875	0	1.51618e-10
Neisseria sp. KEM232	-0.473054	4.72171e-11	0	0	0	-0.75	0.75	0	1.51618e-10
Neisseria animalis	-0.584038	4.72171e-11	0	0	0	-0.9375	0.9375	0	1.51618e-10
Neisseria animaloris	-0.802588	4.72171e-11	0	0	0	-0.9375	0.9375	0	1.51618e-10
Neisseria weixii	-0.538748	4.72171e-11	0	0	0	-0.8125	0.8125	0	1.51618e-10
Neisseria shayeganii	-0.779142	4.72171e-11	0	0	0	-0.8125	0.8125	0	1.51618e-10
Neisseria weaveri	-0.53148	4.72171e-11	0	0	0	-0.6875	0.6875	0	1.51618e-10
Neisseria bacilliformis	-0.522414	4.72171e-11	0	0	0	-0.6875	0.6875	0	1.51618e-10
Neisseria dentiae	-0.68305	4.72171e-11	0	0	0	-0.9375	0.9375	0	1.51618e-10
Neisseria brasiliensis	-0.476861	4.72171e-11	0	0	0	-0.6875	0.6875	0	1.51618e-10
Kingella oralis	-0.538078	4.72171e-11	0	0	0	-0.75	0.75	0	1.51618e-10
Kingella kingae	-0.445465	4.72171e-11	0	0	0	-0.625	0.625	0	1.51618e-10
Eikenella corrodens	-0.747354	4.72171e-11	0	0	0	-0.875	0.875	0	1.51618e-10
Aquella oligotrophica	-0.351276	4.72171e-11	0	0	0	-0.5625	0.5625	0	1.51618e-10
Paludibacterium sp. B53371	-0.809667	4.72171e-11	0	0	0	-0.9375	0.9375	0	1.51618e-10
Paludibacterium yongneupense	-0.554142	4.72171e-11	0	0	0	-0.8125	0.8125	0	1.51618e-10
Aquitalea denitrificans	-0.66898	4.71325e-11	0	0	0	-0.875	0.875	0	1.51618e-10
Jeongeupia sp. HS	-0.667342	4.72171e-11	0	0	0	-0.9375	0.9375	0	1.51618e-10
Chromobacterium paludis	-0.60507	4.72171e-11	0	0	0	-0.8125	0.8125	0	1.51618e-10
Iodobacter ciconiae	-0.493149	4.72171e-11	0	0	0	-0.8125	0.8125	0	1.51618e-10
Chitinibacter bivalviorum	-0.50444	4.72171e-11	0	0	0	-0.6875	0.6875	0	1.51618e-10
Laribacter hongkongensis	-0.751361	4.72171e-11	0	0	0	-0.8125	0.8125	0	1.51618e-10
Microvirgula aerodenitrificans	-0.678885	4.72171e-11	0	0	0	-0.9375	0.9375	0	1.51618e-10
Thauera chlorobenzoica	-0.3469	4.72171e-11	0	0	0	-0.5625	0.5625	0	1.51618e-10
Thauera sp. K11	-0.6999	4.72171e-11	0	0	0	-1	1	0	1.51618e-10
Thauera sp. MZ1T	-0.472776	4.72171e-11	0	0	0	-0.75	0.75	0	1.51618e-10
Azoarcus sp. KH32C	-0.884106	4.72171e-11	0	0	0	-0.875	0.875	0	1.51618e-10
Azoarcus sp. DD4	-0.409956	4.72171e-11	0	0	0	-0.75	0.75	0	1.51618e-10
Azoarcus communis	-0.857467	4.72171e-11	0	0	0	-0.9375	0.9375	0	1.51618e-10
Azoarcus olearius	-0.565595	4.72171e-11	0	0	0	-0.8125	0.8125	0	1.51618e-10
Nitrogeniibacter mangrovi	-0.930434	4.72171e-11	0	0	0	-0.875	0.875	0	1.51618e-10
Aromatoleum pumilum	-0.483234	4.72171e-11	0	0	0	-0.75	0.75	0	1.51618e-10
Niveibacterium microcysteis	-0.757492	4.72171e-11	0	0	0	-0.9375	0.9375	0	1.51618e-10
Oryzomicrobium terrae	-0.528603	4.72171e-11	0	0	0	-0.6875	0.6875	0	1.51618e-10
Rugosibacter aromaticivorans	-0.412202	4.72171e-11	0	0	0	-0.5625	0.5625	0	1.51618e-10
Dechloromonas denitrificans	-0.790029	4.72171e-11	0	0	0	-0.9375	0.9375	0	1.51618e-10
Dechloromonas sp. HYN0024	-0.46362	4.72171e-11	0	0	0	-0.8125	0.8125	0	1.51618e-10
Ferribacterium limneticum	-1.06754	4.72171e-11	0	0	0	-1	1	0	1.51618e-10
Quatrionicoccus australiensis	-0.646977	4.72171e-11	0	0	0	-0.875	0.875	0	1.51618e-10
Fluviibacter phosphoraccumulans	-0.305818	4.72171e-11	0	0	0	-0.4375	0.4375	0	1.51618e-10
Denitratisoma oestradiolicum	-0.587326	4.72171e-11	0	0	0	-0.9375	0.9375	0	1.51618e-10
Methyloversatilis sp. RAC08	-0.573855	4.72171e-11	0	0	0	-0.75	0.75	0	1.51618e-10
Nitrosospira lacus	-0.506551	4.72171e-11	0	0	0	-0.6875	0.6875	0	1.51618e-10
Usitatibacter rugosus	-0.661729	4.72171e-11	0	0	0	-0.875	0.875	0	1.51618e-10
Usitatibacter palustris	-0.588387	4.72171e-11	0	0	0	-0.75	0.75	0	1.51618e-10
Sulfuriferula plumbiphila	-0.706648	4.72171e-11	0	0	0	-0.875	0.875	0	1.51618e-10
Candidatus Methylopumilus turicensis	-0.342595	4.72171e-11	0	0	0	-0.4375	0.4375	0	1.51618e-10
Candidatus Nitrotoga arctica	-0.563077	4.72171e-11	0	0	0	-0.75	0.75	0	1.51618e-10
Ferrigenium kumadai	-0.589754	4.72171e-11	0	0	0	-0.8125	0.8125	0	1.51618e-10
Sulfuritortus calidifontis	-0.494863	4.72171e-11	0	0	0	-0.75	0.75	0	1.51618e-10
Casimicrobium huifangae	-0.619956	4.72171e-11	0	0	0	-1	1	0	1.51618e-10
Rhizobium sp. 11515TR	-0.513822	4.72171e-11	0	0	0	-0.75	0.75	0	1.51618e-10
Rhizobium sp. L51/94	-0.623318	4.72171e-11	0	0	0	-0.875	0.875	0	1.51618e-10
Rhizobium leguminosarum	-0.818549	4.72171e-11	0	0	0	-0.9375	0.9375	0	1.51618e-10
Rhizobium pseudoryzae	-0.563453	4.72171e-11	0	0	0	-0.9375	0.9375	0	1.51618e-10
Agrobacterium tumefaciens	-1.20507	4.72171e-11	0	0	0	-1	1	0	1.51618e-10
Agrobacterium fabrum	-0.487818	4.72171e-11	0	0	0	-0.75	0.75	0	1.51618e-10
Agrobacterium rubi	-0.843181	4.72171e-11	0	0	0	-0.9375	0.9375	0	1.51618e-10
Agrobacterium vitis	-0.972769	4.72171e-11	0	0	0	-0.9375	0.9375	0	1.51618e-10
Neorhizobium galegae	-0.558891	4.72171e-11	0	0	0	-0.9375	0.9375	0	1.51618e-10
Ensifer alkalisoli	-0.669705	4.72171e-11	0	0	0	-0.9375	0.9375	0	1.51618e-10
Ensifer adhaerens	-0.795523	4.72171e-11	0	0	0	-0.875	0.875	0	1.51618e-10
Sinorhizobium fredii	-0.62965	4.72171e-11	0	0	0	-0.75	0.75	0	1.51618e-10
Sinorhizobium medicae	-0.426812	4.72171e-11	0	0	0	-0.6875	0.6875	0	1.51618e-10
Peteryoungia desertarenae	-0.598684	4.72171e-11	0	0	0	-0.8125	0.8125	0	1.51618e-10
Mesorhizobium sp. 113	-0.362816	4.72171e-11	0	0	0	-0.625	0.625	0	1.51618e-10
Mesorhizobium sp. Pch	-0.664691	4.72171e-11	0	0	0	-0.875	0.875	0	1.51618e-10
Nitratireductor kimnyeongensis	-0.444424	4.72171e-11	0	0	0	-0.625	0.625	0	1.51618e-10
Nitratireductor sp. OM	-0.571263	4.72171e-11	0	0	0	-0.8125	0.8125	0	1.51618e-10
Aquibium oceanicum	-0.427072	4.72171e-11	0	0	0	-0.5625	0.5625	0	1.51618e-10
Phyllobacterium sp. T1293	-0.662762	4.72171e-11	0	0	0	-0.875	0.875	0	1.51618e-10
Bradyrhizobium sp. S2	-0.336765	4.72171e-11	0	0	0	-0.5	0.5	0	1.51618e-10
Bradyrhizobium diazoefficiens	-0.920821	4.72171e-11	0	0	0	-0.9375	0.9375	0	1.51618e-10
Bradyrhizobium erythrophlei	-0.804943	4.72171e-11	0	0	0	-1	1	0	1.51618e-10
Bradyrhizobium arachidis	-0.413613	4.72171e-11	0	0	0	-0.6875	0.6875	0	1.51618e-10
Bradyrhizobium canariense	-0.650003	4.72171e-11	0	0	0	-0.6875	0.6875	0	1.51618e-10
Rhodopseudomonas palustris	-0.904638	4.72171e-11	0	0	0	-1	1	0	1.51618e-10
Methylobacterium organophilum	-0.575611	4.72171e-11	0	0	0	-0.8125	0.8125	0	1.51618e-10
Methylobacterium brachiatum	-0.425789	4.72171e-11	0	0	0	-0.5625	0.5625	0	1.51618e-10
Microvirga sp. VF16	-0.635837	4.72171e-11	0	0	0	-0.8125	0.8125	0	1.51618e-10
Microvirga sp. 17 mud 1	-0.648799	4.72171e-11	0	0	0	-0.8125	0.8125	0	1.51618e-10
Devosia sp. A16	-0.60018	4.72171e-11	0	0	0	-0.875	0.875	0	1.51618e-10
Youhaiella tibetensis	-0.586185	4.72171e-11	0	0	0	-0.75	0.75	0	1.51618e-10
Aureimonas sp. AU20	-0.519627	4.72171e-11	0	0	0	-0.8125	0.8125	0	1.51618e-10
Bartonella quintana	-1.11457	4.72171e-11	0	0	0	-0.9375	0.9375	0	1.51618e-10
Bartonella apis	-0.754042	4.72171e-11	0	0	0	-0.75	0.75	0	1.51618e-10
Pannonibacter phragmitetus	-0.716695	4.72171e-11	0	0	0	-0.8125	0.8125	0	1.51618e-10
Stappia sp. ES.058	-0.389812	4.72171e-11	0	0	0	-0.625	0.625	0	1.51618e-10
Stappia indica	-0.587262	4.72171e-11	0	0	0	-0.75	0.75	0	1.51618e-10
Pseudovibrio sp. FO	-0.550401	4.72171e-11	0	0	0	-0.8125	0.8125	0	1.51618e-10
Labrenzia sp. THAF82	-0.529568	4.72171e-11	0	0	0	-0.8125	0.8125	0	1.51618e-10
Roseibium aggregatum	-0.823043	4.72171e-11	0	0	0	-0.8125	0.8125	0	1.51618e-10
Aquabacter sp. L1I39	-0.811923	4.72171e-11	0	0	0	-0.875	0.875	0	1.51618e-10
Bosea sp. PAMC 26642	-0.290027	4.72171e-11	0	0	0	-0.4375	0.4375	0	1.51618e-10
Methylovirgula sp. HY1	-0.585731	4.72171e-11	0	0	0	-0.6875	0.6875	0	1.51618e-10
Methylocella tundrae	-0.481479	4.72171e-11	0	0	0	-0.6875	0.6875	0	1.51618e-10
Labrys sp. KNU	-0.704507	4.72171e-11	0	0	0	-0.9375	0.9375	0	1.51618e-10
Pseudolabrys sp. FHR47	-0.487205	4.72171e-11	0	0	0	-0.875	0.875	0	1.51618e-10
Ancylobacter sp. TS	-0.510106	4.72171e-11	0	0	0	-0.625	0.625	0	1.51618e-10
Methylocystis parvus	-0.346287	4.72171e-11	0	0	0	-0.5625	0.5625	0	1.51618e-10
Brucella anthropi	-0.584939	4.72171e-11	0	0	0	-0.9375	0.9375	0	1.51618e-10
Pseudochrobactrum sp. XF203	-0.407819	4.72171e-11	0	0	0	-0.625	0.625	0	1.51618e-10
Pyruvatibacter mobilis	-0.549564	4.72171e-11	0	0	0	-0.875	0.875	0	1.51618e-10
Pseudorhodoplanes sinuspersici	-0.673786	4.72171e-11	0	0	0	-0.8125	0.8125	0	1.51618e-10
Chelatococcus sp. CO	-0.686878	4.72171e-11	0	0	0	-0.8125	0.8125	0	1.51618e-10
Phreatobacter cathodiphilus	-0.696455	4.72171e-11	0	0	0	-0.875	0.875	0	1.51618e-10
Hartmannibacter diazotrophicus	-0.510455	4.72171e-11	0	0	0	-0.6875	0.6875	0	1.51618e-10
Blastochloris viridis	-0.517079	4.72171e-11	0	0	0	-0.6875	0.6875	0	1.51618e-10
Sagittula sp. P11	-0.57617	4.72171e-11	0	0	0	-0.75	0.75	0	1.51618e-10
Sulfitobacter sp. JL08	-0.677449	4.72171e-11	0	0	0	-0.875	0.875	0	1.51618e-10
Sulfitobacter mediterraneus	-0.782177	4.72171e-11	0	0	0	-0.9375	0.9375	0	1.51618e-10
Sulfitobacter pseudonitzschiae	-0.673541	4.72171e-11	0	0	0	-0.875	0.875	0	1.51618e-10
Roseovarius indicus	-0.664159	4.72171e-11	0	0	0	-0.875	0.875	0	1.51618e-10
Ketogulonicigenium vulgare	-0.77874	4.72171e-11	0	0	0	-0.875	0.875	0	1.51618e-10
Ruegeria sp. THAF33	-0.356367	4.72171e-11	0	0	0	-0.5625	0.5625	0	1.51618e-10
Celeribacter baekdonensis	-0.353697	4.72171e-11	0	0	0	-0.5625	0.5625	0	1.51618e-10
Phaeobacter inhibens	-0.650922	4.72171e-11	0	0	0	-0.8125	0.8125	0	1.51618e-10
Mameliella alba	-0.637803	4.72171e-11	0	0	0	-0.8125	0.8125	0	1.51618e-10
Jannaschia sp. CCS1	-0.613469	4.72171e-11	0	0	0	-0.8125	0.8125	0	1.51618e-10
Oceanicola sp. D3	-0.461717	4.72171e-11	0	0	0	-0.6875	0.6875	0	1.51618e-10
Paracoccus suum	-0.642612	4.72171e-11	0	0	0	-0.75	0.75	0	1.51618e-10
Rhodobacter capsulatus	-0.567351	4.72171e-11	0	0	0	-0.8125	0.8125	0	1.51618e-10
Pseudohalocynthiibacter aestuariivivens	-0.561273	4.72171e-11	0	0	0	-0.8125	0.8125	0	1.51618e-10
Rhodovulum sp. MB263	-0.490232	4.72171e-11	0	0	0	-0.6875	0.6875	0	1.51618e-10
Aestuarium zhoushanense	-0.561698	4.72171e-11	0	0	0	-0.8125	0.8125	0	1.51618e-10
Cereibacter sphaeroides	-0.765533	4.72171e-11	0	0	0	-0.9375	0.9375	0	1.51618e-10
Frigidibacter mobilis	-0.55188	4.72171e-11	0	0	0	-0.75	0.75	0	1.51618e-10
Pikeienuella piscinae	-0.540466	4.72171e-11	0	0	0	-0.6875	0.6875	0	1.51618e-10
Thioclava electrotropha	-0.403158	4.72171e-11	0	0	0	-0.5	0.5	0	1.51618e-10
Parasedimentitalea marina	-0.625382	4.72171e-11	0	0	0	-0.8125	0.8125	0	1.51618e-10
Neokomagataea tanensis	-0.500806	4.72171e-11	0	0	0	-0.75	0.75	0	1.51618e-10
Acetobacter aceti	-0.727731	4.72171e-11	0	0	0	-0.8125	0.8125	0	1.51618e-10
Acetobacter pasteurianus	-0.690576	4.72171e-11	0	0	0	-0.75	0.75	0	1.51618e-10
Komagataeibacter xylinus	-0.618016	4.72171e-11	0	0	0	-0.75	0.75	0	1.51618e-10
Komagataeibacter oboediens	-1.22554	4.72171e-11	0	0	0	-1	1	0	1.51618e-10
Komagataeibacter nataicola	-0.387818	4.72171e-11	0	0	0	-0.5625	0.5625	0	1.51618e-10
Roseomonas marmotae	-0.689056	4.72171e-11	0	0	0	-0.9375	0.9375	0	1.51618e-10
Roseomonas haemaphysalidis	-0.683548	4.72171e-11	0	0	0	-0.8125	0.8125	0	1.51618e-10
Granulibacter bethesdensis	-0.869333	4.72171e-11	0	0	0	-1	1	0	1.51618e-10
Acidibrevibacterium fodinaquatile	-0.588472	4.72171e-11	0	0	0	-0.8125	0.8125	0	1.51618e-10
Parasaccharibacter apium	-0.547321	4.72171e-11	0	0	0	-0.75	0.75	0	1.51618e-10
Azospirillum sp. B510	-0.660799	4.72171e-11	0	0	0	-0.75	0.75	0	1.51618e-10
Azospirillum sp. TSH100	-0.48837	4.72171e-11	0	0	0	-0.6875	0.6875	0	1.51618e-10
Azospirillum brasilense	-0.90681	4.72171e-11	0	0	0	-0.9375	0.9375	0	1.51618e-10
Azospirillum ramasamyi	-0.615517	4.72171e-11	0	0	0	-0.6875	0.6875	0	1.51618e-10
Azospirillum thermophilum	-0.485775	4.72171e-11	0	0	0	-0.6875	0.6875	0	1.51618e-10
Skermanella sp. TT6	-0.577947	4.72171e-11	0	0	0	-0.8125	0.8125	0	1.51618e-10
Skermanella pratensis	-0.584211	4.72171e-11	0	0	0	-0.8125	0.8125	0	1.51618e-10
Skermanella mucosa	-0.60461	4.72171e-11	0	0	0	-0.8125	0.8125	0	1.51618e-10
Indioceanicola profundi	-0.556979	4.72171e-11	0	0	0	-0.75	0.75	0	1.51618e-10
Magnetospirillum gryphiswaldense	-0.614619	4.72171e-11	0	0	0	-0.75	0.75	0	1.51618e-10
Rhodospirillum rubrum	-0.662034	4.72171e-11	0	0	0	-0.75	0.75	0	1.51618e-10
Thalassospira sp. A40	-0.465337	4.72171e-11	0	0	0	-0.6875	0.6875	0	1.51618e-10
Sphingomonas sp. HMP6	-0.42596	4.72171e-11	0	0	0	-0.625	0.625	0	1.51618e-10
Sphingomonas sp. AK	-0.426466	4.72171e-11	0	0	0	-0.625	0.625	0	1.51618e-10
Sphingomonas rhizophila	-0.673038	4.72171e-11	0	0	0	-0.8125	0.8125	0	1.51618e-10
Sphingomonas alpina	-0.684464	4.72171e-11	0	0	0	-0.8125	0.8125	0	1.51618e-10
Sphingomonas piscis	-0.526172	4.72171e-11	0	0	0	-0.625	0.625	0	1.51618e-10
Sphingobium sp. CAP	-0.357334	4.72171e-11	0	0	0	-0.5625	0.5625	0	1.51618e-10
Sphingobium sp. SYK	-0.437622	4.72171e-11	0	0	0	-0.625	0.625	0	1.51618e-10
Sphingobium cloacae	-0.538352	4.72171e-11	0	0	0	-0.6875	0.6875	0	1.51618e-10
Sphingopyxis sp. QXT	-0.29142	4.72171e-11	0	0	0	-0.5	0.5	0	1.51618e-10
Sphingopyxis macrogoltabida	-0.683864	4.72171e-11	0	0	0	-0.75	0.75	0	1.51618e-10
Rhizorhabdus sp. MK52	-0.390448	4.72171e-11	0	0	0	-0.625	0.625	0	1.51618e-10
Sphingosinithalassobacter tenebrarum	-0.618391	4.72171e-11	0	0	0	-0.875	0.875	0	1.51618e-10
Parasphingorhabdus halotolerans	-0.480875	4.72171e-11	0	0	0	-0.6875	0.6875	0	1.51618e-10
Porphyrobacter sp. GA68	-0.525798	4.72171e-11	0	0	0	-0.75	0.75	0	1.51618e-10
Porphyrobacter sp. HT	-0.334303	4.72171e-11	0	0	0	-0.3125	0.3125	0	1.51618e-10
Croceicoccus sp. YJ47	-0.483003	4.72171e-11	0	0	0	-0.625	0.625	0	1.51618e-10
Qipengyuania flava	-0.736449	4.72171e-11	0	0	0	-0.9375	0.9375	0	1.51618e-10
Brevundimonas diminuta	-0.355569	4.72171e-11	0	0	0	-0.4375	0.4375	0	1.51618e-10
Caulobacter rhizosphaerae	-0.612356	4.72171e-11	0	0	0	-0.8125	0.8125	0	1.51618e-10
Caulobacter flavus	-0.682048	4.72171e-11	0	0	0	-0.8125	0.8125	0	1.51618e-10
Caulobacter mirabilis	-0.52378	4.72171e-11	0	0	0	-0.75	0.75	0	1.51618e-10
Caulobacter segnis	-0.847676	4.72171e-11	0	0	0	-0.9375	0.9375	0	1.51618e-10
Asticcacaulis excentricus	-0.590538	4.72171e-11	0	0	0	-0.8125	0.8125	0	1.51618e-10
Hyphomonas sp. CACIAM 19H1	-0.539215	4.72171e-11	0	0	0	-0.75	0.75	0	1.51618e-10
Ehrlichia ruminantium	-0.253121	4.72171e-11	0	0	0	-0.375	0.375	0	1.51618e-10
Hyphobacterium sp. CCMP332	-0.596908	4.72171e-11	0	0	0	-0.9375	0.9375	0	1.51618e-10
Luteithermobacter gelatinilyticus	-0.645222	4.72171e-11	0	0	0	-0.8125	0.8125	0	1.51618e-10
Desulfosarcina ovata	-0.617524	4.72171e-11	0	0	0	-0.875	0.875	0	1.51618e-10
Desulfosarcina alkanivorans	-0.86165	4.72171e-11	0	0	0	-0.9375	0.9375	0	1.51618e-10
Desulfosarcina widdelii	-0.860284	4.72171e-11	0	0	0	-0.875	0.875	0	1.51618e-10
Desulfobacter hydrogenophilus	-0.794499	4.72171e-11	0	0	0	-1	1	0	1.51618e-10
Desulfococcus multivorans	-0.902258	4.72171e-11	0	0	0	-0.9375	0.9375	0	1.51618e-10
Desulfoluna sp. ASN36	-0.74099	4.72171e-11	0	0	0	-0.875	0.875	0	1.51618e-10
Desulfonema limicola	-0.788857	4.72171e-11	0	0	0	-0.875	0.875	0	1.51618e-10
Desulfonema magnum	-0.902642	4.72171e-11	0	0	0	-0.9375	0.9375	0	1.51618e-10
Desulfatibacillum aliphaticivorans	-0.787249	4.72171e-11	0	0	0	-0.9375	0.9375	0	1.51618e-10
Desulfobulbus oralis	-0.941493	4.72171e-11	0	0	0	-0.875	0.875	0	1.51618e-10
Desulfobulbus oligotrophicus	-0.575811	4.72171e-11	0	0	0	-0.75	0.75	0	1.51618e-10
Desulfosediminicola ganghwensis	-0.799666	4.72171e-11	0	0	0	-0.9375	0.9375	0	1.51618e-10
Desulfosediminicola flagellatus	-0.736877	4.72171e-11	0	0	0	-0.9375	0.9375	0	1.51618e-10
Desulfovibrio piger	-1.75482	4.72171e-11	0	0	0	-1	1	0	1.51618e-10
Desulfovibrio desulfuricans	-1.58707	4.72171e-11	0	0	0	-1	1	0	1.51618e-10
Desulfovibrio sp. G11	-1.081	4.72171e-11	0	0	0	-1	1	0	1.51618e-10
Desulfovibrio sp. IOR2	-1.13005	4.72171e-11	0	0	0	-1	1	0	1.51618e-10
Desulfovibrio sp. 86	-1.10758	4.72171e-11	0	0	0	-1	1	0	1.51618e-10
Desulfovibrio fairfieldensis	-1.50681	4.72171e-11	0	0	0	-1	1	0	1.51618e-10
Desulfovibrio ferrophilus	-0.845086	4.72171e-11	0	0	0	-0.875	0.875	0	1.51618e-10
Desulfovibrio vulgaris	-1.33308	4.72171e-11	0	0	0	-1	1	0	1.51618e-10
Candidatus Desulfovibrio trichonymphae	-0.848903	4.72171e-11	0	0	0	-0.9375	0.9375	0	1.51618e-10
Pseudodesulfovibrio sp. zrk46	-0.863051	4.72171e-11	0	0	0	-0.9375	0.9375	0	1.51618e-10
Pseudodesulfovibrio sp. SF6	-0.883033	4.72171e-11	0	0	0	-0.9375	0.9375	0	1.51618e-10
Pseudodesulfovibrio mercurii	-1.00536	4.72171e-11	0	0	0	-0.9375	0.9375	0	1.51618e-10
Pseudodesulfovibrio profundus	-0.909198	4.72171e-11	0	0	0	-0.9375	0.9375	0	1.51618e-10
Pseudodesulfovibrio indicus	-0.851797	4.72171e-11	0	0	0	-0.875	0.875	0	1.51618e-10
Pseudodesulfovibrio cashew	-0.827095	4.72171e-11	0	0	0	-0.9375	0.9375	0	1.51618e-10
Solidesulfovibrio carbinolicus	-0.613942	4.72171e-11	0	0	0	-0.875	0.875	0	1.51618e-10
Oceanidesulfovibrio marinus	-0.978992	4.72171e-11	0	0	0	-0.9375	0.9375	0	1.51618e-10
Desulfolutivibrio sulfoxidireducens	-0.877866	4.72171e-11	0	0	0	-0.9375	0.9375	0	1.51618e-10
Paradesulfovibrio bizertensis	-0.667059	4.72171e-11	0	0	0	-1	1	0	1.51618e-10
Lawsonia intracellularis	-0.796174	4.72171e-11	0	0	0	-0.875	0.875	0	1.51618e-10
Myxococcus xanthus	-0.829227	4.72171e-11	0	0	0	-0.9375	0.9375	0	1.51618e-10
Myxococcus hansupus	-0.500839	4.72171e-11	0	0	0	-0.6875	0.6875	0	1.51618e-10
Archangium violaceum	-1.07565	4.72171e-11	0	0	0	-1	1	0	1.51618e-10
Archangium gephyra	-0.79594	4.72171e-11	0	0	0	-0.875	0.875	0	1.51618e-10
Cystobacter fuscus	-0.8318	4.72171e-11	0	0	0	-0.9375	0.9375	0	1.51618e-10
Anaeromyxobacter sp. Fw109	-0.682943	4.72171e-11	0	0	0	-0.9375	0.9375	0	1.51618e-10
Vulgatibacter incomptus	-0.660532	4.72171e-11	0	0	0	-0.75	0.75	0	1.51618e-10
Sorangium cellulosum	-1.37231	4.72171e-11	0	0	0	-1	1	0	1.51618e-10
Chondromyces crocatus	-0.625432	4.72171e-11	0	0	0	-0.9375	0.9375	0	1.51618e-10
Sandaracinus amylolyticus	-0.954841	4.72171e-11	0	0	0	-1	1	0	1.51618e-10
Geobacter sp. FeAm09	-0.940212	4.72171e-11	0	0	0	-0.9375	0.9375	0	1.51618e-10
Geobacter sp. SVR	-0.90982	4.72171e-11	0	0	0	-0.9375	0.9375	0	1.51618e-10
Geobacter sp. DSM 9736	-0.574072	4.72171e-11	0	0	0	-0.875	0.875	0	1.51618e-10
Geobacter sulfurreducens	-0.929608	4.72171e-11	0	0	0	-1	1	0	1.51618e-10
Geobacter benzoatilyticus	-0.892189	4.72171e-11	0	0	0	-1	1	0	1.51618e-10
Geobacter pickeringii	-0.714663	4.72171e-11	0	0	0	-0.875	0.875	0	1.51618e-10
Geomonas sp. RF6	-0.822229	4.72171e-11	0	0	0	-0.9375	0.9375	0	1.51618e-10
Geomonas subterranea	-0.710354	4.72171e-11	0	0	0	-0.9375	0.9375	0	1.51618e-10
Geomonas oryzisoli	-0.765081	4.72171e-11	0	0	0	-0.9375	0.9375	0	1.51618e-10
Citrifermentans bremense	-0.769871	4.72171e-11	0	0	0	-0.8125	0.8125	0	1.51618e-10
Geoalkalibacter subterraneus	-0.985197	4.72171e-11	0	0	0	-1	1	0	1.51618e-10
Syntrophotalea acetylenica	-0.851472	4.72171e-11	0	0	0	-0.8125	0.8125	0	1.51618e-10
Desulfuromonas soudanensis	-0.76134	4.72171e-11	0	0	0	-0.9375	0.9375	0	1.51618e-10
Desulfuromonas sp. DDH964	-0.800568	4.72171e-11	0	0	0	-0.9375	0.9375	0	1.51618e-10
Desulfuromonas sp. AOP6	-0.72529	4.72171e-11	0	0	0	-0.875	0.875	0	1.51618e-10
Desulfuromonas versatilis	-0.956506	4.72171e-11	0	0	0	-1	1	0	1.51618e-10
Persicimonas caeni	-0.653893	4.72171e-11	0	0	0	-0.875	0.875	0	1.51618e-10
Campylobacter jejuni	-1.61044	4.72171e-11	0	0	0	-1	1	0	1.51618e-10
Campylobacter hominis	-0.726851	4.72171e-11	0	0	0	-0.875	0.875	0	1.51618e-10
Campylobacter coli	-1.44295	4.72171e-11	0	0	0	-1	1	0	1.51618e-10
Campylobacter gracilis	-0.688465	4.72171e-11	0	0	0	-0.8125	0.8125	0	1.51618e-10
Campylobacter sp. RM6914	-0.515616	4.72171e-11	0	0	0	-0.6875	0.6875	0	1.51618e-10
Campylobacter sp. CCUG 57310	-0.400373	4.72171e-11	0	0	0	-0.6875	0.6875	0	1.51618e-10
Campylobacter concisus	-1.02795	4.72171e-11	0	0	0	-1	1	0	1.51618e-10
Campylobacter showae	-0.604764	4.72171e-11	0	0	0	-0.9375	0.9375	0	1.51618e-10
Campylobacter curvus	-0.663625	4.72171e-11	0	0	0	-0.875	0.875	0	1.51618e-10
Campylobacter sputorum	-0.43109	4.72171e-11	0	0	0	-0.625	0.625	0	1.51618e-10
Aliarcobacter butzleri	-0.437144	4.72171e-11	0	0	0	-0.5625	0.5625	0	1.51618e-10
Halarcobacter anaerophilus	-0.419337	4.72171e-11	0	0	0	-0.5625	0.5625	0	1.51618e-10
Poseidonibacter lekithochrous	-0.305709	4.72171e-11	0	0	0	-0.4375	0.4375	0	1.51618e-10
Sulfurimonas paralvinellae	-0.613592	4.72171e-11	0	0	0	-0.875	0.875	0	1.51618e-10
Helicobacter pylori	-0.846024	4.72171e-11	0	0	0	-1	1	0	1.51618e-10
Sulfurovum sp. HSL1	-0.758722	4.72171e-11	0	0	0	-0.875	0.875	0	1.51618e-10
Sulfurovum indicum	-0.441388	4.72171e-11	0	0	0	-0.8125	0.8125	0	1.51618e-10
Nitratiruptor sp. SB155	-0.556649	4.72171e-11	0	0	0	-0.8125	0.8125	0	1.51618e-10
Bdellovibrio bacteriovorus	-0.736056	4.72171e-11	0	0	0	-0.9375	0.9375	0	1.51618e-10
Silvanigrella aquatica	-0.387807	4.72171e-11	0	0	0	-0.5625	0.5625	0	1.51618e-10
Bacteriovorax stolpii	-0.411775	4.72171e-11	0	0	0	-0.6875	0.6875	0	1.51618e-10
Mariprofundus ferrinatatus	-0.568967	4.72171e-11	0	0	0	-0.8125	0.8125	0	1.51618e-10
Mariprofundus aestuarium	-0.573612	4.72171e-11	0	0	0	-0.875	0.875	0	1.51618e-10
Hydrogenophilus thermoluteolus	-0.701044	4.72171e-11	0	0	0	-0.875	0.875	0	1.51618e-10
Akkermansia muciniphila	-2.38257	4.72171e-11	0	0	0	-1	1	0	1.51618e-10
Akkermansia glycaniphila	-0.646694	4.72171e-11	0	0	0	-0.8125	0.8125	0	1.51618e-10
Luteolibacter luteus	-0.639117	4.72171e-11	0	0	0	-0.875	0.875	0	1.51618e-10
Luteolibacter ambystomatis	-0.778301	4.72171e-11	0	0	0	-0.9375	0.9375	0	1.51618e-10
Roseimicrobium sp. ORNL1	-0.519988	4.72171e-11	0	0	0	-0.75	0.75	0	1.51618e-10
Sulfuriroseicoccus oceanibius	-0.546087	4.72171e-11	0	0	0	-0.75	0.75	0	1.51618e-10
Opitutus sp. GAS368	-0.743733	4.72171e-11	0	0	0	-0.9375	0.9375	0	1.51618e-10
Ereboglobus luteus	-0.59136	4.72171e-11	0	0	0	-0.75	0.75	0	1.51618e-10
Nibricoccus aquaticus	-0.504155	4.72171e-11	0	0	0	-0.8125	0.8125	0	1.51618e-10
Lacunisphaera limnophila	-0.800361	4.72171e-11	0	0	0	-0.8125	0.8125	0	1.51618e-10
Ruficoccus sp. ZRK36	-0.673106	4.72171e-11	0	0	0	-0.8125	0.8125	0	1.51618e-10
Gimesia algae	-0.472805	4.72171e-11	0	0	0	-0.75	0.75	0	1.51618e-10
Gimesia panareensis	-0.660926	4.72171e-11	0	0	0	-0.75	0.75	0	1.51618e-10
Planctomyces sp. SH	-0.882871	4.72171e-11	0	0	0	-0.9375	0.9375	0	1.51618e-10
Planctomyces sp. SH	-0.725226	4.72171e-11	0	0	0	-0.875	0.875	0	1.51618e-10
Symmachiella dynata	-0.520674	4.72171e-11	0	0	0	-0.75	0.75	0	1.51618e-10
Lignipirellula cremea	-0.669558	4.72171e-11	0	0	0	-0.875	0.875	0	1.51618e-10
Botrimarina mediterranea	-0.5438	4.72171e-11	0	0	0	-0.6875	0.6875	0	1.51618e-10
Adhaeretor mobilis	-0.311085	4.72171e-11	0	0	0	-0.4375	0.4375	0	1.51618e-10
Aeoliella mucimassa	-0.40038	4.72171e-11	0	0	0	-0.625	0.625	0	1.51618e-10
Limnoglobus roseus	-0.610325	4.72171e-11	0	0	0	-0.8125	0.8125	0	1.51618e-10
Telmatocola sphagniphila	-0.392581	4.72171e-11	0	0	0	-0.5	0.5	0	1.51618e-10
Gemmata obscuriglobus	-0.581765	4.72171e-11	0	0	0	-0.6875	0.6875	0	1.51618e-10
Aquisphaera giovannonii	-0.78396	4.72171e-11	0	0	0	-0.8125	0.8125	0	1.51618e-10
Tautonia plasticadhaerens	-0.712573	4.72171e-11	0	0	0	-0.8125	0.8125	0	1.51618e-10
Anaerohalosphaera lusitana	-0.706972	4.72171e-11	0	0	0	-0.8125	0.8125	0	1.51618e-10
Humisphaera borealis	-0.654008	4.72171e-11	0	0	0	-0.8125	0.8125	0	1.51618e-10
Mucisphaera calidilacus	-0.536894	4.72171e-11	0	0	0	-0.75	0.75	0	1.51618e-10
Tichowtungia aerotolerans	-0.744342	4.72171e-11	0	0	0	-0.9375	0.9375	0	1.51618e-10
Kiritimatiella glycovorans	-0.692312	4.72171e-11	0	0	0	-0.6875	0.6875	0	1.51618e-10
Candidatus Velamenicoccus archaeovorus	-0.513759	4.72171e-11	0	0	0	-0.75	0.75	0	1.51618e-10
Treponema peruense	-1.56465	4.72171e-11	0	0	0	-1	1	0	1.51618e-10
Treponema parvum	-1.02067	4.72171e-11	0	0	0	-1	1	0	1.51618e-10
Treponema ruminis	-1.28694	4.72171e-11	0	0	0	-1	1	0	1.51618e-10
Treponema medium	-1.04766	4.72171e-11	0	0	0	-0.9375	0.9375	0	1.51618e-10
Treponema denticola	-0.566203	4.72171e-11	0	0	0	-0.8125	0.8125	0	1.51618e-10
Treponema pedis	-0.646634	4.72171e-11	0	0	0	-0.875	0.875	0	1.51618e-10
Treponema vincentii	-0.744979	4.72171e-11	0	0	0	-1	1	0	1.51618e-10
Treponema phagedenis	-1.00987	4.72171e-11	0	0	0	-0.9375	0.9375	0	1.51618e-10
Salinispira pacifica	-0.609891	4.72171e-11	0	0	0	-0.875	0.875	0	1.51618e-10
Thiospirochaeta perfilievii	-0.597336	4.72171e-11	0	0	0	-0.9375	0.9375	0	1.51618e-10
Oceanispirochaeta crateris	-1.00491	4.72171e-11	0	0	0	-0.9375	0.9375	0	1.51618e-10
Breznakiella homolactica	-0.89225	4.72171e-11	0	0	0	-0.9375	0.9375	0	1.51618e-10
Leptospira mayottensis	-0.298575	4.72171e-11	0	0	0	-0.375	0.375	0	1.51618e-10
Leptospira santarosai	-0.649793	4.72171e-11	0	0	0	-0.8125	0.8125	0	1.51618e-10
Brachyspira hyodysenteriae	-0.611836	4.72171e-11	0	0	0	-0.875	0.875	0	1.51618e-10
Granulicella sp. 5B5	-0.369967	4.72171e-11	0	0	0	-0.625	0.625	0	1.51618e-10
[truncated: 4,406 more rows]
