# Supplementary material for: Deciphering Microbial Shifts in the Gut and Lung Microbiomes of COVID-19 Patients
Source: Microorganisms. 2024 May 24;12(6):1058. doi: 10.3390/microorganisms12061058 (PMC11205787; doi:10.3390/microorganisms12061058)
Supplement: Supplementary file 1 [file microorganisms-12-01058-s001.zip › Supplementary File S4.xlsx]

## Sheet: Sheet2
Names	total	elements
COPD COVID-19 (Gut) COVID-19 (Respiratory) Pneumonia Tuberculosis	1	Streptococcus sp. HSISS3
COVID-19 (Gut) COVID-19 (Respiratory) Pneumonia Tuberculosis	839	Pseudomonas mucidolens
		Limosilactobacillus mucosae
		Peptoniphilus harei
		Mycolicibacterium neoaurum
		Erysipelothrix rhusiopathiae
		Comamonas thiooxydans
		Myroides odoratus
		Tepidiforma bonchosmolovskayae
		Chryseobacterium sp. POL2
		Hydrogenophaga sp. BPS33
		Sphingobium cloacae
		Xanthomonas citri
		Clostridium cochlearium
		Sphingobium amiense
		Rhodocytophaga rosea
		Methylomonas rhizoryzae
		Aromatoleum pumilum
		Clostridium saccharobutylicum
		Thermoanaerobacterium thermosaccharolyticum
		Asticcacaulis excentricus
		Streptococcus ilei
		Clostridium thermarum
		Clostridium aceticum
		Weissella paramesenteroides
		Aureimonas sp. AU20
		Streptococcus equinus
		Streptococcus dysgalactiae
		Pseudomonas stutzeri
		Rhizobium sp. CIAT894
		Peteryoungia desertarenae
		Chryseobacterium shandongense
		Polaribacter sp. Q13
		Burkholderia ambifaria
		Pseudomonas chlororaphis
		Serratia marcescens
		Mammaliicoccus lentus
		Staphylococcus felis
		Hymenobacter sp. DG25A
		Ottowia sp. oral taxon 894
		Gephyromycinifex aptenodytis
		Massilia albidiflava
		Jeotgalicoccus sp. WY2
		Panacibacter ginsenosidivorans
		Mangrovibacillus cuniculi
		Pleurocapsa sp. PCC 7327
		Bradyrhizobium japonicum
		Luteimonas sp. MC1572
		Luteitalea pratensis
		Sphingomonas sp. AAP5
		Streptomyces prasinus
		Frankia inefficax
		Caproicibacterium lactatifermentans
		Micromonospora sp. WMMC415
		Maribacter cobaltidurans
		Cellulomonas sp. JZ18
		Bifidobacterium imperatoris
		Streptococcus ratti
		Streptomyces sp. CB01881
		Rhodobacter capsulatus
		Arthrobacter sp. PAMC 25486
		Caldicellulosiruptor diazotrophicus
		Ruminococcus bicirculans
		Selenomonas sp. oral taxon 136
		Lysinibacillus agricola
		Xylanimonas allomyrinae
		Rothia amarae
		Megasphaera stantonii
		Prevotella copri
		Thiomonas sp. X19
		Deinococcus sp. AJ005
		Halomonas sp. MCCC 1A13316
		Leptotrichia wadei
		Treponema vincentii
		Woeseia oceani
		Tardibacter chloracetimidivorans
		Streptococcus rubneri
		Clostridium sporogenes
		Myroides phaeus
		Urbifossiella limnaea
		Hydrogenimonas urashimensis
		Egibacter rhizosphaerae
		Streptomyces luteoverticillatus
		Clostridium gasigenes
		Psychrobacter sp. DAB_AL43B
		Thermomonas sp. XSG
		Paenibacillus donghaensis
		Kocuria palustris
		Ketogulonicigenium robustum
		Serpentinimonas maccroryi
		Salinibacterium sp. ZJ70
		Bifidobacterium animalis
		Maribellus comscasis
		Staphylococcus pettenkoferi
		Baekduia soli
		Acidihalobacter ferrooxydans
		Rubrobacter marinus
		Streptomyces venezuelae
		Azospira restricta
		Sphingobacterium psychroaquaticum
		Pseudomonas knackmussii
		Roseomonas haemaphysalidis
		Methylocella tundrae
		Lacipirellula parvula
		Weissella viridescens
		Xanthomonas sacchari
		Arthrobacter jiangjiafuii
		Usitatibacter rugosus
		Microbacterium esteraromaticum
		Trueperella pecoris
		Georgenia yuyongxinii
		Chryseobacterium manosquense
		[Brevibacterium] frigoritolerans
		Porphyromonas sp. oral taxon 275
		Cellulophaga sp. HaHaR_3_176
		Acidovorax radicis
		Metabacillus sp. KUDC1714
		Azospirillum humicireducens
		Dechloromonas sp. HYN0024
		Novosphingobium ginsenosidimutans
		Candidatus Kuenenia stuttgartiensis
		Candidatus Planktophila sulfonica
		Propionibacterium freudenreichii
		Anaerocolumna sedimenticola
		Mucilaginibacter mali
		Sarcina sp. JB2
		Succinivibrio dextrinosolvens
		Fulvivirga lutea
		Burkholderia metallica
		Brevirhabdus pacifica
		Methylococcus geothermalis
		Acinetobacter johnsonii
		Glutamicibacter protophormiae
		Pedobacter schmidteae
		Comamonas piscis
		Acidovorax sp. JMULE5
		Amycolatopsis mediterranei
		Paraburkholderia acidisoli
		Afipia carboxidovorans
		Caldibacillus thermoamylovorans
		Acetobacter aceti
		Falsirhodobacter sp. PG104
		Methanobrevibacter sp. YE315
		Koleobacter methoxysyntrophicus
		Algoriphagus machipongonensis
		Rhodospirillum rubrum
		Ornithinimicrobium ciconiae
		Allosphingosinicella indica
		Lysinibacillus sp. 2017
		Halopseudomonas litoralis
		Pigmentiphaga aceris
		Methylovirgula sp. HY1
		Sulfurimonas paralvinellae
		Campylobacter sputorum
		Streptococcus gwangjuense
		Streptomyces nojiriensis
		Oceanicola sp. D3
		Ruminococcus bovis
		Comamonas aquatica
		Hydrogenophaga sp. PAMC20947
		Sphingobacterium lactis
		Rhodopseudomonas boonkerdii
		Pyxidicoccus sp. SCPEA002
		Mammaliicoccus vitulinus
		Halobacillus mangrovi
		Flavobacterium alkalisoli
		Sphingopyxis fribergensis
		Metabacillus sediminilitoris
		Sphingomonas sp. PAMC26645
		Chryseobacterium gleum
		Salegentibacter mishustinae
		Microbacterium foliorum
		Aromatoleum bremense
		Schaalia turicensis
		Xanthobacter autotrophicus
		Actinomadura sp. NAK00032
		Planococcus glaciei
		Leptotrichia trevisanii
		Sulfuriroseicoccus oceanibius
		Lysobacter soli
		Alicycliphilus denitrificans
		Vescimonas fastidiosa
		Lactobacillus iners
		Sphingobium yanoikuyae
		Sphingomonas piscis
		Paenibacillus beijingensis
		Prevotella multiformis
		Nitrospira moscoviensis
		Listeria welshimeri
		Eggerthella sp. YY7918
		Flavobacterium magnum
		Clostridium pasteurianum
		Mycolicibacterium sediminis
		Slackia heliotrinireducens
		Clostridium bornimense
		Brucella anthropi
		Desulfolutivibrio sulfoxidireducens
		Candidatus Thiodictyon syntrophicum
		Nocardia seriolae
		Aquisphaera giovannonii
		Virgibacillus necropolis
		Aliarcobacter cryaerophilus
		Myxococcus hansupus
		Limnoglobus roseus
		Azospirillum thiophilum
		Carnobacterium viridans
		Mucisphaera calidilacus
		Clostridium saccharoperbutylacetonicum
		Microbacterium sediminis
		Ketobacter alkanivorans
		Methylobacterium oryzae
		Sulfuriferula plumbiphila
		Alkalibacter sp. ES005
		Virgibacillus sp. Bac332
		Salinibacterium sp. ZJ450
		Gemmatimonas groenlandica
		Variovorax sp. PAMC 28711
		Octadecabacter sp. SW4
		Nitrogeniibacter aestuarii
		Achromobacter denitrificans
		Leptotrichia sp. oral taxon 212
		Pelolinea submarina
		Microbacterium chocolatum
		Arthrobacter alpinus
		Labilithrix luteola
		Bacillus subtilis
		Mogibacterium diversum
		Arthrobacter crystallopoietes
		Aggregatibacter actinomycetemcomitans
		Butyrivibrio fibrisolvens
		Clostridium sp. deep sea
		Polynucleobacter necessarius
		Rhizorhabdus dicambivorans
		Sanguibacter sp. HDW7
		Chryseobacterium sp. Y16C
		Achromobacter spanius
		Lentibacillus amyloliquefaciens
		Paenarthrobacter nicotinovorans
		Jeotgalibacillus malaysiensis
		Diaphorobacter sp. HDW4A
		Tumebacillus avium
		Leisingera aquaemixtae
		Micromonospora auratinigra
		Streptomyces liangshanensis
		Desulfovibrio ferrophilus
		Spirosoma sp. KUDC1026
		Massilia plicata
		Kocuria turfanensis
		Capnocytophaga sputigena
		Pandoraea norimbergensis
		Mitsuaria sp. 7
		Hyphobacterium sp. CCMP332
		Aromatoleum petrolei
		Variovorax sp. PAMC28562
		Deinococcus irradiatisoli
		Nitrogeniibacter mangrovi
		Erysipelothrix sp. HDW6C
		Sandaracinus amylolyticus
		Hymenobacter busanensis
		Rhodobacter sp. N10
		Microterricola viridarii
		Paenibacillus tianjinensis
		Macrococcus armenti
		Sphingomonas hengshuiensis
		Nibricoccus aquaticus
		Brevibacillus marinus
		Labrenzia sp. VG12
		Geomonas oryzisoli
		Pseudodesulfovibrio sp. SF6
		Megamonas funiformis
		Luteimonas yindakuii
		Pseudochrobactrum sp. XF203
		Streptomyces lydicus
		Ruminiclostridium herbifermentans
		Flavobacterium inviolabile
		Hymenobacter sp. NBH84
		Geomonas nitrogeniifigens
		Roseovarius sp. SCSIO 43702
		Dialister pneumosintes
		Lactococcus garvieae
		Gracilibacillus salitolerans
		Pseudoprevotella muciniphila
		Stenotrophomonas maltophilia
		Thermophilibacter immobilis
		Shinella sp. XGS7
		Aminipila butyrica
		Xanthobacter dioxanivorans
		Starkeya sp. ORNL1
		Sphingomonas sinipercae
		Gemella sanguinis
		Pseudoleptotrichia goodfellowii
		Collimonas arenae
		Bifidobacterium angulatum
		Sphingopyxis sp. OPL5
		Comamonas testosteroni
		Glaciihabitans sp. INWT7
		Persicimonas caeni
		Lactobacillus amylovorus
		Turicibacter sp. TJ11
		Candidatus Promineofilum breve
		Casimicrobium huifangae
		Arcticibacterium luteifluviistationis
		Cupriavidus oxalaticus
		Chryseobacterium sp. MEBOG06
		Ureibacillus thermophilus
		Allokutzneria albata
		Phyllobacterium sp. T1293
		Virgibacillus phasianinus
		Sinomonas atrocyanea
		Geomonas subterranea
		Variovorax sp. RA8
		Nonlabens sp. Ci31
		Mogibacterium pumilum
		Apilactobacillus kunkeei
		Mycolicibacterium mengxianglii
		Mannheimia varigena
		Clostridium butyricum
		Candidatus Syntrophocurvum alkaliphilum
		Paracoccus marcusii
		Lactococcus lactis
		Streptomyces sp. SM18
		Lachnoanaerobaculum umeaense
		Metabacillus litoralis
		Streptomyces ferrugineus
		Kaustia mangrovi
		Mycolicibacter terrae
		Ndongobacter massiliensis
		Yersinia ruckeri
		Azospirillum thermophilum
		Mycolicibacterium baixiangningiae
		Orrella dioscoreae
		Streptococcus sp. oral taxon 431
		Streptococcus equi
		Candidatus Nanosynbacter sp. HMT352
		Acidipropionibacterium acidipropionici
		Thioalkalivibrio versutus
		Ezakiella massiliensis
		Pseudobutyrivibrio xylanivorans
		Burkholderia anthina
		Paraclostridium bifermentans
		Heyndrickxia vini
		Neisseria chenwenguii
		Muribaculum gordoncarteri
		Achromobacter sp. MFA1 R4
		Parafannyhessea umbonata
		Paludibaculum fermentans
		Rosistilla carotiformis
		Bacillus pseudomycoides
		Subtercola sp. PAMC28395
		Variovorax sp. HW608
		Methylovirgula ligni
		Clostridium sp. SY8519
		Streptococcus koreensis
		Streptococcus salivarius
		Methylomonas koyamae
		Chryseobacterium sp. MEBOG07
		Cyanobium sp. NS01
		Neobacillus mesonae
		Blautia massiliensis
		Pseudomonas putida
		Pseudoxanthomonas suwonensis
		Actinobacillus pleuropneumoniae
		Heyndrickxia oleronia
		Coprococcus catus
		Companilactobacillus allii
		Arthrobacter woluwensis
		Denitrobacterium detoxificans
		Frondihabitans sp. 762G35
		Clostridium manihotivorum
		Priestia filamentosa
		Loigolactobacillus coryniformis
		Actinomyces naeslundii
		Rummeliibacillus stabekisii
		Rathayibacter iranicus
		Niallia circulans
		Bacillus cytotoxicus
		Geobacter pickeringii
		Roseateles depolymerans
		Novibacillus thermophilus
		Lysinibacillus timonensis
		Frigidibacter mobilis
		Anoxybacter fermentans
		Pantoea sp. SO10
		Spirosoma montaniterrae
		Crateriforma conspicua
		Prevotella jejuni
		Paraburkholderia sp. SOS3
		Sphingomonas taxi
		Lactobacillus johnsonii
		Streptococcus infantis
		Nitrospira japonica
		Hymenobacter sp. TS19
		Paraburkholderia caribensis
		Nocardioides aromaticivorans
		Geobacillus stearothermophilus
		Acidaminococcus intestini
		Pontibacter sp. SGAir0037
		Parolsenella massiliensis
		Acetivibrio thermocellus
		Aeromonas hydrophila
		Granulicatella elegans
		Halanaerobium hydrogeniformans
		Gemmata obscuriglobus
		Clostridium beijerinckii
		Parageobacillus toebii
		Sphingorhabdus sp. M41
		Winogradskyella forsetii
		Sulfurimicrobium lacus
		Brevibacterium casei
		Gimesia aquarii
		Vibrio sp. VB16
		Methylomonas denitrificans
		Aequorivita sp. H23M31
		Diaphorobacter ruginosibacter
		Dyadobacter sp. NIV53
		Streptococcus canis
		Mycolicibacterium helvum
		Vallitalea guaymasensis
		Botrimarina mediterranea
		Microbacterium hominis
		Chryseobacterium carnipullorum
		Hydrogenophaga sp. YM1
		Rhizobium sp. WL3
		Prevotella bryantii
		Chryseobacterium sp. 6424
		Hydrogenophaga sp. PBC
		Chryseobacterium indologenes
		Streptobacillus moniliformis
		Brachybacterium vulturis
		Selenomonas sp. oral taxon 126
		Candidatus Reidiella endopervernicosa
		Labilibaculum antarcticum
		Thauera sp. K11
		Glaciecola amylolytica
		Psychrobacillus glaciei
		Bradyrhizobium symbiodeficiens
		Sinorhizobium medicae
		Cupriavidus pauculus
		Xanthomonas campestris
		Clostridium sp. BNL1100
		Bradyrhizobium sp. BTAi1
		Acidovorax sp. YS12
		Clostridium septicum
		Streptomyces asoensis
		Methylorubrum populi
		Methanobrevibacter arboriphilus
		Aeromonas veronii
		Microvirga thermotolerans
		Rhizobium sp. 11515TR
		Sedimentibacter sp. zth1
		Pseudolysobacter antarcticus
		Virgibacillus sp. SK37
		Urechidicola croceus
		Hymenobacter jejuensis
		Agrococcus carbonis
		Flavobacterium sp. KBS0721
		Mucilaginibacter gotjawali
		Caloramator sp. E03
		Kurthia sp. 11kri321
		Caballeronia insecticola
		Clostridium tyrobutyricum
		Blastochloris viridis
		Bifidobacterium asteroides
		Aminipila luticellarii
		Laribacter hongkongensis
		Acidihalobacter yilgarnensis
		Caulobacter mirabilis
		Ureibacillus thermosphaericus
		Lysobacter enzymogenes
		Clostridium sp. M62/1
		Methylocystis heyeri
		Nitratireductor kimnyeongensis
		Inhella inkyongensis
		Agrobacterium rubi
		Clavibacter michiganensis
		Formosa sediminum
		Hyphomonas sp. CACIAM 19H1
		Vibrio penaeicida
		Luteimonas chenhongjianii
		endosymbiont TC1 of Trimyema compressum
		Candidatus Phaeomarinobacter ectocarpi
		Helcococcus kunzii
		Dyella thiooxydans
		Micromonospora echinospora
		Clostridium sp. AWRP
		Opitutus sp. GAS368
		Sphingomonas alpina
		Usitatibacter palustris
		Selenomonas timonae
		Thiospirochaeta perfilievii
		Anseongella ginsenosidimutans
		Micromonospora krabiensis
		Pseudomonas oryzihabitans
		Erythrobacter sp. HKB08
		Roseburia intestinalis
		Chromobacterium paludis
		Sinorhizobium sp. BG8
		Flavobacterium faecale
		Aliarcobacter butzleri
		Bifidobacterium thermophilum
		Fusobacterium hwasookii
		Brevibacterium sp. CS2
		Epilithonimonas vandammei
		Candidatus Desulfovibrio trichonymphae
		Lacunisphaera limnophila
		Paenibacillus sp. RUD330
		Bosea sp. RAC05
		Mesobacillus sp. S13
		Sutcliffiella horikoshii
		Megamonas hypermegale
		Pelagerythrobacter marensis
		Rhizobacter gummiphilus
		Radiobacillus sp. 80
		Vibrio ponticus
		Marinobacterium sediminicola
		Variovorax paradoxus
		Rhodothermus marinus
		Polaribacter sp. NJDZ03
		Ottowia oryzae
		Paeniclostridium sordellii
		Arachidicoccus sp. BS20
		Clostridium baratii
		Acetobacter persici
		Olsenella timonensis
		Chitinibacter bivalviorum
		Paenibacillus sp. sptzw28
		Chryseobacterium joostei
		Phreatobacter stygius
		Myroides fluvii
		Alkaliphilus sp. B6464
		Arthrobacter agilis
		Listeria monocytogenes
		Rhodoferax antarcticus
		Yangia pacifica
		Bacillus aquiflavi
		Kingella kingae
		Pasteurella multocida
		Methylophilus sp. TWE2
		Coprococcus comes
		Apibacter raozihei
		Macrococcus caseolyticus
		Mycolicibacterium madagascariense
		Burkholderia ubonensis
		Clostridium sp. C5S11
		Parolsenella catena
		Candidatus Desulfofervidus auxilii
		Paludibacterium paludis
		Kerstersia gyiorum
		Acidovorax monticola
		Bacillus sp. S3
		Jeotgalibaca ciconiae
		Cytobacillus oceanisediminis
		Prevotella ruminicola
		Salegentibacter salegens
		Acinetobacter haemolyticus
		Nocardioides okcheonensis
		Pectinatus frisingensis
		Oceanidesulfovibrio marinus
		Rhizorhabdus wittichii
		Azospira inquinata
		Ferribacterium limneticum
		Bifidobacterium bifidum
		Sagittula sp. P11
		Salegentibacter sp. T436
		Pedobacter roseus
		Burkholderia sp. Bp7605
		Methyloversatilis sp. RAC08
		Brochothrix thermosphacta
		Georhizobium profundi
		Bradyrhizobium quebecense
		Chitinophaga caeni
		Massilia sp. NP310
		Polynucleobacter asymbioticus
		Ensifer adhaerens
		Diaminobutyricimonas sp. LJ205
		Actinoplanes ianthinogenes
		Pseudomonas alcaligenes
		Sediminicola sp. YIK13
		Clostridium taeniosporum
		Thermanaerosceptrum fracticalcis
		Pseudobacter ginsenosidimutans
		Nocardioides sp. Kera G14
		Actinomadura sp. WMMB 499
		Cetobacterium somerae
		Actinoplanes derwentensis
		Faecalibacillus intestinalis
		Lysobacter lycopersici
		Lentibacillus sp. CBA3610
		Peptoniphilus ivorii
		Ralstonia insidiosa
		Rhodocaloribacter litoris
		Ancylobacter pratisalsi
		Bordetella genomosp. 8
		Rhodoferax sediminis
		Campylobacter sp. RM6914
		Faecalibaculum rodentium
		Clostridium isatidis
		Geobacter sulfurreducens
		Rhodococcus coprophilus
		Lactococcus cremoris
		Arachnia rubra
		Clostridium intestinale
		Rhodobacter sp. LPB0142
		Microbulbifer sp. ALW1
		Qipengyuania flava
		Aneurinibacillus soli
		Desulfobulbus oralis
		Pseudolabrys taiwanensis
		Agrobacterium vaccinii
		Niveibacterium microcysteis
		Flavobacterium sp. GENT11
		Gramella sp. MT6
		Collinsella sp. zg1085
		Clostridium argentinense
		Tautonia plasticadhaerens
		Flavobacterium kingsejongi
		Microvirga ossetica
		Clostridium tetani
		Bifidobacterium eulemuris
		Salinivirga cyanobacteriivorans
		Mycobacterium saskatchewanense
		Halobacillus halophilus
		Vagococcus xieshaowenii
		Serratia plymuthica
		Aminipila terrae
		Anaerobutyricum hallii
		Cloacibacterium normanense
		Pseudomonas balearica
		Sulfitobacter mediterraneus
		Mannheimia granulomatis
		Pseudomonas cichorii
		Bradyrhizobium lablabi
		Staphylococcus simiae
		Providencia alcalifaciens
		Nostoc sp. C052
		Ramlibacter tataouinensis
		Iocasia fonsfrigidae
		Microlunatus soli
		Paraburkholderia edwinii
		Roseburia hominis
		Pedobacter steynii
		Methylocystis sp. SC2
		Lactobacillus acidophilus
		Hymenobacter sedentarius
		Flavobacterium anhuiense
		Flavobacterium commune
		Limosilactobacillus reuteri
		Methylomusa anaerophila
		Aquihabitans sp. Kera 3
		Aquihabitans sp. G128
		Novisyntrophococcus fermenticellae
		Quatrionicoccus australiensis
		Proteiniphilum saccharofermentans
		Streptomyces xanthii
		Paenibacillus tritici
		Ruegeria pomeroyi
		Neisseria mucosa
		Rhodococcus rhodochrous
		Acidihalobacter aeolianus
		Vaginimicrobium propionicum
		Chryseobacterium sp. StRB126
		Dechloromonas denitrificans
		Methyloligella sp. GL2
		Muricauda aurantiaca
		Pseudomonas rhodesiae
		Endomicrobium proavitum
		Dialister massiliensis
		Aeromonas schubertii
		Priestia flexa
		Treponema denticola
		Nocardioides anomalus
		Granulibacter bethesdensis
		Leucobacter denitrificans
		Acetobacter ghanensis
		Neisseria bacilliformis
		Acidovorax sp. HDW3
		Kaistella carnis
		Saccharibacillus brassicae
		Bacillus dafuensis
		Streptococcus halotolerans
		Sporomusa termitida
		Agrococcus jejuensis
		Collinsella aerofaciens
		Salinibacterium hongtaonis
		Dactylosporangium vinaceum
		Streptomyces formicae
		Chryseobacterium taklimakanense
		Lutibacter profundi
		Hafnia alvei
		Sinorhizobium meliloti
		Crassaminicella profunda
		Streptomyces sp. NHF165
		Aureimonas mangrovi
		Actinoplanes sp. OR16
		Turicibacter sp. H121
		Syntrophotalea acetylenica
		Bordetella sp. N
		Pontibacillus sp. ALD_SL1
		Capnocytophaga sp. oral taxon 878
		Pseudomonas koreensis
		Berryella intestinalis
		Neokomagataea tanensis
		Streptococcus sp. oral taxon 061
		Clostridium acetobutylicum
		Rufibacter tibetensis
		Mesorhizobium sp. 8
		Serpentinicella alkaliphila
		Mannheimia haemolytica
		Rhodobaca barguzinensis
		Bordetella pseudohinzii
		Phreatobacter cathodiphilus
		Histophilus somni
		Ethanoligenens harbinense
		Massilia putida
		Variovorax sp. PAMC26660
		Sporosarcina ureae
		Carnobacterium divergens
		Sorangium cellulosum
		Iamia sp. SCSIO 61187
		Streptococcus ruminantium
		Hymenobacter qilianensis
		Aeromonas enteropelogenes
		Acidovorax antarcticus
		Celeribacter baekdonensis
		Clostridium fermenticellae
		Anaerostipes hadrus
		Phytohabitans suffuscus
		Paenisporosarcina antarctica
		Streptomyces bathyalis
		Nesterenkonia sp. NBAIMH1
		Paraburkholderia atlantica
		Pistricoccus aurantiacus
		Nocardia asteroides
		Muricauda aquimarina
		Blautia argi
		Microbacterium caowuchunii
		Treponema peruense
		Nocardioides sp. S5
		Bacillus sp. PAMC26568
		Acidovorax cattleyae
		Acinetobacter junii
		Mucilaginibacter rubeus
		Streptococcus mitis
		Candidatus Frankia datiscae
		Lysobacter antibioticus
		Anaerocolumna cellulosilytica
		Anaerocolumna chitinilytica
		Brachyspira hampsonii
		Gordonia pseudoamarae
		Lysinibacillus sphaericus
		Mycolicibacterium anyangense
		Rahnella aquatilis
		Streptococcus pseudoporcinus
		Rubrobacter xylanophilus
		Pseudoalteromonas rubra
		Pseudodesulfovibrio indicus
		Melissococcus plutonius
		Agrobacterium tumefaciens
		Brevilactibacter coleopterorum
		Streptomyces capitiformicae
		Desulfobacter hydrogenophilus
		Sphingorhabdus lacus
		Neisseria shayeganii
		Prevotella histicola
		Aquisalimonas sp. 2447
		Sphingobium baderi
		Bifidobacterium adolescentis
		Clostridium drakei
		Blattabacterium cuenoti
		Vescimonas coprocola
		Staphylococcus sp. 17KM0847
		Nocardia yunnanensis
		Flavobacterium gilvum
		Stappia sp. ES.058
		Mobiluncus curtisii
		Acholeplasma hippikon
		Leucobacter muris
		Nakamurella antarctica
		Streptococcus chenjunshii
		Bacillus shivajii
		Neisseria weaveri
		Paenibacillus sp. E222
		Duganella sp. AF9R3
		Blautia sp. SC05B48
		Luteolibacter luteus
		Aquitalea magnusonii
		Gillisia sp. Hel1_33_143
		Janibacter indicus
		Microbacterium oleivorans
		Kosmotoga pacifica
		Pseudorhodoplanes sinuspersici
		Thermoanaerobacterium sp. RBIITD
		Terriglobus roseus
		Hydrogenophaga sp. RAC07
		Bordetella bronchialis
		Polynucleobacter difficilis
		Romboutsia ilealis
		Desulfatibacillum aliphaticivorans
		Defluviicoccus vanus
		Crassaminicella thermophila
		Marmoricola scoriae
		Ereboglobus luteus
		Variovorax sp. WDL1
		Clostridium kluyveri
		Steroidobacter denitrificans
		Lactococcus taiwanensis
		Burkholderia cepacia
		Brevibacillus composti
		Caloranaerobacter azorensis
		Neorhizobium sp. SOG26
		Brachybacterium sp. CBA3105
		Chryseobacterium sp. ZHDP1
		Methylobacterium durans
		Francisella frigiditurris
		Pseudodesulfovibrio cashew
		Jeotgalicoccus sp. ATCC 8456
		Flavihumibacter sp. IMCC34837
		Hartmannibacter diazotrophicus
		Bradyrhizobium sp. CCBAU 53351
		Microbacterium amylolyticum
		Microbacterium sp. PM5
		Sphingomonas lutea
		Empedobacter falsenii
		Peptacetobacter hiranonis
		Streptomyces sp. GMY02
		Sphingopyxis macrogoltabida
		Gordonia terrae
		Nocardia cyriacigeorgica
		Streptococcus porcinus
		Pontibacter akesuensis
		Asaia bogorensis
		Nonlabens spongiae
		Paenibacillus baekrokdamisoli
		Formosa sp. Hel3_A1_48
		Cupriavidus pinatubonensis
		Geosporobacter ferrireducens
		Pantoea vagans
		Methylomonas paludis
		Streptococcus sp. A12
		Bordetella flabilis
COPD COVID-19 (Gut) COVID-19 (Respiratory) Pneumonia	1	Erythrobacter litoralis
COPD COVID-19 (Respiratory) Pneumonia Tuberculosis	1	Draconibacterium halophilum
COVID-19 (Gut) COVID-19 (Respiratory) Tuberculosis	716	Schaalia sp. ZJ405
		Klebsiella michiganensis
		Enterococcus faecium
		Novosphingobium resinovorum
		Mycolicibacterium celeriflavum
		Pelagovum pacificum
		Gluconobacter frateurii
		Aquabacterium olei
		Wenyingzhuangia fucanilytica
		Lautropia mirabilis
		Mycolicibacterium insubricum
		Butyricimonas faecalis
		Constantimarinum furrinae
		Bacillus glycinifermentans
		Bacteroides fragilis
		Pseudomonas alkylphenolica
		Neisseria animaloris
		Phycicoccus endophyticus
		Streptococcus thermophilus
		Bacteroides nordii
		Streptococcus pneumoniae
		Pasteurella canis
		Deinococcus actinosclerus
		Parabacteroides distasonis
		Sphingobacterium sp. SRCM116780
		Lacrimispora saccharolytica
		Bacillus sp. NSP9.1
		Sphingomonas melonis
		Paraburkholderia tropica
		Costertonia aggregata
		Bacteroides xylanisolvens
		Campylobacter gracilis
		Tetragenococcus osmophilus
		Arthrobacter sp. NicSoilB4
		Keratinibaculum paraultunense
		Staphylospora marina
		Planococcus massiliensis
		Halarcobacter anaerophilus
		Sphingobium sp. YG1
		Microbacterium sp. LKL04
		Bacteroides faecis
		Luteimonas sp. MC1750
		Staphylococcus cohnii
		Xenorhabdus nematophila
		Actinomyces sp. 432
		Paenibacillus naphthalenovorans
		Methylomicrobium sp. wino1
		Bradyrhizobium diazoefficiens
		Sphingomonas sp. HDW15A
		Vibrio europaeus
		Brachyspira hyodysenteriae
		Alteromonas mediterranea
		Aeromonas salmonicida
		Luteolibacter ambystomatis
		Kocuria varians
		Odoribacter splanchnicus
		Flavobacterium fluviale
		Fusobacterium varium
		Komagataeibacter xylinus
		Parageobacillus thermoglucosidasius
		Bacteroides sp. CBA7301
		Agrobacterium vitis
		Candidatus Erwinia haradaeae
		Achromobacter xylosoxidans
		Spirosoma radiotolerans
		Rhodococcus sp. B7740
		Brucella pseudogrignonensis
		Vibrio ziniensis
		Lachnoclostridium phocaeense
		Pseudomonas syringae
		Weissella hellenica
		Azospirillum brasilense
		Devosia sp. A16
		Neisseria brasiliensis
		Tenacibaculum mesophilum
		Psychroserpens sp. NJDZ02
		Algibacter sp. L3A6
		Micropruina glycogenica
		Limosilactobacillus fermentum
		Corynebacterium ammoniagenes
		Neisseria weixii
		Kibdelosporangium phytohabitans
		Paenibacillus peoriae
		Marinobacterium aestuarii
		Bradyrhizobium icense
		Denitratisoma sp. DHT3
		Enterococcus raffinosus
		Pseudomonas versuta
		Bartonella bacilliformis
		Tardiphaga robiniae
		Bacillus sp. Y1
		Cellulomonas iranensis
		Chryseobacterium indoltheticum
		Actinobacillus suis
		Amycolatopsis aidingensis
		Flammeovirga yaeyamensis
		Sinorhizobium americanum
		Alteromonas macleodii
		Achromobacter sp. B7
		Fusobacterium canifelinum
		Diaphorobacter sp. HDW4B
		Erythrobacter sp. THAF29
		Malaciobacter marinus
		Sphingomonas panacisoli
		Pandoraea pnomenusa
		Leclercia adecarboxylata
		Amedibacterium intestinale
		Bacillus thuringiensis
		Streptococcus sp. NPS 308
		Polaribacter sp. Hel1_33_78
		Pseudomonas simiae
		Klebsiella pneumoniae
		Monoglobus pectinilyticus
		Chryseobacterium balustinum
		Legionella israelensis
		Streptomyces exfoliatus
		Changchengzhania lutea
		Akkermansia muciniphila
		Dysosmobacter welbionis
		Staphylococcus gallinarum
		Pseudomonas atacamensis
		Otariodibacter oris
		Ornithinimicrobium sp. HY006
		Rouxiella badensis
		Conexibacter sp. SYSU D00693
		Clostridium sp. C1
		Cohnella candidum
		Aquibium oceanicum
		Sphingomonas daechungensis
		Tessaracoccus sp. MC1865
		Croceicoccus marinus
		Pseudomonas libanensis
		Neptunomonas phycophila
		Pseudomonas trivialis
		Neisseria flavescens
		Haemophilus parainfluenzae
		Ralstonia solanacearum
		Fusobacterium periodonticum
		Miniimonas sp. S16
		Rugosibacter aromaticivorans
		Legionella longbeachae
		Sphingosinithalassobacter tenebrarum
		Polaribacter sp. ALD11
		Methanobrevibacter smithii
		Acinetobacter lwoffii
		Peribacillus butanolivorans
		Pandoraea faecigallinarum
		Tomitella fengzijianii
		Weeksella virosa
		Cupriavidus nantongensis
		Bdellovibrio sp. KM01
		Devosia sp. I507
		Photorhabdus akhurstii
		Sphingomonas profundi
		Acinetobacter gyllenbergii
		Gimesia chilikensis
		Burkholderia sp. PAMC 26561
		Novosphingobium sp. P6W
		Agrobacterium fabrum
		Romboutsia sp. CE17
		Nocardioides mesophilus
		Vibrio mimicus
		Avibacterium paragallinarum
		Pectobacterium polaris
		Filimonas lacunae
		Flagellatimonas centrodinii
		Sphingobacterium multivorum
		Capnocytophaga cynodegmi
		Dehalococcoides mccartyi
		Nocardioides dongkuii
		Burkholderia sp. MSMB0856
		Pseudonocardia broussonetiae
		Rhizobium bangladeshense
		Sinorhizobium fredii
		Aquimarina sp. AD1
		Sphingomonas sp. NIC1
		Achromobacter deleyi
		Enterobacter mori
		Flagellimonas sp. HMM57
		Pectobacterium sp. LJ1
		Cohnella abietis
		Paracoccus sp. MA
		Burkholderia cenocepacia
		Bradyrhizobium sp. A19
		Dietzia psychralcaliphila
		Aggregatimonas sangjinii
		Rhodoluna limnophila
		Telmatocola sphagniphila
		Gramella fulva
		Faecalibacter bovis
		Leifsonia sp. PS1209
		Mycobacterium canettii
		Sphingopyxis sp. FD7
		Variovorax sp. SRS16
		Chryseobacterium sp. G0201
		Cupriavidus gilardii
		Ferruginibacter lapsinanis
		Brachybacterium avium
		Desulforamulus ferrireducens
		Flavobacterium oreochromis
		Antarcticibacterium flavum
		Hathewaya histolytica
		Microbacterium sp. NIBRBAC000506063
		Cedecea neteri
		Porphyrobacter sp. CACIAM 03H1
		Plantactinospora sp. KBS50
		Thermomonospora amylolytica
		Micromonospora craniellae
		cyanobacterium endosymbiont of Rhopalodia gibberula
		Pseudorhizobium flavum
		Chitinophaga oryzae
		Porphyrobacter sp. GA68
		Rhizobium sp. C104
		Arenimonas daejeonensis
		Paracoccus liaowanqingii
		Paludisphaera borealis
		Aquisediminimonas profunda
		Streptococcus sp. HSISS1
		Neisseria animalis
		Flavobacterium sp. CJ74
		Paenibacillus azoreducens
		Mesorhizobium sp. M2A.F.Ca.ET.043.05.1.1
		Erwinia sp. J780
		Geobacter sp. FeAm09
		Pseudomonas parafulva
		Pedobacter aquae
		Lachnospira eligens
		Streptomyces harbinensis
		Bradyrhizobium genosp. L
		Pikeienuella piscinae
		Bifidobacterium catenulatum
		Nocardioides seonyuensis
		Enterobacter cancerogenus
		Ferrigenium kumadai
		Fusobacterium sp. oral taxon 203
		Actinomyces wuliandei
		Maribacter hydrothermalis
		Candidatus Methylopumilus turicensis
		Pontibacter pudoricolor
		Brevundimonas sp. M20
		Fluviibacter phosphoraccumulans
		Staphylococcus aureus
		Flavobacterium endoglycinae
		Vibrio alfacsensis
		Streptococcus mutans
		Pseudomonas monteilii
		Bifidobacterium longum
		Rivularia sp. PCC 7116
		Grimontia hollisae
		Enterobacter hormaechei
		Pseudomonas sp. CMR5c
		Staphylococcus saprophyticus
		Bisgaardia hudsonensis
		Methyloceanibacter sp. wino2
		Paraburkholderia sp. PGU19
		Flavobacterium haoranii
		Methylobacterium radiodurans
		Bacteroides sp. M10
		Agreia sp. COWG
		Acinetobacter ursingii
		Providencia rustigianii
		Campylobacter ureolyticus
		Candidatus Planktophila dulcis
		Streptomyces anulatus
		Flammeovirga kamogawensis
		Marinobacter sp. LPB0319
		Candidatus Saccharimonas aalborgensis
		Flavobacterium sp. CHNK8
		Bordetella holmesii
		Pimelobacter simplex
		Kingella denitrificans
		Methylomagnum ishizawai
		Blautia producta
		Mesorhizobium sp. AA22
		Saccharothrix syringae
		Eggerthella lenta
		Nocardia gipuzkoensis
		Azotobacter salinestris
		Aeromonas caviae
		Acidovorax sp. 1608163
		Thauera sp. MZ1T
		Rhodoferax saidenbachensis
		Lactococcus raffinolactis
		Paenibacillus sp. CAA11
		Pluralibacter gergoviae
		Bradyrhizobium sp. 1(2017)
		Herbaspirillum robiniae
		Nocardia farcinica
		Leptotrichia sp. oral taxon 847
		Burkholderia thailandensis
		Burkholderia pyrrocinia
		Limnohabitans sp. 103DPR2
		Oceanihabitans sp. IOP_32
		Rhodococcus erythropolis
		Pseudomonas sp. ATCC 13867
		Ruthenibacterium lactatiformans
		Cellulosimicrobium cellulans
		Hydrogenophaga sp. SL48
		Phocaeicola dorei
		Pedobacter suwonensis
		Effusibacillus dendaii
		Fusobacterium pseudoperiodonticum
		Neorhizobium galegae
		Pacificitalea manganoxidans
		Acidovorax sp. KKS102
		Mycolicibacterium poriferae
		Poseidonibacter lekithochrous
		Agromyces marinus
		Tenacibaculum maritimum
		Eubacterium limosum
		Streptococcus australis
		Parabacteroides johnsonii
		Oxalobacter formigenes
		Actinobacillus lignieresii
		Campylobacter showae
		Pseudomonas fragi
		Nocardioides aquaticus
		Octadecabacter temperatus
		Pseudonocardia autotrophica
		Pseudocnuella soli
		Streptomyces incarnatus
		Lutibacter sp. A80
		Devosia ginsengisoli
		Streptococcus gordonii
		Bacteriovorax stolpii
		Polaribacter sp. KT25b
		Lactiplantibacillus plantarum
		Pseudoalteromonas piscicida
		Virgibacillus dokdonensis
		Nocardioides sp. HDW12B
		Ensifer sp. PDNC004
		Pseudomonas arsenicoxydans
		Pseudoalteromonas tunicata
		Pseudomonas frederiksbergensis
		Asticcacaulis sp. AND118
		Hymenobacter sp. HDW8
		Elizabethkingia sp. JS20170427COW
		Calothrix sp. PCC 7716
		Brevibacillus agri
		Acinetobacter radioresistens
		Flavobacterium sp. CS20
		Treponema phagedenis
		Arthrobacter sulfonylureivorans
		Longicatena caecimuris
		Crenobacter cavernae
		Shinella sp. HZN7
		Euzebya pacifica
		Microbacterium wangchenii
		Flavobacterium crocinum
		Citrobacter sp. CF971
		Corynebacterium sanguinis
		Neisseria subflava
		Massilia flava
		Mesorhizobium sp. PAMC28654
		Methylocystis parvus
		Acinetobacter defluvii
		Acinetobacter baumannii
		Mammaliicoccus sciuri
		Candidatus Nitrotoga arctica
		Brachyspira pilosicoli
		Acinetobacter calcoaceticus
		Acinetobacter cumulans
		Nostoc sp. CENA543
		Staphylococcus pseudoxylosus
		Leuconostoc pseudomesenteroides
		Bordetella genomosp. 9
		Chryseobacterium gallinarum
		Salmonella bongori
		Campylobacter coli
		Atlantibacter hermannii
		Ferriphaselus amnicola
		Campylobacter rectus
		Flavobacterium covae
		Pseudomonas agarici
		Bosea sp. PAMC 26642
		Chryseobacterium sp. LJ668
		Jinshanibacter zhutongyuii
		Terrisporobacter sp. MCA3
		Lacticaseibacillus rhamnosus
		Aeoliella mucimassa
		Nocardia sp. CS682
		Salinimonas marina
		Capnocytophaga stomatis
		Fluviispira sanaruensis
		Rhodococcus sp. X156
		Sphingomonas sp. NBWT7
		Solibaculum mannosilyticum
		Antarcticibacterium arcticum
		Carnobacterium maltaromaticum
		Zunongwangia sp. SCSIO 43204
		Empedobacter brevis
		Janibacter sp. YB324
		Bifidobacterium pseudocatenulatum
		Adhaeribacter radiodurans
		Pseudomonas sp. MM211
		Enterococcus saigonensis
		Aureimonas populi
		Pseudomonas sp. ABC1
		Caulobacter vibrioides
		Brevundimonas naejangsanensis
		Microbacterium cremeum
		Streptococcus parasuis
		Acidithiobacillus ferrooxidans
		Staphylococcus pasteuri
		Bacillus sp. THAF10
		Acinetobacter wanghuae
		Bifidobacterium breve
		Mucilaginibacter celer
		Paenibacillus lutimineralis
		Streptococcus parauberis
		Herbaspirillum frisingense
		Clostridium cadaveris
		Bacteroides caccae
		Ruania sp. M4N3S171
		Aquella oligotrophica
		Ahniella affigens
		Anaerostipes caccae
		Neisseria meningitidis
		Gemella morbillorum
		Bradyrhizobium vignae
		Tenacibaculum todarodis
		Bdellovibrio bacteriovorus
		Anaerostipes rhamnosivorans
		Caenibius sp. WL
		Lysobacter sp. CJ11
		Bacillus mycoides
		Aerococcus urinaeequi
		Labrenzia sp. PHM005
		Amycolatopsis sp. YIM 10
		Streptomyces gobiensis
		Hymenobacter sp. BRD128
		Dehalobacterium formicoaceticum
		Pseudomonas sp. MPC6
		Nocardioides rotundus
		Acinetobacter sp. WCHAc010034
		Granulicatella adiacens
		Pantoea agglomerans
		Chryseobacterium cucumeris
		Streptococcus vestibularis
		Leclercia sp. W17
		Haemophilus haemolyticus
		Mycolicibacterium pulveris
		Ewingella americana
		Winogradskyella helgolandensis
		Shinella sp. PSBB067
		Polaribacter sp. KT 15
		Ferrovibrio terrae
		Metamycoplasma hominis
		Citrobacter werkmanii
		Aquimarina sp. BL5
		Photobacterium damselae
		Veillonella rodentium
		Sphingomonas sanguinis
		Saccharobesus litoralis
		Companilactobacillus crustorum
		Paenibacillus ihbetae
		Aquibium microcysteis
		Marixanthomonas sp. SCSIO 43207
		Empedobacter stercoris
		Candidatus Pantoea carbekii
		Polaribacter sp. MED152
		Parasphingorhabdus halotolerans
		Methyloceanibacter caenitepidi
		Brevefilum fermentans
		Candidatus Symbiopectobacterium sp. SyEd1
		Mycoplasmopsis fermentans
		Tepidimonas taiwanensis
		Polaromonas sp. JS666
		Niabella ginsenosidivorans
		Mesorhizobium sp. NBSH29
		Aureliella helgolandensis
		Streptococcus oralis
		Tessaracoccus aquimaris
		Campylobacter concisus
		Clostridium scatologenes
		Peribacillus psychrosaccharolyticus
		Cruoricaptor ignavus
		Kordia antarctica
		Hankyongella ginsenosidimutans
		Aurantiacibacter gangjinensis
		Treponema pedis
		Pseudoalteromonas sp. A25
		Flammeovirga pectinis
		Staphylococcus caprae
		Cellulophaga lytica
		Rubripirellula lacrimiformis
		Lentilactobacillus kefiri
		Acinetobacter pittii
		Anaerococcus mediterraneensis
		Paracoccus sanguinis
		Pseudomonas congelans
		Serinicoccus chungangensis
		Formosa sp. Hel1_31_208
		Staphylococcus chromogenes
		Aegicerativicinus sediminis
		Simonsiella muelleri
		Labrenzia sp. THAF82
		Proteus vulgaris
		Mycoplasma sp. (ex Biomphalaria glabrata)
		Gemella haemolysans
		Pediococcus pentosaceus
		Candidatus Thiothrix anitrata
		Campylobacter insulaenigrae
		Actinomyces sp. Chiba101
		Mycobacterium paraterrae
		Flavobacterium davisii
		Hydrogenophaga taeniospiralis
		Campylobacter canadensis
		Candidatus Nanosynbacter lyticus
		Frigoriglobus tundricola
		Citrobacter sedlakii
		Lactococcus sp. LG1267
		Amycolatopsis acidiphila
		Mycoplasmopsis bovis
		Echinicola soli
		Lactobacillus crispatus
		Murdochiella vaginalis
		Aureimonas sp. OT7
		Macrococcus canis
		Rhizorhabdus sp. MK52
		Luteimonas granuli
		Thiomonas arsenitoxydans
		Streptomyces angustmyceticus
		Aggregatibacter sp. 2125159857
		Acinetobacter nosocomialis
		Erysipelothrix larvae
		Tepiditoga spiralis
		Paralysiella testudinis
		Bradyrhizobium sp. CCBAU 051011
		Flavobacterium sediminis
		Paenibacillus sp. 481
		Mesorhizobium sp. M6A.T.Cr.TU.016.01.1.1
		Shinella zoogloeoides
		Streptococcus iniae
		Neisseria lactamica
		Lysobacter oculi
		Acidovorax sp. RAC01
		Bacillus sp. 1NLA3E
		Caulobacter rhizosphaerae
		Nocardioides sp. 603
		Herminiimonas arsenitoxidans
		Microvirgula aerodenitrificans
		Eikenella corrodens
		Rahnella victoriana
		Acinetobacter indicus
		Pseudomonas extremaustralis
		Thiothrix litoralis
		Bradyrhizobium sp. ORS 285
		Capnocytophaga sp. FDAARGOS_737
		Streptomyces niveus
		Arthrobacter citreus
		Thiocapsa bogorovii
		Pseudarthrobacter sp. NBSH8
		Leptotrichia hongkongensis
		Mycoplasmopsis maculosa
		Miltoncostaea oceani
		Sulfuriferula sp. AH1
		Bosea sp. ANAM02
		Formosa sp. L2A11
		Paraburkholderia sp. PGU16
		Campylobacter hominis
		Bacteroides thetaiotaomicron
		Gallaecimonas mangrovi
		Vagococcus lutrae
		Sphingopyxis lindanitolerans
		Bacteroides salyersiae
		Leptolyngbya boryana
		Massilia sp. LPB0304
		Tsukamurella paurometabola
		Draconibacterium orientale
		Acinetobacter sp. F9
		Fusobacterium nucleatum
		Sphingomonas sp. HMP6
		Sphingomonas sp. LK11
		Diaphorobacter aerolatus
		Terriglobus albidus
		Streptomyces roseirectus
		Fusobacterium gastrosuis
		Devosia sp. SL43
		Bacteroides cellulosilyticus
		Nocardia arthritidis
		Polaribacter sp. L3A8
		Legionella pneumophila
		Pseudomonas mediterranea
		Rhodovulum sulfidophilum
		Actinomyces procaprae
		Parvimonas micra
		Mariniplasma anaerobium
		Caulobacter sp. S6
		Brevundimonas pondensis
		Runella rosea
		Proteus mirabilis
		Nitratireductor sp. SY7
		Rhodococcus sp. SGAir0479
		Paeniglutamicibacter sp. Y32M11
		Anatilimnocola aggregata
		Nostoc sp. PCC 7524
		Azoarcus sp. DD4
		Dehalobacter restrictus
		Streptomyces sp. HSG2
		Rhodococcus sp. P1Y
		Venatorbacter cucullus
		Flavobacterium sp. KK2020170
		Microvirga sp. VF16
		Candidatus Nanosynbacter featherlites
		Methylobacterium organophilum
		Chromobacterium phragmitis
		Serratia entomophila
		Bacteroides sp. CACC 737
		Mesorhizobium sp. NZP2298
		Sphingobium herbicidovorans
		Chryseobacterium sp. F4
		Polaribacter sp. SM13
		Melaminivora jejuensis
		Klebsiella aerogenes
		Devosia sp. 1566
		Paracoccus aminovorans
		Haemophilus parahaemolyticus
		Burkholderia glumae
		Acidisarcina polymorpha
		Cobetia sp. L2A1
		Janibacter limosus
		Paenibacillus alvei
		Chryseobacterium lactis
		Prauserella marina
		Massilia violaceinigra
		Echinicola rosea
		Halomonas sp. KO116
		Neisseria sicca
		Pseudomonas orientalis
		Campylobacter sp. RM5004
		Lactobacillus delbrueckii
		Parasphingopyxis sp. CP4
		Paracoccus sp. MC1862
		Candidatus Kaistella beijingensis
		Flavobacterium arcticum
		Rothia dentocariosa
		Mycolicibacterium thermoresistibile
		Hymenobacter sp. BRD67
		Neisseria elongata
		Streptomyces hygroscopicus
		Cupriavidus sp. EM10
		[Ochrobactrum] quorumnocens
		Haloferax gibbonsii
		Halomonas sp. HG01
		Bacillus weihaiensis
		Blautia pseudococcoides
		Bacteroides intestinalis
		Haemophilus sp. oral taxon 036
		Bacteroides ovatus
		Nanchangia anserum
		Sphingobium sp. TKS
		Cupriavidus necator
		Mucilaginibacter ginsenosidivorans
		Flavobacterium sp. GENT5
		Nostoc sphaeroides
		Phaeobacter gallaeciensis
		Clostridioides difficile
		Gordonibacter urolithinfaciens
		Cloacibacterium caeni
		Acinetobacter piscicola
		Desulfurispirillum indicum
		Clostridium perfringens
		Flavobacterium columnare
		Enterococcus hirae
		Jatrophihabitans sp. GAS493
		Acidovorax sp. T1
		Hymenobacter sp. DG25B
		Brenneria rubrifaciens
		Streptococcus himalayensis
		Azoarcus communis
		Paenibacillus durus
		Rhizobium sp. L51/94
		Croceicoccus sp. YJ47
		Candidatus Sneabacter namystus
		Streptomyces coeruleorubidus
		Microbacterium sp. JZ31
		Chryseobacterium bernardetii
		Rothia mucilaginosa
		Azospirillum sp. TSH100
		Celeribacter indicus
		Winogradskyella schleiferi
		Rhizobium sp. K102
		Ligilactobacillus salivarius
		Marinicauda algicola
		Janthinobacterium sp. 1_2014MBL_MicDiv
		Algibacter sp. L1A34
		Bradyrhizobium canariense
		Psychromicrobium lacuslunae
		Brevundimonas goettingensis
		Pseudomonas viridiflava
		Methanosarcina thermophila
		Kaistella daneshvariae
		Acidovorax carolinensis
		Pauljensenia hongkongensis
		Muriicola soli
		Romboutsia hominis
		Enterococcus thailandicus
		Verrucomicrobium sp. GAS474
		Aggregatibacter segnis
		Amycolatopsis sp. FDAARGOS 1241
		Maribacter sp. HTCC2170
		Phyllobacterium zundukense
		Xylophilus rhododendri
		Mycolicibacterium parafortuitum
		Flintibacter sp. KGMB00164
		Gimesia algae
		Cupriavidus metallidurans
		Schaalia meyeri
		Polaribacter haliotis
		Candidatus Rhabdochlamydia oedothoracis
		Enterococcus mundtii
		Nitrosomonas ureae
		Shewanella khirikhana
		Acinetobacter larvae
		Vibrio cincinnatiensis
COPD COVID-19 (Gut) COVID-19 (Respiratory)	1	Winogradskyella sediminis
COVID-19 (Gut) COVID-19 (Respiratory) Pneumonia	298	Lysobacter sp. TY2-98
		Actinomyces sp. MAS-1
		Nocardioides sp. zg-579
		Methylobacterium currus
		Limnohabitans sp. 63ED37-2
		Microbacterium sp. YJN-G
		Rhodanobacter thiooxydans
		Altererythrobacter sp. BO-6
		Lacipirellula limnantheis
		Nocardioides sp. LMS-CY
		Lysinibacillus sp. CD3-6
		Pandoraea oxalativorans
		Polynucleobacter sp. VK25
		Nocardia iowensis
		Mesorhizobium sp. M7A.F.Ce.TU.012.03.2.1
		Streptomyces sp. SCSIO 64649
		Thalassotalea crassostreae
		Terasakiella sp. SH-1
		Ruania alkalisoli
		Agromyces badenianii
		Nakamurella sp. PAMC28650
		Anaeromyxobacter sp. Fw109-5
		Protaetiibacter larvae
		Gemmobacter aquarius
		Paraburkholderia dokdonella
		Sphingosinicella sp. BN140058
		Rhodoferax koreense
		Bradyrhizobium genosp. B
		Hyphomonas sp. Mor2
		Methanococcus maripaludis
		Sphingomonas sp. FARSPH
		Parasphingorhabdus sp. JHSY0214
		Actinomyces howellii
		Pukyongiella litopenaei
		Actinomyces gaoshouyii
		Microbacterium sp. CBA3102
		Roseburia sp. NSJ-69
		Kineobactrum salinum
		Ruania sp. LR1S40
		Eubacterium sp. MSJ-33
		Clostridium sp. JN-1
		Rhizobacter sp. AJA081-3
		Sphingomonas paucimobilis
		Paenibacillus sp. Y412MC10
		Burkholderia stagnalis
		Fulvivirga sp. SW1-E11
		Bosea sp. AS-1
		Micrococcus luteus
		Paraburkholderia graminis
		Microvirga sp. 17 mud 1-3
		Tissierella sp. JN-28
		Sphingomonas sp. S9-5
		Epidermidibacterium keratini
		Microbacterium schleiferi
		Cellulomonas sp. zg-ZUI222
		Pseudogulbenkiania sp. NH8B
		Salinibacterium sp. dk2585
		Bradyrhizobium zhanjiangense
		Bulleidia sp. zg-1006
		Corynebacterium cyclohexanicum
		Bacillus sp. FJAT-22090
		Halopseudomonas aestusnigri
		Bradyrhizobium sp. CCBAU 53421
		Streptomyces hundungensis
		Vagococcus zengguangii
		Variovorax sp. PBL-E5
		Streptomyces spectabilis
		Paenibacillus sp. H1-7
		Glycocaulis alkaliphilus
		Agromyces sp. G127AT
		Melaminivora sp. SC2-9
		Prevotella sp. E2-28
		Microcella flavibacter
		Malaciobacter pacificus
		Luteitalea sp. TBR-22
		Exiguobacterium sp. AT1b
		Micromonospora chokoriensis
		Phreatobacter sp. NMCR1094
		Bosea sp. Tri-49
		Methylobacterium sp. WL1
		Bacillus tequilensis
		Paralcaligenes sp. KSB-10
		Luteimonas sp. JM171
		Clostridium sp. DL-VIII
		Sphingomonas koreensis
		Sphingopyxis sp. PAMC25046
		Sideroxydans sp. MIZ01
		Candidatus Filomicrobium marinum
		Citricoccus sp. SGAir0253
		Candidatus Endomicrobium trichonymphae
		Flavobacterium sp. WSW3-B6
		Prevotella sp. E13-17
		Spiroplasma turonicum
		Bosea sp. F3-2
		Thermomonas sp. HDW16
		Achromobacter pestifer
		Rhizobium oryzihabitans
		Microbacterium protaetiae
		Mycobacterium sp. MS1601
		Cnuibacter physcomitrellae
		Polynucleobacter sp. MWH-UH21B
		Rhizobium phaseoli
		Pseudonocardia sp. HH130630-07
		Paenibacillus sp. FSL R7-0273
		Frondihabitans sp. PAMC 28766
		Alloactinosynnema sp. L-07
		Flavobacterium sp. HJ-32-4
		Massilia umbonata
		Leifsonia shinshuensis
		Moritella sp. 24
		Arthrobacter sp. FW305-BF8
		Streptomyces fodineus
		Brevundimonas sp. MF30-B
		Lysinibacillus parviboronicapiens
		Candidatus Methylopumilus universalis
		Amycolatopsis sp. BJA-103
		Curvibacter sp. AEP1-3
		Microbacterium oxydans
		Sphingomonas sediminicola
		Aerococcus urinaehominis
		Nordella sp. HKS 07
		Pseudoclavibacter sp. Marseille-Q3772
		Yersinia similis
		Lysobacter arenosi
		Chromobacterium sp. ATCC 53434
		Roseivivax sp. THAF30
		Paenibacillus sp. YPD9-1
		Paracoccus contaminans
		Halioglobus maricola
		Brevibacterium siliguriense
		Streptomyces parvulus
		Stieleria maiorica
		Kaistia sp. 32K
		Clostridium sp. JN-9
		Staphylococcus debuckii
		Actinotalea sp. JY-7876
		Tsukamurella tyrosinosolvens
		Legionella spiritensis
		Novosphingobium sp. THN1
		Serinicoccus hydrothermalis
		Methanosarcina barkeri
		Candidatus Planktophila limnetica
		Pseudonocardia sp. HH130629-09
		Pseudomonas alvandae
		Roseivivax marinus
		Thermosipho ferrireducens
		Aquirufa sp. 9H-EGSE
		Legionella geestiana
		Sphingomonas sp. AK-PDB1-5
		Nocardioides sp. zg-1228
		Streptomyces sp. SCUT-3
		Sphingomonas ginsengisoli An et al. 2013
		Gryllotalpicola protaetiae
		Georgenia wutianyii
		Janthinobacterium sp. LM6
		Sphingorhabdus sp. SMR4y
		Actinobacillus sp. GY-402
		Arachidicoccus sp. B3-10
		Leptolyngbya sp. 15MV
		Pseudomonas plecoglossicida
		Humibacter sp. WJ7-1
		Actinoplanes sp. N902-109
		Agromyces aureus
		Comamonas sp. NLF-1-9
		Breoghania sp. L-A4
		Fibrella sp. ES10-3-2-2
		Thalassospira sp. A40-3
		Salipiger abyssi
		Actinoalloteichus hymeniacidonis
		Brachybacterium sp. P6-10-X1
		Gemella sp. zg-570
		Rhizobium indicum
		Arachidicoccus sp. 5GH13-10
		Methylobacterium aquaticum
		Halomonas beimenensis
		Seonamhaeicola sp. S2-3
		Hydrogenophaga sp. NH-16
		Vibrio rumoiensis
		Caballeronia sp. M1242
		Caproiciproducens sp. NJN-50
		Serpentinimonas raichei
		Nocardioides sp. MC1495
		Burkholderia lata
		Ciceribacter thiooxidans
		Novosphingobium sp. Gsoil 351
		Auraticoccus monumenti
		Acinetobacter sp. ACNIH2
		Dyella telluris
		Lactobacillus terrae
		Bradyrhizobium paxllaeri
		Comamonas sp. Y33R10-2
		Oscillibacter sp. NSJ-62
		Phyllobacterium sp. 628
		Rhodococcus opacus
		Streptomyces sp. WA6-1-16
		Staphylococcus piscifermentans
		Tsuneonella dongtanensis
		Piscirickettsia salmonis
		Nocardioides sp. TF02-7
		Pseudooceanicola algae
		Maribius sp. THAF1
		Lentzea guizhouensis
		Deefgea sp. D25
		Massilia sp. DM-R-R2A-13
		Stenotrophomonas sp. LM091
		Kribbella qitaiheensis
		Sporosarcina sp. Marseille-Q4063
		Devosia oryziradicis
		Lentilactobacillus hilgardii
		Bradyrhizobium sp. CCBAU 53338
		Nocardioides sp. JQ2195
		Streptomyces chromofuscus
		Nocardioides yefusunii
		Christensenella sp. Marseille-P3954
		Sedimentisphaera cyanobacteriorum
		Microbacterium sp. H1-D42
		Aeromicrobium sp. A1-2
		Leptotrichia shahii
		Sphingobium sp. MI1205
		Pseudomonas sp. CC6-YY-74
		Streptomyces pluripotens
		Modestobacter sp. L9-4
		Novosphingobium sp. EMRT-2
		Rhodanobacter glycinis
		Sphingomonas sp. Cra20
		Pelagibacterium halotolerans
		Raineyella fluvialis
		Bradyrhizobium guangdongense
		Actinomyces sp. zg-332
		Deinococcus sp. NW-56
		Campylobacter novaezeelandiae
		Solitalea sp. S2-8
		Candidatus Planktophila versatilis
		Candidatus Arthromitus sp. SFB-rat-Yit
		Sandaracinobacter sp. M6
		Polaribacter sejongensis
		Cellulomonas sp. H30R-01
		Pseudomonas viciae
		Sulfitobacter sp. JK7-1
		Brevibacterium luteolum
		Fulvivirga sp. SS9-22
		Microbacterium sp. BH-3-3-3
		Pseudonocardia abyssalis
		Vibrio sp. SS-MA-C1-2
		Rosistilla oblonga
		Stella humosa
		Mycolicibacterium fluoranthenivorans
		Brevundimonas sp. AJA228-03
		Sphingosinithalassobacter sp. CS137
		Mycetocola sp. JXN-3
		Bdellovibrio sp. ZAP7
		Caulobacter sp. FWC26
		Sediminibacillus sp. DP4-553-S
		Ancylobacter sp. TS-1
		Shinella sp. H4-D48
		Sphingobium sp. SCG-1
		Magnetospirillum sp. XM-1
		Croceicoccus naphthovorans
		Sphingorhabdus sp. YGSMI21
		Tateyamaria omphalii
		Methylocystis rosea
		Arthrobacter sp. PM3
		Pseudomonas sp. LTJR-52
		Cellulomonas sp. PSBB021
		Vibrio taketomensis
		Thauera hydrothermalis
		Mesorhizobium sp. M1D.F.Ca.ET.043.01.1.1
		Crassaminicella sp. 143-21
		Rhodoplanes sp. Z2-YC6860
		Leptotrichia hofstadii
		Flavobacterium sp. F-70
		Ferruginibacter sp. KIS38-8
		Pseudomonas yamanorum
		Mucilaginibacter sp. F39-2
		Actinocatenispora sera
		Paenibacillus sp. JNUCC-31
		Metabacillus sp. B2-18
		Methylocystis bryophila
		Pseudomonas poae
		Leuconostoc carnosum
		Devosia sp. JXJ CY 41
		Pandoraea fibrosis
		Microbacterium sp. No. 7
		Variovorax boronicumulans
		Citromicrobium sp. JL477
		Nitrospira sp. KM1
		Rhodococcus hoagii
		Jeotgalibaca sp. MA1X17-3
		Fuscovulum blasticum
		Jeongeupia sp. HS-3
		Mycobacterium basiliense
		Phascolarctobacterium sp. Marseille-Q4147
		Brevundimonas sp. PAMC22021
		Hymenobacter sp. S2-20-2
		Streptococcus pantholopis
		Ralstonia mannitolilytica
		Variovorax sp. PBS-H4
		Aeromicrobium erythreum
COPD COVID-19 (Gut) Tuberculosis	3	Massilistercora timonensis
		Pseudomonas wenzhouensis
		Streptococcus sp. HSISS2
COVID-19 (Gut) Pneumonia Tuberculosis	648	Deinococcus soli (ex Cha et al. 2016)
		Nocardiopsis dassonvillei
		Staphylococcus arlettae
		Corallococcus macrosporus
		Massilia armeniaca
		Metabacillus sp. cB07
		Morganella morganii
		Streptomyces spongiicola
		Atribacter laminatus
		Bordetella trematum
		Bifidobacterium pseudolongum
		Bacillus atrophaeus
		Mesobacillus jeotgali
		Paenibacillus sp. PAMC21692
		Desulfomarina profundi
		Nocardiopsis sp. MT53
		Paenibacillus protaetiae
		Bradyrhizobium sp. ORS 278
		Leptotrichia sp. oral taxon 498
		Arenibacter algicola
		Aquabacter sp. L1I39
		Streptomyces koyangensis
		Megasphaera elsdenii
		Colwellia sp. 20A7
		Actinomadura verrucosospora
		Corynebacterium macginleyi
		Thermogutta terrifontis
		Streptomyces sp. YIM 121038
		Bifidobacterium saguini
		Actinobacillus porcitonsillarum
		Verrucosispora sp. NA02020
		Streptomyces albus
		Streptococcus infantarius
		Mycolicibacterium chitae
		Paenibacillus polymyxa
		Sulfuritortus calidifontis
		Streptococcus cristatus
		Pedobacter cryoconitis
		Bacillus pumilus
		Corynebacterium tuberculostearicum
		Alienimonas californiensis
		Geitlerinema sp. PCC 7407
		Actinopolymorpha singaporensis
		Brevibacterium linens
		Chlorobaculum limnaeum
		Bacillus sp. NP157
		Komagataeibacter nataicola
		Phoenicibacter congonensis
		Pectobacterium aquaticum
		Paenibacillus agaridevorans
		Faecalibacterium prausnitzii
		Planococcus plakortidis
		Desulfovibrio piger
		Vibrio alginolyticus
		Caulobacter segnis
		Prevotella sp. Rep29
		Pseudomonas antarctica
		Christensenella minuta
		Ideonella dechloratans
		Lichenicola cladoniae
		Paenibacillus sp. R14(2021)
		Paraliobacillus zengyii
		Acholeplasma laidlawii
		Buttiauxella sp. 3AFRM03
		Colwellia sp. MT41
		Salinibacter ruber
		Microbulbifer hydrolyticus
		Xenorhabdus bovienii
		Corynebacterium zhongnanshanii
		Desulfuromonas versatilis
		Jeotgalibaca porci
		Haloplanus rallus
		Fictibacillus arsenicus
		Mumia sp. ZJ1417
		Alicyclobacillus sp. TC
		Sutcliffiella cohnii
		Nonomuraea nitratireducens
		Dolosigranulum pigrum
		Corynebacterium aurimucosum
		Parageobacillus genomosp. 1
		Oceanispirochaeta crateris
		Iodobacter ciconiae
		Sodalis sp. dw_23
		Corynebacterium falsenii
		Lacticaseibacillus zeae
		Candidatus Izimaplasma sp. HR1
		Kangiella sediminilitoris
		Elizabethkingia ursingii
		Dialister hominis
		Carboxydocella thermautotrophica
		Nocardia brasiliensis
		Serratia fonticola
		Hylemonella gracilis
		Lactobacillus sp. 3B(2020)
		Exiguobacterium mexicanum
		Bacillus velezensis
		Halomonas chromatireducens
		Pusillimonas faecalis
		Paracholeplasma brassicae
		Agromyces protaetiae
		Streptomyces globosus
		Rufibacter radiotolerans
		Anoxybacillus sediminis
		Tessaracoccus flavus
		Lacticaseibacillus casei
		Spiribacter sp. 2438
		Mixta theicola
		Chryseobacterium salivictor
		Bradyrhizobium erythrophlei
		Alcaligenes faecalis
		Pseudolabrys sp. FHR47
		Paenibacillus mucilaginosus
		Paenibacillus stellifer
		Tessaracoccus defluvii
		Paracoccus yeei
		Pseudomonas lundensis
		Candidatus Sulfidibacterium hydrothermale
		Erysipelothrix sp. HDW6A
		Corynebacterium pelargi
		Pseudomonas synxantha
		Desulfovibrio vulgaris
		Nonomuraea sp. ATCC 55076
		Pseudomonas azotoformans
		Cytobacillus gottheilii
		Chitinimonas arctica
		Paenibacillus chitinolyticus
		Streptomyces pratensis
		Salinicoccus halodurans
		Azospirillum ramasamyi
		Paenibacillus guangzhouensis
		Mycoplasmopsis phocirhinis
		Kroppenstedtia eburnea
		Streptomyces atratus
		Mucilaginibacter mallensis
		Symmachiella dynata
		Synechococcus sp. CB0101
		Polaribacter vadi
		Methylococcus capsulatus
		Mycolicibacterium confluentis
[truncated: 5,097 more rows]
