# Supplementary material for: Deciphering Microbial Shifts in the Gut and Lung Microbiomes of COVID-19 Patients
Source: Microorganisms. 2024 May 24;12(6):1058. doi: 10.3390/microorganisms12061058 (PMC11205787; doi:10.3390/microorganisms12061058)
Supplement: Supplementary file 1 [file microorganisms-12-01058-s001.zip › Supplementary File S5.xlsx]

## Sheet: Sheet1
Species which overlapped in uniquely associated with COVID-19 and multiclass ML features
Legend:	Gut microbiome	Respiratory microbiome
Synechococcus sp. ROS8604
Citrobacter sp. RHB25-C09
Citrobacter sp. RHB35-C21
Oceanicoccus sagamiensis
Athalassotoga saccharophila
Candidatus Methanoplasma termitum
Thermococcus sp. P6
Coxiella endosymbiont of Amblyomma sculptum
Candidatus Phytoplasma mali
Pectobacterium sp. PL64
Qipengyuania sp. 1XM2-8
Azotobacter vinelandii
Candidatus Pelagibacter sp. IMCC9063
Klebsiella sp. LTGPAF-6F
Polynucleobacter sp. MWH-UH35A
Legionella jordanis
Streptomyces californicus
Shewanella sp. FJAT-53749
Streptococcus viridans
Roseimaritima ulvae
Prevotella sp. E15-14
Bacillus sp. 3a
Cuniculiplasma divulgatum
Methanosarcina mazei
Halobacterium sp. DL1
Pantoea sp. MSR2
Microcella alkaliphila
Serratia sp. ATCC 39006
Serratia sp. FGI94
Acinetobacter sp. YH12138
Sporosarcina sp. resist
Pseudochrobactrum sp. Wa41.01b-1
Serratia sp. FDAARGOS_506
Enterobacter cloacae complex sp. FDA-CDC-AR_0132
Enterobacteriaceae endosymbiont of Plateumaris braccata
Cognaticolwellia beringensis
Candidatus Pseudothioglobus singularis
Lysobacter sp. H21R4
Bacillus sp. NP247
Streptomyces mirabilis
Haloprofundus sp. SEDH52
Cupriavidus sp. MP-37
Paenibacillus sp. JNUCC-32
Polaribacter sp. G4M1
Spiroplasma corruscae
Francisella sp. LA112445
Pseudoalteromonas sp. CF6-2
Microbacterium chengjingii
Aeromonas sp. CA23
Rhizobium sp. NXC14
Pseudomonas muyukensis
Listeria marthii
Streptomyces katrae
Bacillus anthracis
Streptomyces sp. AgN23
Candidatus Kinetoplastibacterium blastocrithidii
Candidatus Arthromitus sp. SFB-mouse-NL
Synechococcus sp. A15-62
Mycobacterium goodii
Enterobacteriaceae endosymbiont of Donacia proxima
Thaumasiovibrio subtropicus
Geobacillus thermoleovorans
Rathayibacter sp. VKM Ac-2762
Helicobacter bilis
Litoricola lipolytica
Enterobacter sp. RHBSTW-00994
Polymorphobacter sp. PAMC 29334
Roseovarius sp. THAF9
Prochlorococcus sp. MIT 0604
Pseudomonas citronellolis
Labrys sp. KNU-23
Eikenella exigua
Streptomyces sp. SS52
Brevibacillus sp. MMS20-4M-10-Y
Lactobacillus taiwanensis
Corynebacterium pseudotuberculosis
Vibrio chagasii
Haloterrigena salifodinae
Bordetella bronchiseptica
Sphingopyxis granuli
Microcystis sp. MC19
Mycoplasma miroungirhinis
Mycolicibacter sp. MYC123
Proteus sp. ZN5
Rickettsiales endosymbiont of Stachyamoeba lipophora
Borreliella garinii
Mycobacterium sp. YC-RL4
Pseudomonas sp. L5B5
Haloprofundus sp. MHR1
Pseudomonas maumuensis
Mycobacterium paraintracellulare
Streptomyces inhibens
Amycolatopsis japonica
Streptomyces sp. INR7
Bacteroides sp. ZJ-18
Entomobacter blattae
Enterobacter sp. HK169
Shewanella benthica
Aeromonas sp. FDAARGOS 1407
Corynebacterium timonense
Acidovorax citrulli
Candidatus Portiera aleyrodidarum
Clostridium novyi
Sodalis endosymbiont of Henestaris halophilus
Streptomyces sp. Sge12
Scytonema sp. NIES-4073
Chlamydia poikilotherma
Tenacibaculum singaporense
Pseudomonas brassicacearum
Streptomyces sp. MOE7
Micromonospora aurantiaca
Haloplanus aerogenes
Streptomyces sp. ID38640
Mycolicibacterium septicum
Campylobacter sp. RM16192
Paenalcaligenes hominis
Proteus sp. NMG38-2
Mycoavidus sp. HKI
Curtobacterium sp. 24E2
Halomonas sp. PGE1
Mesorhizobium sp. B1-1-8
Qingshengfaniella alkalisoli
Frateuria sp. 5GH9-11
Lysobacter sp. S4-A87
Mycoplasmopsis synoviae
Micromonospora coriariae
Corynebacterium diphtheriae
Streptomyces deccanensis
Burkholderia sp. MS455
Nocardia wallacei
Nitrosarchaeum sp. AC2
Idiomarina abyssalis
Phaeobacter porticola
Serratia ureilytica
Pseudomonas sp. M30-35
Sphingobacterium sp. B29
Aeromonas rivipollensis
Candidatus Nitrosotenuis sp. DW1
Corynebacterium crudilactis
Alysiella filiformis
Proteus penneri
Paenibacillus sp. S02
Streptomyces sp. Rer75
Dermabacter vaginalis
Oenococcus sp. UCMA 16435
Shewanella polaris
Dokdonia sp. 4H-3-7-5
Algoriphagus sanaruensis
Achromobacter sp. 77
Staphylococcus sp. 11-B-312
Stygiolobus sp. KN-1
Streptomyces sp. LBUM 1480
Neisseria perflava
Candidatus Annandia adelgestsuga
Candidatus Cardinium hertigii
Agrobacterium sp. S7/73
Halomonas sp. JS92-SW72
Plantibacter sp. PA-3-X8
Flavobacterium sp. SHINM13
Chitinophaga sp. KRA15-503
Vitreoscilla sp. C1
Sulfitobacter sp. B30-2
